# Supplementary material for: Proteome profiling of home-sampled dried blood spots reveals proteins of SARS-CoV-2 infections
Source: Commun Med (Lond). 2024 Apr 2;4:55. doi: 10.1038/s43856-024-00480-4 (PMC10987641; doi:10.1038/s43856-024-00480-4)
Supplement: Supplementary file 4 — Supplementary Data 1 [file 43856_2024_480_MOESM4_ESM.xlsx]

## Sheet: Descriptions
Sheet name	Column name	Description
Protein targets	-	Information about targeted proteins
	OlinkID	Olink ID of protein
	Gene	Gene of protein target
	ENSG	Ensembl Gene ID of gene
	Uniprot	UniProt ID of target gene
	Secretome annotation	Annotation of protein in Human Protein Atlas (HPA) Secretome database
	Gene desc	Additional description of gene
	Consensus RNA Specificity	Tissue expression specificity of RNA obtained from the HPA portal (consensus of multiple studies, see https://v23.proteinatlas.org/about/assays+annotation#classification_rna)
	Consensus Enriched/Enhanced Tissue	Tissue enrichment of RNA expression obtained from the HPA portal (consensus of multiple studies, see https://v23.proteinatlas.org/about/assays+annotation#classification_rna)
	Consensus Distribution	Classification of numbers of tissues expressing RNA. Obtained from the HPA portal (consensus of multiple studies, see https://v23.proteinatlas.org/about/assays+annotation#classification_rna)
	Blood cell type RNA Specificity	Blood cell expression specificity of RNA obtained from the HPA portal (consensus of multiple studies)
	Blood cell type Enriched/Enhanced Tissue	Blood cell enrichment of RNA expression obtained from the HPA portal (consensus of multiple studies)
	Blood cell type Distribution	Classification of numbers of blood cell types expressing RNA. Obtained from the HPA portal (consensus of multiple studies)
delta(NPX)	-	Comparison of DBS and EDTA plasma, results of t-test
	Assay	Name of target protein
	Uniprot ID	UniProt ID of protein
	OlinkID	Olink ID of protein
	p_ttest	P-value from t-test for protein, comparing DBS and EDTA plasma
	fold_change	Difference in NPX (2-fold change) between DBS and EDTA plasma
	rho_cDBS_plasma	Spearman correlation coefficient between DBS and EDTA plasma for a protein
	FDR_value	FDR-adjusted p-values from the t-test
delta(IQR)	-	Comparison of DBS and EDTA plasma, differences in IQR
	target	Name of target protein
	iqr(plasma)	IQR of the protein in EDTA plasma
	iqr(DBS)	IQR of the protein in DBS
	delta	Difference in IQR between EDTA plasma and DBS
	abs(delta)	Absolute value of IQR difference
	z-score	Z-score of the IQR difference
	abs(z-score)	Absolute value of the IQR difference Z-score. Rows are ordered in descsending order of this variable
	p<0.05	Binary classifier (above or below threshold)

## Sheet: Protein targets
OlinkID	Gene	ENSG	Gene desc	Uniprot	Secretome annotation	Gene desc	Consensus RNA Specificity	Consensus Enriched/Enhanced Tissue	Consensus Distribution	Blood cell type RNA Specificity	Blood cell type Enriched/Enhanced Tissue	Blood cell type Distribution
OID00572	ALCAM	ENSG00000170017	activated leukocyte cell adhesion molecule	Q13740	Intracellular/Membrane	activated leukocyte cell adhesion molecule	Tissue enriched	parathyroid gland	Detected in many	Tissue enhanced	myeloid DC	Detected in many
OID00611	ANPEP	ENSG00000166825	alanyl aminopeptidase, membrane	P15144	N/A	alanyl aminopeptidase, membrane	Group enriched	intestine;pancreas	Detected in many	Tissue enriched	neutrophil	Detected in many
OID00612	AXL	ENSG00000167601	AXL receptor tyrosine kinase	P30530	N/A	AXL receptor tyrosine kinase	Low tissue specificity	N/A	Detected in all	Tissue enhanced	NK-cell;plasmacytoid DC	Detected in some
OID00597	AZU1	ENSG00000172232	azurocidin 1	P20160	Blood - other main location	azurocidin 1	Tissue enriched	bone marrow	Detected in some	Tissue enriched	neutrophil	Detected in single
OID00581	BLMH	ENSG00000108578	bleomycin hydrolase	Q13867	N/A	bleomycin hydrolase	Tissue enhanced	skin 1	Detected in all	Low tissue specificity	N/A	Detected in many
OID00630	CASP3	ENSG00000164305	caspase 3	P42574	N/A	caspase 3	Low tissue specificity	N/A	Detected in all	Group enriched	basophil;eosinophil	Detected in all
OID00629	CCL15	ENSG00000275718	C-C motif chemokine ligand 15	Q16663	Blood - other main location	C-C motif chemokine ligand 15	Group enriched	intestine;liver	Detected in some	Not detected	N/A	Not detected
OID00654	CCL16	ENSG00000275152	C-C motif chemokine ligand 16	O15467	Blood	C-C motif chemokine ligand 16	Tissue enriched	liver	Detected in some	Not detected	N/A	Not detected
OID00592	CCL24	ENSG00000106178	C-C motif chemokine ligand 24	O00175	Blood - other main location	C-C motif chemokine ligand 24	Group enriched	intestine;lymphoid tissue	Detected in many	Not detected	N/A	Not detected
OID00577	CD163	ENSG00000177575	CD163 molecule	Q86VB7	Blood - other main location	CD163 molecule	Tissue enhanced	lymphoid tissue	Detected in all	Group enriched	classical monocyte;myeloid DC	Detected in many
OID00639	CD93	ENSG00000125810	CD93 molecule	Q9NPY3	N/A	CD93 molecule	Tissue enhanced	placenta	Detected in all	Group enriched	classical monocyte;intermediate monocyte;myeloid DC;neutrophil;non-classical monocyte	Detected in many
OID00587	CDH5	ENSG00000179776	cadherin 5	P33151	N/A	cadherin 5	Tissue enhanced	placenta	Detected in many	Not detected	N/A	Not detected
OID00633	CHI3L1	ENSG00000133048	chitinase 3 like 1	P36222	Blood	chitinase 3 like 1	Tissue enhanced	bone marrow;brain;liver	Detected in many	Tissue enriched	neutrophil	Detected in single
OID00605	CHIT1	ENSG00000133063	chitinase 1	Q13231	Blood	chitinase 1	Tissue enhanced	bone marrow;lung;lymphoid tissue	Detected in many	Not detected	N/A	Not detected
OID00586	CNTN1	ENSG00000018236	contactin 1	Q12860	Intracellular/Membrane	contactin 1	Tissue enhanced	brain	Detected in many	Tissue enhanced	basophil	Detected in some
OID00641	COL1A1	ENSG00000108821	collagen type I alpha 1 chain	P02452	Matrix	collagen type I alpha 1 chain	Tissue enhanced	cervix;gallbladder	Detected in many	Not detected	N/A	Not detected
OID00624	CPA1	ENSG00000091704	carboxypeptidase A1	P15085	Gastric	carboxypeptidase A1	Tissue enriched	pancreas	Detected in many	Not detected	N/A	Not detected
OID00632	CPB1	ENSG00000153002	carboxypeptidase B1	P15086	Gastric	carboxypeptidase B1	Tissue enriched	pancreas	Detected in many	Tissue enhanced	basophil	Detected in many
OID00575	CSTB	ENSG00000160213	cystatin B	P04080	N/A	cystatin B	Tissue enriched	esophagus	Detected in all	Low tissue specificity	N/A	Detected in all
OID00622	CTSD	ENSG00000117984	cathepsin D	P07339	Blood - other main location	cathepsin D	Low tissue specificity	N/A	Detected in all	Low tissue specificity	N/A	Detected in all
OID00643	CTSZ	ENSG00000101160	cathepsin Z	Q9UBR2	Intracellular/Membrane	cathepsin Z	Low tissue specificity	N/A	Detected in all	Low tissue specificity	N/A	Detected in many
OID00601	CXCL16	ENSG00000161921	C-X-C motif chemokine ligand 16	Q9H2A7	Blood - other main location	C-X-C motif chemokine ligand 16	Low tissue specificity	N/A	Detected in all	Group enriched	classical monocyte;intermediate monocyte;myeloid DC;neutrophil;non-classical monocyte	Detected in many
OID00598	DLK1	ENSG00000185559	delta like non-canonical Notch ligand 1	P80370	N/A	delta like non-canonical Notch ligand 1	Group enriched	adrenal gland;pituitary gland;placenta	Detected in many	Not detected	N/A	Not detected
OID00637	EGFR	ENSG00000146648	epidermal growth factor receptor	P00533	Blood - other main location	epidermal growth factor receptor	Low tissue specificity	N/A	Detected in many	Not detected	N/A	Not detected
OID00610	EPCAM	ENSG00000119888	epithelial cell adhesion molecule	P16422	N/A	epithelial cell adhesion molecule	Tissue enhanced	intestine	Detected in many	Not detected	N/A	Not detected
OID00569	EPHB4	ENSG00000196411	EPH receptor B4	P54760	N/A	EPH receptor B4	Low tissue specificity	N/A	Detected in many	Tissue enhanced	classical monocyte;neutrophil	Detected in some
OID00589	FABP4	ENSG00000170323	fatty acid binding protein 4	P15090	N/A	fatty acid binding protein 4	Group enriched	adipose tissue;breast	Detected in many	Not detected	N/A	Not detected
OID00615	FAS	ENSG00000026103	Fas cell surface death receptor	P25445	Blood	Fas cell surface death receptor	Low tissue specificity	N/A	Detected in all	Tissue enhanced	neutrophil	Detected in many
OID00578	LGALS3	ENSG00000131981	galectin 3	P17931	Blood - other main location	galectin 3	Tissue enhanced	intestine	Detected in all	Group enriched	classical monocyte;intermediate monocyte;myeloid DC;non-classical monocyte;T-reg	Detected in all
OID00626	LGALS4	ENSG00000171747	galectin 4	P56470	N/A	galectin 4	Tissue enriched	intestine	Detected in many	Not detected	N/A	Not detected
OID00595	GDF15	ENSG00000130513	growth differentiation factor 15	Q99988	Blood	growth differentiation factor 15	Tissue enhanced	kidney;urinary bladder	Detected in many	Tissue enhanced	neutrophil	Detected in some
OID05026	GP6	ENSG00000088053	glycoprotein VI platelet	Q9HCN6	Intracellular/Membrane	glycoprotein VI platelet	Tissue enhanced	testis	Detected in some	Not detected	N/A	Not detected
OID00579	GRN	ENSG00000030582	granulin precursor	P28799	Blood	granulin precursor	Low tissue specificity	N/A	Detected in all	Group enriched	classical monocyte;intermediate monocyte;myeloid DC;neutrophil;non-classical monocyte;plasmacytoid DC	Detected in all
OID00646	ICAM2	ENSG00000108622	intercellular adhesion molecule 2	P13598	N/A	intercellular adhesion molecule 2	Tissue enhanced	lymphoid tissue	Detected in all	Low tissue specificity	N/A	Detected in all
OID00604	IGFBP1	ENSG00000146678	insulin like growth factor binding protein 1	P08833	Blood	insulin like growth factor binding protein 1	Tissue enriched	liver	Detected in some	Not detected	N/A	Not detected
OID00650	IGFBP2	ENSG00000115457	insulin like growth factor binding protein 2	P18065	Blood	insulin like growth factor binding protein 2	Tissue enhanced	pancreas	Detected in all	Not detected	N/A	Not detected
OID00638	IGFBP7	ENSG00000163453	insulin like growth factor binding protein 7	Q16270	Blood	insulin like growth factor binding protein 7	Low tissue specificity	N/A	Detected in all	Tissue enhanced	eosinophil	Detected in many
OID00566	IL17RA	ENSG00000177663	interleukin 17 receptor A	Q96F46	Secreted - no data	interleukin 17 receptor A	Tissue enhanced	bone marrow	Detected in all	Tissue enhanced	neutrophil	Detected in many
OID00640	IL18BP	ENSG00000137496	interleukin 18 binding protein	O95998	Blood	interleukin 18 binding protein	Tissue enhanced	lymphoid tissue	Detected in all	Low tissue specificity	N/A	Detected in all
OID00613	IL1R1	ENSG00000115594	interleukin 1 receptor type 1	P14778	Blood - other main location	interleukin 1 receptor type 1	Low tissue specificity	N/A	Detected in all	Tissue enhanced	neutrophil	Detected in single
OID00627	IL1R2	ENSG00000115590	interleukin 1 receptor type 2	P27930	Blood - other main location	interleukin 1 receptor type 2	Tissue enhanced	lymphoid tissue	Detected in many	Tissue enriched	neutrophil	Detected in some
OID00602	IL6R	ENSG00000160712	interleukin 6 receptor	P08887	Intracellular/Membrane	interleukin 6 receptor	Tissue enhanced	liver;skeletal muscle	Detected in all	Tissue enhanced	neutrophil	Detected in many
OID00570	IL2RA	ENSG00000134460	interleukin 2 receptor subunit alpha	P01589	N/A	interleukin 2 receptor subunit alpha	Tissue enhanced	adipose tissue;lymphoid tissue;urinary bladder	Detected in many	Group enriched	basophil;T-reg	Detected in many
OID00565	ITGB2	ENSG00000160255	integrin subunit beta 2	P05107	N/A	integrin subunit beta 2	Tissue enhanced	bone marrow;lymphoid tissue	Detected in all	Low tissue specificity	N/A	Detected in all
OID00625	F11R	ENSG00000158769	F11 receptor	Q9Y624	N/A	F11 receptor	Low tissue specificity	N/A	Detected in all	Group enriched	eosinophil;neutrophil	Detected in all
OID00647	KLK6	ENSG00000167755	kallikrein related peptidase 6	Q92876	Other locally	kallikrein related peptidase 6	Tissue enhanced	brain;esophagus	Detected in many	Not detected	N/A	Not detected
OID00564	LDLR	ENSG00000130164	low density lipoprotein receptor	P01130	N/A	low density lipoprotein receptor	Tissue enhanced	adrenal gland	Detected in all	Tissue enriched	basophil	Detected in many
OID00583	LTBR	ENSG00000111321	lymphotoxin beta receptor	P36941	N/A	lymphotoxin beta receptor	Low tissue specificity	N/A	Detected in all	Group enriched	classical monocyte;intermediate monocyte;myeloid DC;neutrophil;non-classical monocyte	Detected in many
OID00616	MB	ENSG00000198125	myoglobin	P02144	N/A	myoglobin	Group enriched	heart muscle;skeletal muscle;tongue	Detected in many	Tissue enriched	NK-cell	Detected in single
OID00576	CCL2	ENSG00000108691	C-C motif chemokine ligand 2	P13500	Blood - other main location	C-C motif chemokine ligand 2	Tissue enhanced	urinary bladder	Detected in all	Group enriched	classical monocyte;eosinophil	Detected in some
OID00132	MEPE	ENSG00000152595	matrix extracellular phosphoglycoprotein	Q9NQ76	Matrix	matrix extracellular phosphoglycoprotein	Tissue enriched	brain	Detected in single	Not detected	N/A	Not detected
OID00614	MMP2	ENSG00000087245	matrix metallopeptidase 2	P08253	Matrix	matrix metallopeptidase 2	Tissue enhanced	gallbladder	Detected in all	Not detected	N/A	Not detected
OID00644	MMP3	ENSG00000149968	matrix metallopeptidase 3	P08254	Matrix	matrix metallopeptidase 3	Tissue enhanced	adipose tissue;salivary gland	Detected in many	Not detected	N/A	Not detected
OID00568	MMP9	ENSG00000100985	matrix metallopeptidase 9	P14780	Blood - other main location	matrix metallopeptidase 9	Group enriched	bone marrow;lymphoid tissue	Detected in many	Tissue enriched	neutrophil	Detected in some
OID00600	MPO	ENSG00000005381	myeloperoxidase	P05164	Intracellular/Membrane	myeloperoxidase	Tissue enriched	bone marrow	Detected in many	Tissue enhanced	classical monocyte	Detected in some
OID00584	NOTCH3	ENSG00000074181	notch 3	Q9UM47	N/A	notch receptor 3	Low tissue specificity	N/A	Detected in many	Not detected	N/A	Not detected
OID00131	NPPB	ENSG00000120937	natriuretic peptide B	P16860	Blood	natriuretic peptide B	Tissue enriched	heart muscle	Detected in some	Not detected	N/A	Not detected
OID00571	TNFRSF11B	ENSG00000164761	TNF receptor superfamily member 11b	O00300	Other locally	TNF receptor superfamily member 11b	Group enriched	kidney;thyroid gland	Detected in many	Tissue enriched	plasmacytoid DC	Detected in single
OID00621	SPP1	ENSG00000118785	secreted phosphoprotein 1	P10451	Blood	secreted phosphoprotein 1	Tissue enhanced	gallbladder;kidney;placenta	Detected in many	Tissue enriched	neutrophil	Detected in some
OID00591	SERPINE1	ENSG00000106366	serpin family E member 1	P05121	Blood	serpin family E member 1	Tissue enhanced	placenta	Detected in all	Tissue enriched	NK-cell	Detected in single
OID00619	PCSK9	ENSG00000169174	proprotein convertase subtilisin/kexin type 9	Q8NBP7	Blood	proprotein convertase subtilisin/kexin type 9	Tissue enriched	liver	Detected in some	Not detected	N/A	Not detected
OID00648	PDGFA	ENSG00000197461	platelet derived growth factor subunit A	P04085	Blood - other main location	platelet derived growth factor subunit A	Tissue enhanced	skeletal muscle	Detected in all	Tissue enhanced	basophil	Detected in all
OID00652	PECAM1	ENSG00000261371	platelet and endothelial cell adhesion molecule 1	NA	N/A	platelet and endothelial cell adhesion molecule 1	Tissue enhanced	placenta	Detected in all	Tissue enhanced	non-classical monocyte	Detected in all
OID00623	PGLYRP1	ENSG00000008438	peptidoglycan recognition protein 1	O75594	Blood - other main location	peptidoglycan recognition protein 1	Tissue enriched	bone marrow	Detected in some	Group enriched	eosinophil;neutrophil	Detected in some
OID00609	PI3	ENSG00000124102	peptidase inhibitor 3	P19957	Blood - other main location	peptidase inhibitor 3	Group enriched	esophagus;lymphoid tissue;vagina	Detected in many	Tissue enriched	neutrophil	Detected in some
OID00582	HSPG2	ENSG00000142798	heparan sulfate proteoglycan 2	P98160	Matrix	heparan sulfate proteoglycan 2	Low tissue specificity	N/A	Detected in many	Not detected	N/A	Not detected
OID00642	PON3	ENSG00000105852	paraoxonase 3	Q15166	Blood	paraoxonase 3	Tissue enriched	liver	Detected in many	Not detected	N/A	Not detected
OID00618	PRTN3	ENSG00000196415	proteinase 3	P24158	Blood - other main location	proteinase 3	Tissue enriched	bone marrow	Detected in some	Tissue enriched	neutrophil	Detected in single
OID00608	SFTPD	ENSG00000133661	surfactant protein D	P35247	Other locally	surfactant protein D	Tissue enriched	lung	Detected in many	Group enriched	intermediate monocyte;non-classical monocyte	Detected in some
OID00645	RARRES2	ENSG00000106538	retinoic acid receptor responder 2	Q99969	Blood	retinoic acid receptor responder 2	Tissue enhanced	adrenal gland;liver;pancreas	Detected in many	Tissue enriched	plasmacytoid DC	Detected in single
OID00603	RETN	ENSG00000104918	resistin	Q9HD89	Blood - other main location	resistin	Tissue enriched	bone marrow	Detected in many	Group enriched	classical monocyte;intermediate monocyte;myeloid DC;non-classical monocyte	Detected in many
OID00636	SCGB3A2	ENSG00000164265	secretoglobin family 3A member 2	Q96PL1	Other locally	secretoglobin family 3A member 2	Tissue enriched	lung	Detected in many	Tissue enriched	basophil	Detected in some
OID00596	SELE	ENSG00000007908	selectin E	P16581	N/A	selectin E	Tissue enhanced	urinary bladder	Detected in many	Not detected	N/A	Not detected
OID00574	SELP	ENSG00000174175	selectin P	P16109	N/A	selectin P	Low tissue specificity	N/A	Detected in many	Group enriched	basophil;T-reg	Detected in some
OID00628	SIRPA	ENSG00000198053	signal regulatory protein alpha	P78324	N/A	signal regulatory protein alpha	Tissue enhanced	brain	Detected in all	Group enriched	classical monocyte;eosinophil;myeloid DC;neutrophil	Detected in many
OID00599	SPON1	ENSG00000262655	spondin 1	Q9HCB6	Blood - other main location	spondin 1	Tissue enhanced	gallbladder	Detected in many	Tissue enriched	MAIT T-cell	Detected in single
OID00634	IL1RL1	ENSG00000115602	interleukin 1 receptor like 1	Q01638	Blood - other main location	interleukin 1 receptor like 1	Group enriched	kidney;lung;placenta	Detected in many	Group enriched	basophil;eosinophil	Detected in some
OID00635	PLAT	ENSG00000104368	plasminogen activator, tissue type	P00750	Blood	plasminogen activator, tissue type	Tissue enhanced	parathyroid gland;urinary bladder	Detected in many	Not detected	N/A	Not detected
OID00573	TFF3	ENSG00000160180	trefoil factor 3	NA	Blood - other main location	trefoil factor 3	Group enriched	cervix;intestine;salivary gland;thyroid gland	Detected in many	Tissue enriched	eosinophil	Detected in single
OID00590	TFPI	ENSG00000003436	tissue factor pathway inhibitor	P10646	Blood	tissue factor pathway inhibitor	Tissue enhanced	liver;placenta	Detected in all	Group enriched	basophil;neutrophil;plasmacytoid DC	Detected in some
OID00585	TIMP4	ENSG00000157150	TIMP metallopeptidase inhibitor 4	Q99727	Matrix	TIMP metallopeptidase inhibitor 4	Tissue enhanced	adipose tissue;breast	Detected in many	Not detected	N/A	Not detected
OID00588	TREML2	ENSG00000112195	triggering receptor expressed on myeloid cells like 2	Q5T2D2	N/A	triggering receptor expressed on myeloid cells like 2	Tissue enhanced	bone marrow;lymphoid tissue	Detected in some	Tissue enhanced	naive B-cell;neutrophil	Detected in many
OID00649	TNFRSF1A	ENSG00000067182	TNF receptor superfamily member 1A	P19438	Blood - other main location	TNF receptor superfamily member 1A	Low tissue specificity	N/A	Detected in all	Tissue enhanced	neutrophil	Detected in many
OID00567	TNFRSF1B	ENSG00000028137	TNF receptor superfamily member 1B	P20333	Blood - other main location	TNF receptor superfamily member 1B	Tissue enhanced	lymphoid tissue	Detected in many	Tissue enhanced	non-classical monocyte	Detected in many
OID00594	TNFRSF10C	ENSG00000173535	TNF receptor superfamily member 10c	O14798	N/A	TNF receptor superfamily member 10c	Tissue enhanced	bone marrow;lymphoid tissue	Detected in many	Tissue enriched	neutrophil	Detected in many
OID00563	TNFRSF14	ENSG00000157873	TNF receptor superfamily member 14	Q92956	N/A	TNF receptor superfamily member 14	Low tissue specificity	N/A	Detected in many	Low tissue specificity	N/A	Detected in all
OID00617	TNFSF13B	ENSG00000102524	TNF superfamily member 13b	Q9Y275	Blood - other main location	TNF superfamily member 13b	Tissue enhanced	lymphoid tissue	Detected in many	Tissue enhanced	neutrophil	Detected in all
OID00593	TFRC	ENSG00000072274	transferrin receptor	P02786	Blood - other main location	transferrin receptor	Tissue enhanced	bone marrow	Detected in all	Low tissue specificity	N/A	Detected in many
OID00606	ACP5	ENSG00000102575	acid phosphatase 5, tartrate resistant	P13686	Intracellular/Membrane	acid phosphatase 5, tartrate resistant	Tissue enhanced	lung	Detected in all	Tissue enhanced	memory B-cell	Detected in many
OID00620	PLAUR	ENSG00000011422	plasminogen activator, urokinase receptor	Q03405	Intracellular/Membrane	plasminogen activator, urokinase receptor	Tissue enriched	bone marrow	Detected in all	Tissue enhanced	neutrophil	Detected in all
OID00631	PLAU	ENSG00000122861	plasminogen activator, urokinase	P00749	Blood	plasminogen activator, urokinase	Tissue enhanced	kidney;urinary bladder	Detected in many	Group enriched	myeloid DC;neutrophil;plasmacytoid DC	Detected in some
OID00651	VWF	ENSG00000110799	von Willebrand factor	P04275	Blood	von Willebrand factor	Low tissue specificity	N/A	Detected in many	Not detected	N/A	Not detected

## Sheet: delta(NPX)
Assay	Uniprot ID	OlinkID	p_ttest	fold_change	rho_cDBS_plasma	FDR_value
ALCAM	Q13740	OID00572	5.46609e-05	-0.202355	0.8	0.000102629
AP.N	P15144	OID00611	1.0286e-05	-0.279925	0.82	2.5912e-05
AXL	P30530	OID00612	0.000275434	-0.169815	0.78	0.000469258
AZU1	P20160	OID00597	7.37734e-14	5.88569	0.36	1.36977e-12
BLM.hydrolase	Q13867	OID00581	7.89104e-18	4.62451	0.45	7.25976e-16
CASP.3	P42574	OID00630	3.7522e-13	7.77913	-0.6	5.75338e-12
CCL15	Q16663	OID00629	0.0149847	0.27652	0.92	0.0194168
CCL16	O15467	OID00654	0.00439159	-0.176815	0.91	0.00631291
CCL24	O00175	OID00592	0.000166389	-0.60525	0.45	0.000288826
CD163	Q86VB7	OID00577	0.00568187	0.065105	0.97	0.00768723
CD93	Q9NPY3	OID00639	1.20546e-06	-0.33865	0.92	4.26548e-06
CDH5	P33151	OID00587	0.222789	-0.02403	0.78	0.246946
CHI3L1	P36222	OID00633	4.11044e-05	1.68086	0.64	7.87834e-05
CHIT1	Q13231	OID00605	3.11831e-05	2.21903	0.71	6.18631e-05
CNTN1	Q12860	OID00586	6.04711e-06	-0.351535	0.81	1.73854e-05
COL1A1	P02452	OID00641	1.86086e-09	-1.13206	0.76	1.22285e-08
CPA1	P15085	OID00624	0.0282415	-0.077385	0.93	0.0360864
CPB1	P15086	OID00632	0.000334507	-0.233315	0.97	0.000559539
CSTB	P04080	OID00575	1.01995e-14	5.92651	0.1	3.12785e-13
CTSD	P07339	OID00622	6.19738e-07	0.60362	0.61	2.28064e-06
CTSZ	Q9UBR2	OID00643	0.03925	0.03421	0.9	0.0494657
CXCL16	Q9H2A7	OID00601	3.90451e-09	-0.730695	0.73	2.24509e-08
DLK.1	P80370	OID00598	6.53271e-06	-0.40246	0.94	1.82124e-05
EGFR	P00533	OID00637	0.000646923	-0.209315	0.57	0.000975686
Ep.CAM	P16422	OID00610	0.0143696	-0.114815	0.98	0.0188858
EPHB4	P54760	OID00569	0.0821347	-0.08571	0.86	0.0944549
FABP4	P15090	OID00589	0.345375	-0.11758	0.87	0.365225
FAS	P25445	OID00615	4.3241e-09	1.32238	0.15	2.3401e-08
Gal.3	P17931	OID00578	2.28692e-15	5.38099	0.61	1.05198e-13
Gal.4	P56470	OID00626	0.615081	-0.01312	0.8	0.62875
GDF.15	Q99988	OID00595	2.0146e-06	-0.39913	0.85	6.61939e-06
GP6	Q9HCN6	OID05026	1.29466e-11	3.31876	0.05	1.48886e-10
GRN	P28799	OID00579	0.262685	0.07833	0.82	0.287703
ICAM.2	P13598	OID00646	0.553938	0.008725	0.93	0.57261
IGFBP.1	P08833	OID00604	3.86344e-06	0.47732	0.99	1.14657e-05
IGFBP.2	P18065	OID00650	3.1604e-05	0.187225	0.94	6.18631e-05
IGFBP.7	Q16270	OID00638	0.00514532	-0.320165	0.73	0.00706522
IL.17RA	Q96F46	OID00566	2.04327e-05	0.375715	0.9	4.58489e-05
IL.18BP	O95998	OID00640	2.67917e-08	-0.71017	0.75	1.36935e-07
IL.1RT1	P14778	OID00613	2.81614e-05	-0.349895	0.91	5.75745e-05
IL.1RT2	P27930	OID00627	0.136963	-0.01116	0.52	0.153665
IL.6RA	P08887	OID00602	0.984328	-0.106265	0.87	0.984328
IL2.RA	P01589	OID00570	0.000608586	-0.128635	0.89	0.000933166
ITGB2	P05107	OID00565	0.00946306	0.14845	0.43	0.0126174
JAM.A	Q9Y624	OID00625	4.45827e-10	2.99256	-0.2	3.72873e-09
KLK6	Q92876	OID00647	0.000519576	-0.180835	0.92	0.000838614
LDL.receptor	P01130	OID00564	7.78876e-06	-0.633865	0.97	2.05205e-05
LTBR	P36941	OID00583	1.04211e-05	-0.23456	0.77	2.5912e-05
MB	P02144	OID00616	0.000602182	-0.9213	0.8	0.000933166
MCP.1	P13500	OID00576	7.80671e-06	2.30718	0.71	2.05205e-05
MEPE	Q9NQ76	OID00132	2.6163e-05	-0.292535	0.92	5.6756e-05
MMP.2	P08253	OID00614	0.04298	-0.30018	0.66	0.0527221
MMP.3	P08254	OID00644	0.645755	-0.09588	0.86	0.652851
MMP.9	P14780	OID00568	5.5001e-10	3.68557	0.31	3.89238e-09
MPO	P05164	OID00600	5.62833e-12	2.52275	0.43	7.39723e-11
Notch.3	Q9UM47	OID00584	1.87652e-07	-0.694465	0.84	7.50609e-07
NT.proBNP	N/A	OID00131	0.00511268	-0.148705	0.99	0.00706522
OPG	O00300	OID00571	1.69971e-06	-0.42769	0.66	5.79161e-06
OPN	P10451	OID00621	0.000142275	-0.136645	0.93	0.000256653
PAI	P05121	OID00591	2.74762e-06	2.52762	0.17	8.71659e-06
PCSK9	Q8NBP7	OID00619	1.44897e-05	0.38322	0.91	3.33263e-05
PDGF.subunit.A	P04085	OID00648	4.76891e-07	2.25611	0.57	1.82808e-06
PECAM.1	P16284	OID00652	0.000100025	0.494355	0.45	0.000184045
PGLYRP1	O75594	OID00623	3.43742e-10	3.30499	0.44	3.16243e-09
PI3	P19957	OID00609	0.130961	0.17221	0.87	0.148746
PLC	P98160	OID00582	0.0808381	0.00012	0.86	0.0941406
PON3	Q15166	OID00642	0.0399875	-0.461445	0.76	0.0497141
PRTN3	P24158	OID00618	7.44438e-14	5.33575	-0.24	1.36977e-12
PSP.D	P35247	OID00608	2.71442e-05	-0.470725	0.83	5.6756e-05
RARRES2	Q99969	OID00645	0.269722	-0.038995	0.77	0.291934
RETN	Q9HD89	OID00603	2.18189e-09	3.29031	0.48	1.33822e-08
SCGB3A2	Q96PL1	OID00636	3.2598e-06	-0.67293	0.78	9.99671e-06
SELE	P16581	OID00596	1.65949e-07	-0.50279	0.96	6.93966e-07
SELP	P16109	OID00574	5.46043e-10	2.73311	-0.09	3.89238e-09
SHPS.1	P78324	OID00628	6.46549e-08	0.394165	0.91	2.8325e-07
SPON1	Q9HCB6	OID00599	0.0485278	-0.28327	0.48	0.0587442
ST2	Q01638	OID00634	0.000593349	-0.131825	0.92	0.000933166
t.PA	P00750	OID00635	2.68109e-05	-0.751145	0.57	5.6756e-05
TFF3	Q07654	OID00573	0.0709183	0.063425	0.92	0.0836472
TFPI	P10646	OID00590	3.64291e-08	-0.6289	0.62	1.76393e-07
TIMP4	Q99727	OID00585	0.000837401	-0.503635	0.83	0.0012426
TLT.2	Q5T2D2	OID00588	0.000416181	0.423705	0.44	0.000683726
TNF.R1	P19438	OID00649	0.0569034	0.004695	0.59	0.0679885
TNF.R2	P20333	OID00567	0.367044	0.098565	0.24	0.383727
TNFRSF10C	O14798	OID00594	0.00016149	0.56511	0.23	0.000285713
TNFRSF14	Q92956	OID00563	5.59036e-08	0.890005	0.57	2.57156e-07
TNFSF13B	Q9Y275	OID00617	0.00489214	0.146885	0.84	0.00692426
TR	P02786	OID00593	1.37516e-05	0.552065	0.85	3.24396e-05
TR.AP	P13686	OID00606	0.305404	-0.02044	0.95	0.326711
U.PAR	Q03405	OID00620	1.48493e-10	2.2051	0.42	1.51792e-09
uPA	P00749	OID00631	1.29596e-05	0.606605	0.15	3.13758e-05
vWF	P04275	OID00651	0.00300392	-0.563645	0.78	0.00438668

## Sheet: delta(IQR)
target	iqr(plasma)	iqr(DBS)	delta	abs(delta)	z-score	abs(z-score)	p<0.05
vWF	2.06274	0.472095	1.59065	1.59065	5.72359	5.72359	YES
MCP.1	0.338288	0.87198	-0.533692	0.533692	-2.11477	2.11477	YES
RETN	0.537	1.06516	-0.528165	0.528165	-2.09438	2.09438	YES
AZU1	0.720723	0.15313	0.567593	0.567593	1.94874	1.94874	NO
CASP.3	0.74395	0.177425	0.566525	0.566525	1.9448	1.9448	NO
MMP.3	0.912585	1.28963	-0.377042	0.377042	-1.53677	1.53677	NO
Gal.3	0.61516	0.16731	0.44785	0.44785	1.50692	1.50692	NO
SELP	0.72459	0.307632	0.416958	0.416958	1.39293	1.39293	NO
IGFBP.7	0.280125	0.614428	-0.334303	0.334303	-1.37907	1.37907	NO
PAI	0.539645	0.127663	0.411983	0.411983	1.37457	1.37457	NO
CCL16	0.346477	0.664685	-0.318207	0.318207	-1.31968	1.31968	NO
IGFBP.1	2.10766	1.7252	0.382462	0.382462	1.26565	1.26565	NO
PRTN3	0.541617	0.161877	0.37974	0.37974	1.2556	1.2556	NO
MPO	0.435408	0.076965	0.358443	0.358443	1.17702	1.17702	NO
IL.1RT1	0.207765	0.469415	-0.26165	0.26165	-1.11099	1.11099	NO
uPA	0.508062	0.186888	0.321175	0.321175	1.03951	1.03951	NO
CD163	0.459923	0.695775	-0.235852	0.235852	-1.01581	1.01581	NO
PSP.D	1.45473	1.14062	0.314107	0.314107	1.01343	1.01343	NO
PON3	1.03565	0.729505	0.306145	0.306145	0.984054	0.984054	NO
ICAM.2	0.18538	0.4125	-0.22712	0.22712	-0.983585	0.983585	NO
PDGF.subunit.A	0.746147	0.454748	0.2914	0.2914	0.929648	0.929648	NO
ITGB2	0.26932	0.474567	-0.205247	0.205247	-0.90288	0.90288	NO
FABP4	1.14284	0.858695	0.284143	0.284143	0.902869	0.902869	NO
IL.18BP	0.2184	0.42257	-0.20417	0.20417	-0.898904	0.898904	NO
U.PAR	0.161845	0.364302	-0.202457	0.202457	-0.892585	0.892585	NO
Ep.CAM	1.22297	1.42034	-0.197368	0.197368	-0.873804	0.873804	NO
TFF3	0.19682	0.381792	-0.184972	0.184972	-0.828069	0.828069	NO
IL.1RT2	0.140058	0.320215	-0.180157	0.180157	-0.810303	0.810303	NO
t.PA	0.503028	0.673008	-0.16998	0.16998	-0.77275	0.77275	NO
NT.proBNP	1.0597	1.22861	-0.168913	0.168913	-0.768811	0.768811	NO
MB	0.700413	0.453085	0.247328	0.247328	0.767029	0.767029	NO
CSTB	0.472865	0.227242	0.245623	0.245623	0.760738	0.760738	NO
TNFRSF10C	0.558253	0.315103	0.24315	0.24315	0.751615	0.751615	NO
RARRES2	0.496283	0.272645	0.223637	0.223637	0.679618	0.679618	NO
COL1A1	0.497615	0.276602	0.221013	0.221013	0.669932	0.669932	NO
TR	0.56972	0.349845	0.219875	0.219875	0.665735	0.665735	NO
IL.17RA	0.409085	0.549167	-0.140082	0.140082	-0.662434	0.662434	NO
GDF.15	0.389245	0.52781	-0.138565	0.138565	-0.656835	0.656835	NO
PCSK9	0.60684	0.739703	-0.132862	0.132862	-0.635794	0.635794	NO
MMP.9	0.53771	0.331337	0.206373	0.206373	0.615914	0.615914	NO
SCGB3A2	0.686183	0.813603	-0.12742	0.12742	-0.615712	0.615712	NO
CTSD	0.43934	0.233613	0.205728	0.205728	0.613534	0.613534	NO
TNF.R2	0.39327	0.187672	0.205598	0.205598	0.613054	0.613054	NO
CCL15	0.417215	0.539103	-0.121888	0.121888	-0.595298	0.595298	NO
IL.6RA	0.43056	0.549512	-0.118952	0.118952	-0.584469	0.584469	NO
OPG	0.189122	0.306013	-0.11689	0.11689	-0.576859	0.576859	NO
CNTN1	0.32835	0.443735	-0.115385	0.115385	-0.571305	0.571305	NO
CHIT1	1.21355	1.02117	0.192375	0.192375	0.564266	0.564266	NO
SPON1	0.508258	0.321153	0.187105	0.187105	0.544821	0.544821	NO
DLK.1	0.864625	0.693057	0.171567	0.171567	0.48749	0.48749	NO
PGLYRP1	0.36396	0.453127	-0.0891675	0.0891675	-0.474568	0.474568	NO
CXCL16	0.207627	0.296457	-0.08883	0.08883	-0.473323	0.473323	NO
EPHB4	0.209462	0.29096	-0.0814975	0.0814975	-0.446268	0.446268	NO
ST2	0.436935	0.518308	-0.0813725	0.0813725	-0.445806	0.445806	NO
MMP.2	0.399145	0.479245	-0.0801	0.0801	-0.441111	0.441111	NO
KLK6	0.533123	0.612452	-0.07933	0.07933	-0.43827	0.43827	NO
Gal.4	0.458965	0.536478	-0.0775125	0.0775125	-0.431564	0.431564	NO
TIMP4	0.4408	0.515455	-0.074655	0.074655	-0.42102	0.42102	NO
AP.N	0.222615	0.29521	-0.072595	0.072595	-0.413419	0.413419	NO
IGFBP.2	1.39681	1.46497	-0.068165	0.068165	-0.397073	0.397073	NO
CD93	0.349162	0.405037	-0.055875	0.055875	-0.351726	0.351726	NO
JAM.A	0.270688	0.136922	0.133765	0.133765	0.348007	0.348007	NO
CTSZ	0.309905	0.364633	-0.0547275	0.0547275	-0.347492	0.347492	NO
PI3	0.59897	0.476762	0.122208	0.122208	0.305362	0.305362	NO
Notch.3	0.45733	0.499368	-0.0420375	0.0420375	-0.300668	0.300668	NO
TNFSF13B	0.266165	0.30806	-0.041895	0.041895	-0.300142	0.300142	NO
CHI3L1	0.617365	0.657128	-0.0397625	0.0397625	-0.292274	0.292274	NO
AXL	0.24906	0.132058	0.117002	0.117002	0.286157	0.286157	NO
EGFR	0.153908	0.191913	-0.038005	0.038005	-0.285789	0.285789	NO
LTBR	0.235533	0.260752	-0.02522	0.02522	-0.238615	0.238615	NO
CDH5	0.33061	0.355088	-0.0244775	0.0244775	-0.235875	0.235875	NO
PLC	0.35986	0.383797	-0.0239375	0.0239375	-0.233883	0.233883	NO
SELE	0.466495	0.483787	-0.0172925	0.0172925	-0.209364	0.209364	NO
LDL.receptor	1.05425	1.06964	-0.0153925	0.0153925	-0.202354	0.202354	NO
TLT.2	0.271775	0.279867	-0.0080925	0.0080925	-0.175418	0.175418	NO
CCL24	0.375977	0.290507	0.08547	0.08547	0.169808	0.169808	NO
ALCAM	0.326423	0.332392	-0.00597	0.00597	-0.167587	0.167587	NO
GRN	0.32075	0.326118	-0.0053675	0.0053675	-0.165363	0.165363	NO
TR.AP	0.311437	0.315648	-0.00421	0.00421	-0.161093	0.161093	NO
CPA1	0.828055	0.831555	-0.0035	0.0035	-0.158473	0.158473	NO
BLM.hydrolase	0.148783	0.0666925	0.08209	0.08209	0.157337	0.157337	NO
MEPE	0.6691	0.588013	0.0810875	0.0810875	0.153638	0.153638	NO
CPB1	0.768863	0.76654	0.0023225	0.0023225	-0.136989	0.136989	NO
GP6	0.41609	0.346098	0.0699925	0.0699925	0.112699	0.112699	NO
FAS	0.190062	0.180432	0.00963	0.00963	-0.110026	0.110026	NO
IL2.RA	0.36522	0.351445	0.013775	0.013775	-0.0947316	0.0947316	NO
PECAM.1	0.285027	0.271178	0.01385	0.01385	-0.0944548	0.0944548	NO
TFPI	0.304498	0.24267	0.0618275	0.0618275	0.0825723	0.0825723	NO
SHPS.1	0.519335	0.470882	0.0484525	0.0484525	0.0332213	0.0332213	NO
TNF.R1	0.315985	0.271393	0.0445925	0.0445925	0.0189787	0.0189787	NO
TNFRSF14	0.24114	0.20368	0.03746	0.03746	-0.00733878	0.00733878	NO
OPN	0.554617	0.517047	0.03757	0.03757	-0.0069329	0.0069329	NO
