# Supplementary material for: Proteome profiling of home-sampled dried blood spots reveals proteins of SARS-CoV-2 infections
Source: Commun Med (Lond). 2024 Apr 2;4:55. doi: 10.1038/s43856-024-00480-4 (PMC10987641; doi:10.1038/s43856-024-00480-4)
Supplement: Supplementary file 5 — Supplementary Data 2 [file 43856_2024_480_MOESM5_ESM.xlsx]

## Sheet: Descriptions
Sheet name	Column name	Description
IQR	-	Contains computed IQRs for different proteins
	assay	Name of target protein
	gene_name	Target protein gene name
	uniprot_ID	UniProt ID of target gene
	iqr_studysetN	IQR of protein in study set N
	rank_studysetN	IQR rank (1 is lowest IQR) of protein in study set N
IQR correlations	-	Correlation of IQRs between different study sets
	comparison	Which study sets are being compared
	correlation	Pearson correlation coefficient (r) between study sets
	pvalue	P-value of correlation
CV%	-	CVs (coefficients of variation) for included proteins
	assay	Described above
	gene_name	Described above
	uniprot_ID	Described above
	median_intraplate_cv	Median CV% of protein from seven samples in duplicates on different plates
	median_interplate_cv	Median CV% of protein from two samples in replicates (duplicates and triplicates) on the same plates

## Sheet: IQR
assay	gene_name	uniprot_ID	iqr_studyset1	iqr_studyset2	iqr_studyset3	rank_studyset1	rank_studyset2	rank_studyset3
ACP6	ACP6	Q9NPH0	0.48359	0.631721	0.431564	161	214	139
ADGRE2	ADGRE2	Q9UHX3	0.379058	0.447607	0.351138	116	148	93
ADGRG2	ADGRG2	Q8IZP9	0.5336	0.504146	0.401812	180	172	121
AHCY	AHCY	P23526	0.221323	0.15025	0.142808	18	10	6
ALCAM	ALCAM	Q13740	0.186696	0.198011	0.170282	12	25	12
ALDH1A1	ALDH1A1	P00352	0.158672	0.18542	0.119037	9	17	2
ANG	ANG	P03950	0.329899	0.563743	0.48023	82	194	164
ANGPTL1	ANGPTL1	O95841	0.29513	0.219646	0.284262	57	27	54
ANGPTL3	ANGPTL3	Q9Y5C1	0.502134	0.491782	0.530297	166	165	181
ANGPTL7	ANGPTL7	O43827	0.585114	0.729635	0.525921	194	232	178
ANXA11	ANXA11	P50995	0.260063	0.229372	0.327516	33	32	76
ANXA4	ANXA4	P09525	0.482721	0.338414	0.32906	159	92	79
AOC3	AOC3	Q16853	0.364297	0.38801	0.280692	107	116	52
AP-N	ANPEP	P15144	0.325886	0.39848	0.282534	78	127	53
APEX1	APEX1	P27695	0.541486	0.516349	0.480809	186	178	165
APLP1	APLP1	P51693	0.801186	0.775778	0.985743	232	237	252
APOM	APOM	O95445	0.35763	0.337255	0.382472	101	90	109
ARG1	ARG1	P05089	0.207858	0.119404	0.146263	17	6	8
AXL	AXL	P30530	0.382896	0.299009	0.490887	118	69	171
AZU1	AZU1	P20160	0.15908	0.191901	0.20206	10	21	17
BAG6	BAG6	P46379	0.150247	0.107106	0.156493	6	3	11
BLM hydrolase	BLMH	Q13867	0.0904594	0.0975072	0.181762	1	1	15
C1QTNF1	C1QTNF1	Q9BXJ1	0.268536	0.380855	0.374359	37	113	105
C2	C2	P06681	0.294205	0.240034	0.356228	55	37	98
CA1	CA1	P00915	0.202592	0.171197	0.279887	15	13	51
CA13	CA13	Q8N1Q1	0.483353	0.399767	0.543034	160	128	187
CA3	CA3	P07451	0.481192	0.393402	0.420489	158	121	131
CA4	CA4	P22748	0.435413	0.352008	0.587622	146	98	196
CANT1	CANT1	Q8WVQ1	0.226583	0.175265	0.178	20	14	13
CASP-3	CASP3	P42574	0.25124	0.225156	0.342349	28	29	86
CCDC80	CCDC80	Q76M96	0.444994	0.394934	0.331522	150	122	81
CCL14	CCL14	Q16627	0.355365	0.284431	0.345971	99	57	89
CCL15	CCL15	Q16663	0.690006	0.592714	0.858587	222	201	244
CCL16	CCL16	O15467	0.685041	0.679264	0.659969	220	224	216
CCL18	CCL18	P55774	0.834624	0.660563	0.776814	239	218	237
CCL24	CCL24	O00175	1.10417	1.44425	1.45391	255	260	259
CCL5	CCL5	P13501	0.507729	0.540846	0.542752	168	189	186
CD163	CD163	Q86VB7	0.414415	0.567524	0.458477	139	196	151
CD164	CD164	Q04900	0.326685	0.402269	0.432287	79	132	140
CD1C	CD1C	P29017	0.418403	0.484886	0.442514	142	162	145
CD2AP	CD2AP	Q9Y5K6	0.319504	0.320641	0.462502	72	80	154
CD46	CD46	P15529	0.231627	0.192274	0.15315	21	23	10
CD59	CD59	P13987	0.290601	0.240108	0.268444	50	38	46
CD79B	CD79B	P40259	0.413373	0.365863	0.390201	137	107	117
CD93	CD93	Q9NPY3	0.299805	0.247172	0.253039	61	39	37
CDH1	CDH1	P12830	0.361787	0.406297	0.382223	104	135	108
CDH2	CDH2	P19022	0.590171	0.580525	0.391223	195	198	118
CDH5	CDH5	P33151	0.407048	0.464215	0.460104	133	155	153
CDHR5	CDHR5	Q9HBB8	0.602826	0.615095	0.439313	200	206	144
CES1	CES1	P23141	0.63866	0.529203	0.663829	209	182	217
CFHR5	CFHR5	Q9BXR6	0.379738	0.474126	0.457518	117	158	150
CHI3L1	CHI3L1	P36222	0.686198	0.816563	0.929158	221	241	248
CHIT1	CHIT1	Q13231	1.18245	1.16223	1.15965	257	255	256
CHL1	CHL1	O00533	0.334744	0.354567	0.316962	85	103	71
CHRDL2	CHRDL2	Q6WN34	0.860692	0.613595	0.615503	243	204	205
CLEC5A	CLEC5A	Q9NY25	0.606126	0.533739	0.697409	202	185	223
CLSTN2	CLSTN2	Q9H4D0	0.47615	0.334084	0.388889	157	89	114
CLUL1	CLUL1	Q15846	0.771735	0.55027	0.563151	229	190	191
CNDP1	CNDP1	Q96KN2	0.539556	0.684424	0.56606	185	225	192
CNTN1	CNTN1	Q12860	0.59447	0.49624	0.480956	198	169	166
COL18A1	COL18A1	P39060	0.311906	0.294823	0.277206	67	63	49
COL1A1	COL1A1	P02452	0.447572	0.44624	0.621478	151	147	208
COMP	COMP	P49747	0.562124	0.5293	0.363138	191	183	101
COMT	COMT	P21964	0.680048	0.796606	0.712151	218	240	225
CPA1	CPA1	P15085	0.930076	0.821201	0.806635	247	243	239
CPB1	CPB1	P15086	0.820521	0.622598	0.847845	235	211	242
CR2	CR2	P20023	0.57091	0.759241	0.654062	193	236	214
CRKL	CRKL	P46109	0.125934	0.117403	0.107093	3	5	1
CRTAC1	CRTAC1	Q9NQ79	0.861178	0.63163	0.517647	244	213	175
CST3	CST3	P01034	0.376891	0.396302	0.319021	112	125	72
CSTB	CSTB	P04080	0.156488	0.163232	0.134146	8	11	4
CTSD	CTSD	P07339	0.317441	0.279148	0.314613	70	55	68
CTSH	CTSH	P09668	0.47517	0.563408	0.610759	156	193	203
CTSO	CTSO	P43234	0.299735	0.287929	0.225844	60	59	26
CTSZ	CTSZ	Q9UBR2	0.310121	0.269359	0.298342	64	51	62
CXCL16	CXCL16	Q9H2A7	0.292168	0.359714	0.383248	51	104	110
DAB2	DAB2	P98082	0.438206	0.589237	0.603765	147	200	200
DDC	DDC	P20711	0.82973	0.647115	0.655565	237	216	215
DEFA1	DEFA1	P59665	0.768563	0.584266	0.721078	228	199	227
DIABLO	DIABLO	Q9NR28	0.561369	0.488546	0.643681	190	164	211
DLK-1	DLK1	P80370	0.939383	0.950972	0.906593	250	251	245
DPP4	DPP4	P27487	0.413577	0.445342	0.422978	138	146	133
DPP7	DPP7	Q9UHL4	0.931543	0.965332	0.856452	248	252	243
EFEMP1	EFEMP1	Q12805	0.348839	0.39776	0.37176	94	126	104
EGFR	EGFR	P00533	0.293237	0.313412	0.256854	52	78	40
ENG	ENG	P17813	0.310864	0.227472	0.26028	66	30	43
ENO2	ENO2	P09104	0.249552	0.235622	0.245758	27	35	33
ENPP7	ENPP7	Q6UWV6	1.36824	0.895474	1.01706	258	250	255
EPHB4	EPHB4	P54760	0.249214	0.267121	0.258414	26	49	42
Ep-CAM	EPCAM	P16422	1.60506	1.28492	1.55047	260	258	260
F11	F11	P03951	0.369781	0.395366	0.338148	110	123	83
F7	F7	P08709	0.385504	0.369847	0.312678	120	109	67
FABP4	FABP4	P15090	0.918549	0.66078	0.949823	246	219	250
FAM3C	FAM3C	Q92520	0.511162	0.384442	0.415493	169	115	129
FAS	FAS	P25445	0.401642	0.444336	0.43403	129	145	142
FBP1	FBP1	P09467	0.845441	0.601999	0.612359	242	202	204
FCGR2A	FCGR2A	P12318	0.84496	0.494884	0.466723	241	167	159
FCGR3B	FCGR3B	O75015	0.671391	0.618975	0.520685	216	209	177
FCN2	FCN2	Q15485	0.613311	0.514257	0.647091	203	177	212
FCRL1	FCRL1	Q96LA6	0.52261	0.667677	0.462749	177	221	155
FETUB	FETUB	Q9UGM5	0.534493	0.440947	0.478545	182	144	163
FKBP4	FKBP4	Q02790	0.126315	0.105326	0.151546	4	2	9
GAL	GAL	P22466	1.01547	0.874397	0.911296	252	249	246
GAS6	GAS6	Q14393	0.362466	0.292533	0.454378	105	61	148
GDF-15	GDF15	Q99988	0.678784	0.618012	0.623526	217	208	209
GLRX	GLRX	P35754	0.254721	0.184644	0.137007	30	16	5
GNLY	GNLY	P22749	0.931848	0.873776	1.16241	249	248	257
GP1BA	GP1BA	P07359	0.310477	0.269161	0.367893	65	50	102
GP6	GP6	Q9HCN6	0.537805	0.44913	0.455085	183	149	149
GRAP2	GRAP2	O75791	0.384998	0.35366	0.471915	119	100	160
GRN	GRN	P28799	0.264578	0.253415	0.220038	36	44	22
Gal-3	LGALS3	P17931	0.189208	0.164052	0.278067	13	12	50
Gal-4	LGALS4	P56470	0.593178	0.652877	0.418395	197	217	130
HDGF	HDGF	P51858	0.962181	1.0131	1.0105	251	253	254
ICAM-2	ICAM2	P13598	0.453379	0.419982	0.465918	152	140	158
ICAM1	ICAM1	P05362	0.296667	0.330596	0.368933	59	87	103
ICAM3	ICAM3	P32942	0.366565	0.3379	0.339261	109	91	84
IGFBP-1	IGFBP1	P08833	2.39676	2.31942	2.13141	264	264	263
IGFBP-2	IGFBP2	P18065	1.04154	1.17744	0.983007	253	256	251
IGFBP-7	IGFBP7	Q16270	0.324906	0.253287	0.210868	76	43	19
IGFBP3	IGFBP3	P17936	0.444807	0.365894	0.402185	149	108	122
IGFBP6	IGFBP6	P24592	0.337007	0.390614	0.291052	88	118	59
IGFBPL1	IGFBPL1	Q8WX77	0.417325	0.340307	0.258165	140	93	41
IGLC2	IGLC2	P0DOY2	0.198364	0.192009	0.241427	14	22	31
IL-17RA	IL17RA	Q96F46	0.428796	0.667618	0.607379	144	220	202
IL-18BP	IL18BP	O95998	0.263541	0.343578	0.296015	35	94	61
IL-1RT1	IL1R1	P14778	0.261608	0.294912	0.430347	34	64	138
IL-1RT2	IL1R2	P27930	0.335554	0.362439	0.320306	87	105	74
IL-6RA	IL6R	P08887	0.455815	0.519159	0.465197	154	179	157
IL2-RA	IL2RA	P01589	0.459322	0.459278	0.406655	155	153	126
IL7R	IL7R	P16871	0.664324	0.745961	0.695104	213	234	222
ITGAM	ITGAM	P11215	0.559634	0.400217	0.664343	189	129	218
ITGB2	ITGB2	P05107	0.304184	0.258346	0.409726	62	46	127
JAM-A	F11R	Q9Y624	0.255854	0.219952	0.288225	31	28	56
KIT	KIT	P10721	0.296293	0.411632	0.553816	58	137	189
KLK10	KLK10	O43240	0.427514	0.485654	0.733632	143	163	230
KLK6	KLK6	Q92876	0.365465	0.354509	0.476095	108	102	162
KYAT1	KYAT1	Q16773	0.599708	0.5075	0.6205	199	173	207
LCN2	LCN2	P80188	0.492076	0.540177	0.427369	163	188	136
LDL receptor	LDLR	P01130	0.832934	0.714733	0.845201	238	231	241
LILRA5	LILRA5	A6NI73	0.43851	0.350151	0.484968	148	96	170
LILRB1	LILRB1	Q8NHL6	0.590462	0.330043	0.351231	196	85	94
LILRB2	LILRB2	Q8N423	0.552807	0.375781	0.384723	188	112	112
LILRB5	LILRB5	O75023	0.828251	0.614508	0.682813	236	205	219
LRIG1	LRIG1	Q96JA1	0.418309	0.419769	0.602063	141	139	198
LRP11	LRP11	Q86VZ4	0.342759	0.293695	0.295771	92	62	60
LTBR	LTBR	P36941	0.378641	0.310009	0.347517	114	74	90
LYVE1	LYVE1	Q9Y5Y7	0.343792	0.40761	0.406163	93	136	125
MB	MB	P02144	0.76763	0.775912	0.732632	227	239	229
MBL2	MBL2	P11226	1.53478	1.84218	1.67929	259	261	262
MCFD2	MCFD2	Q8NI22	0.155779	0.133073	0.223042	7	8	24
MCP-1	CCL2	P13500	0.643351	0.494978	0.424759	211	168	134
MEGF9	MEGF9	Q9H1U4	0.395584	0.277589	0.389688	126	53	116
MEP1B	MEP1B	Q16820	1.69681	2.0259	1.31083	263	263	258
MEPE	MEPE	Q9NQ76	0.632176	0.61651	0.654032	207	207	213
MET	MET	P08581	0.293588	0.261167	0.21508	53	47	21
METRNL	METRNL	Q641Q3	0.232831	0.278728	0.223865	22	54	25
MFAP5	MFAP5	Q13361	0.320433	0.351595	0.352646	73	97	95
MMP-2	MMP2	P08253	0.378673	0.534575	0.358163	115	186	100
MMP-3	MMP3	P08254	1.14637	0.873619	0.999378	256	247	253
MMP-9	MMP9	P14780	0.293656	0.258295	0.290628	54	45	58
MPO	MPO	P05164	0.281864	0.298347	0.144659	48	68	7
NADK	NADK	O95544	0.49007	0.521114	0.541939	162	180	185
NCAM1	NCAM1	P13591	0.350132	0.333564	0.342567	95	88	87
NECTIN2	NECTIN2	Q92692	0.272714	0.313851	0.327069	41	79	75
NID1	NID1	P14543	0.386091	0.373197	0.47602	121	111	161
NOMO1	NOMO1	Q15155	0.430251	0.427223	0.29842	145	141	63
NOTCH1	NOTCH1	P46531	0.240596	0.196426	0.246453	24	24	35
NPDC1	NPDC1	Q9NQX5	0.323616	0.402942	0.328594	75	133	77
NPTXR	NPTXR	O95502	0.49761	0.461026	0.519739	164	154	176
NQO2	NQO2	P16083	1.67475	1.94852	1.62999	261	262	261
NRP1	NRP1	O14786	0.274425	0.275907	0.433019	42	52	141
NT-proBNP		NA	1.04162	1.29481	0.745915	254	259	234
Notch 3	NOTCH3	Q9UM47	0.503544	0.452037	0.484092	167	151	168
OPG	TNFRSF11B	O00300	0.363428	0.391905	0.38458	106	119	111
OPN	SPP1	P10451	0.538425	0.52396	0.601853	184	181	197
OSMR	OSMR	Q99650	0.290502	0.296073	0.245724	49	65	32
PAG1	PAG1	Q9NWQ8	0.605543	0.539081	0.509039	201	187	173
PAI	SERPINE1	P05121	0.409449	0.289703	0.395833	134	60	120
PAM	PAM	P19021	0.253429	0.250866	0.234464	29	42	28
PCOLCE	PCOLCE	Q15113	0.395657	0.470825	0.329505	127	156	80
PCSK9	PCSK9	Q8NBP7	0.516604	0.496994	0.529765	173	170	180
PECAM-1	PECAM1	P16284	0.280728	0.239475	0.38916	47	36	115
PGLYRP1	PGLYRP1	O75594	0.522929	0.567892	0.4385	178	197	143
PI3	PI3	P19957	0.640934	0.822355	0.587179	210	244	195
PILRB	PILRB	Q9UKJ0	0.533708	0.620654	0.617806	181	210	206
PLC	HSPG2	P98160	0.317581	0.24834	0.250986	71	41	36
PLTP	PLTP	P55058	0.357846	0.454367	0.302711	102	152	66
PLXNB2	PLXNB2	O15031	0.222684	0.307021	0.205085	19	73	18
PON3	PON3	Q15166	0.910523	1.05548	0.698523	245	254	224
PPP1R2	PPP1R2	P41236	0.327128	0.233917	0.254144	80	33	38
PRCP	PRCP	P42785	0.308193	0.297141	0.458533	63	67	152
PROC	PROC	P04070	0.41128	0.395854	0.410612	135	124	128
PRSS2	PRSS2	P07478	0.621956	0.712456	0.55424	204	229	190
PRTN3	PRTN3	P24158	0.206108	0.138189	0.180812	16	9	14
PSP-D	SFTPD	P35247	0.785606	0.836531	0.939854	231	245	249
PTPRS	PTPRS	Q13332	0.354161	0.310014	0.315852	98	75	69
QDPR	QDPR	P09417	0.167454	0.17958	0.262065	11	15	45
QPCT	QPCT	Q16769	0.391057	0.266344	0.510183	123	48	174
RARRES2	RARRES2	Q99969	0.259681	0.201003	0.350927	32	26	92
REG1A	REG1A	P05451	0.636525	0.636623	0.623854	208	215	210
REG4	REG4	Q9BYZ8	0.708986	0.674	0.527607	223	223	179
RETN	RETN	Q9HD89	0.778074	0.849	0.743543	230	246	232
RNASE3	RNASE3	P12724	0.278295	0.299786	0.269054	46	71	47
ROR1	ROR1	Q01973	0.335383	0.438931	0.34219	86	143	85
RTN4R	RTN4R	Q9BZR6	0.403846	0.383665	0.261918	130	114	44
S100P	S100P	P25815	0.513593	0.435275	0.381839	171	142	107
SAA4	SAA4	P35542	0.629635	0.697723	0.917277	206	227	247
SCGB3A2	SCGB3A2	Q96PL1	0.682569	0.818913	0.772896	219	242	236
SDC4	SDC4	P31431	0.520299	0.507571	0.571718	176	174	193
SELE	SELE	P16581	0.838054	0.672189	0.686971	240	222	220
SELL	SELL	P14151	0.394837	0.451136	0.354459	124	150	97
SELP	SELP	P16109	0.356956	0.323152	0.687481	100	82	221
SEMA3F	SEMA3F	Q13275	0.276625	0.228308	0.236914	45	31	30
SERPINA5	SERPINA5	P05154	0.358163	0.247786	0.349498	103	40	91
SERPINA7	SERPINA7	P05543	0.377844	0.417461	0.404857	113	138	124
SERPINB6	SERPINB6	P35237	0.413125	0.300972	0.578038	136	72	194
SERPINB8	SERPINB8	P50452	0.670511	0.712523	0.71638	215	230	226
SHPS-1	SIRPA	P78324	0.526162	0.530678	0.481814	179	184	167
SIGLEC7	SIGLEC7	Q9Y286	0.405299	0.299665	0.300842	132	70	65
SNAP23	SNAP23	O00161	0.239001	0.190196	0.220145	23	20	23
SOD1	SOD1	P00441	0.129763	0.12119	0.120219	5	7	3
SOST	SOST	Q9BQB4	0.517109	0.564863	0.602443	174	195	199
SPARCL1	SPARCL1	Q14515	0.243769	0.401731	0.425687	25	131	135
SSC4D	SSC4D	Q8WTU2	1.68369	1.19675	2.1859	262	257	264
ST2	IL1RL1	Q01638	0.744184	0.775908	0.801387	225	238	238
ST6GAL1	ST6GAL1	P15907	0.29458	0.296273	0.387817	56	66	113
SUMF2	SUMF2	Q8NBJ7	0.271534	0.286233	0.25459	39	58	39
TCN2	TCN2	P20062	0.373399	0.473817	0.353732	111	157	96
TFF2	TFF2	Q03403	0.665287	0.711951	0.841295	214	228	240
TFF3	TFF3	Q07654	0.338239	0.347346	0.299994	89	95	64
TFPI	TFPI	P10646	0.330799	0.363589	0.394755	83	106	119
TGFBI	TGFBI	Q15582	0.321551	0.353791	0.336231	74	101	82
TGFBR3	TGFBR3	Q03167	0.353511	0.312795	0.246245	97	77	34
THBS4	THBS4	P35443	0.648317	0.511963	0.538934	212	176	184
THOP1	THOP1	P52888	0.118565	0.107418	0.189179	2	4	16
TIE1	TIE1	P35590	0.317184	0.32579	0.402887	69	83	123
TIMD4	TIMD4	Q96H15	0.501567	0.560476	0.484416	165	192	169
TIMP1	TIMP1	P01033	0.274588	0.189651	0.357167	43	19	99
TIMP4	TIMP4	Q99727	0.515167	0.686794	0.5369	172	226	183
TINAGL1	TINAGL1	Q9GZM7	0.33126	0.18884	0.284369	84	18	55
TLT-2	TREML2	Q5T2D2	0.404711	0.475176	0.271844	131	159	48
TNC	TNC	P24821	0.812363	0.511766	0.728165	234	175	228
TNF-R1	TNFRSF1A	P19438	0.329009	0.321598	0.32893	81	81	78
TNF-R2	TNFRSF1B	P20333	0.275658	0.312429	0.375064	44	76	106
TNFRSF10C	TNFRSF10C	O14798	0.511193	0.607249	0.603994	170	203	201
TNFRSF14	TNFRSF14	Q92956	0.271045	0.281249	0.235963	38	56	29
TNFSF13B	TNFSF13B	Q9Y275	0.27219	0.330186	0.316235	40	86	70
TNXB	TNXB	P22105	0.342662	0.392304	0.289904	91	120	57
TR-AP	ACP5	P13686	0.400256	0.372686	0.451729	128	110	146
TR	TFRC	P02786	0.518995	0.500308	0.430238	175	171	137
TSHB	TSHB	P01222	0.715634	0.757352	0.761148	224	235	235
TXNDC5	TXNDC5	Q8NBS9	0.339854	0.405314	0.421265	90	134	132
TYMP	TYMP	P19971	0.625656	0.555204	0.534681	205	191	182
TYRO3	TYRO3	Q06418	0.395551	0.400955	0.320214	125	130	73
U-PAR	PLAUR	Q03405	0.542024	0.478295	0.494707	187	160	172
UMOD	UMOD	P07911	0.45351	0.493997	0.464217	153	166	156
USP8	USP8	P40818	0.564733	0.479041	0.547044	192	161	188
VASN	VASN	Q6EMK4	0.325492	0.234851	0.212546	77	34	20
VCAM1	VCAM1	P19320	0.314671	0.328307	0.228519	68	84	27
VCAN	VCAN	P13611	0.352163	0.388094	0.342629	96	117	88
t-PA	PLAT	P00750	0.811006	0.629292	0.73845	233	212	231
uPA	PLAU	P00749	0.386125	0.353359	0.453365	122	99	147
vWF	VWF	P04275	0.753333	0.736885	0.744223	226	233	233

## Sheet: IQR correlations
comparison	correlation	pval
studyset1-studyset2	0.930994	1.13342e-116
studyset1-studyset3	0.922223	4.04524e-110
studyset2-studyset3	0.893818	3.0524e-93

## Sheet: CV%
assay	gene_name	uniprot_ID	median_intraplate_cv	median_interplate_cv
GRAP2	GRAP2	O75791	0.420934	1.81779
ANXA4	ANXA4	P09525	0.546947	2.66893
CPB1	CPB1	P15086	0.737507	4.93262
DPP7	DPP7	Q9UHL4	0.808437	1.70165
ALCAM	ALCAM	Q13740	0.874249	3.28083
QDPR	QDPR	P09417	0.897235	0.952306
CD164	CD164	Q04900	0.930504	1.5164
COMT	COMT	P21964	0.954817	2.28919
SIGLEC7	SIGLEC7	Q9Y286	1.02078	4.79897
ENPP7	ENPP7	Q6UWV6	1.0532	2.50185
CANT1	CANT1	Q8WVQ1	1.06581	2.2054
MEPE	MEPE	Q9NQ76	1.06638	5.93736
FKBP4	FKBP4	Q02790	1.1231	3.31022
MPO	MPO	P05164	1.15825	3.12455
MCFD2	MCFD2	Q8NI22	1.16035	1.49925
CTSH	CTSH	P09668	1.16965	5.1201
CLEC5A	CLEC5A	Q9NY25	1.18601	1.48112
BAG6	BAG6	P46379	1.21383	0.358774
GLRX	GLRX	P35754	1.21823	0.813605
SUMF2	SUMF2	Q8NBJ7	1.26923	1.76437
EFEMP1	EFEMP1	Q12805	1.30612	6.32481
AHCY	AHCY	P23526	1.31044	1.46592
CTSZ	CTSZ	Q9UBR2	1.33869	2.97758
uPA	PLAU	P00749	1.35025	7.34434
MMP-3	MMP3	P08254	1.50049	5.25715
LILRA5	LILRA5	A6NI73	1.50245	1.05229
CA13	CA13	Q8N1Q1	1.54355	0.586681
SERPINB8	SERPINB8	P50452	1.54795	2.69685
CCDC80	CCDC80	Q76M96	1.57714	1.82759
GDF-15	GDF15	Q99988	1.59192	2.44648
ARG1	ARG1	P05089	1.62796	4.07576
GP6	GP6	Q9HCN6	1.63301	2.53125
LRP11	LRP11	Q86VZ4	1.64955	2.24999
DAB2	DAB2	P98082	1.66272	2.2299
GRN	GRN	P28799	1.67803	2.86147
USP8	USP8	P40818	1.69164	3.42239
ST2	IL1RL1	Q01638	1.70357	6.45737
TSHB	TSHB	P01222	1.7541	7.20307
TFF2	TFF2	Q03403	1.76055	3.12504
APLP1	APLP1	P51693	1.76134	1.26352
ITGB2	ITGB2	P05107	1.77334	3.35088
PPP1R2	PPP1R2	P41236	1.79217	1.37085
CD2AP	CD2AP	Q9Y5K6	1.79482	1.50317
METRNL	METRNL	Q641Q3	1.80464	4.27116
REG4	REG4	Q9BYZ8	1.86183	0.456309
GAL	GAL	P22466	1.87001	2.57828
IGFBP-7	IGFBP7	Q16270	1.89986	2.41267
OPN	SPP1	P10451	1.90426	6.47987
Gal-3	LGALS3	P17931	1.92286	2.08731
NADK	NADK	O95544	1.99139	1.80162
TFF3	TFF3	Q07654	1.99727	3.73979
PCSK9	PCSK9	Q8NBP7	2.01343	8.24051
MCP-1	CCL2	P13500	2.03018	4.39308
TNFSF13B	TNFSF13B	Q9Y275	2.0382	4.82737
CHRDL2	CHRDL2	Q6WN34	2.0538	4.12327
FBP1	FBP1	P09467	2.05589	2.08535
KYAT1	KYAT1	Q16773	2.06466	1.32037
MMP-9	MMP9	P14780	2.07427	2.69685
DIABLO	DIABLO	Q9NR28	2.09564	2.36759
CXCL16	CXCL16	Q9H2A7	2.142	4.64573
ACP6	ACP6	Q9NPH0	2.15425	2.51459
CR2	CR2	P20023	2.15777	3.59187
ENO2	ENO2	P09104	2.1635	0.364655
CRKL	CRKL	P46109	2.17521	1.72223
DDC	DDC	P20711	2.17816	1.47131
RNASE3	RNASE3	P12724	2.21177	5.69075
PLC	HSPG2	P98160	2.24287	3.7922
IL-17RA	IL17RA	Q96F46	2.24802	2.10005
EGFR	EGFR	P00533	2.31723	5.56695
ANGPTL1	ANGPTL1	O95841	2.36316	1.73399
DLK-1	DLK1	P80370	2.36488	3.38468
CD79B	CD79B	P40259	2.36713	1.141
CD163	CD163	Q86VB7	2.37003	2.93202
SNAP23	SNAP23	O00161	2.37986	2.36367
CA1	CA1	P00915	2.39951	3.5135
SERPINA7	SERPINA7	P05543	2.44638	2.4161
TIMP4	TIMP4	Q99727	2.4489	5.7529
Notch 3	NOTCH3	Q9UM47	2.45239	3.31463
IGFBP6	IGFBP6	P24592	2.46997	2.43374
BLM hydrolase	BLMH	Q13867	2.4722	2.40581
TNFRSF10C	TNFRSF10C	O14798	2.51814	1.69626
SERPINB6	SERPINB6	P35237	2.54587	1.19442
CCL24	CCL24	O00175	2.56681	2.42296
CCL16	CCL16	O15467	2.56782	6.47595
QPCT	QPCT	Q16769	2.56838	2.48813
THOP1	THOP1	P52888	2.5836	2.98248
ICAM-2	ICAM2	P13598	2.58873	2.97905
CCL15	CCL15	Q16663	2.62173	5.51997
IL-18BP	IL18BP	O95998	2.6617	4.37105
PROC	PROC	P04070	2.68132	1.99077
SEMA3F	SEMA3F	Q13275	2.70021	5.77247
IGFBP-2	IGFBP2	P18065	2.81976	4.55956
AZU1	AZU1	P20160	2.83155	3.40819
CSTB	CSTB	P04080	2.84011	5.01877
CNTN1	CNTN1	Q12860	2.85969	4.56593
PECAM-1	PECAM1	P16284	2.87023	5.32225
TIE1	TIE1	P35590	2.88709	2.87911
IL-1RT2	IL1R2	P27930	2.89032	7.11116
t-PA	PLAT	P00750	2.90396	6.33264
TNFRSF14	TNFRSF14	Q92956	2.91116	1.75212
F11	F11	P03951	2.91444	0.92094
IL-1RT1	IL1R1	P14778	2.92314	6.64664
LRIG1	LRIG1	Q96JA1	2.97568	4.53655
CHIT1	CHIT1	Q13231	2.98032	4.36909
vWF	VWF	P04275	2.99213	4.99772
CPA1	CPA1	P15085	3.02221	5.35944
CLUL1	CLUL1	Q15846	3.02875	1.76976
ANXA11	ANXA11	P50995	3.06063	2.62385
SHPS-1	SIRPA	P78324	3.10741	5.87425
PCOLCE	PCOLCE	Q15113	3.1159	0.890063
PAI	SERPINE1	P05121	3.11663	3.20734
AP-N	ANPEP	P15144	3.12205	3.07703
PON3	PON3	Q15166	3.13463	9.75082
IGLC2	IGLC2	P0DOY2	3.17883	0.769495
TYMP	TYMP	P19971	3.23662	4.06303
NID1	NID1	P14543	3.24975	0.50042
F7	F7	P08709	3.26526	1.09297
CDH5	CDH5	P33151	3.27649	4.50472
HDGF	HDGF	P51858	3.29004	1.37869
TFPI	TFPI	P10646	3.29503	5.79009
CDH2	CDH2	P19022	3.31569	4.13404
PAG1	PAG1	Q9NWQ8	3.31804	5.46565
IL-6RA	IL6R	P08887	3.32544	1.04396
PRCP	PRCP	P42785	3.33084	4.40728
FAM3C	FAM3C	Q92520	3.36588	3.71775
ST6GAL1	ST6GAL1	P15907	3.3886	4.72456
TXNDC5	TXNDC5	Q8NBS9	3.41058	1.86189
SDC4	SDC4	P31431	3.41226	4.95709
GNLY	GNLY	P22749	3.44655	2.34015
PI3	PI3	P19957	3.47206	1.43897
UMOD	UMOD	P07911	3.50803	4.60558
SOD1	SOD1	P00441	3.52935	2.7336
CLSTN2	CLSTN2	Q9H4D0	3.53052	5.84195
LILRB2	LILRB2	Q8N423	3.5548	2.07604
SELE	SELE	P16581	3.57852	3.12504
NOTCH1	NOTCH1	P46531	3.59114	2.8845
KIT	KIT	P10721	3.59939	3.22449
COL1A1	COL1A1	P02452	3.62685	6.20252
LILRB1	LILRB1	Q8NHL6	3.62942	6.85056
U-PAR	PLAUR	Q03405	3.63012	5.65797
GP1BA	GP1BA	P07359	3.6583	0.175466
JAM-A	F11R	Q9Y624	3.67343	6.9464
VCAN	VCAN	P13611	3.70179	1.26548
COMP	COMP	P49747	3.75907	3.58061
S100P	S100P	P25815	3.76425	1.70116
ICAM1	ICAM1	P05362	3.78233	1.30224
PAM	PAM	P19021	3.79002	1.95353
TGFBI	TGFBI	Q15582	3.79546	2.01576
IL2-RA	IL2RA	P01589	3.8076	6.01271
DEFA1	DEFA1	P59665	3.83158	4.54781
FABP4	FABP4	P15090	3.8399	2.63022
CFHR5	CFHR5	Q9BXR6	3.85604	1.6693
SERPINA5	SERPINA5	P05154	3.87879	3.12406
AXL	AXL	P30530	3.91747	6.79188
FCGR3B	FCGR3B	O75015	3.92843	2.15052
REG1A	REG1A	P05451	3.92857	1.80162
IGFBP3	IGFBP3	P17936	3.94931	1.5561
TINAGL1	TINAGL1	Q9GZM7	3.97733	1.35222
TR-AP	ACP5	P13686	4.00027	4.2834
KLK6	KLK6	Q92876	4.03044	7.3023
NCAM1	NCAM1	P13591	4.03359	3.18383
TIMP1	TIMP1	P01033	4.03566	1.98489
SELP	SELP	P16109	4.04235	3.44444
EPHB4	EPHB4	P54760	4.04728	2.67873
RARRES2	RARRES2	Q99969	4.11057	2.16963
CST3	CST3	P01034	4.13543	1.37477
FCRL1	FCRL1	Q96LA6	4.14632	1.72664
TGFBR3	TGFBR3	Q03167	4.14882	3.7971
ALDH1A1	ALDH1A1	P00352	4.22897	5.77003
CDH1	CDH1	P12830	4.25882	1.87463
Ep-CAM	EPCAM	P16422	4.26888	7.94006
CHI3L1	CHI3L1	P36222	4.28138	5.96378
LCN2	LCN2	P80188	4.34318	1.0518
MMP-2	MMP2	P08253	4.34411	7.29008
PILRB	PILRB	Q9UKJ0	4.44635	3.32834
OPG	TNFRSF11B	O00300	4.45049	3.90876
OSMR	OSMR	Q99650	4.46284	2.68558
NECTIN2	NECTIN2	Q92692	4.51372	0.931232
LDL receptor	LDLR	P01130	4.53983	3.55416
AOC3	AOC3	Q16853	4.58035	1.63892
MEP1B	MEP1B	Q16820	4.58506	3.70159
CCL14	CCL14	Q16627	4.61699	2.93888
CD1C	CD1C	P29017	4.67759	2.1956
CCL18	CCL18	P55774	4.69242	2.68754
NOMO1	NOMO1	Q15155	4.74556	1.89179
CRTAC1	CRTAC1	Q9NQ79	4.77933	2.19413
CD93	CD93	Q9NPY3	4.77951	4.8631
TNF-R2	TNFRSF1B	P20333	4.82298	3.87203
DPP4	DPP4	P27487	4.84432	2.12749
CCL5	CCL5	P13501	4.84807	3.27642
TLT-2	TREML2	Q5T2D2	4.88968	4.78037
SELL	SELL	P14151	4.91511	0.765574
FAS	FAS	P25445	4.91948	7.22556
CD46	CD46	P15529	4.98472	0.547471
THBS4	THBS4	P35443	5.24727	1.01945
KLK10	KLK10	O43240	5.25057	2.0682
TR	TFRC	P02786	5.26895	2.4112
NRP1	NRP1	O14786	5.28171	0.950346
ANGPTL7	ANGPTL7	O43827	5.31568	5.35798
IGFBP-1	IGFBP1	P08833	5.32378	2.86196
VCAM1	VCAM1	P19320	5.38937	1.36203
APOM	APOM	O95445	5.4071	0.714112
ANG	ANG	P03950	5.45678	0.867518
PSP-D	SFTPD	P35247	5.46156	7.49098
TNF-R1	TNFRSF1A	P19438	5.50452	5.26988
FETUB	FETUB	Q9UGM5	5.53193	2.42002
Gal-4	LGALS4	P56470	5.58777	3.13631
ADGRE2	ADGRE2	Q9UHX3	5.64329	5.1945
VASN	VASN	Q6EMK4	5.68176	2.46902
LTBR	LTBR	P36941	5.70516	2.75859
TNC	TNC	P24821	5.77541	1.24735
ITGAM	ITGAM	P11215	5.82187	7.53448
LYVE1	LYVE1	Q9Y5Y7	5.8284	2.36955
CASP-3	CASP3	P42574	5.94104	6.34732
NQO2	NQO2	P16083	5.97083	0.814586
FCN2	FCN2	Q15485	5.97207	3.16277
APEX1	APEX1	P27695	6.10044	2.54889
RETN	RETN	Q9HD89	6.10682	3.99006
PRTN3	PRTN3	P24158	6.13642	6.20644
TIMD4	TIMD4	Q96H15	6.20215	0.874379
TYRO3	TYRO3	Q06418	6.22359	3.15444
CDHR5	CDHR5	Q9HBB8	6.27456	3.48656
CA3	CA3	P07451	6.27513	1.56786
C2	C2	P06681	6.31807	2.65031
PRSS2	PRSS2	P07478	6.36422	1.79868
LILRB5	LILRB5	O75023	6.37347	3.65555
CTSD	CTSD	P07339	6.43793	5.26547
ADGRG2	ADGRG2	Q8IZP9	6.58424	1.83788
ANGPTL3	ANGPTL3	Q9Y5C1	6.67907	2.54497
SCGB3A2	SCGB3A2	Q96PL1	6.71881	15.1436
ENG	ENG	P17813	6.7218	1.90649
NPDC1	NPDC1	Q9NQX5	6.73157	4.99283
C1QTNF1	C1QTNF1	Q9BXJ1	6.74199	4.96884
MB	MB	P02144	6.76372	4.8822
CHL1	CHL1	O00533	6.80446	8.07442
PGLYRP1	PGLYRP1	O75594	6.85395	3.45815
RTN4R	RTN4R	Q9BZR6	6.91412	6.63001
GAS6	GAS6	Q14393	7.22145	2.73311
CNDP1	CNDP1	Q96KN2	7.25995	5.08633
MEGF9	MEGF9	Q9H1U4	7.26124	3.34794
COL18A1	COL18A1	P39060	7.26237	2.01135
MBL2	MBL2	P11226	7.63307	1.35615
SOST	SOST	Q9BQB4	7.73311	6.92879
ROR1	ROR1	Q01973	7.79211	4.18889
CES1	CES1	P23141	7.81631	3.54632
ICAM3	ICAM3	P32942	7.94193	7.80081
CTSO	CTSO	P43234	8.01126	4.7696
PLXNB2	PLXNB2	O15031	8.09329	2.5092
SSC4D	SSC4D	Q8WTU2	8.18229	7.28715
SAA4	SAA4	P35542	8.24283	4.40777
PTPRS	PTPRS	Q13332	8.47108	2.49793
CD59	CD59	P13987	8.58814	2.89136
SPARCL1	SPARCL1	Q14515	8.96204	3.75155
IGFBPL1	IGFBPL1	Q8WX77	9.10073	8.03631
FCGR2A	FCGR2A	P12318	9.15151	2.39454
NPTXR	NPTXR	O95502	9.53912	2.21422
IL7R	IL7R	P16871	10.2087	6.92048
CA4	CA4	P22748	10.3105	8.8397
NT-proBNP		NA	10.4086	2.84678
TNXB	TNXB	P22105	10.5689	3.47481
TCN2	TCN2	P20062	10.8538	2.69636
PLTP	PLTP	P55058	14.2201	5.95106
MET	MET	P08581	15.4336	3.08291
MFAP5	MFAP5	Q13361	16.6523	4.96003
