# Supplementary material for: Proteome profiling of home-sampled dried blood spots reveals proteins of SARS-CoV-2 infections
Source: Commun Med (Lond). 2024 Apr 2;4:55. doi: 10.1038/s43856-024-00480-4 (PMC10987641; doi:10.1038/s43856-024-00480-4)
Supplement: Supplementary file 6 — Supplementary Data 3 [file 43856_2024_480_MOESM6_ESM.xlsx]

## Sheet: Descriptions
Sheet name	Column name	Description
Cluster_assignments	-	Cluster assignments of proteins in the protein-protein correlation heatmaps of fig 4
	Binder	Gene name and Olink protein panel name
	Gene_name	Gene name of target protein
	Panel	Olink protein panel of protein
	UniProt_ID	UniProt ID of target gene
	Cluster_[serostatus]	Cluster assignment in the given serostatus group
	Shared_cluster_ID	Groups of proteins that share the same cluster assignments
Mean_Jaccard_Index	-	Mean Jaccard index (measure of stability) of protein-protein correlation clusters
	Cluster	Protein-protein correlation cluster
	MJI_[serostatus]	Mean Jaccard index in the given serostatus
	SD_[serostatus]	Standard deviation of Jaccard index in the given serostatus
Mean_Correlation_Rho	-	Mean protein-protein correlation within clusters
	Cluster	Cluster assignment
	[serostatus]	Mean correlation in cluster of the serostatus
Study N, serostatus	-	Protein-protein correlations within each serostatus in each study set
	Protein-1	Name of protein 1
	Protein-2	Name of protein 2
	Correlation	Spearman correlation between the proteins
	Pvalue	P-value for the correlation
	FDR	FDR-adjusted p-value

## Sheet: Cluster_assignments
Binder	Gene_name	Panel	UniProt_ID	Cluster_Seronegative, IgM-IgG-	Cluster_Seropositive, IgM+IgG+	Cluster_Early phase, IgM+IgG-	Cluster_Late phase, IgM-IgG+	Cluster_Seronegative, IgG-	Cluster_Seropositive, IgG+	Shared_cluster_ID
PRCP.CAM	PRCP	CAM	P42785	1	1	1	1	1	1	N/A
SSC4D.MET	SSC4D	MET	Q8WTU2	1	1	2	5	5	2	N/A
SERPINB6.MET	SERPINB6	MET	P35237	1	1	2	5	7	2	N/A
CES1.CAM	CES1	CAM	P23141	1	1	3	2	1	1	N/A
CTSD.CVD3	CTSD	CVD3	P07339	1	1	3	7	2	6	N/A
MBL2.CAM	MBL2	CAM	P11226	1	1	4	7	4	2	N/A
IL.6RA.CVD3	IL6R	CVD3	P08887	1	1	4	7	5	2	N/A
NQO2.MET	NQO2	MET	P16083	1	1	7	8	7	2	N/A
FABP4.CVD3	FABP4	CVD3	P15090	1	2	2	5	5	1	N/A
F7.CAM	F7	CAM	P08709	1	2	5	4	1	3	N/A
PROC.CAM	PROC	CAM	P04070	1	2	5	4	5	1	N/A
IGFBPL1.MET	IGFBPL1	MET	Q8WX77	1	2	6	2	4	3	N/A
CCL18.CAM	CCL18	CAM	P55774	1	3	6	5	5	5	N/A
CCL5.CAM	CCL5	CAM	P13501	1	4	1	7	8	6	N/A
CCL24.CVD3	CCL24	CVD3	O00175	1	4	3	2	7	5	N/A
SIGLEC7.MET	SIGLEC7	MET	Q9Y286	1	4	3	7	1	4	N/A
IL.1RT2.CVD3	IL1R2	CVD3	P27930	1	4	4	2	4	2	N/A
MMP.3.CVD3	MMP3	CVD3	P08254	1	4	4	7	4	5	N/A
SOST.MET	SOST	MET	Q9BQB4	1	4	6	2	2	3	N/A
DPP7.MET	DPP7	MET	Q9UHL4	1	5	1	1	1	1	N/A
CTSO.MET	CTSO	MET	P43234	1	5	2	2	1	1	N/A
LRIG1.MET	LRIG1	MET	Q96JA1	1	5	2	3	2	1	N/A
CDHR5.MET	CDHR5	MET	Q9HBB8	1	5	2	4	5	1	N/A
SERPINA5.CAM	SERPINA5	CAM	P05154	1	5	2	4	7	5	N/A
NOMO1.MET	NOMO1	MET	Q15155	1	5	3	4	1	1	N/A
C1QTNF1.CAM	C1QTNF1	CAM	Q9BXJ1	1	5	3	4	1	3	N/A
CTSZ.CVD3	CTSZ	CVD3	Q9UBR2	1	5	3	7	1	1	N/A
PCSK9.CVD3	PCSK9	CVD3	Q8NBP7	1	5	5	4	7	1	N/A
RTN4R.MET	RTN4R	MET	Q9BZR6	1	5	6	2	5	1	N/A
CANT1.MET	CANT1	MET	Q8WVQ1	1	5	7	7	1	1	N/A
ST6GAL1.CAM	ST6GAL1	CAM	P15907	1	6	1	4	5	1	N/A
PAI.CVD3	SERPINE1	CVD3	P05121	1	6	1	7	8	6	N/A
TIMP1.CAM	TIMP1	CAM	P01033	1	6	6	7	8	6	N/A
CTSH.MET	CTSH	MET	P09668	1	7	3	1	6	1	N/A
QPCT.CAM	QPCT	CAM	Q16769	1	7	6	1	1	4	N/A
ACP6.MET	ACP6	MET	Q9NPH0	2	1	1	7	1	1	N/A
SELE.CVD3	SELE	CVD3	P16581	2	1	4	5	1	3	N/A
CA1.CAM	CA1	CAM	P00915	2	2	2	2	4	1	N/A
OSMR.CAM	OSMR	CAM	Q99650	2	2	3	2	3	1	N/A
MFAP5.CAM	MFAP5	CAM	Q13361	2	2	4	3	7	3	N/A
PTPRS.CAM	PTPRS	CAM	Q13332	2	2	4	6	4	3	N/A
EFEMP1.CAM	EFEMP1	CAM	Q12805	2	2	6	2	1	2	N/A
METRNL.MET	METRNL	MET	Q641Q3	2	2	6	2	2	3	N/A
IL.18BP.CVD3	IL18BP	CVD3	O95998	2	2	6	2	4	1	N/A
LRP11.MET	LRP11	MET	Q86VZ4	2	2	6	3	1	1	N/A
CDH1.CAM	CDH1	CAM	P12830	2	2	6	4	3	5	1
REG1A.CAM	REG1A	CAM	P05451	2	2	6	4	3	5	1
COL18A1.CAM	COL18A1	CAM	P39060	2	2	6	4	5	1	N/A
LTBR.CVD3	LTBR	CVD3	P36941	2	2	6	6	1	1	N/A
SEMA3F.MET	SEMA3F	MET	Q13275	2	2	6	6	2	1	N/A
IGFBP6.CAM	IGFBP6	CAM	P24592	2	2	6	6	3	1	2
EPHB4.CVD3	EPHB4	CVD3	P54760	2	2	6	6	3	1	2
FAM3C.MET	FAM3C	MET	Q92520	2	2	6	6	3	1	2
NPDC1.MET	NPDC1	MET	Q9NQX5	2	2	6	6	4	5	N/A
CST3.CAM	CST3	CAM	P01034	2	2	6	6	5	1	N/A
CCL14.CAM	CCL14	CAM	Q16627	2	2	6	7	5	2	N/A
SOD1.CAM	SOD1	CAM	P00441	2	3	2	8	4	3	N/A
ICAM1.CAM	ICAM1	CAM	P05362	2	3	3	2	4	1	N/A
LILRB1.CAM	LILRB1	CAM	Q8NHL6	2	3	3	7	4	2	3
LILRB2.CAM	LILRB2	CAM	Q8N423	2	3	3	7	4	2	3
ANGPTL7.MET	ANGPTL7	MET	O43827	2	4	2	2	4	2	N/A
DLK.1.CVD3	DLK1	CVD3	P80370	2	4	2	6	4	5	N/A
ALDH1A1.MET	ALDH1A1	MET	P00352	2	4	2	8	4	2	N/A
ADGRE2.MET	ADGRE2	MET	Q9UHX3	2	4	3	2	2	2	N/A
CDH2.MET	CDH2	MET	P19022	2	4	3	2	2	3	N/A
COMP.CAM	COMP	CAM	P49747	2	4	4	2	1	2	4
THBS4.CAM	THBS4	CAM	P35443	2	4	4	2	1	2	4
TINAGL1.MET	TINAGL1	MET	Q9GZM7	2	4	4	2	2	1	N/A
GAS6.CAM	GAS6	CAM	Q14393	2	4	4	2	3	2	N/A
AXL.CVD3	AXL	CVD3	P30530	2	4	4	2	3	5	N/A
MEPE.CVD3	MEPE	CVD3	Q9NQ76	2	4	4	3	3	2	N/A
CHRDL2.MET	CHRDL2	MET	Q6WN34	2	4	4	3	3	5	N/A
IGFBP.7.CVD3	IGFBP7	CVD3	Q16270	2	4	5	2	4	2	N/A
DDC.MET	DDC	MET	P20711	2	4	5	2	7	2	N/A
VCAN.MET	VCAN	MET	P13611	2	4	5	7	1	2	N/A
KLK10.MET	KLK10	MET	O43240	2	4	6	2	4	2	N/A
CD79B.MET	CD79B	MET	P40259	2	4	6	2	4	3	N/A
OPN.CVD3	SPP1	CVD3	P10451	2	4	6	3	4	2	N/A
VASN.CAM	VASN	CAM	Q6EMK4	2	4	6	6	3	2	N/A
ROR1.MET	ROR1	MET	Q01973	2	4	6	6	3	3	N/A
ENPP7.MET	ENPP7	MET	Q6UWV6	2	5	3	1	1	2	N/A
CPA1.CVD3	CPA1	CVD3	P15085	2	5	5	4	7	3	5
PRSS2.CAM	PRSS2	CAM	P07478	2	5	5	4	7	3	5
CPB1.CVD3	CPB1	CVD3	P15086	2	5	5	4	7	3	5
PI3.CVD3	PI3	CVD3	P19957	2	5	6	7	4	1	N/A
C2.CAM	C2	CAM	P06681	2	5	7	2	5	1	N/A
FCN2.CAM	FCN2	CAM	Q15485	2	8	2	4	5	3	N/A
FAS.CVD3	FAS	CVD3	P25445	3	1	5	7	7	2	N/A
FCGR2A.CAM	FCGR2A	CAM	P12318	3	1	6	2	5	2	N/A
CD59.CAM	CD59	CAM	P13987	3	1	6	3	7	2	N/A
TFF2.MET	TFF2	MET	Q03403	3	2	3	2	3	5	N/A
SELL.CAM	SELL	CAM	P14151	3	2	4	3	4	2	N/A
IL.17RA.CVD3	IL17RA	CVD3	Q96F46	3	2	5	1	1	2	N/A
VCAM1.CAM	VCAM1	CAM	P19320	3	2	5	2	4	2	N/A
ANGPTL3.CAM	ANGPTL3	CAM	Q9Y5C1	3	2	5	3	1	2	N/A
IGFBP3.CAM	IGFBP3	CAM	P17936	3	2	5	5	4	1	N/A
ALCAM.CVD3	ALCAM	CVD3	Q13740	3	2	6	3	3	2	N/A
NOTCH1.CAM	NOTCH1	CAM	P46531	3	2	6	6	3	3	N/A
HDGF.MET	HDGF	MET	P51858	3	3	2	2	4	1	N/A
CD163.CVD3	CD163	CVD3	Q86VB7	3	3	3	2	4	2	N/A
TIMD4.CAM	TIMD4	CAM	Q96H15	3	3	6	3	4	1	N/A
MCP.1.CVD3	CCL2	CVD3	P13500	3	4	1	7	1	2	N/A
CNDP1.CAM	CNDP1	CAM	Q96KN2	3	4	2	4	4	3	N/A
GNLY.CAM	GNLY	CAM	P22749	3	4	2	8	4	3	N/A
CR2.CAM	CR2	CAM	P20023	3	4	3	2	4	3	N/A
TGFBI.CAM	TGFBI	CAM	Q15582	3	4	3	2	7	3	N/A
Ep.CAM.CVD3	EPCAM	CVD3	P16422	3	4	3	3	1	5	N/A
LILRB5.CAM	LILRB5	CAM	O75023	3	4	3	4	3	2	N/A
TNC.CAM	TNC	CAM	P24821	3	4	3	6	2	2	N/A
DPP4.CAM	DPP4	CAM	P27487	3	4	4	2	3	3	6
NRP1.CAM	NRP1	CAM	O14786	3	4	4	2	3	3	6
MMP.2.CVD3	MMP2	CVD3	P08253	3	4	4	2	3	3	6
PAM.CAM	PAM	CAM	P19021	3	4	4	2	3	3	6
CLSTN2.MET	CLSTN2	MET	Q9H4D0	3	4	4	2	3	3	6
SHPS.1.CVD3	SIRPA	CVD3	P78324	3	4	4	2	4	1	N/A
AP.N.CVD3	ANPEP	CVD3	P15144	3	4	4	2	4	3	N/A
TR.CVD3	TFRC	CVD3	P02786	3	4	4	2	7	2	N/A
KIT.CAM	KIT	CAM	P10721	3	4	4	3	1	2	N/A
ANGPTL1.MET	ANGPTL1	MET	O95841	3	4	4	3	1	3	7
TYRO3.MET	TYRO3	MET	Q06418	3	4	4	3	1	3	7
CHL1.CAM	CHL1	CAM	O00533	3	4	4	3	2	2	8
AOC3.CAM	AOC3	CAM	Q16853	3	4	4	3	2	2	8
UMOD.CAM	UMOD	CAM	P07911	3	4	4	3	2	3	9
Notch.3.CVD3	NOTCH3	CVD3	Q9UM47	3	4	4	3	2	3	9
CNTN1.CVD3	CNTN1	CVD3	Q12860	3	4	4	3	2	3	9
EGFR.CVD3	EGFR	CVD3	P00533	3	4	4	3	2	3	9
CLUL1.MET	CLUL1	MET	Q15846	3	4	4	3	3	2	N/A
ENG.CAM	ENG	CAM	P17813	3	4	4	3	3	3	10
NCAM1.CAM	NCAM1	CAM	P13591	3	4	4	3	3	3	10
IL7R.CAM	IL7R	CAM	P16871	3	4	4	3	3	3	10
PON3.CVD3	PON3	CVD3	Q15166	3	4	4	3	3	3	10
ADGRG2.MET	ADGRG2	MET	Q8IZP9	3	4	4	3	3	3	10
COL1A1.CVD3	COL1A1	CVD3	P02452	3	4	4	3	4	2	N/A
TNXB.CAM	TNXB	CAM	P22105	3	4	4	3	4	3	11
CD1C.MET	CD1C	MET	P29017	3	4	4	3	4	3	11
CRTAC1.CAM	CRTAC1	CAM	Q9NQ79	3	4	4	3	7	2	N/A
PLTP.CAM	PLTP	CAM	P55058	3	4	4	3	7	3	12
APOM.CAM	APOM	CAM	O95445	3	4	4	3	7	3	12
PLXNB2.CAM	PLXNB2	CAM	O15031	3	4	4	4	2	3	N/A
TSHB.MET	TSHB	MET	P01222	3	4	4	4	4	3	N/A
FCGR3B.CAM	FCGR3B	CAM	O75015	3	4	4	5	1	2	N/A
PSP.D.CVD3	SFTPD	CVD3	P35247	3	4	5	2	7	2	N/A
GAL.MET	GAL	MET	P22466	3	4	5	3	3	1	N/A
TGFBR3.CAM	TGFBR3	CAM	Q03167	3	4	5	3	3	5	13
KLK6.CVD3	KLK6	CVD3	Q92876	3	4	5	3	3	5	13
NPTXR.MET	NPTXR	MET	O95502	3	4	5	3	3	5	13
APLP1.MET	APLP1	MET	P51693	3	4	5	3	3	5	13
IGFBP.2.CVD3	IGFBP2	CVD3	P18065	3	4	5	3	7	5	N/A
PCOLCE.CAM	PCOLCE	CAM	Q15113	3	4	5	4	7	5	N/A
TCN2.CAM	TCN2	CAM	P20062	3	4	5	5	1	2	N/A
ST2.CVD3	IL1RL1	CVD3	Q01638	3	4	5	7	4	1	N/A
SCGB3A2.CVD3	SCGB3A2	CVD3	Q96PL1	3	4	5	8	3	3	N/A
CCDC80.MET	CCDC80	MET	Q76M96	3	4	6	2	4	3	N/A
LYVE1.CAM	LYVE1	CAM	Q9Y5Y7	3	4	6	3	1	2	N/A
CD93.CVD3	CD93	CVD3	Q9NPY3	3	4	6	3	3	2	N/A
CDH5.CVD3	CDH5	CVD3	P33151	3	4	6	3	3	3	N/A
IGFBP.1.CVD3	IGFBP1	CVD3	P08833	3	4	6	3	4	1	N/A
NT.proBNP.CVD3		CVD3	NA	3	4	6	3	8	2	N/A
REG4.MET	REG4	MET	Q9BYZ8	3	4	6	4	3	5	N/A
COMT.MET	COMT	MET	P21964	3	4	6	5	7	3	N/A
MB.CVD3	MB	CVD3	P02144	3	4	6	6	1	2	N/A
OPG.CVD3	TNFRSF11B	CVD3	O00300	3	4	6	7	1	1	N/A
TIMP4.CVD3	TIMP4	CVD3	Q99727	3	4	6	7	2	3	N/A
MEGF9.CAM	MEGF9	CAM	Q9H1U4	3	5	2	4	1	3	N/A
GDF.15.CVD3	GDF15	CVD3	Q99988	3	5	3	4	1	1	N/A
TFF3.CVD3	TFF3	CVD3	Q07654	3	5	3	7	4	3	N/A
PILRB.MET	PILRB	MET	Q9UKJ0	3	5	3	7	6	1	N/A
ICAM3.CAM	ICAM3	CAM	P32942	3	5	4	2	1	3	N/A
TIE1.CAM	TIE1	CAM	P35590	3	5	4	2	2	3	N/A
MET.CAM	MET	CAM	P08581	3	5	4	3	4	3	N/A
SERPINA7.CAM	SERPINA7	CAM	P05543	3	5	4	4	5	1	N/A
ICAM.2.CVD3	ICAM2	CVD3	P13598	3	5	4	5	1	3	N/A
Gal.4.CVD3	LGALS4	CVD3	P56470	3	5	5	4	7	5	N/A
IL.1RT1.CVD3	IL1R1	CVD3	P14778	3	5	6	3	3	3	N/A
FETUB.CAM	FETUB	CAM	Q9UGM5	3	5	6	4	5	3	N/A
TXNDC5.MET	TXNDC5	MET	Q8NBS9	4	1	1	5	8	1	N/A
PPP1R2.MET	PPP1R2	MET	P41236	4	1	1	5	8	6	N/A
TYMP.MET	TYMP	MET	P19971	4	1	1	7	8	6	N/A
AHCY.MET	AHCY	MET	P23526	4	1	2	5	4	2	14
ARG1.MET	ARG1	MET	P05089	4	1	2	5	4	2	14
KYAT1.MET	KYAT1	MET	Q16773	4	1	4	5	7	2	N/A
CA3.CAM	CA3	CAM	P07451	4	1	5	5	7	5	N/A
TNFSF13B.CVD3	TNFSF13B	CVD3	Q9Y275	4	2	3	2	4	2	N/A
vWF.CVD3	VWF	CVD3	P04275	4	2	3	8	2	1	N/A
PLC.CVD3	HSPG2	CVD3	P98160	4	2	6	6	5	2	N/A
SAA4.CAM	SAA4	CAM	P35542	4	3	2	1	2	1	N/A
CXCL16.CVD3	CXCL16	CVD3	Q9H2A7	4	3	2	2	1	1	N/A
t.PA.CVD3	PLAT	CVD3	P00750	4	3	2	5	1	1	N/A
AZU1.CVD3	AZU1	CVD3	P20160	4	3	2	5	4	2	15
GLRX.MET	GLRX	MET	P35754	4	3	2	5	4	2	15
TR.AP.CVD3	ACP5	CVD3	P13686	4	3	4	5	2	1	N/A
FBP1.MET	FBP1	MET	P09467	4	3	5	5	1	1	N/A
MPO.CVD3	MPO	CVD3	P05164	4	3	5	8	7	5	N/A
TFPI.CVD3	TFPI	CVD3	P10646	4	4	2	3	7	6	N/A
F11.CAM	F11	CAM	P03951	4	4	2	5	5	6	N/A
SPARCL1.CAM	SPARCL1	CAM	Q14515	4	4	4	3	3	1	N/A
FCRL1.MET	FCRL1	MET	Q96LA6	4	4	6	2	4	3	N/A
MEP1B.MET	MEP1B	MET	Q16820	4	4	6	5	1	2	N/A
GRN.CVD3	GRN	CVD3	P28799	4	5	2	2	1	1	N/A
LDL.receptor.CVD3	LDLR	CVD3	P01130	4	5	2	4	1	1	N/A
CCL15.CVD3	CCL15	CVD3	Q16663	4	5	3	2	7	5	N/A
CCL16.CVD3	CCL16	CVD3	O15467	4	5	3	4	5	3	N/A
IL2.RA.CVD3	IL2RA	CVD3	P01589	4	5	6	2	4	1	N/A
MCFD2.MET	MCFD2	MET	Q8NI22	4	8	1	5	8	6	N/A
CSTB.CVD3	CSTB	CVD3	P04080	4	8	2	5	4	5	N/A
IGLC2.CAM	IGLC2	CAM	P0DOY2	4	8	2	8	1	2	N/A
SERPINB8.MET	SERPINB8	MET	P50452	5	1	3	7	1	4	N/A
CD164.MET	CD164	MET	Q04900	5	1	7	1	6	4	N/A
CD46.CAM	CD46	CAM	P15529	5	2	6	6	1	1	N/A
TNF.R2.CVD3	TNFRSF1B	CVD3	P20333	5	2	6	6	6	1	16
TNF.R1.CVD3	TNFRSF1A	CVD3	P19438	5	2	6	6	6	1	16
ITGB2.CVD3	ITGB2	CVD3	P05107	5	4	3	1	6	4	N/A
uPA.CVD3	PLAU	CVD3	P00749	5	4	4	3	6	4	N/A
CHIT1.CVD3	CHIT1	CVD3	Q13231	5	4	7	7	1	2	N/A
LILRA5.MET	LILRA5	MET	A6NI73	5	5	3	5	6	1	N/A
CA4.CAM	CA4	CAM	P22748	5	5	7	7	6	4	N/A
CLEC5A.MET	CLEC5A	MET	Q9NY25	5	7	7	1	6	1	N/A
ITGAM.CAM	ITGAM	CAM	P11215	5	7	7	1	6	4	17
DEFA1.CAM	DEFA1	CAM	P59665	5	7	7	1	6	4	17
LCN2.CAM	LCN2	CAM	P80188	5	7	7	1	6	4	17
TNFRSF10C.CVD3	TNFRSF10C	CVD3	O14798	5	7	7	1	6	4	17
RETN.CVD3	RETN	CVD3	Q9HD89	5	7	7	1	6	4	17
PGLYRP1.CVD3	PGLYRP1	CVD3	O75594	5	7	7	1	6	4	17
CHI3L1.CVD3	CHI3L1	CVD3	P36222	5	7	7	1	6	4	17
U.PAR.CVD3	PLAUR	CVD3	Q03405	5	7	7	1	6	4	17
PAG1.MET	PAG1	MET	Q9NWQ8	5	7	7	1	6	4	17
S100P.MET	S100P	MET	P25815	5	7	7	1	6	4	17
NADK.MET	NADK	MET	O95544	5	7	7	1	6	4	17
ANXA11.MET	ANXA11	MET	P50995	5	7	7	1	6	4	17
APEX1.MET	APEX1	MET	P27695	5	8	7	1	1	2	N/A
SUMF2.MET	SUMF2	MET	Q8NBJ7	6	1	1	5	8	6	N/A
DIABLO.MET	DIABLO	MET	Q9NR28	6	1	1	7	1	1	N/A
USP8.MET	USP8	MET	P40818	6	1	1	7	8	2	N/A
PECAM.1.CVD3	PECAM1	CVD3	P16284	6	1	4	3	1	3	N/A
ANXA4.MET	ANXA4	MET	P09525	6	1	7	7	1	1	N/A
NID1.CAM	NID1	CAM	P14543	6	5	1	7	8	6	N/A
ANG.CAM	ANG	CAM	P03950	6	5	5	4	5	1	N/A
SDC4.MET	SDC4	MET	P31431	6	6	1	5	8	6	N/A
TLT.2.CVD3	TREML2	CVD3	Q5T2D2	6	6	1	6	1	1	N/A
TNFRSF14.CVD3	TNFRSF14	CVD3	Q92956	6	6	1	6	1	6	N/A
GP1BA.CAM	GP1BA	CAM	P07359	6	6	1	7	8	6	18
SELP.CVD3	SELP	CVD3	P16109	6	6	1	7	8	6	18
GP6.CVD3	GP6	CVD3	Q9HCN6	6	6	1	7	8	6	18
JAM.A.CVD3	F11R	CVD3	Q9Y624	6	6	1	7	8	6	18
CA13.MET	CA13	MET	Q8N1Q1	6	6	1	7	8	6	18
GRAP2.MET	GRAP2	MET	O75791	6	6	1	7	8	6	18
SNAP23.MET	SNAP23	MET	O00161	6	6	1	7	8	6	18
DAB2.MET	DAB2	MET	P98082	6	6	1	7	8	6	18
NECTIN2.MET	NECTIN2	MET	Q92692	6	6	6	6	1	1	N/A
ENO2.MET	ENO2	MET	P09104	7	4	7	5	4	2	N/A
RARRES2.CVD3	RARRES2	CVD3	Q99969	7	5	2	4	5	1	N/A
CFHR5.CAM	CFHR5	CAM	Q9BXR6	7	5	2	7	5	1	N/A
MMP.9.CVD3	MMP9	CVD3	P14780	7	7	7	1	6	4	N/A
CASP.3.CVD3	CASP3	CVD3	P42574	7	8	1	5	8	2	N/A
CD2AP.MET	CD2AP	MET	Q9Y5K6	7	8	2	2	7	2	N/A
BLM.hydrolase.CVD3	BLMH	CVD3	Q13867	7	8	2	5	7	2	19
QDPR.MET	QDPR	MET	P09417	7	8	2	5	7	2	19
BAG6.MET	BAG6	MET	P46379	7	8	2	5	7	2	19
Gal.3.CVD3	LGALS3	CVD3	P17931	7	8	2	5	7	5	N/A
RNASE3.MET	RNASE3	MET	P12724	7	8	2	7	4	2	N/A
CRKL.MET	CRKL	MET	P46109	7	8	2	8	4	2	N/A
THOP1.MET	THOP1	MET	P52888	7	8	2	8	7	2	N/A
FKBP4.MET	FKBP4	MET	Q02790	7	8	5	8	7	2	N/A
PRTN3.CVD3	PRTN3	CVD3	P24158	7	8	7	5	4	2	N/A

## Sheet: Mean_Jaccard_Index
Cluster	MJI_Seronegative, IgM-IgG-	SD_Seronegative, IgM-IgG-	MJI_Seropositive, IgM+IgG+	SD_Seropositive, IgM+IgG+	MJI_Early phase, IgM+IgG-	SD_Early phase, IgM+IgG-	MJI_Late phase, IgM-IgG+	SD_Late phase, IgM-IgG+	MJI_Seronegative, IgG-	SD_Seronegative, IgG-	MJI_Seropositive, IgG+	SD_Seropositive, IgG+
1	0.226295	0.0625914	0.244303	0.0777077	0.317054	0.081043	0.429224	0.0996602	0.196266	0.0554764	0.308962	0.0731864
2	0.233641	0.0524706	0.262076	0.0818371	0.323425	0.0960783	0.257455	0.0618168	0.189477	0.0859603	0.308505	0.0611304
3	0.357391	0.0708424	0.133151	0.0546337	0.26776	0.101752	0.296438	0.0833548	0.334759	0.0840047	0.277042	0.0719057
4	0.176911	0.0580567	0.395398	0.0636309	0.334957	0.0833292	0.260489	0.0735662	0.208928	0.0524117	0.539329	0.0993501
5	0.464075	0.12531	0.263885	0.0645262	0.204199	0.074411	0.198529	0.0613607	0.230513	0.0738467	0.191429	0.0726941
6	0.447995	0.125166	0.449214	0.165223	0.325337	0.075615	0.272633	0.100158	0.474639	0.079272	0.288169	0.127419
7	0.407625	0.135734	0.454132	0.158343	0.276615	0.1094	0.252719	0.0633212	0.255002	0.0756016
8			0.345237	0.136976			0.164171	0.080938	0.449664	0.127993
	0.330562	0.0900246	0.318424	0.10036	0.292764	0.088804	0.266457	0.078022	0.292406	0.0793208	0.318906	0.084281

## Sheet: Mean_Correlation_Rho
Cluster	Seronegative, IgM-IgG-	Seropositive, IgM+IgG+	Early phase, IgM+IgG-	Late phase, IgM-IgG+	Seronegative, IgG-	Seropositive, IgG+
1	0.225942	0.147817	0.559381	0.439886	0.128171	0.165162
2	0.198343	0.254425	0.134729	0.223141	0.317093	0.0734846
3	0.158255	0.168305	0.342817	0.234797	0.296749	0.193785
4	0.0765812	0.174302	0.262919	0.223127	0.10385	0.60327
5	0.513134	0.177997	0.191527	0.0407171	0.239972	0.184131
6	0.50238	0.513225	0.328911	0.438649	0.560976	0.356799
7	0.323751	0.662114	0.529616	0.186921	0.131608
8		0.227229		0.233411	0.409739

## Sheet: Study 1, IgM+IgG+
Protein-1	Protein-2	Correlation	Pvalue	FDR
CPA1	CPB1	0.914447	4.21241e-18	1.46238e-13
DEFA1	S100P	0.854545	1.5947e-13	1.84539e-09
U-PAR	S100P	0.854827	1.53546e-13	1.84539e-09
LCN2	PAG1	0.844679	5.71886e-13	3.97072e-09
U-PAR	PAG1	0.845384	5.23574e-13	3.97072e-09
ITGAM	U-PAR	0.837914	1.30592e-12	7.55608e-09
LCN2	U-PAR	0.833545	2.1824e-12	1.08234e-08
QPCT	LCN2	0.827625	4.27611e-12	1.85562e-08
TNFRSF10C	U-PAR	0.823679	6.60277e-12	2.3276e-08
GRAP2	DAB2	0.823538	6.70469e-12	2.3276e-08
ITGAM	DEFA1	0.807893	3.39084e-11	1.07015e-07
LCN2	PGLYRP1	0.806061	4.06026e-11	1.17463e-07
DEFA1	CHI3L1	0.801409	6.36101e-11	1.57735e-07
NADK	PAG1	0.802114	5.94724e-11	1.57735e-07
ITGAM	S100P	0.796758	9.85021e-11	2.27973e-07
QPCT	PAG1	0.793658	1.31028e-10	2.84298e-07
ANXA11	PAG1	0.788161	2.14763e-10	4.38571e-07
SELP	GRAP2	0.787456	2.28568e-10	4.40831e-07
LCN2	S100P	0.783791	3.14839e-10	5.7526e-07
DEFA1	LCN2	0.7821	3.64231e-10	6.02125e-07
THOP1	CRKL	0.782664	3.4701e-10	6.02125e-07
DEFA1	U-PAR	0.780832	4.05954e-10	6.40596e-07
LCN2	CHI3L1	0.77618	6.00566e-10	8.68718e-07
GP6	DAB2	0.776603	5.79783e-10	8.68718e-07
U-PAR	CLEC5A	0.775194	6.51809e-10	9.05129e-07
GP1BA	DAB2	0.773362	7.58036e-10	1.01215e-06
Notch 3	MMP-2	0.771811	8.60398e-10	1.10628e-06
RETN	U-PAR	0.765751	1.39861e-09	1.67428e-06
CHI3L1	S100P	0.765751	1.39861e-09	1.67428e-06
U-PAR	CHI3L1	0.764905	1.49499e-09	1.73e-06
SELP	GP6	0.763777	1.6332e-09	1.82898e-06
U-PAR	PGLYRP1	0.755884	2.99274e-09	3.24675e-06
SELP	DAB2	0.753347	3.61849e-09	3.80665e-06
SDC4	DAB2	0.752079	3.97546e-09	4.05918e-06
TNFRSF10C	PAG1	0.750529	4.45655e-09	4.42039e-06
PRSS2	CPA1	0.749542	4.79053e-09	4.61967e-06
COMP	CCDC80	0.744468	6.911e-09	6.48438e-06
GRAP2	SNAP23	0.741649	8.44057e-09	7.71113e-06
LCN2	ANXA11	0.737844	1.10115e-08	9.80192e-06
QPCT	U-PAR	0.737421	1.13385e-08	9.84066e-06
LCN2	NADK	0.734602	1.37615e-08	1.16523e-05
LCN2	TNFRSF10C	0.733474	1.486e-08	1.17245e-05
ITGAM	CHI3L1	0.733897	1.44388e-08	1.17245e-05
FCRL1	CD79B	0.733615	1.47183e-08	1.17245e-05
GRAP2	SDC4	0.73277	1.55875e-08	1.20253e-05
S100P	PAG1	0.732065	1.63483e-08	1.2338e-05
U-PAR	NADK	0.730937	1.7638e-08	1.2878e-05
PGLYRP1	PAG1	0.730796	1.78058e-08	1.2878e-05
Notch 3	EGFR	0.728541	2.07009e-08	1.4373e-05
THBS4	CCDC80	0.728823	2.03163e-08	1.4373e-05
THBS4	Notch 3	0.728118	2.12904e-08	1.44925e-05
SELP	SNAP23	0.724595	2.68503e-08	1.79257e-05
ITGAM	TNFRSF10C	0.724031	2.78567e-08	1.82467e-05
ITGAM	CLEC5A	0.722481	3.08088e-08	1.96248e-05
SELP	CA13	0.72234	3.10912e-08	1.96248e-05
LILRB1	LILRB2	0.721776	3.22451e-08	1.96389e-05
ITGAM	PAG1	0.721776	3.22451e-08	1.96389e-05
COMP	THBS4	0.718393	4.00516e-08	2.39729e-05
ITGAM	RETN	0.716561	4.4984e-08	2.62603e-05
MMP-2	PON3	0.71642	4.5386e-08	2.62603e-05
TNFRSF14	DAB2	0.715997	4.66121e-08	2.65277e-05
ITGAM	LCN2	0.715574	4.78691e-08	2.68036e-05
PRSS2	CPB1	0.710923	6.39488e-08	3.52388e-05
ITGAM	QPCT	0.708809	7.28117e-08	3.94958e-05
KLK6	APLP1	0.706131	8.56834e-08	4.57628e-05
DEFA1	CLEC5A	0.705567	8.86504e-08	4.66301e-05
PGLYRP1	S100P	0.70444	9.48738e-08	4.91588e-05
U-PAR	CTSH	0.702467	1.06754e-07	5.45011e-05
TNFRSF10C	S100P	0.701621	1.12258e-07	5.64805e-05
DEFA1	PAG1	0.700352	1.21012e-07	6.00149e-05
DEFA1	TNFRSF10C	0.697815	1.40458e-07	6.77239e-05
QPCT	NADK	0.697956	1.39305e-07	6.77239e-05
GP6	SDC4	0.693023	1.85354e-07	8.69559e-05
JAM-A	DAB2	0.693023	1.85354e-07	8.69559e-05
MMP-2	EGFR	0.690909	2.09129e-07	9.68017e-05
PGLYRP1	ANXA11	0.690063	2.1941e-07	0.000100224
ITGAM	uPA	0.689218	2.3016e-07	0.000103584
DIABLO	ANXA4	0.688795	2.35717e-07	0.000103584
SELP	SDC4	0.688795	2.35717e-07	0.000103584
QPCT	DEFA1	0.687808	2.49171e-07	0.000106793
SELP	JAM-A	0.687949	2.47206e-07	0.000106793
PAM	THBS4	0.686963	2.61268e-07	0.000109279
QPCT	S100P	0.687104	2.59215e-07	0.000109279
CHI3L1	PAG1	0.686681	2.6542e-07	0.000109694
QPCT	TNFRSF10C	0.685835	2.78248e-07	0.000113643
NADK	ANXA11	0.684426	3.00915e-07	0.000121472
REG1A	FAM3C	0.68358	3.15328e-07	0.000125827
CNTN1	ADGRG2	0.682875	3.27825e-07	0.000129327
U-PAR	ANXA11	0.681043	3.62505e-07	0.000141402
CA13	GRAP2	0.678788	4.09865e-07	0.000158099
TYRO3	ROR1	0.678224	4.22571e-07	0.000161209
U-PAR	uPA	0.675969	4.77144e-07	0.000180049
GP1BA	GRAP2	0.675546	4.88078e-07	0.000182195
CNTN1	EGFR	0.67456	5.14501e-07	0.000190015
FAM3C	NPDC1	0.67315	5.54559e-07	0.000202653
LCN2	CTSH	0.669486	6.72655e-07	0.000243249
QPCT	PGLYRP1	0.668499	7.0822e-07	0.000250883
TNFRSF10C	PGLYRP1	0.668499	7.0822e-07	0.000250883
JAM-A	SNAP23	0.668076	7.23989e-07	0.000253879
QPCT	CTSH	0.667653	7.40083e-07	0.000256927
CA13	DAB2	0.665821	8.13734e-07	0.000279699
JAM-A	GRAP2	0.665539	8.25651e-07	0.000281013
RETN	S100P	0.664271	8.81303e-07	0.000297042
DEFA1	CTSH	0.663707	9.07136e-07	0.000302809
CLEC5A	PAG1	0.662016	9.88909e-07	0.000326962
LCN2	CLEC5A	0.659197	1.14053e-06	0.000373535
GP1BA	GP6	0.658774	1.16505e-06	0.000377998
MMP-9	RETN	0.658351	1.19005e-06	0.000382536
CST3	COL18A1	0.656096	1.33202e-06	0.000424241
PGLYRP1	NADK	0.655109	1.39892e-06	0.0004415
THBS4	EGFR	0.654123	1.46893e-06	0.000459418
GP1BA	TNFRSF14	0.653277	1.53151e-06	0.00046798
PAM	CCDC80	0.653136	1.54217e-06	0.00046798
PAI	GRAP2	0.653277	1.53151e-06	0.00046798
CASP-3	LRP11	-0.652995	1.55291e-06	0.00046798
RETN	PAG1	0.652854	1.56371e-06	0.00046798
uPA	CHI3L1	0.652431	1.59654e-06	0.000473722
CLEC5A	CTSH	0.651868	1.6413e-06	0.000482877
JAM-A	SDC4	0.650881	1.72245e-06	0.000502492
ITGAM	ITGB2	0.650317	1.77047e-06	0.000512196
TIMP1	PAI	0.64919	1.87024e-06	0.000532191
RETN	PGLYRP1	0.649331	1.85749e-06	0.000532191
COL1A1	MEPE	0.648485	1.93522e-06	0.000541798
EGFR	ADGRG2	0.648485	1.93522e-06	0.000541798
JAM-A	DIABLO	0.648062	1.9752e-06	0.000548567
CRTAC1	PON3	0.647075	2.07147e-06	0.00057074
DEFA1	ANXA11	0.64623	2.15743e-06	0.000589742
PROC	F7	0.644679	2.32364e-06	0.000630214
MMP-9	U-PAR	0.644397	2.3551e-06	0.000633796
ITGAM	NADK	0.644116	2.38696e-06	0.000637427
TNXB	EGFR	0.642424	2.58661e-06	0.000685471
TIMP1	TNFRSF14	0.641438	2.71009e-06	0.000712752
QPCT	ANXA11	0.639887	2.91517e-06	0.000760925
TNFRSF14	TLT-2	0.639183	3.01305e-06	0.000779949
ITGAM	ANXA11	0.639042	3.03299e-06	0.000779949
CHI3L1	CLEC5A	0.63876	3.07322e-06	0.000784486
LCN2	RETN	0.638478	3.11396e-06	0.000789081
PAM	EGFR	0.637491	3.26048e-06	0.000820222
TNFRSF10C	RETN	0.636082	3.48085e-06	0.000863152
OSMR	SEMA3F	0.636082	3.48085e-06	0.000863152
PON3	CLUL1	0.635377	3.59613e-06	0.000885412
CLEC5A	NADK	0.634954	3.66697e-06	0.000896497
uPA	S100P	0.633404	3.9379e-06	0.000956001
DPP4	ADGRG2	0.632699	4.06706e-06	0.000980499
ICAM3	TIE1	0.631853	4.2272e-06	0.00101208
Notch 3	MEPE	0.630021	4.59433e-06	0.00109244
DPP4	TNXB	0.629175	4.7735e-06	0.00111971
RETN	NADK	0.629175	4.7735e-06	0.00111971
MPO	PAG1	-0.628612	4.8965e-06	0.00114085
MMP-9	PAG1	0.627061	5.24999e-06	0.00121506
PAI	DAB2	0.626216	5.45258e-06	0.00125359
IGFBP6	CST3	0.624524	5.87954e-06	0.00134286
GP1BA	SELP	0.623256	6.21974e-06	0.00141127
TNXB	ADGRG2	0.62241	6.45653e-06	0.00145549
CST3	DDC	-0.621987	6.57801e-06	0.00147297
TNFRSF10C	ANXA11	0.621846	6.61896e-06	0.00147297
CA13	SNAP23	0.620014	7.17325e-06	0.00158616
COL1A1	IGFBP-2	0.619732	7.26222e-06	0.00159567
VASN	TYMP	-0.61945	7.3522e-06	0.00160528
RETN	CLEC5A	0.618887	7.53526e-06	0.00162481
DIABLO	DAB2	0.619027	7.48911e-06	0.00162481
GP6	GRAP2	0.618464	7.6753e-06	0.00164479
DEFA1	PGLYRP1	0.6179	7.86575e-06	0.00167526
COL1A1	ROR1	0.617618	7.9626e-06	0.00168555
CTSH	PAG1	0.617477	8.01143e-06	0.0016856
PGLYRP1	CLEC5A	0.617336	8.06054e-06	0.00168572
GP1BA	PAI	0.615363	8.7778e-06	0.00181387
THOP1	BAG6	0.615363	8.7778e-06	0.00181387
NCAM1	APLP1	0.615222	8.83122e-06	0.00181411
DPP4	EGFR	0.615081	8.88493e-06	0.00181441
THBS4	MMP-2	0.613531	9.49595e-06	0.00192785
COMP	DPP4	0.612544	9.90467e-06	0.00199913
NCAM1	KLK6	0.611839	1.02064e-05	0.00204813
S100P	CTSH	0.610994	1.05797e-05	0.00211084
MMP-9	ANXA11	0.610853	1.06432e-05	0.00211136
FETUB	RTN4R	0.61043	1.08355e-05	0.00213731
ITGB2	uPA	0.609161	1.1432e-05	0.00224221
S100P	CLEC5A	0.608598	1.17066e-05	0.00228318
OPG	CDH5	0.608034	1.19873e-05	0.00229918
DEFA1	RETN	0.608034	1.19873e-05	0.00229918
MET	EGFR	0.608034	1.19873e-05	0.00229918
PGLYRP1	CTSH	0.606765	1.26416e-05	0.00241136
U-PAR	CTSZ	0.606483	1.27914e-05	0.00241341
MPO	ANXA4	-0.606483	1.27914e-05	0.00241341
ENG	PLTP	0.605356	1.34071e-05	0.00251589
ITGB2	S100P	0.604933	1.36449e-05	0.00254675
CDHR5	RTN4R	0.604651	1.38055e-05	0.00256296
TNF-R2	U-PAR	0.604087	1.41321e-05	0.00260963
MMP-9	S100P	0.603805	1.4298e-05	0.0026263
NRP1	MMP-2	0.603524	1.44658e-05	0.00264312
TNFRSF10C	CTSH	0.602255	1.52431e-05	0.00277057
GP1BA	TLT-2	0.600282	1.65288e-05	0.0029578
MFAP5	FAM3C	0.600282	1.65288e-05	0.0029578
SEMA3F	CANT1	0.600282	1.65288e-05	0.0029578
TNF-R2	TNF-R1	0.599859	1.68169e-05	0.00299393
SAA4	t-PA	0.599154	1.73074e-05	0.00306554
COMP	Notch 3	0.599013	1.74071e-05	0.00306754
DEFA1	uPA	0.598591	1.77093e-05	0.00308942
PAI	CA13	0.598591	1.77093e-05	0.00308942
Notch 3	PON3	0.598168	1.80162e-05	0.00312725
TNXB	Notch 3	0.598027	1.81196e-05	0.00312955
GP6	JAM-A	0.597886	1.82235e-05	0.00313192
LTBR	NPDC1	0.597463	1.85387e-05	0.00317039
PAM	ADGRG2	0.597322	1.86448e-05	0.00317291
ITGAM	MMP-9	0.59704	1.88588e-05	0.00319366
MPO	NADK	-0.596758	1.9075e-05	0.0032146
MFAP5	MEPE	0.596617	1.91839e-05	0.00321734
RETN	ANXA11	0.596335	1.94036e-05	0.00323853
Notch 3	CHRDL2	0.595772	1.98498e-05	0.00329715
TNFRSF10C	CHI3L1	0.595349	2.01906e-05	0.00333779
ITGAM	PGLYRP1	0.595208	2.03053e-05	0.00334085
KLK6	RNASE3	-0.595067	2.04207e-05	0.00334399
BLM hydrolase	LRP11	-0.593376	2.1853e-05	0.00356173
CTSZ	LILRA5	0.593235	2.19764e-05	0.00356511
BLM hydrolase	BAG6	0.592248	2.28584e-05	0.00369094
PAM	TNXB	0.591825	2.32462e-05	0.00373619
DPP4	PON3	0.590698	2.43101e-05	0.00388917
MET	IL-1RT1	0.590416	2.45829e-05	0.00391478
CD46	TNFRSF14	0.589993	2.49975e-05	0.00396261
SNAP23	DAB2	0.589711	2.52774e-05	0.00398877
TNFRSF10C	CLEC5A	0.58957	2.54184e-05	0.00399287
PILRB	LILRA5	0.589429	2.55601e-05	0.00399705
S100P	ANXA11	0.589288	2.57026e-05	0.00400131
NRP1	MEPE	0.588724	2.62798e-05	0.0040729
SELP	DIABLO	0.588584	2.64259e-05	0.00407734
CCL14	NPDC1	0.588161	2.68688e-05	0.00412734
CSTB	CPA1	-0.587738	2.73185e-05	0.00417792
QPCT	CLEC5A	0.587597	2.74699e-05	0.00418265
GP6	DIABLO	0.587315	2.7775e-05	0.00421065
OPG	EGFR	0.58661	2.85515e-05	0.00430954
COMP	EGFR	0.586047	2.9187e-05	0.00434873
LTBR	TNF-R1	0.586187	2.90269e-05	0.00434873
MMP-2	CHRDL2	0.586047	2.9187e-05	0.00434873
BLM hydrolase	CASP-3	0.585483	2.98353e-05	0.00442634
MMP-9	PGLYRP1	0.585201	3.01644e-05	0.00445612
TNFRSF10C	NADK	0.584214	3.13426e-05	0.00461055
QPCT	CHI3L1	0.584073	3.15143e-05	0.00461624
MEGF9	TFF3	0.583369	3.23858e-05	0.00472397
THBS4	NPTXR	0.583228	3.25627e-05	0.00472991
GP1BA	JAM-A	0.581818	3.43813e-05	0.00497325
S100P	NADK	0.581113	3.53249e-05	0.00508855
AP-N	EGFR	0.580973	3.55165e-05	0.005095
CTSZ	NADK	0.580691	3.59024e-05	0.00512917
TNF-R2	CTSZ	0.57914	3.80946e-05	0.00539793
GP1BA	NECTIN2	0.57914	3.80946e-05	0.00539793
DPP4	MMP-2	0.578295	3.93413e-05	0.00555192
BLM hydrolase	SEMA3F	-0.578013	3.97651e-05	0.00558901
C2	ADGRG2	-0.57759	4.04086e-05	0.00565655
IGLC2	CLUL1	-0.577167	4.10615e-05	0.00572487
DEFA1	NADK	0.576462	4.21713e-05	0.00585608
RETN	uPA	0.576321	4.23965e-05	0.0058639
PTPRS	TNFSF13B	0.575899	4.30788e-05	0.00588789
PCOLCE	COL1A1	0.576039	4.28503e-05	0.00588789
NOTCH1	FCRL1	0.575899	4.30788e-05	0.00588789
TNFRSF14	GP6	0.575758	4.33084e-05	0.00589606
DEFA1	MMP-9	0.575053	4.44735e-05	0.00600755
NPTXR	ROR1	0.575053	4.44735e-05	0.00600755
THBS4	TNXB	0.57463	4.51862e-05	0.00608017
Notch 3	CNTN1	0.574348	4.56671e-05	0.00612115
CHI3L1	NADK	0.573643	4.68899e-05	0.00626088
REG1A	LTBR	0.573502	4.7138e-05	0.0062699
ITGB2	PECAM-1	0.572939	4.81425e-05	0.00635481
MMP-2	NPTXR	0.572939	4.81425e-05	0.00635481
GP6	CA13	0.572375	4.91665e-05	0.0064654
CDH5	ADGRE2	0.572234	4.94256e-05	0.00647494
uPA	CLEC5A	0.571811	5.02104e-05	0.00652848
GP6	SNAP23	0.571811	5.02104e-05	0.00652848
LTBR	FAM3C	0.571529	5.07399e-05	0.00657271
ACP6	DIABLO	0.570825	5.2086e-05	0.006722
MMP-2	SOST	0.570402	5.29092e-05	0.00680295
COMP	TNXB	0.569838	5.40253e-05	0.00692082
GRAP2	SUMF2	0.56871	5.63221e-05	0.00718853
TNFRSF14	GRAP2	0.568428	5.69101e-05	0.00723697
BLM hydrolase	FAM3C	-0.568288	5.72062e-05	0.00724807
VCAM1	IL-18BP	0.568147	5.75037e-05	0.00725926
LCN2	TNF-R2	0.567724	5.84046e-05	0.00734628
SELP	TXNDC5	0.56716	5.96259e-05	0.00747282
CA4	TNFRSF10C	0.567019	5.99348e-05	0.00748452
TNFRSF14	JAM-A	0.566596	6.08704e-05	0.00757411
TINAGL1	ADGRE2	0.566173	6.18193e-05	0.00766471
ITGAM	LILRA5	0.565891	6.24593e-05	0.00771651
THOP1	RNASE3	0.565751	6.27816e-05	0.00772882
LILRB1	CXCL16	0.564764	6.50804e-05	0.00798351
Notch 3	CASP-3	-0.564482	6.57512e-05	0.00800919
ST2	RARRES2	-0.564482	6.57512e-05	0.00800919
ACP6	ANXA4	0.564341	6.60889e-05	0.00802218
COMP	C2	-0.564059	6.67691e-05	0.00807651
EFEMP1	NPDC1	0.563636	6.78014e-05	0.0081729
TNXB	AP-N	0.563495	6.81488e-05	0.00818634
THBS4	SOST	0.563214	6.88483e-05	0.00824185
TNFRSF14	NECTIN2	0.563073	6.92005e-05	0.00825554
Notch 3	APLP1	0.562086	7.17122e-05	0.00852589
TIMP1	ST6GAL1	0.561663	7.28138e-05	0.00861245
PGLYRP1	CTSZ	0.561522	7.31845e-05	0.00861245
RETN	CTSH	0.561522	7.31845e-05	0.00861245
MFAP5	ALCAM	0.560958	7.46842e-05	0.00875925
IL-18BP	SNAP23	-0.560677	7.54445e-05	0.00881863
OSMR	MFAP5	0.560395	7.62119e-05	0.00884874
TIE1	KLK10	0.560395	7.62119e-05	0.00884874
CRTAC1	MMP-2	0.559972	7.73763e-05	0.00889469
CNTN1	PON3	0.560113	7.69864e-05	0.00889469
Notch 3	NPTXR	0.559972	7.73763e-05	0.00889469
SERPINA7	TFF3	0.559549	7.85569e-05	0.0090006
SELP	PAI	0.559408	7.8954e-05	0.00901634
BLM hydrolase	PRTN3	0.559126	7.97538e-05	0.00907782
VASN	AXL	0.558985	8.01565e-05	0.00908037
LCN2	CTSZ	0.558844	8.0561e-05	0.00908037
CD164	ANXA11	0.558844	8.0561e-05	0.00908037
IGLC2	BLM hydrolase	0.558562	8.13756e-05	0.00914251
IGFBP6	FAM3C	0.558421	8.17857e-05	0.00915894
PRCP	CD2AP	-0.557858	8.3445e-05	0.00931471
DPP4	COL1A1	0.557576	8.42861e-05	0.00937845
PAM	COMP	0.557153	8.55622e-05	0.0094598
CTSO	NOMO1	0.557153	8.55622e-05	0.0094598
OSMR	EPHB4	0.557012	8.59914e-05	0.00947707
TLT-2	DAB2	0.556871	8.64226e-05	0.00949446
BLM hydrolase	LTBR	-0.556589	8.7291e-05	0.00949967
QPCT	CTSZ	0.556589	8.7291e-05	0.00949967
GDF-15	NOMO1	0.556589	8.7291e-05	0.00949967
ITGAM	CTSH	0.556307	8.81673e-05	0.00956504
CCDC80	SOST	0.556166	8.86084e-05	0.00958296
LTBR	MEPE	0.555743	8.99439e-05	0.00969718
MMP-2	CLUL1	0.555603	9.03931e-05	0.00971543
DIABLO	USP8	0.555321	9.12976e-05	0.00978237
FABP4	t-PA	0.554757	9.31314e-05	0.00988731
Notch 3	vWF	0.554757	9.31314e-05	0.00988731
CASP-3	METRNL	-0.554757	9.31314e-05	0.00988731
uPA	PAG1	0.554052	9.54708e-05	0.0101048
TIMP1	NECTIN2	0.553488	9.73807e-05	0.0102756
FETUB	CDHR5	0.552784	9.98168e-05	0.0105007
OSMR	VASN	0.552079	0.000102308	0.010698
IGFBP-7	CLSTN2	0.552079	0.000102308	0.010698
ENG	CDH5	0.551797	0.000103321	0.0107714
TNF-R2	TNFRSF10C	0.551515	0.000104342	0.0107808
TNXB	MMP-2	0.551515	0.000104342	0.0107808
CDH5	ADGRG2	0.551656	0.00010383	0.0107808
CDHR5	NOMO1	0.550951	0.000106412	0.010962
OSMR	Notch 3	0.55081	0.000106936	0.0109834
TNXB	CD93	0.550247	0.000109053	0.0111678
CDHR5	CANT1	0.549965	0.000110125	0.0112445
DPP4	Notch 3	0.549542	0.000111753	0.0113771
APOM	SSC4D	-0.54926	0.000112849	0.0114218
SUMF2	DAB2	0.54926	0.000112849	0.0114218
MMP-2	DDC	0.548555	0.000115634	0.0116697
OSMR	CASP-3	-0.547992	0.000117907	0.0118645
SOST	ROR1	0.547569	0.000119638	0.0120039
AOC3	CLUL1	0.547428	0.00012022	0.0120276
BLM hydrolase	MEPE	-0.547146	0.000121393	0.0121099
APOM	PON3	0.546018	0.000126185	0.012552
GP1BA	SDC4	0.545455	0.000128645	0.0127601
TNXB	ALCAM	0.545173	0.000129892	0.0128471
TNXB	VASN	0.544891	0.000131149	0.0128615
AOC3	SCGB3A2	0.545032	0.000130519	0.0128615
MPO	DIABLO	-0.544891	0.000131149	0.0128615
CTSZ	PAG1	0.544468	0.000133055	0.0130117
LTBR	SEMA3F	0.544186	0.00013434	0.0131005
COMP	ADGRG2	0.544045	0.000134987	0.0131267
LRP11	METRNL	0.543904	0.000135637	0.013153
Notch 3	SOST	0.543763	0.000136289	0.0131794
IL2-RA	PILRB	0.543481	0.000137602	0.0131962
APOM	CLUL1	0.543622	0.000136944	0.0131962
EGFR	SOST	0.543481	0.000137602	0.0131962
TIE1	ICAM-2	0.543199	0.000138927	0.0132865
BLM hydrolase	ADGRE2	-0.543058	0.000139594	0.0133136
CDH1	F7	0.541931	0.000145033	0.0137193
CSTB	PRTN3	0.542072	0.000144343	0.0137193
MMP-2	MEPE	0.541931	0.000145033	0.0137193
ANGPTL1	CLUL1	0.54179	0.000145726	0.0137474
PGLYRP1	CHI3L1	0.541508	0.000147122	0.0138414
MMP-2	IGFBP-2	0.540803	0.000150664	0.0141363
NRP1	Notch 3	0.540521	0.000152102	0.0142328
EGFR	PON3	0.54024	0.000153553	0.0143299
MFAP5	CASP-3	-0.539958	0.000155016	0.0143891
CSTB	CPB1	-0.539958	0.000155016	0.0143891
CLEC5A	ANXA11	0.539112	0.000159482	0.0147642
MMP-9	TNFRSF10C	0.53883	0.000160996	0.0148253
CTSZ	S100P	0.53883	0.000160996	0.0148253
TNF-R2	S100P	0.538548	0.000162524	0.0149264
SERPINA5	IGFBP-1	-0.538266	0.000164064	0.0149886
MMP-2	COL1A1	0.538266	0.000164064	0.0149886
TLT-2	GP6	0.537984	0.000165618	0.0150908
SELE	PECAM-1	0.537703	0.000167185	0.0151937
ANGPTL3	TNFSF13B	0.536998	0.000171162	0.0155145
EFEMP1	CASP-3	-0.536716	0.000172776	0.01562
Notch 3	CDH5	0.536575	0.000173589	0.0156527
THBS4	ADGRG2	0.536434	0.000174404	0.0156856
PLC	FABP4	0.536152	0.000176047	0.0157516
PRCP	S100P	0.536152	0.000176047	0.0157516
PRCP	CTSD	0.535588	0.000179373	0.016008
THBS4	ANGPTL1	0.535447	0.000180213	0.0160418
CASP-3	MEPE	-0.535025	0.000182756	0.0162265
MMP-9	NADK	0.534743	0.000184469	0.0163298
CCL16	NOMO1	0.534602	0.000185331	0.0163298
IGLC2	FAM3C	-0.534602	0.000185331	0.0163298
SELE	ICAM-2	0.53432	0.000187066	0.0163995
AXL	ROR1	0.53432	0.000187066	0.0163995
VCAM1	SELL	0.534179	0.000187939	0.0164227
CCL5	TIMP1	0.533897	0.000189696	0.0164227
ANGPTL3	PRTN3	-0.533897	0.000189696	0.0164227
BLM hydrolase	LRIG1	-0.533897	0.000189696	0.0164227
CD46	FAM3C	0.534038	0.000188816	0.0164227
VASN	PLC	0.533474	0.00019236	0.0165247
TNF-R2	LTBR	0.533333	0.000193255	0.0165247
AOC3	PSP-D	0.533333	0.000193255	0.0165247
PON3	IGFBP-2	0.533333	0.000193255	0.0165247
SEMA3F	ARG1	-0.533615	0.000191468	0.0165247
MFAP5	PRTN3	-0.532911	0.000195964	0.0166742
EFEMP1	PPP1R2	-0.532911	0.000195964	0.0166742
TNFRSF14	SELP	0.532206	0.000200555	0.0170231
MMP-2	ADGRG2	0.532065	0.000201484	0.0170603
IL7R	Ep-CAM	0.531783	0.000203356	0.0171352
CASP-3	FAM3C	-0.531783	0.000203356	0.0171352
LDL receptor	NOMO1	0.531642	0.000204297	0.0171728
EFEMP1	BLM hydrolase	-0.53136	0.000206192	0.0172486
BLM hydrolase	TFF2	-0.53136	0.000206192	0.0172486
NRP1	PON3	0.530937	0.000209064	0.0174468
QPCT	TNF-R2	0.530655	0.000210999	0.017524
U-PAR	TNF-R1	0.530655	0.000210999	0.017524
IGFBP6	CD46	0.530514	0.000211972	0.0175629
ITGB2	U-PAR	0.529951	0.000215907	0.0177617
RARRES2	NPTXR	-0.529951	0.000215907	0.0177617
SEMA3F	CDH2	0.530092	0.000214917	0.0177617
CRTAC1	Notch 3	0.529669	0.000217899	0.0178832
TIMD4	PRTN3	-0.529528	0.000218901	0.0179231
QPCT	MPO	-0.529246	0.000220918	0.0180033
NADK	CTSH	0.529246	0.000220918	0.0180033
CDH1	EPHB4	0.529105	0.000221933	0.0180419
CCL18	t-PA	0.528964	0.000222952	0.0180419
AXL	ADGRE2	0.528964	0.000222952	0.0180419
CDH5	MMP-2	0.528541	0.000226034	0.0182488
SEMA3F	LRP11	0.5284	0.00022707	0.0182899
CRTAC1	NRP1	0.528259	0.00022811	0.0183303
AOC3	MMP-2	0.528118	0.000229155	0.0183303
ITGAM	CTSZ	0.528118	0.000229155	0.0183303
PCOLCE	TGFBR3	0.527837	0.000231257	0.0184559
TIMP1	DAB2	0.527555	0.000233376	0.0185823
MPO	PGLYRP1	-0.527414	0.000234443	0.0186245
CNTN1	CDH5	0.527132	0.000236589	0.0186668
PAI	GP6	0.527273	0.000235514	0.0186668
PAM	ANGPTL1	0.527132	0.000236589	0.0186668
C2	RARRES2	0.526709	0.000239841	0.0188805
AOC3	CDH5	0.526427	0.000242031	0.0190099
DPP4	THBS4	0.526286	0.000243133	0.0190533
IGFBP-2	MEPE	0.526145	0.00024424	0.019054
TYMP	ARG1	0.526145	0.00024424	0.019054
CA4	QPCT	0.526004	0.000245351	0.0190978
GNLY	SOST	0.525722	0.000247587	0.0192287
CDH5	EGFR	0.52544	0.000249841	0.0193604
PRCP	LCN2	0.5253	0.000250975	0.0193619
CSTB	NOMO1	-0.5253	0.000250975	0.0193619
IL-1RT1	PCSK9	0.525159	0.000252114	0.0194066
MMP-2	CLSTN2	0.524595	0.000256715	0.0197171
FETUB	CNDP1	0.524031	0.000261393	0.0199879
PON3	ADGRG2	0.524031	0.000261393	0.0199879
MFAP5	LTBR	0.52389	0.000262574	0.0200341
TIMP1	GRAP2	0.523749	0.00026376	0.0200805
t-PA	CD93	-0.523608	0.000264951	0.020127
CSTB	MCP-1	-0.523185	0.000268553	0.0203117
IGFBP6	DDC	-0.523185	0.000268553	0.0203117
FETUB	LRIG1	0.523044	0.000269764	0.0203589
PLTP	NPTXR	0.522763	0.000272199	0.0204982
OSMR	CLUL1	0.52234	0.00027589	0.0207312
JAM-A	TXNDC5	0.522199	0.00027713	0.0207794
SNAP23	SDC4	0.522058	0.000278376	0.0208278
TNF-R1	PAG1	0.521494	0.000283408	0.0211587
TNFRSF14	SDC4	0.521353	0.000284678	0.0212079
JAM-A	CA13	0.521212	0.000285954	0.0212574
REG1A	NPDC1	0.52093	0.000288522	0.0214024
PLTP	CLUL1	0.520789	0.000289813	0.0214523
MFAP5	AXL	0.520507	0.000292411	0.0215986
CDH5	Ep-CAM	0.520085	0.000296349	0.021843
Notch 3	IGFBP-7	0.519944	0.000297672	0.0218477
CASP-3	CANT1	-0.519944	0.000297672	0.0218477
MMP-2	CCDC80	0.519662	0.000300334	0.0219966
TNF-R2	NADK	0.519239	0.000304367	0.0221983
EPHB4	SNAP23	-0.519239	0.000304367	0.0221983
PTPRS	OSMR	0.519098	0.000305722	0.0222039
IGFBP3	PRTN3	-0.519098	0.000305722	0.0222039
SPARCL1	PON3	0.518675	0.00030982	0.0224545
TNXB	CNTN1	0.518534	0.000311197	0.0225073
CNTN1	AP-N	0.518393	0.00031258	0.0225603
COMP	MMP-2	0.518111	0.000315362	0.0226669
ANXA4	USP8	0.518111	0.000315362	0.0226669
C2	CCDC80	-0.517689	0.000319576	0.0229223
CDH5	MEPE	0.517548	0.000320992	0.0229764
LCN2	uPA	0.517266	0.000323842	0.0230852
LDL receptor	CANT1	0.517266	0.000323842	0.0230852
CCL14	LTBR	0.517125	0.000325275	0.0230925
GAS6	AXL	0.517125	0.000325275	0.0230925
PRCP	CD164	0.516138	0.000335468	0.0237676
CCL18	LDL receptor	0.515997	0.000336947	0.0237753
CHI3L1	ANXA11	0.515997	0.000336947	0.0237753
SERPINA7	CA4	0.515433	0.000342924	0.024148
SELP	AXL	-0.515152	0.000345948	0.0242625
NPTXR	CD1C	0.515152	0.000345948	0.0242625
OPG	MMP-2	0.51487	0.000348996	0.0243288
ALDH1A1	CRKL	0.51487	0.000348996	0.0243288
TNF-R2	PAG1	0.51487	0.000348996	0.0243288
FCGR2A	SELE	0.514729	0.000350529	0.0243867
TIMP1	GP1BA	0.514588	0.000352068	0.0244448
F7	MMP-9	-0.514024	0.000358286	0.0248268
COL18A1	TFF3	0.513319	0.000366197	0.0253245
CCL5	SDC4	0.512615	0.000374265	0.025831
TNFRSF10C	CTSZ	0.512474	0.000375897	0.0258922
IGFBP6	CCL14	0.512192	0.000379182	0.0259128
BLM hydrolase	CDH5	-0.512192	0.000379182	0.0259128
NRP1	CHRDL2	0.512192	0.000379182	0.0259128
REG4	METRNL	0.512333	0.000377536	0.0259128
CD46	VASN	0.51191	0.000382492	0.0260876
SPARCL1	RARRES2	-0.511628	0.000385829	0.0262636
GRN	CTSZ	0.511064	0.00039258	0.0265152
OSMR	ADGRE2	0.511064	0.00039258	0.0265152
CD46	RTN4R	0.511064	0.00039258	0.0265152
ITGB2	PAG1	0.511205	0.000390882	0.0265152
CA4	IL2-RA	0.510923	0.000394285	0.0265786
COL18A1	CDH2	0.5105	0.000399438	0.0268738
MBL2	LRIG1	-0.510078	0.000404652	0.0271719
PON3	NPTXR	0.509937	0.000406403	0.0272368
THBS4	ROR1	0.509655	0.000409926	0.0274201
DPP4	CDH5	0.509373	0.000413477	0.0276044
CA13	SDC4	0.509091	0.000417056	0.0277899
MFAP5	VASN	0.50895	0.000418856	0.027803
LDL receptor	RTN4R	0.50895	0.000418856	0.027803
SERPINB8	ANXA11	0.508245	0.000427959	0.0282991
AHCY	ARG1	0.508245	0.000427959	0.0282991
CA4	PAG1	0.508104	0.000429801	0.0283669
REG1A	REG4	0.507822	0.000433507	0.0285571
VASN	FABP4	0.507541	0.000437241	0.0285861
MCP-1	SHPS-1	0.507541	0.000437241	0.0285861
NCAM1	NPTXR	0.507541	0.000437241	0.0285861
ANGPTL1	NOMO1	0.507681	0.00043537	0.0285861
Notch 3	COL1A1	0.507259	0.000441003	0.028778
IGFBP6	NECTIN2	0.507118	0.000442896	0.0287932
Notch 3	ROR1	0.507118	0.000442896	0.0287932
CTSZ	CTSH	0.506977	0.000444795	0.0288626
ENG	CLUL1	0.506413	0.000452467	0.0293057
NRP1	IGFBP-2	0.505849	0.000460258	0.0297548
CASP-3	SEMA3F	-0.505567	0.000464199	0.0299538
CNTN1	MMP-2	0.505285	0.000468169	0.0301539
IGFBP6	COL18A1	0.505004	0.000472171	0.0303553
CA1	MFAP5	0.504863	0.000474183	0.0304283
COL18A1	CXCL16	0.504722	0.000476202	0.0305016
SEMA3F	ADGRE2	0.50444	0.000480265	0.0307051
IGFBP6	PLC	0.504299	0.000482308	0.0307791
THBS4	CDH5	0.504017	0.000486418	0.0309276
ENG	ANGPTL1	0.504017	0.000486418	0.0309276
MMP-3	VCAN	0.503876	0.000488484	0.0310022
FETUB	TFF3	0.503735	0.000490559	0.0310771
FETUB	OPG	0.503312	0.00049683	0.0311898
IGFBP-1	IGFBP-2	0.503312	0.00049683	0.0311898
GP1BA	CA13	0.503312	0.00049683	0.0311898
MMP-2	APLP1	0.503453	0.000494731	0.0311898
NPTXR	APLP1	0.503453	0.000494731	0.0311898
PCOLCE	CASP-3	-0.50303	0.00050105	0.0313979
FAS	USP8	0.502607	0.000507441	0.0317411
ITGAM	TYRO3	0.502467	0.000509588	0.0318181
IGFBP3	ANGPTL3	0.502185	0.000513906	0.0320301
TIMP4	MMP-3	0.501903	0.000518256	0.0321282
ADGRE2	CDH2	0.501903	0.000518256	0.0321282
SEMA3F	BAG6	-0.501903	0.000518256	0.0321282
CCL5	GP6	0.501339	0.000527056	0.0325574
PRCP	CHI3L1	0.501339	0.000527056	0.0325574
CD46	BLM hydrolase	-0.501198	0.000529277	0.0326366
REG1A	PRSS2	0.500916	0.000533744	0.0328537
AOC3	AP-N	0.500775	0.00053599	0.0329335
U-PAR	CD164	0.500634	0.000538245	0.0329554
CCL14	FAM3C	0.500634	0.000538245	0.0329554
QPCT	RETN	0.49993	0.000549647	0.0335942
ANXA11	USP8	0.499789	0.000551953	0.0336759
FETUB	NOMO1	0.499648	0.000554267	0.0337578
TNFRSF14	TNF-R1	0.499507	0.000556591	0.03384
PLTP	AOC3	0.499366	0.000558923	0.0339223
PGLYRP1	SCGB3A2	-0.499225	0.000561264	0.034005
ENG	IGLC2	-0.498943	0.000565973	0.0342305
ICAM3	CD93	-0.498802	0.00056834	0.0343139
PRCP	DEFA1	0.498379	0.000575496	0.0345903
DEFA1	ITGB2	0.498238	0.000577899	0.0345903
AOC3	Ep-CAM	0.498238	0.000577899	0.0345903
Notch 3	CLUL1	0.498238	0.000577899	0.0345903
PAM	ROR1	0.498238	0.000577899	0.0345903
MMP-9	CLEC5A	0.497956	0.000582733	0.0348195
NOMO1	RTN4R	0.497674	0.000587602	0.0350502
AXL	IL-18BP	0.497533	0.000590051	0.0351358
GRAP2	MCFD2	0.49697	0.000599936	0.0356633
LYVE1	CHRDL2	0.496688	0.000604934	0.035899
FAM3C	LRP11	0.496547	0.000607447	0.0359253
CD164	PAG1	0.496547	0.000607447	0.0359253
MCP-1	ANXA4	0.496406	0.00060997	0.035952
CD164	SUMF2	0.496406	0.00060997	0.035952
IGFBP3	PROC	0.496265	0.000612502	0.035979
NRP1	SOST	0.496265	0.000612502	0.035979
uPA	TYRO3	0.495842	0.000620154	0.036367
CDH1	LDL receptor	0.49556	0.000625303	0.0365455
t-PA	IL-18BP	0.49556	0.000625303	0.0365455
CANT1	RTN4R	0.495419	0.000627892	0.0366351
uPA	PECAM-1	0.495278	0.00063049	0.036725
PLC	AXL	0.495137	0.000633098	0.0368151
CD46	LTBR	0.494996	0.000635716	0.0369055
GP1BA	SNAP23	0.494856	0.000638343	0.0369345
EGFR	CHRDL2	0.494856	0.000638343	0.0369345
EGFR	CCDC80	0.494715	0.00064098	0.0369639
ENG	ADGRG2	0.494715	0.00064098	0.0369639
IL7R	CDH5	0.494574	0.000643627	0.037055
CR2	TNXB	0.494433	0.000646284	0.0371463
DPP4	CCDC80	0.49401	0.000654313	0.0375456
PTPRS	Gal-3	-0.493869	0.000657009	0.0375761
CNDP1	EGFR	0.493869	0.000657009	0.0375761
CST3	PLC	0.493728	0.000659715	0.037607
IGLC2	PRTN3	0.493728	0.000659715	0.037607
TNFRSF10C	uPA	0.493587	0.000662431	0.0376382
EGFR	ANGPTL7	0.493587	0.000662431	0.0376382
NCAM1	MFAP5	0.493446	0.000665157	0.0377313
NCAM1	Notch 3	0.493305	0.000667893	0.0378247
ITGAM	TNF-R2	0.493164	0.000670639	0.0378568
SPARCL1	THOP1	-0.493164	0.000670639	0.0378568
MCFD2	SUMF2	0.492459	0.000684522	0.0385777
SERPINA5	RTN4R	0.492037	0.000692975	0.0389908
ENO2	SERPINB6	-0.491896	0.000695813	0.039024
TNFRSF14	FAM3C	0.491896	0.000695813	0.039024
MEPE	LRP11	0.491755	0.000698662	0.0391206
MFAP5	FABP4	0.491614	0.000701521	0.0392174
OPG	TINAGL1	0.490768	0.000718897	0.0400598
TIE1	NOMO1	0.490768	0.000718897	0.0400598
TIMP1	CD46	0.490627	0.00072183	0.0401587
PLC	IL-6RA	-0.490486	0.000724774	0.040258
MPO	ANXA11	-0.490204	0.000730694	0.040522
OSMR	IGLC2	-0.489922	0.000736657	0.0405653
LCN2	ITGB2	0.489782	0.000739655	0.0405653
AOC3	Notch 3	0.489782	0.000739655	0.0405653
AXL	TYMP	-0.490063	0.00073367	0.0405653
DEFA1	QDPR	-0.489922	0.000736657	0.0405653
EFEMP1	LRP11	0.489922	0.000736657	0.0405653
CDH2	RTN4R	0.489782	0.000739655	0.0405653
CA1	METRNL	0.489641	0.000742664	0.0406661
GP6	PECAM-1	0.4895	0.000745684	0.0407672
IGFBP3	PRSS2	0.489359	0.000748714	0.0408685
EFEMP1	BAG6	-0.489077	0.000754809	0.0411365
RETN	CHI3L1	0.488936	0.000757873	0.0412387
AOC3	TNXB	0.488795	0.000760948	0.0413412
EFEMP1	FAM3C	0.488372	0.00077024	0.0417807
CDHR5	CDH2	0.487949	0.000779633	0.0422242
TNF-R2	TFPI	-0.487808	0.000782787	0.0422632
CCDC80	ROR1	0.487808	0.000782787	0.0422632
TNFSF13B	CASP-3	-0.487667	0.000785952	0.0423682
TNFRSF10C	TNF-R1	0.487245	0.000795516	0.0426849
ANGPTL1	ANXA4	0.487245	0.000795516	0.0426849
COL18A1	FAM3C	0.487245	0.000795516	0.0426849
LDL receptor	CDHR5	0.487104	0.000798728	0.0427252
OSMR	FAM3C	0.487104	0.000798728	0.0427252
PAM	CNTN1	0.486963	0.00080195	0.0428315
CES1	ANXA4	0.486822	0.000805185	0.0429382
CCL5	TFPI	0.485835	0.000828154	0.0440954
COL1A1	CHRDL2	0.485694	0.000831482	0.0442048
NCAM1	MEPE	0.485553	0.000834823	0.0442469
KLK6	NPDC1	0.485553	0.000834823	0.0442469
NID1	DAB2	0.485412	0.000838175	0.0443569
DPP4	OPG	0.485271	0.00084154	0.0444671
CTSZ	CLEC5A	0.484989	0.000848305	0.0447565
CHIT1	CHI3L1	0.484848	0.000851706	0.0448677
CA1	vWF	0.484708	0.000855119	0.0449793
ENG	CD59	0.484567	0.000858545	0.045023
PTPRS	GAS6	0.484567	0.000858545	0.045023
THBS4	CNTN1	0.484285	0.000865432	0.0452475
TNXB	SOST	0.484285	0.000865432	0.0452475
IGLC2	EGFR	-0.484144	0.000868894	0.0452921
BLM hydrolase	METRNL	-0.484144	0.000868894	0.0452921
PTPRS	IGLC2	-0.484003	0.000872369	0.045405
LYVE1	PON3	0.483862	0.000875856	0.0454502
SEMA3F	NPDC1	0.483862	0.000875856	0.0454502
GNLY	SCGB3A2	0.483721	0.000879355	0.0455637
SERPINB8	ANXA4	0.48358	0.000882867	0.0456095
SPARCL1	CLUL1	0.48358	0.000882867	0.0456095
CDH5	LRIG1	0.483298	0.000889928	0.045906
RARRES2	ADGRG2	-0.483157	0.000893478	0.0459526
PRCP	PAG1	0.483157	0.000893478	0.0459526
AZU1	NADK	-0.482875	0.000900615	0.0461828
MEPE	CHRDL2	0.482875	0.000900615	0.0461828
PRCP	GP1BA	0.482311	0.000915042	0.0465104
QPCT	ITGB2	0.482311	0.000915042	0.0465104
IGFBP6	FABP4	0.482452	0.000911416	0.0465104
ICAM3	GP6	0.482311	0.000915042	0.0465104
COMP	NPTXR	0.482311	0.000915042	0.0465104
NPTXR	CLSTN2	0.482452	0.000911416	0.0465104
AOC3	OPG	0.482171	0.00091868	0.0466271
CD164	SERPINB8	0.48203	0.000922332	0.0467441
EGFR	MEPE	0.481889	0.000925997	0.0468614
LCN2	TNF-R1	0.481607	0.000933365	0.0471655
DPP4	AP-N	0.481325	0.000940786	0.0472476
PAM	MMP-2	0.481184	0.000944516	0.0472476
NRP1	COL1A1	0.481325	0.000940786	0.0472476
QPCT	TNF-R1	0.481466	0.000937069	0.0472476
SERPINA5	IGFBP-2	-0.481325	0.000940786	0.0472476
GP6	TXNDC5	0.481184	0.000944516	0.0472476
MFAP5	NPDC1	0.481184	0.000944516	0.0472476
COMP	CRTAC1	0.480761	0.000955785	0.0476739
USP8	DAB2	0.480761	0.000955785	0.0476739
ANXA11	TXNDC5	0.480197	0.000970997	0.0483632
MET	PTPRS	0.480056	0.000974834	0.0484154
MEGF9	LDL receptor	0.480056	0.000974834	0.0484154
CNDP1	CSTB	-0.479915	0.000978684	0.0484679
GRN	LRIG1	0.479915	0.000978684	0.0484679
AOC3	CNTN1	0.479774	0.000982548	0.0485899
CA1	CASP-3	-0.479493	0.000990316	0.0489044
LDL receptor	t-PA	0.479211	0.000998139	0.049205
MMP-2	IGFBP-7	0.47907	0.00100207	0.049205
RETN	PECAM-1	0.47907	0.00100207	0.049205
CLEC5A	TYRO3	0.47907	0.00100207	0.049205
AP-N	IL-1RT2	0.478929	0.00100602	0.0493142
TNXB	CCDC80	0.478788	0.00100998	0.0493142
DPP4	SOST	0.478788	0.00100998	0.0493142
CDH5	SOST	0.478788	0.00100998	0.0493142
SPARCL1	ADGRE2	0.478647	0.00101395	0.0494387
CST3	TNF-R2	0.478506	0.00101794	0.0495635
OSMR	BLM hydrolase	-0.478083	0.00102999	0.0499963
OPG	Notch 3	0.477942	0.00103403	0.0499963
ITGB2	RETN	0.477942	0.00103403	0.0499963
OSMR	TNFSF13B	0.478083	0.00102999	0.0499963
Notch 3	CCDC80	0.477942	0.00103403	0.0499963
Gal-3	MCFD2	0.47766	0.00104216	0.0503193
IGFBP-7	IGFBP-2	0.477378	0.00105035	0.0506442
MCP-1	SERPINB8	0.477237	0.00105446	0.0507597
PAI	SNAP23	0.477097	0.00105859	0.0507597
THBS4	CHRDL2	0.477097	0.00105859	0.0507597
FAM3C	NECTIN2	0.477097	0.00105859	0.0507597
TNXB	MCFD2	-0.476956	0.00106273	0.0508881
PROC	CST3	0.476533	0.00107525	0.0513459
FAS	SHPS-1	0.476533	0.00107525	0.0513459
ENG	PON3	0.476392	0.00107945	0.0514051
PLTP	ANGPTL1	0.476392	0.00107945	0.0514051
CA1	OSMR	0.475687	0.00110068	0.0516369
PCOLCE	IGLC2	-0.475687	0.00110068	0.0516369
TNFRSF14	PAI	0.475687	0.00110068	0.0516369
NID1	GP6	0.475969	0.00109215	0.0516369
PAM	AP-N	0.475828	0.00109641	0.0516369
ITGB2	CTSZ	0.475828	0.00109641	0.0516369
CNTN1	NPTXR	0.475828	0.00109641	0.0516369
GRN	TYMP	0.475687	0.00110068	0.0516369
MCP-1	VCAN	0.475828	0.00109641	0.0516369
PAI	SDC4	0.47611	0.0010879	0.0516369
NPDC1	ROR1	0.47611	0.0010879	0.0516369
ANGPTL7	KLK10	0.475264	0.0011136	0.0521723
PRTN3	CLUL1	-0.475123	0.00111793	0.0523048
IGFBP3	PLXNB2	0.474982	0.00112228	0.0524377
CD59	MCP-1	0.474841	0.00112665	0.0525003
MB	SOST	0.474841	0.00112665	0.0525003
ANXA4	ANXA11	0.4747	0.00113103	0.0526338
KLK6	BAG6	-0.47456	0.00113542	0.0527676
CRTAC1	FCGR2A	0.474419	0.00113983	0.0528311
ENG	NPTXR	0.474419	0.00113983	0.0528311
CES1	ANXA11	0.474278	0.00114426	0.0529655
Notch 3	METRNL	0.473996	0.00115316	0.0533063
TNXB	MFAP5	0.473855	0.00115763	0.0533709
DPP4	MEPE	0.473855	0.00115763	0.0533709
PTPRS	LILRB2	0.473573	0.00116662	0.0537084
ICAM1	TR-AP	0.473432	0.00117114	0.0537084
ITGB2	ANXA11	0.473432	0.00117114	0.0537084
CASP-3	CHRDL2	-0.473432	0.00117114	0.0537084
ENG	SPARCL1	0.473291	0.00117567	0.0538452
KLK6	NPTXR	0.473009	0.00118479	0.0541198
BAG6	ROR1	-0.473009	0.00118479	0.0541198
APOM	ANGPTL1	0.472868	0.00118937	0.0542577
DEFA1	TNF-R2	0.472727	0.00119396	0.0543959
SPARCL1	TGFBR3	0.472586	0.00119858	0.0544631
REG4	NPDC1	0.472586	0.00119858	0.0544631
CCL14	CST3	0.472445	0.0012032	0.0545306
MCP-1	EGFR	0.472445	0.0012032	0.0545306
PAM	Notch 3	0.472304	0.00120785	0.0546697
TNF-R2	CLEC5A	0.472163	0.00121251	0.0548092
DPP4	MB	0.471741	0.00122659	0.0553734
IL-1RT1	PRTN3	-0.471318	0.00124081	0.0559427
AOC3	TFPI	0.470895	0.00125518	0.0564439
IGFBP6	AXL	0.470895	0.00125518	0.0564439
AOC3	PON3	0.470472	0.00126969	0.0568737
ALCAM	vWF	0.470331	0.00127456	0.0568737
TNXB	MEPE	0.470331	0.00127456	0.0568737
OPN	TINAGL1	0.470331	0.00127456	0.0568737
CCDC80	ADGRG2	0.470472	0.00126969	0.0568737
RARRES2	GAL	-0.470331	0.00127456	0.0568737
GNLY	SPARCL1	0.47019	0.00127945	0.0570185
THBS4	CASP-3	-0.469908	0.00128928	0.05709
PRTN3	EGFR	-0.469908	0.00128928	0.05709
Notch 3	CD93	0.469908	0.00128928	0.05709
AXL	COL1A1	0.469908	0.00128928	0.05709
MEPE	SOST	0.470049	0.00128436	0.05709
DIABLO	SDC4	0.469626	0.00129917	0.0574548
Notch 3	LRP11	0.469486	0.00130414	0.0575281
FAM3C	REG4	0.469486	0.00130414	0.0575281
DEFA1	CTSZ	0.469345	0.00130913	0.0576749
DIABLO	GRAP2	0.468781	0.00132926	0.0584874
MPO	AXL	0.468499	0.00133942	0.0587857
GAS6	MMP-2	0.468499	0.00133942	0.0587857
BLM hydrolase	CXCL16	-0.468217	0.00134966	0.0590855
FABP4	RTN4R	0.468217	0.00134966	0.0590855
PTPRS	Notch 3	0.468076	0.0013548	0.0592359
LTBR	CANT1	0.467935	0.00135996	0.0593868
CDH1	SELE	0.467794	0.00136514	0.059538
COL18A1	PRTN3	-0.467653	0.00137034	0.0596148
REG4	FBP1	-0.467653	0.00137034	0.0596148
ITGB2	CHI3L1	0.467512	0.00137555	0.059692
CSTB	ANXA4	-0.467512	0.00137555	0.059692
BLM hydrolase	PLC	-0.467371	0.00138078	0.0596952
MEGF9	AP-N	0.467371	0.00138078	0.0596952
PRCP	TXNDC5	0.467371	0.00138078	0.0596952
APOM	CNTN1	0.46723	0.00138603	0.0598476
ENG	CNTN1	0.467089	0.0013913	0.0600003
ICAM3	ICAM-2	0.466808	0.00140188	0.060307
TNF-R1	FAM3C	0.466808	0.00140188	0.060307
ANGPTL7	CCDC80	0.466667	0.0014072	0.0603862
CTSO	SIGLEC7	0.466667	0.0014072	0.0603862
TIMP1	SDC4	0.466526	0.00141254	0.0604658
LRP11	ROR1	0.466526	0.00141254	0.0604658
TNXB	CDH5	0.466385	0.0014179	0.0604714
CTSD	CHI3L1	0.466385	0.0014179	0.0604714
SERPINB8	PAG1	0.466385	0.0014179	0.0604714
S100P	LILRA5	0.466244	0.00142327	0.0606261
PTPRS	CASP-3	-0.465962	0.00143407	0.0609367
SELP	SUMF2	0.465962	0.00143407	0.0609367
MPO	ACP6	-0.465539	0.00145041	0.0615556
PROC	COL18A1	0.464975	0.00147245	0.0621194
ICAM1	SELE	0.464834	0.00147801	0.0621194
EPHB4	PCSK9	0.464975	0.00147245	0.0621194
KIT	CTSO	-0.464834	0.00147801	0.0621194
GP1BA	DIABLO	0.464834	0.00147801	0.0621194
EGFR	ANGPTL1	0.464975	0.00147245	0.0621194
CNTN1	CHRDL2	0.464975	0.00147245	0.0621194
PECAM-1	SUMF2	0.464834	0.00147801	0.0621194
TNF-R1	DDC	-0.464553	0.00148918	0.0625132
LTBR	ROR1	0.464412	0.00149479	0.062673
PLC	MB	0.464271	0.00150043	0.0628333
ENG	PSP-D	0.463989	0.00151175	0.063231
DPP4	LYVE1	0.463848	0.00151743	0.0633926
MPO	USP8	-0.463707	0.00152314	0.0635545
TYRO3	VCAN	0.463566	0.00152887	0.0636405
LTBR	BAG6	-0.463566	0.00152887	0.0636405
CCL5	PAI	0.463425	0.00153461	0.0638032
IGFBP3	CDH2	0.463284	0.00154038	0.0639662
LDL receptor	PI3	0.463143	0.00154616	0.0640532
Gal-4	ANXA4	0.463143	0.00154616	0.0640532
CST3	CCL18	0.463002	0.00155196	0.0642169
ICAM-2	CD79B	0.462861	0.00155779	0.0643811
CR2	MFAP5	0.46272	0.00156363	0.0643926
SELP	MPO	-0.46272	0.00156363	0.0643926
NCAM1	GLRX	-0.46272	0.00156363	0.0643926
IGLC2	MEPE	-0.462579	0.00156949	0.0645574
SHPS-1	REG4	0.462297	0.00158127	0.064965
TNXB	AXL	0.462016	0.00159313	0.0652976
COMP	PON3	0.462016	0.00159313	0.0652976
TINAGL1	SEMA3F	0.461875	0.00159909	0.0653875
ADGRG2	ROR1	0.461875	0.00159909	0.0653875
NPTXR	CCDC80	0.461734	0.00160507	0.0655547
PRCP	QPCT	0.461593	0.00161107	0.0656453
TIMP4	CRKL	0.461593	0.00161107	0.0656453
SEMA3F	RTN4R	0.461029	0.00163526	0.066553
CST3	MMP-2	-0.460747	0.00164748	0.0668152
SEMA3F	FAM3C	0.460747	0.00164748	0.0668152
SEMA3F	IGFBPL1	0.460747	0.00164748	0.0668152
SPARCL1	CDH5	0.460606	0.00165362	0.066986
PAM	CNDP1	0.460465	0.00165978	0.0670789
TFF3	RARRES2	0.460465	0.00165978	0.0670789
CA4	LTBR	0.460183	0.00167216	0.067344
IL-18BP	ADGRE2	0.460183	0.00167216	0.067344
PRTN3	REG4	-0.460183	0.00167216	0.067344
CD46	PLC	0.459619	0.00169716	0.0679569
NID1	PAI	0.459619	0.00169716	0.0679569
CHL1	PSP-D	0.459619	0.00169716	0.0679569
DLK-1	MB	0.459619	0.00169716	0.0679569
SPARCL1	NPTXR	0.45976	0.00169088	0.0679569
IL7R	PON3	0.459197	0.00171613	0.0686373
ENG	AOC3	0.459056	0.0017225	0.0687335
IL-1RT2	EGFR	0.459056	0.0017225	0.0687335
CD46	TLT-2	0.458915	0.00172888	0.0688301
DEFA1	LILRA5	0.458915	0.00172888	0.0688301
PAM	OPG	0.458774	0.00173529	0.0689271
UMOD	CCL24	0.458774	0.00173529	0.0689271
TR-AP	AP-N	0.458069	0.00176764	0.0699719
DLK-1	CLSTN2	0.458069	0.00176764	0.0699719
ADGRE2	MCFD2	-0.458069	0.00176764	0.0699719
Notch 3	IGFBP-2	0.457928	0.00177417	0.0701506
CSTB	VCAN	-0.457787	0.00178073	0.0703297
FABP4	AHCY	-0.457364	0.00180052	0.0709501
uPA	CHRDL2	0.457364	0.00180052	0.0709501
vWF	GLRX	-0.457223	0.00180717	0.0710505
TNFRSF14	CANT1	0.457223	0.00180717	0.0710505
CCL18	CTSD	0.45666	0.00183395	0.0719405
CD46	SEMA3F	0.45666	0.00183395	0.0719405
IGLC2	CNTN1	-0.456378	0.00184747	0.071983
vWF	MEPE	0.456378	0.00184747	0.071983
PON3	DDC	0.456378	0.00184747	0.071983
PLC	SOST	0.456378	0.00184747	0.071983
GRAP2	PPP1R2	0.456519	0.0018407	0.071983
JAM-A	SUMF2	0.456378	0.00184747	0.071983
ST6GAL1	PAI	0.456237	0.00185427	0.0720859
THBS4	BAG6	-0.456237	0.00185427	0.0720859
CD93	PPP1R2	-0.456096	0.00186108	0.07227
MEGF9	NOMO1	0.455955	0.00186792	0.0724545
CNTN1	CCL24	0.455673	0.00188167	0.0728249
AOC3	ADGRG2	0.455673	0.00188167	0.0728249
AXL	LRP11	0.455532	0.00188857	0.0730108
IGFBP6	CXCL16	0.455391	0.0018955	0.0730346
TNF-R2	PGLYRP1	0.455391	0.0018955	0.0730346
MFAP5	LRP11	0.455391	0.0018955	0.0730346
U-PAR	LILRA5	0.45525	0.00190245	0.0731401
LTBR	CDH2	0.45525	0.00190245	0.0731401
C2	NPTXR	-0.454968	0.00191642	0.0735956
SPARCL1	ADGRG2	0.454686	0.00193048	0.0740536
TLT-2	PI3	0.454545	0.00193754	0.0742425
FCN2	Gal-3	0.454405	0.00194463	0.07435
LTBR	LRP11	0.454405	0.00194463	0.07435
PCSK9	CDHR5	0.454264	0.00195174	0.0744578
CXCL16	RTN4R	0.454264	0.00195174	0.0744578
OPN	VCAN	0.454123	0.00195887	0.0746479
DPP4	CRTAC1	0.4537	0.00198041	0.0753032
ACP6	REG4	0.4537	0.00198041	0.0753032
LTBR	KLK6	0.453136	0.00200945	0.0762405
TNF-R1	KYAT1	-0.453136	0.00200945	0.0762405
COL1A1	PON3	0.452995	0.00201677	0.0764346
NPDC1	RNASE3	-0.452854	0.00202411	0.0766292
NRP1	GAS6	0.452572	0.00203887	0.0771038
PLC	CXCL16	0.452431	0.00204628	0.0772999
TNFRSF10C	LILRA5	0.452149	0.00206118	0.0777781
CRTAC1	EGFR	0.451868	0.00207617	0.0781739
AP-N	COMT	0.451868	0.00207617	0.0781739
IGFBP3	IL-1RT1	0.451727	0.0020837	0.0782031
IGLC2	PCSK9	-0.451727	0.0020837	0.0782031
CDH5	CASP-3	-0.451727	0.0020837	0.0782031
NOTCH1	TIE1	0.451586	0.00209126	0.0783174
AOC3	SOST	0.451586	0.00209126	0.0783174
LILRB2	ACP6	-0.451445	0.00209884	0.0784321
CTSD	CANT1	0.451445	0.00209884	0.0784321
TXNDC5	SDC4	0.451304	0.00210645	0.0786317
REG1A	PRTN3	-0.451163	0.00211408	0.0787472
C2	ROR1	-0.451163	0.00211408	0.0787472
IL7R	AOC3	0.451022	0.00212173	0.0788631
CRKL	BAG6	0.451022	0.00212173	0.0788631
APOM	KIT	0.450881	0.00212941	0.0790638
CLUL1	ADGRE2	0.45074	0.00213712	0.0792651
VCAM1	TIE1	0.450599	0.00214484	0.0794668
TNFRSF14	SNAP23	0.450317	0.00216037	0.0799569
TGFBR3	AXL	0.450176	0.00216818	0.0799898
NCAM1	MMP-2	0.450176	0.00216818	0.0799898
F7	IL-18BP	0.450176	0.00216818	0.0799898
ITGAM	CD164	0.450035	0.002176	0.0801934
PAM	CSTB	-0.449894	0.00218386	0.0802272
CES1	SERPINB8	0.449894	0.00218386	0.0802272
IL-1RT1	NOMO1	0.449894	0.00218386	0.0802272
ICAM1	ACP6	-0.449612	0.00219964	0.0807215
CDH5	CDH2	0.449471	0.00220756	0.0808415
TINAGL1	BAG6	-0.449471	0.00220756	0.0808415
LTBR	PRTN3	-0.449049	0.0022315	0.0812892
OPN	COL1A1	0.44919	0.00222349	0.0812892
CDH5	PON3	0.449049	0.0022315	0.0812892
GLRX	FBP1	0.449049	0.0022315	0.0812892
PRCP	DAB2	0.449049	0.0022315	0.0812892
THBS4	COL1A1	0.448908	0.00223952	0.0813257
PRTN3	CCL16	-0.448908	0.00223952	0.0813257
PLC	FAM3C	0.448908	0.00223952	0.0813257
PLTP	SERPINA5	-0.448767	0.00224758	0.0815329
IGFBP3	CDHR5	0.448626	0.00225566	0.0817405
TNF-R1	S100P	0.448485	0.00226376	0.0818634
MEPE	ROR1	0.448485	0.00226376	0.0818634
GAS6	COL1A1	0.448203	0.00228005	0.0820251
Gal-3	CTSH	-0.448344	0.00227189	0.0820251
ANXA11	CTSH	0.448203	0.00228005	0.0820251
CNTN1	CD1C	0.448203	0.00228005	0.0820251
BAG6	RNASE3	0.448203	0.00228005	0.0820251
DPP4	AXL	0.448062	0.00228823	0.0821493
MFAP5	TNFSF13B	0.448062	0.00228823	0.0821493
UMOD	CCL18	-0.447921	0.00229644	0.0822738
IGLC2	ADGRG2	-0.447921	0.00229644	0.0822738
TNF-R2	CTSH	0.44778	0.00230468	0.0824837
COMP	CNTN1	0.447639	0.00231294	0.0826941
EFEMP1	METRNL	0.447498	0.00232122	0.082905
MFAP5	PLC	0.447216	0.00233788	0.0833282
AP-N	ADGRG2	0.447216	0.00233788	0.0833282
PROC	FETUB	0.447075	0.00234624	0.083455
SEMA3F	RNASE3	-0.447075	0.00234624	0.083455
TNFRSF14	LTBR	0.446934	0.00235463	0.0836678
PTPRS	BLM hydrolase	-0.446794	0.00236305	0.0837099
ITGB2	TNFRSF10C	0.446794	0.00236305	0.0837099
IL-1RT2	MEP1B	0.446794	0.00236305	0.0837099
CTSD	VCAN	0.446653	0.0023715	0.0839234
PRTN3	CASP-3	0.446512	0.00237997	0.0840518
CST3	TNF-R1	0.446512	0.00237997	0.0840518
PRTN3	MEPE	-0.446371	0.00238847	0.0842662
MMP-9	PRTN3	0.446089	0.00240554	0.0846107
PECAM-1	S100P	0.446089	0.00240554	0.0846107
CD1C	TSHB	0.446089	0.00240554	0.0846107
MCP-1	MMP-2	0.445666	0.00243136	0.0854322
NOTCH1	MEGF9	0.445384	0.0024487	0.0858267
TGFBI	FETUB	0.445243	0.00245742	0.0858267
Gal-3	CASP-3	0.445243	0.00245742	0.0858267
CD164	S100P	0.445243	0.00245742	0.0858267
CSTB	MCFD2	0.445243	0.00245742	0.0858267
GP1BA	SUMF2	0.445384	0.0024487	0.0858267
VCAM1	IL-17RA	0.445102	0.00246616	0.085959
TGFBR3	ST2	0.445102	0.00246616	0.085959
SELP	ANXA11	0.444961	0.00247493	0.0860918
NRP1	ROR1	0.444961	0.00247493	0.0860918
IGLC2	CASP-3	0.44482	0.00248373	0.086225
MB	CDH2	0.44482	0.00248373	0.086225
PRCP	BLM hydrolase	-0.444679	0.00249255	0.0864449
TLT-2	DIABLO	0.444538	0.0025014	0.0866653
NID1	GP1BA	0.444257	0.00251919	0.0871076
CDH5	COL1A1	0.444257	0.00251919	0.0871076
PLC	LRP11	0.444116	0.00252812	0.0873296
PTPRS	MEPE	0.443834	0.00254607	0.0878623
COMP	AHCY	-0.443693	0.00255509	0.088086
MEGF9	PRSS2	0.443552	0.00256414	0.0882227
LRP11	BAG6	-0.443552	0.00256414	0.0882227
NCAM1	OSMR	0.443411	0.00257321	0.0884472
CRTAC1	IGFBP-2	0.44327	0.00258232	0.0885847
LTBR	RNASE3	-0.44327	0.00258232	0.0885847
BLM hydrolase	PCSK9	-0.443129	0.00259145	0.0887226
COL1A1	vWF	0.443129	0.00259145	0.0887226
TNC	OSMR	0.442988	0.00260061	0.0889485
CANT1	BAG6	-0.442847	0.0026098	0.0891749
CDH1	ICAM3	0.442706	0.00261902	0.0893141
IGFBP3	LTBR	0.442706	0.00261902	0.0893141
LCN2	MMP-9	0.442565	0.00262826	0.0894536
SPARCL1	COL1A1	0.442565	0.00262826	0.0894536
SELL	NID1	-0.442283	0.00264684	0.0895591
OSMR	CXCL16	0.442424	0.00263754	0.0895591
TNF-R1	GLRX	-0.442283	0.00264684	0.0895591
ITGAM	SERPINB8	0.442283	0.00264684	0.0895591
PRCP	BAG6	-0.442283	0.00264684	0.0895591
FCN2	FKBP4	0.442283	0.00264684	0.0895591
PAM	IGLC2	-0.442001	0.00266553	0.0896673
NADK	LILRA5	0.442142	0.00265617	0.0896673
Gal-3	ADGRE2	-0.442001	0.00266553	0.0896673
SERPINB8	USP8	0.442001	0.00266553	0.0896673
CCL5	DAB2	0.442001	0.00266553	0.0896673
CST3	NPDC1	0.442001	0.00266553	0.0896673
CR2	AXL	0.44186	0.00267492	0.0898091
CHI3L1	TYRO3	0.44186	0.00267492	0.0898091
LYVE1	MCP-1	0.44172	0.00268434	0.0900383
RETN	TNF-R1	0.441438	0.00270327	0.0904982
JAM-A	USP8	0.441438	0.00270327	0.0904982
IGLC2	PLC	-0.441156	0.00272231	0.0910479
QPCT	LTBR	0.441015	0.00273188	0.0912799
CD46	EFEMP1	0.440874	0.00274147	0.0914246
MET	OPG	0.440874	0.00274147	0.0914246
IL-18BP	ICAM-2	0.440733	0.0027511	0.0914819
IGLC2	TFF2	-0.440733	0.0027511	0.0914819
MBL2	KYAT1	0.440733	0.0027511	0.0914819
MMP-2	vWF	0.440592	0.00276075	0.0916275
EGFR	MCFD2	-0.440592	0.00276075	0.0916275
CST3	UMOD	-0.440451	0.00277044	0.0918611
DEFA1	PECAM-1	0.44031	0.00278015	0.0919198
MMP-9	SNAP23	0.44031	0.00278015	0.0919198
QPCT	CANT1	0.44031	0.00278015	0.0919198
IGLC2	EPHB4	-0.440169	0.0027899	0.0919792
SAA4	FABP4	0.440169	0.0027899	0.0919792
APEX1	RNASE3	0.440169	0.0027899	0.0919792
PAM	AOC3	0.440028	0.00279967	0.0921265
CDH5	TINAGL1	0.440028	0.00279967	0.0921265
MMP-9	CHI3L1	0.439887	0.00280948	0.0923616
PCOLCE	BLM hydrolase	-0.439605	0.00282918	0.0924354
PLTP	CNTN1	0.439605	0.00282918	0.0924354
DLK-1	TNFSF13B	0.439605	0.00282918	0.0924354
PRTN3	SHPS-1	-0.439323	0.002849	0.0924354
LTBR	CASP-3	-0.439323	0.002849	0.0924354
TFPI	TNF-R1	-0.439464	0.00283907	0.0924354
NID1	CA13	0.439323	0.002849	0.0924354
KLK6	SEMA3F	0.439323	0.002849	0.0924354
OPG	ADGRG2	0.439323	0.002849	0.0924354
CTSZ	ANXA11	0.439323	0.002849	0.0924354
THOP1	QDPR	0.439464	0.00283907	0.0924354
TR	CHRDL2	0.439464	0.00283907	0.0924354
SOST	LRP11	0.439323	0.002849	0.0924354
TINAGL1	MCFD2	-0.439464	0.00283907	0.0924354
LCN2	MPO	-0.439183	0.00285896	0.0925854
TLT-2	CDHR5	0.439183	0.00285896	0.0925854
COL1A1	ADGRG2	0.439042	0.00286894	0.0927358
CLEC5A	QDPR	-0.439042	0.00286894	0.0927358
TNF-R2	CHI3L1	0.438901	0.00287896	0.092973
PLTP	THBS4	0.43876	0.00288901	0.0930379
IGFBP3	F7	0.43876	0.00288901	0.0930379
ALCAM	MEPE	0.43876	0.00288901	0.0930379
COL18A1	MFAP5	0.438478	0.0029092	0.0931695
NCAM1	vWF	0.438478	0.0029092	0.0931695
PRCP	PECAM-1	0.438619	0.00289909	0.0931695
CLEC5A	LILRA5	0.438478	0.0029092	0.0931695
ICAM3	SIGLEC7	0.438478	0.0029092	0.0931695
APLP1	CHRDL2	0.438478	0.0029092	0.0931695
FAS	JAM-A	0.438337	0.00291934	0.0934081
PAM	DPP4	0.438196	0.00292951	0.0935611
THBS4	METRNL	0.438196	0.00292951	0.0935611
CNTN1	uPA	0.438055	0.00293972	0.0937146
SHPS-1	ACP6	0.438055	0.00293972	0.0937146
LYVE1	CLSTN2	0.437773	0.00296022	0.0942816
CTSO	SEMA3F	0.437491	0.00298084	0.0948515
CDH1	TR-AP	0.43735	0.0029912	0.095094
ALCAM	AP-N	0.437209	0.0030016	0.0953371
OSMR	PSP-D	0.437068	0.00301202	0.0955807
CCL5	NID1	0.436927	0.00302248	0.0956502
CCL18	CD93	-0.436927	0.00302248	0.0956502
TNF-R1	LRP11	0.436927	0.00302248	0.0956502
EGFR	vWF	0.436786	0.00303296	0.0958947
DPP4	C2	-0.436505	0.00305403	0.0960361
OSMR	SCGB3A2	0.436646	0.00304348	0.0960361
ITGB2	RARRES2	-0.436505	0.00305403	0.0960361
PAI	CD2AP	-0.436646	0.00304348	0.0960361
DEFA1	TYRO3	0.436505	0.00305403	0.0960361
CANT1	RNASE3	-0.436505	0.00305403	0.0960361
BLM hydrolase	Notch 3	-0.436364	0.00306462	0.0961946
MMP-9	CTSH	0.436364	0.00306462	0.0961946
SERPINA7	NOTCH1	0.436082	0.00308588	0.0962529
EFEMP1	AXL	0.436223	0.00307523	0.0962529
DPP4	PGLYRP1	-0.436082	0.00308588	0.0962529
ALCAM	IL-1RT2	0.436223	0.00307523	0.0962529
CD59	CD164	0.436223	0.00307523	0.0962529
CA1	KLK10	0.436082	0.00308588	0.0962529
Notch 3	BAG6	-0.436082	0.00308588	0.0962529
IL2-RA	CDHR5	0.435941	0.00309656	0.0964993
PCOLCE	EPHB4	0.4358	0.00310728	0.0966596
BLM hydrolase	COL1A1	-0.4358	0.00310728	0.0966596
TNXB	OPG	0.435659	0.00311802	0.0969071
TXNDC5	DAB2	0.435518	0.0031288	0.0970683
CASP-3	ROR1	-0.435518	0.0031288	0.0970683
CCL5	TNFRSF14	0.435377	0.00313961	0.0972299
CNDP1	OPG	0.435377	0.00313961	0.0972299
OPG	AP-N	0.435236	0.00315045	0.0974787
PCOLCE	LRP11	0.435095	0.00316133	0.0976412
IGFBP3	CANT1	0.435095	0.00316133	0.0976412
RTN4R	KYAT1	-0.434954	0.00317224	0.0978911
PLTP	MMP-2	0.434813	0.00318318	0.0980544
TINAGL1	ENPP7	0.434813	0.00318318	0.0980544
CR2	TSHB	0.434672	0.00319416	0.0983053
RETN	CTSZ	0.434531	0.00320517	0.0985567
TGFBR3	GAS6	0.43439	0.00321621	0.0986342
GRAP2	TXNDC5	0.43439	0.00321621	0.0986342
CD79B	BAG6	-0.43439	0.00321621	0.0986342
LYVE1	ADGRG2	0.434249	0.00322728	0.0987993
COL1A1	SOST	0.434249	0.00322728	0.0987993
ICAM3	DIABLO	0.434109	0.00323839	0.0989648
IGFBP-2	CLSTN2	0.434109	0.00323839	0.0989648
CPB1	ST2	0.433968	0.00324954	0.0991308
TIE1	TINAGL1	0.433968	0.00324954	0.0991308
CCL5	JAM-A	0.433827	0.00326071	0.0992973
EPHB4	SEMA3F	0.433827	0.00326071	0.0992973
ENG	TSHB	0.433686	0.00327192	0.0995513
AXL	MB	0.433545	0.00328317	0.0998059
ITGAM	TNF-R1	0.433263	0.00330576	0.100405
TNF-R1	CANT1	0.433122	0.0033171	0.100661
QPCT	TNFRSF14	0.43284	0.00333989	0.100737
TNF-R2	DDC	-0.43284	0.00333989	0.100737
Notch 3	TINAGL1	0.43284	0.00333989	0.100737
RETN	LILRA5	0.432981	0.00332848	0.100737
NCAM1	CHRDL2	0.432981	0.00332848	0.100737
DLK-1	FAM3C	0.43284	0.00333989	0.100737
ITGAM	VCAN	0.43284	0.00333989	0.100737
COL18A1	BLM hydrolase	-0.432699	0.00335134	0.100819
TGFBR3	MMP-3	0.432699	0.00335134	0.100819
SAA4	CDHR5	0.432699	0.00335134	0.100819
COL18A1	PLC	0.432558	0.00336283	0.100902
PRCP	U-PAR	0.432558	0.00336283	0.100902
MEGF9	EGFR	0.432558	0.00336283	0.100902
BLM hydrolase	CANT1	-0.432417	0.00337434	0.101073
CCL18	NECTIN2	0.432417	0.00337434	0.101073
F7	LDL receptor	0.431853	0.00342076	0.101587
PAM	BLM hydrolase	-0.431853	0.00342076	0.101587
NRP1	CDH5	0.432135	0.00339748	0.101587
SELP	TLT-2	0.431994	0.0034091	0.101587
CD163	TR-AP	0.431994	0.0034091	0.101587
CXCL16	PRTN3	-0.431853	0.00342076	0.101587
TFF3	PCSK9	0.432135	0.00339748	0.101587
OPG	LRIG1	0.431853	0.00342076	0.101587
VCAM1	PILRB	0.431853	0.00342076	0.101587
LRIG1	LRP11	0.431853	0.00342076	0.101587
EFEMP1	CDH5	0.431572	0.00344418	0.10176
SOD1	MPO	0.431572	0.00344418	0.10176
TIMD4	CXCL16	0.431572	0.00344418	0.10176
PON3	MEPE	0.431572	0.00344418	0.10176
LCN2	CANT1	0.431572	0.00344418	0.10176
CASP-3	BAG6	0.431572	0.00344418	0.10176
EGFR	BAG6	-0.431431	0.00345594	0.102021
NID1	SELP	0.43129	0.00346773	0.102022
TIMD4	CD163	0.43129	0.00346773	0.102022
LRP11	CANT1	0.43129	0.00346773	0.102022
DPP4	ROR1	0.43129	0.00346773	0.102022
ENG	NOTCH1	0.431149	0.00347957	0.10211
IGLC2	COL1A1	-0.431149	0.00347957	0.10211
GP1BA	MCFD2	0.431149	0.00347957	0.10211
OSMR	IL-18BP	0.431008	0.00349143	0.102372
LYVE1	EGFR	0.430726	0.00351527	0.102984
CR2	TYRO3	0.430585	0.00352725	0.103248
CR2	ADGRG2	0.430162	0.00356338	0.10413
CR2	ROR1	0.430162	0.00356338	0.10413
COL1A1	CLUL1	0.430021	0.0035755	0.104396
CNTN1	MEPE	0.42988	0.00358765	0.104575
ANGPTL1	ADGRG2	0.42988	0.00358765	0.104575
TNFRSF14	QDPR	-0.429739	0.00359984	0.104755
PRTN3	APEX1	0.429739	0.00359984	0.104755
LYVE1	TNXB	0.429598	0.00361207	0.104934
DPP4	ALCAM	0.429598	0.00361207	0.104934
DPP4	AOC3	0.429457	0.00362433	0.105203
IL7R	LRIG1	0.429175	0.00364897	0.105741
CPA1	NOMO1	0.429175	0.00364897	0.105741
MET	ANGPTL1	0.429035	0.00366134	0.106011
MMP-9	IL-18BP	-0.428894	0.00367375	0.106105
ITGAM	CHRDL2	0.428894	0.00367375	0.106105
PCSK9	NOMO1	0.428894	0.00367375	0.106105
uPA	RARRES2	-0.428753	0.00368619	0.106376
PLTP	PAM	0.428612	0.00369867	0.106559
F11	IL2-RA	-0.428612	0.00369867	0.106559
F11	FABP4	0.428189	0.00373634	0.106934
CST3	CXCL16	0.42833	0.00372375	0.106934
SPARCL1	MMP-2	0.428189	0.00373634	0.106934
FETUB	ENPP7	0.428189	0.00373634	0.106934
NOTCH1	SUMF2	-0.428189	0.00373634	0.106934
ANXA4	VCAN	0.428189	0.00373634	0.106934
LRP11	NPDC1	0.42833	0.00372375	0.106934
METRNL	ROR1	0.42833	0.00372375	0.106934
PTPRS	PRSS2	0.428048	0.00374897	0.106943
TNF-R2	EPHB4	0.428048	0.00374897	0.106943
CRTAC1	IGFBP-7	0.428048	0.00374897	0.106943
NT-proBNP	METRNL	0.428048	0.00374897	0.106943
PCOLCE	ST2	0.427907	0.00376164	0.107216
PTPRS	TGFBR3	0.427766	0.00377435	0.107314
FAS	ANXA11	0.427766	0.00377435	0.107314
CES1	CLSTN2	-0.427766	0.00377435	0.107314
PSP-D	SNAP23	-0.427625	0.00378709	0.107588
ICAM3	TNFRSF14	0.427343	0.00381269	0.107698
PLXNB2	PRTN3	-0.427343	0.00381269	0.107698
SCGB3A2	IL-18BP	0.427343	0.00381269	0.107698
PGLYRP1	TNF-R1	0.427343	0.00381269	0.107698
CDH5	NPTXR	0.427343	0.00381269	0.107698
GNLY	CCDC80	0.427484	0.00379987	0.107698
SNAP23	SUMF2	0.427484	0.00379987	0.107698
CES1	MCP-1	0.427202	0.00382555	0.107974
PRSS2	IGLC2	-0.427061	0.00383844	0.10825
SELP	CXCL16	-0.426779	0.00386435	0.108452
GP1BA	PI3	0.426779	0.00386435	0.108452
TR-AP	IL-1RT2	0.426779	0.00386435	0.108452
NRP1	EGFR	0.426779	0.00386435	0.108452
TNXB	ROR1	0.42692	0.00385138	0.108452
MB	ROR1	0.426779	0.00386435	0.108452
IGFBP3	OSMR	0.426498	0.0038904	0.108656
CXCL16	TNFSF13B	0.426498	0.0038904	0.108656
ACP6	NADK	0.426638	0.00387735	0.108656
APOM	ADGRG2	0.426498	0.0038904	0.108656
PRTN3	MCFD2	0.426498	0.0038904	0.108656
JAM-A	NECTIN2	0.426498	0.0038904	0.108656
CES1	IGFBP-2	-0.426357	0.00390349	0.108759
IL-18BP	PILRB	0.426357	0.00390349	0.108759
CXCL16	SNAP23	-0.426357	0.00390349	0.108759
ICAM1	LILRB1	0.426075	0.00392977	0.10888
ICAM1	SOD1	0.426075	0.00392977	0.10888
MFAP5	BLM hydrolase	-0.426075	0.00392977	0.10888
TLT-2	FCRL1	0.426216	0.00391661	0.10888
QPCT	LILRA5	0.426075	0.00392977	0.10888
uPA	CTSH	0.426075	0.00392977	0.10888
PLC	NPDC1	0.426216	0.00391661	0.10888
TLT-2	BAG6	-0.425934	0.00394298	0.109158
LILRA5	PAG1	0.425793	0.00395622	0.109437
PRCP	TR-AP	0.425652	0.00396949	0.10963
MPO	GLRX	0.425652	0.00396949	0.10963
PLTP	APOM	0.42537	0.00399617	0.110191
CSTB	SHPS-1	-0.42537	0.00399617	0.110191
ENG	APOM	0.425229	0.00400957	0.110298
Notch 3	ADGRG2	0.425229	0.00400957	0.110298
GAL	VCAN	0.425229	0.00400957	0.110298
TNF-R1	NADK	0.425088	0.004023	0.110405
vWF	KLK10	0.425088	0.004023	0.110405
TINAGL1	NOMO1	0.425088	0.004023	0.110405
MET	Notch 3	0.424947	0.00403648	0.110513
LTBR	TNFRSF10C	0.424947	0.00403648	0.110513
ICAM1	CD93	-0.424947	0.00403648	0.110513
SHPS-1	EGFR	0.424806	0.00404999	0.110795
ITGB2	CHRDL2	0.424665	0.00406354	0.110991
COL18A1	GAL	-0.424665	0.00406354	0.110991
NOTCH1	PTPRS	0.424242	0.00410444	0.111669
uPA	NADK	0.424242	0.00410444	0.111669
CD59	SERPINB8	0.424242	0.00410444	0.111669
CHI3L1	CTSH	0.424242	0.00410444	0.111669
EFEMP1	ROR1	0.424242	0.00410444	0.111669
CST3	RTN4R	0.424101	0.00411816	0.111955
THBS4	CD93	0.423961	0.00413191	0.112153
SELE	CD93	-0.423961	0.00413191	0.112153
VCAM1	ICAM-2	0.42382	0.0041457	0.112439
ENG	MCP-1	0.423679	0.00415954	0.112551
MET	PCSK9	0.423679	0.00415954	0.112551
NECTIN2	DAB2	0.423679	0.00415954	0.112551
CRKL	RNASE3	0.423397	0.00418732	0.113214
ICAM1	CCL18	0.423256	0.00420128	0.113415
IGFBP-7	PON3	0.423256	0.00420128	0.113415
FCGR3B	MB	0.422974	0.00422931	0.113994
PCSK9	vWF	0.422974	0.00422931	0.113994
CTSO	RTN4R	0.422833	0.00424339	0.114285
IGFBP-2	RTN4R	-0.422692	0.00425751	0.114576
CHL1	AOC3	0.42241	0.00428586	0.114983
TFF3	GDF-15	0.42241	0.00428586	0.114983
PLTP	MEPE	0.42241	0.00428586	0.114983
MMP-2	ROR1	0.42241	0.00428586	0.114983
CDH1	t-PA	0.422269	0.00430011	0.115187
DIABLO	TXNDC5	0.422269	0.00430011	0.115187
CA4	LCN2	0.422128	0.00431439	0.115392
TNXB	PLC	0.422128	0.00431439	0.115392
QPCT	BLM hydrolase	-0.421987	0.00432871	0.115597
COL18A1	DDC	-0.421987	0.00432871	0.115597
LTBR	MB	0.421846	0.00434308	0.115713
SPARCL1	TYRO3	0.421846	0.00434308	0.115713
TNFRSF14	BAG6	-0.421846	0.00434308	0.115713
FETUB	C1QTNF1	0.421564	0.00437193	0.116214
FABP4	CXCL16	0.421564	0.00437193	0.116214
MCP-1	USP8	0.421564	0.00437193	0.116214
IGLC2	MFAP5	-0.421424	0.00438642	0.11651
CR2	OSMR	0.421283	0.00440096	0.116718
OSMR	GAS6	0.421283	0.00440096	0.116718
LRP11	RTN4R	0.421142	0.00441553	0.117015
CHIT1	GAL	0.421001	0.00443015	0.117313
EPHB4	TR-AP	0.42086	0.00444481	0.117611
CNTN1	ANGPTL1	0.420578	0.00447425	0.11821
SERPINB8	VCAN	0.420578	0.00447425	0.11821
TNFRSF14	DIABLO	0.420296	0.00450387	0.118902
IGFBP6	EPHB4	0.420155	0.00451874	0.118933
PTPRS	IL-1RT1	0.420155	0.00451874	0.118933
CES1	FAS	0.420155	0.00451874	0.118933
CASP-3	EGFR	-0.420155	0.00451874	0.118933
OPG	PSP-D	0.419873	0.00454861	0.118997
OPG	CASP-3	-0.419873	0.00454861	0.118997
QPCT	uPA	0.419873	0.00454861	0.118997
ALCAM	COL1A1	0.419873	0.00454861	0.118997
DIABLO	SNAP23	0.419873	0.00454861	0.118997
CD2AP	NQO2	-0.420014	0.00453365	0.118997
CD164	TXNDC5	0.419873	0.00454861	0.118997
SPARCL1	ROR1	0.419873	0.00454861	0.118997
PLC	EGFR	0.419732	0.00456361	0.11921
LCN2	CD164	0.419732	0.00456361	0.11921
IL-1RT2	CPB1	0.419591	0.00457865	0.119334
CHI3L1	CTSZ	0.419591	0.00457865	0.119334
CTSD	CTSO	0.419591	0.00457865	0.119334
Gal-3	BLM hydrolase	0.41945	0.00459374	0.119458
VASN	CASP-3	-0.41945	0.00459374	0.119458
OPG	SNAP23	-0.41945	0.00459374	0.119458
CR2	ALCAM	0.419309	0.00460887	0.119672
AOC3	ALCAM	0.419309	0.00460887	0.119672
TGFBR3	BLM hydrolase	-0.419168	0.00462404	0.119887
TSHB	ROR1	0.419168	0.00462404	0.119887
Notch 3	uPA	0.419027	0.00463926	0.120102
PAM	CDHR5	0.419027	0.00463926	0.120102
MB	MEPE	0.418887	0.00465452	0.120228
OSMR	KLK10	0.418887	0.00465452	0.120228
ANGPTL7	PPP1R2	-0.418887	0.00465452	0.120228
NPTXR	ADGRE2	0.418746	0.00466983	0.120534
EGFR	CD93	0.418605	0.00468517	0.120571
ICAM1	PON3	-0.418605	0.00468517	0.120571
THBS4	MEPE	0.418605	0.00468517	0.120571
OSMR	TSHB	0.418605	0.00468517	0.120571
APOM	TIMP4	0.418464	0.00470057	0.120699
PAI	JAM-A	0.418464	0.00470057	0.120699
TLT-2	CANT1	0.418464	0.00470057	0.120699
CCL5	SERPINB8	0.418323	0.004716	0.120916
CD46	BAG6	-0.418323	0.004716	0.120916
CA3	CD59	0.418182	0.00473148	0.120956
IGLC2	MMP-2	-0.418182	0.00473148	0.120956
PGLYRP1	SERPINB8	0.418182	0.00473148	0.120956
CASP-3	NPDC1	-0.418182	0.00473148	0.120956
LRIG1	TFF2	0.418041	0.00474701	0.121264
TNFRSF14	IL-17RA	0.4179	0.00476258	0.121393
EPHB4	BLM hydrolase	-0.4179	0.00476258	0.121393
CFHR5	ENPP7	0.4179	0.00476258	0.121393
EFEMP1	TGFBR3	0.417759	0.00477819	0.121524
SPARCL1	AXL	0.417759	0.00477819	0.121524
ALCAM	SNAP23	-0.417759	0.00477819	0.121524
CD93	ADGRG2	0.417477	0.00480955	0.122142
RARRES2	TYRO3	-0.417477	0.00480955	0.122142
FCGR3B	SDC4	-0.417336	0.0048253	0.122274
BLM hydrolase	NPDC1	-0.417336	0.0048253	0.122274
PLC	METRNL	0.417336	0.0048253	0.122274
CDH5	AP-N	0.417195	0.00484109	0.122406
IGFBP-2	CLUL1	0.417195	0.00484109	0.122406
CD1C	ROR1	0.417195	0.00484109	0.122406
ADGRG2	SOST	0.417054	0.00485693	0.122628
GP1BA	TXNDC5	0.417054	0.00485693	0.122628
CD46	F7	0.416913	0.00487282	0.122761
EFEMP1	LTBR	0.416913	0.00487282	0.122761
VCAM1	IL-1RT1	0.416913	0.00487282	0.122761
DPP4	CNTN1	0.416772	0.00488874	0.123073
NCAM1	SIGLEC7	0.41649	0.00492074	0.123699
PCSK9	LRP11	0.41649	0.00492074	0.123699
TGFBI	MET	0.416209	0.00495291	0.123969
REG1A	EFEMP1	0.416209	0.00495291	0.123969
FCGR3B	FABP4	0.416209	0.00495291	0.123969
CA4	GLRX	-0.41635	0.0049368	0.123969
CST3	ADGRG2	-0.416209	0.00495291	0.123969
ANGPTL1	ADGRE2	0.416209	0.00495291	0.123969
PRSS2	IL-1RT1	0.416068	0.00496907	0.124105
LCN2	CTSD	0.416068	0.00496907	0.124105
THOP1	CD1C	-0.416068	0.00496907	0.124105
COL18A1	TNFSF13B	0.415786	0.00500152	0.124647
ITGB2	PGLYRP1	0.415786	0.00500152	0.124647
RETN	CD164	0.415786	0.00500152	0.124647
CRTAC1	LYVE1	0.415645	0.00501781	0.124695
QDPR	SOST	-0.415645	0.00501781	0.124695
EGFR	PPP1R2	-0.415645	0.00501781	0.124695
BLM hydrolase	ROR1	-0.415645	0.00501781	0.124695
PCOLCE	TNC	0.415504	0.00503415	0.124833
TIE1	OPG	0.415504	0.00503415	0.124833
MET	PRTN3	-0.415504	0.00503415	0.124833
ITGB2	SERPINB8	0.415363	0.00505054	0.12506
SERPINB8	SUMF2	0.415363	0.00505054	0.12506
CHL1	EPHB4	0.415222	0.00506697	0.125289
FCN2	HDGF	-0.415222	0.00506697	0.125289
C2	CLSTN2	-0.415081	0.00508345	0.125517
TFF2	FAM3C	0.415081	0.00508345	0.125517
TIMP4	VCAN	0.41494	0.00509998	0.125836
C2	TFF3	0.414658	0.00513317	0.126028
CDH5	MB	0.414658	0.00513317	0.126028
MEGF9	CPB1	0.414658	0.00513317	0.126028
vWF	TINAGL1	0.414658	0.00513317	0.126028
IL-18BP	SERPINB8	-0.414799	0.00511655	0.126028
CSTB	DIABLO	-0.414799	0.00511655	0.126028
CDH5	ANGPTL1	0.414658	0.00513317	0.126028
PLXNB2	MMP-9	-0.414517	0.00514984	0.126258
F7	CDH2	0.414517	0.00514984	0.126258
THBS4	TFPI	0.414376	0.00516656	0.126579
CR2	LYVE1	0.414235	0.00518332	0.126632
IL7R	COL1A1	0.414235	0.00518332	0.126632
TNFRSF14	SIGLEC7	0.414235	0.00518332	0.126632
SPARCL1	MCFD2	-0.414235	0.00518332	0.126632
CA1	CA3	-0.414094	0.00520013	0.126775
GAS6	IL-1RT1	0.414094	0.00520013	0.126775
CA4	BAG6	-0.414094	0.00520013	0.126775
PCOLCE	CCL16	0.413953	0.00521698	0.127097
PLC	LTBR	0.413672	0.00525084	0.127653
LILRB1	IL-18BP	0.413672	0.00525084	0.127653
CDH5	TYRO3	0.413672	0.00525084	0.127653
TLT-2	GRAP2	0.413531	0.00526784	0.127887
AXL	TYRO3	0.413531	0.00526784	0.127887
IGLC2	PON3	-0.41339	0.00528488	0.128211
IGFBP6	MFAP5	0.413249	0.00530198	0.128267
NADK	ANXA4	0.413249	0.00530198	0.128267
PPP1R2	FBP1	0.413249	0.00530198	0.128267
FCRL1	BAG6	-0.413249	0.00530198	0.128267
PCOLCE	REG4	0.413108	0.00531912	0.128592
PTPRS	MMP-2	0.412967	0.00533631	0.128739
CNDP1	IL-1RT2	0.412967	0.00533631	0.128739
CNDP1	NOMO1	0.412967	0.00533631	0.128739
ALCAM	CXCL16	0.412826	0.00535355	0.128886
ENG	SCGB3A2	0.412826	0.00535355	0.128886
GP6	ACP6	0.412826	0.00535355	0.128886
COMP	AXL	0.412685	0.00537084	0.129034
VCAM1	OPN	0.412685	0.00537084	0.129034
PGLYRP1	COL1A1	-0.412685	0.00537084	0.129034
CD163	IL-18BP	0.412403	0.00540556	0.129689
TFPI	ANGPTL1	0.412403	0.00540556	0.129689
IGFBP6	IGLC2	-0.412262	0.005423	0.129838
TNXB	COL1A1	0.412262	0.005423	0.129838
CTSZ	CTSO	0.412262	0.005423	0.129838
UMOD	TLT-2	-0.412121	0.00544048	0.129898
PECAM-1	DIABLO	0.412121	0.00544048	0.129898
BLM hydrolase	CLUL1	-0.412121	0.00544048	0.129898
THBS4	CD1C	0.412121	0.00544048	0.129898
CCL14	REG1A	0.411698	0.00549322	0.130084
MMP-9	SELP	0.411698	0.00549322	0.130084
DPP4	TNFRSF10C	-0.411839	0.00547559	0.130084
TIMP1	JAM-A	0.411698	0.00549322	0.130084
EGFR	TINAGL1	0.411698	0.00549322	0.130084
EPHB4	CA13	-0.411839	0.00547559	0.130084
TNXB	ALDH1A1	0.411698	0.00549322	0.130084
PLXNB2	ANXA11	-0.411698	0.00549322	0.130084
PRTN3	LRP11	-0.411698	0.00549322	0.130084
TXNDC5	MCFD2	0.41198	0.00545801	0.130084
DDC	NECTIN2	-0.411839	0.00547559	0.130084
OSMR	NPDC1	0.41198	0.00545801	0.130084
EPHB4	LRP11	0.411557	0.0055109	0.130413
PAM	C2	-0.411416	0.00552863	0.130566
MCP-1	FAS	0.411416	0.00552863	0.130566
CDH1	IGFBPL1	0.411416	0.00552863	0.130566
CDH1	GNLY	0.411276	0.00554641	0.130897
CCL14	IGLC2	-0.411135	0.00556424	0.130938
PRSS2	LDL receptor	0.411135	0.00556424	0.130938
APOM	SCGB3A2	0.410994	0.00558212	0.130938
CA4	KLK6	0.411135	0.00556424	0.130938
IGFBP-2	NPTXR	0.410994	0.00558212	0.130938
CTSD	S100P	0.410994	0.00558212	0.130938
CDH5	CLUL1	0.410994	0.00558212	0.130938
vWF	CHRDL2	0.410994	0.00558212	0.130938
PRCP	NQO2	0.410994	0.00558212	0.130938
SPARCL1	C2	-0.410712	0.00561802	0.131072
SELE	t-PA	0.410853	0.00560005	0.131072
EFEMP1	CD93	0.410712	0.00561802	0.131072
VCAM1	CTSO	0.410853	0.00560005	0.131072
CHIT1	S100P	0.410712	0.00561802	0.131072
LCN2	SERPINB8	0.410712	0.00561802	0.131072
CDH1	SEMA3F	0.410853	0.00560005	0.131072
MEPE	SIGLEC7	0.410712	0.00561802	0.131072
IGLC2	LTBR	-0.410571	0.00563605	0.131316
PLC	MEPE	0.410571	0.00563605	0.131316
CPB1	EGFR	0.41043	0.00565413	0.131561
QDPR	TYRO3	-0.41043	0.00565413	0.131561
COL18A1	LTBR	0.410289	0.00567226	0.13163
U-PAR	CTSD	0.410289	0.00567226	0.13163
IL7R	NPTXR	0.410289	0.00567226	0.13163
PRTN3	FAM3C	-0.410289	0.00567226	0.13163
IGLC2	CDH5	-0.410148	0.00569044	0.131787
TNXB	IL-1RT2	0.410148	0.00569044	0.131787
TNF-R1	CLEC5A	0.410148	0.00569044	0.131787
CA4	PILRB	0.410007	0.00570867	0.132121
SEMA3F	CD79B	0.409866	0.00572695	0.132192
PAM	SOST	0.409866	0.00572695	0.132192
TNFSF13B	FAM3C	0.409866	0.00572695	0.132192
PAM	TSHB	0.409866	0.00572695	0.132192
APOM	IGFBP-1	0.409725	0.00574528	0.132439
ADGRG2	CHRDL2	0.409725	0.00574528	0.132439
F7	uPA	-0.409584	0.00576366	0.132775
NID1	JAM-A	0.409443	0.0057821	0.132847
SOD1	t-PA	0.409443	0.0057821	0.132847
C2	ANGPTL7	-0.409443	0.0057821	0.132847
SERPINB6	ANXA11	0.409443	0.0057821	0.132847
TNF-R1	SEMA3F	0.409302	0.00580058	0.133183
TNFRSF10C	CTSD	0.409161	0.00581912	0.133344
CA4	MCFD2	-0.409161	0.00581912	0.133344
CDH5	BAG6	-0.409161	0.00581912	0.133344
CHL1	LILRB5	-0.40902	0.00583771	0.133506
LILRB2	SCGB3A2	0.40902	0.00583771	0.133506
SIGLEC7	CHRDL2	0.40902	0.00583771	0.133506
Notch 3	SCGB3A2	0.408879	0.00585634	0.13358
SERPINA7	TYMP	0.408879	0.00585634	0.13358
PAM	BAG6	-0.408879	0.00585634	0.13358
NPDC1	METRNL	0.408879	0.00585634	0.13358
IGFBP6	TNFSF13B	0.408739	0.00587504	0.133918
ICAM1	SPARCL1	-0.408598	0.00589378	0.134169
ICAM3	CTSO	0.408598	0.00589378	0.134169
PAM	PTPRS	0.408457	0.00591257	0.134245
ALCAM	Notch 3	0.408457	0.00591257	0.134245
GAS6	MEPE	0.408457	0.00591257	0.134245
PRTN3	NOMO1	-0.408457	0.00591257	0.134245
CSTB	Gal-4	-0.408316	0.00593142	0.134409
NID1	BAG6	-0.408316	0.00593142	0.134409
CDH5	ROR1	0.408316	0.00593142	0.134409
PAM	TFPI	0.408034	0.00596927	0.134652
VASN	EGFR	0.408175	0.00595032	0.134652
SERPINA7	KLK6	0.408175	0.00595032	0.134652
OPN	NPTXR	0.408034	0.00596927	0.134652
MEPE	CLUL1	0.408034	0.00596927	0.134652
CRTAC1	CHRDL2	0.408034	0.00596927	0.134652
REG1A	METRNL	0.408034	0.00596927	0.134652
AOC3	EGFR	0.407893	0.00598827	0.134818
ST6GAL1	CD93	-0.407893	0.00598827	0.134818
SELP	USP8	0.407893	0.00598827	0.134818
TNF-R1	NPDC1	0.407752	0.00600733	0.135159
IL2-RA	CSTB	-0.407611	0.00602644	0.135326
EFEMP1	TNF-R1	0.407611	0.00602644	0.135326
TIMP1	DDC	-0.407611	0.00602644	0.135326
CST3	FABP4	0.40747	0.0060456	0.135581
MET	MMP-2	0.40747	0.0060456	0.135581
GDF-15	CTSO	0.407329	0.00606481	0.135836
TIE1	SIGLEC7	0.407329	0.00606481	0.135836
COL18A1	RARRES2	0.407188	0.00608408	0.136092
NRP1	vWF	0.407188	0.00608408	0.136092
CD79B	ARG1	-0.407047	0.0061034	0.136436
TIMP1	GP6	0.406765	0.0061422	0.137127
ANGPTL1	SSC4D	-0.406765	0.0061422	0.137127
TNF-R2	CANT1	0.406624	0.00616168	0.137473
FCGR3B	AXL	0.406483	0.00618121	0.137821
REG1A	IL-1RT1	0.406342	0.0062008	0.138169
TGFBR3	TIMP4	0.406202	0.00622044	0.138429
TNFRSF10C	KLK6	0.406202	0.00622044	0.138429
PRTN3	ANGPTL1	-0.406061	0.00624013	0.138778
PAM	VASN	0.40592	0.00625988	0.139123
CFHR5	SCGB3A2	-0.405779	0.00627969	0.139123
OPN	MMP-3	0.405779	0.00627969	0.139123
CD163	PILRB	0.405779	0.00627969	0.139123
COL1A1	LRP11	0.405779	0.00627969	0.139123
COL18A1	NPDC1	0.405779	0.00627969	0.139123
TNXB	NPTXR	0.405638	0.00629954	0.139207
PECAM-1	NADK	0.405638	0.00629954	0.139207
SELP	MCFD2	0.405638	0.00629954	0.139207
S100P	TYRO3	0.405638	0.00629954	0.139207
CDH1	CDH5	0.405497	0.00631946	0.139381
PRCP	JAM-A	0.405497	0.00631946	0.139381
CA3	ANXA11	0.405497	0.00631946	0.139381
SERPINA5	NOMO1	0.405356	0.00633942	0.139733
QPCT	Gal-3	-0.405074	0.00637952	0.140349
GAS6	SOST	0.405074	0.00637952	0.140349
Notch 3	ADGRE2	0.405074	0.00637952	0.140349
FABP4	FAM3C	0.404933	0.00639965	0.140614
APLP1	ROR1	0.404933	0.00639965	0.140614
CA3	NADK	0.404792	0.00641984	0.140701
MMP-9	SERPINB6	0.404792	0.00641984	0.140701
SHPS-1	ANXA4	0.404792	0.00641984	0.140701
CCL15	MCFD2	-0.404792	0.00641984	0.140701
CDH5	ICAM-2	0.40451	0.00646037	0.141411
ANXA11	SNAP23	0.40451	0.00646037	0.141411
REG1A	GDF-15	0.404228	0.00650113	0.142035
OSMR	vWF	0.404228	0.00650113	0.142035
FAS	TXNDC5	0.404228	0.00650113	0.142035
TGFBR3	IL-1RT1	0.404087	0.0065216	0.142392
JAM-A	IL-18BP	-0.403946	0.00654211	0.14275
MET	OSMR	0.403805	0.00656269	0.14302
PAI	GDF-15	-0.403805	0.00656269	0.14302
COL18A1	TLT-2	0.403665	0.00658332	0.143289
ENPP7	KYAT1	-0.403665	0.00658332	0.143289
REG1A	MFAP5	0.403524	0.00660401	0.14338
DPP4	IL2-RA	-0.403524	0.00660401	0.14338
CTSZ	PILRB	0.403524	0.00660401	0.14338
PON3	CLSTN2	0.403524	0.00660401	0.14338
CASP-3	TNF-R1	-0.403383	0.00662475	0.143472
PRTN3	ANGPTL7	-0.403383	0.00662475	0.143472
CD2AP	QDPR	0.403383	0.00662475	0.143472
ITGB2	MEP1B	0.403383	0.00662475	0.143472
GAS6	CLSTN2	0.403242	0.00664555	0.143743
FCN2	CDH2	0.403242	0.00664555	0.143743
MET	FETUB	0.403101	0.00666641	0.143746
THBS4	AOC3	0.403101	0.00666641	0.143746
EFEMP1	PLC	0.403101	0.00666641	0.143746
CCL18	ST2	-0.403101	0.00666641	0.143746
SHPS-1	METRNL	0.403101	0.00666641	0.143746
NRP1	CLSTN2	0.40296	0.00668732	0.144018
CES1	USP8	0.40296	0.00668732	0.144018
TINAGL1	CANT1	0.402819	0.00670829	0.14438
PTPRS	ROR1	0.402678	0.00672932	0.144743
NRP1	OSMR	0.402396	0.00677154	0.144843
PRCP	GP6	0.402396	0.00677154	0.144843
CXCL16	IL-18BP	0.402396	0.00677154	0.144843
AOC3	SNAP23	-0.402537	0.0067504	0.144843
SEMA3F	ENPP7	0.402396	0.00677154	0.144843
ANGPTL1	CDH2	0.402396	0.00677154	0.144843
TNF-R2	RTN4R	0.402396	0.00677154	0.144843
NOTCH1	TSHB	0.402537	0.0067504	0.144843
RARRES2	ROR1	-0.402396	0.00677154	0.144843
ALCAM	SHPS-1	0.402255	0.00679274	0.14494
GAS6	CCDC80	0.402255	0.00679274	0.14494
LRIG1	ENPP7	0.402255	0.00679274	0.14494
NRP1	METRNL	0.402255	0.00679274	0.14494
COMP	VASN	0.402114	0.00681399	0.145037
NRP1	MB	0.402114	0.00681399	0.145037
LDL receptor	PCSK9	0.402114	0.00681399	0.145037
TNFSF13B	IL-18BP	0.402114	0.00681399	0.145037
ENG	MEPE	0.401973	0.00683531	0.145134
OSMR	SNAP23	-0.401973	0.00683531	0.145134
CSTB	USP8	-0.401973	0.00683531	0.145134
MMP-3	ROR1	0.401973	0.00683531	0.145134
ALCAM	EGFR	0.401832	0.00685668	0.145233
PAM	COL1A1	0.401832	0.00685668	0.145233
PTPRS	SOST	0.401832	0.00685668	0.145233
CCL5	TXNDC5	0.401832	0.00685668	0.145233
VCAM1	TNF-R2	0.401691	0.00687811	0.145509
CASP-3	PPP1R2	0.401691	0.00687811	0.145509
GAS6	VASN	0.40155	0.00689959	0.145621
REG1A	BLM hydrolase	-0.401409	0.00692114	0.145621
SCGB3A2	COL1A1	0.40155	0.00689959	0.145621
COL1A1	NPTXR	0.401409	0.00692114	0.145621
MEPE	NPTXR	0.401409	0.00692114	0.145621
MMP-2	ANGPTL1	0.401409	0.00692114	0.145621
VCAM1	SIGLEC7	0.40155	0.00689959	0.145621
IGFBP3	NOMO1	0.401409	0.00692114	0.145621
IGLC2	SOST	-0.401409	0.00692114	0.145621
PLTP	IGFBP-2	0.401268	0.00694274	0.145722
TIMP1	MCFD2	0.401268	0.00694274	0.145722
DLK-1	CD1C	0.401268	0.00694274	0.145722
IGFBP6	NPDC1	0.401268	0.00694274	0.145722
JAM-A	ANXA11	0.401128	0.0069644	0.146088
NOMO1	ENPP7	0.400987	0.00698612	0.146455
PCSK9	Gal-4	0.400846	0.0070079	0.146735
GDF-15	CCL16	0.400846	0.0070079	0.146735
SOD1	TR-AP	0.400705	0.00702974	0.147103
CDH1	PRSS2	0.400423	0.00707359	0.147487
REG1A	DLK-1	0.400423	0.00707359	0.147487
TINAGL1	CD79B	0.400423	0.00707359	0.147487
IL-6RA	ENPP7	-0.400423	0.00707359	0.147487
PAM	CD1C	0.400423	0.00707359	0.147487
ADGRE2	ROR1	0.400423	0.00707359	0.147487
REG1A	PLC	0.400282	0.0070956	0.147858
MMP-9	uPA	0.400141	0.00711767	0.148051
MEGF9	ANGPTL1	0.400141	0.00711767	0.148051
IL-6RA	LRP11	-0.400141	0.00711767	0.148051
APOM	AOC3	0.4	0.00713981	0.148068
TNFRSF14	BLM hydrolase	-0.4	0.00713981	0.148068
ENG	RARRES2	-0.4	0.00713981	0.148068
OSMR	CHRDL2	0.4	0.00713981	0.148068
FCGR3B	CDH2	0.4	0.00713981	0.148068
IGFBP6	TNF-R1	0.399859	0.007162	0.148262
PRCP	THOP1	-0.399859	0.007162	0.148262
PSP-D	CLUL1	0.399859	0.007162	0.148262
GNLY	t-PA	0.399577	0.00720656	0.148301
CSTB	EGFR	-0.399718	0.00718425	0.148301
AHCY	CDHR5	-0.399577	0.00720656	0.148301
TINAGL1	ANGPTL1	0.399577	0.00720656	0.148301
VASN	SOST	0.399718	0.00718425	0.148301
MEPE	FAM3C	0.399577	0.00720656	0.148301
ANXA11	PPP1R2	0.399577	0.00720656	0.148301
MMP-2	MCFD2	-0.399718	0.00718425	0.148301
NOMO1	CDH2	0.399577	0.00720656	0.148301
GLRX	KYAT1	0.399577	0.00720656	0.148301
MET	MEGF9	0.399295	0.00725136	0.14887
NRP1	TGFBR3	0.399295	0.00725136	0.14887
TR-AP	CTSD	0.399295	0.00725136	0.14887
COMP	ADGRE2	0.399295	0.00725136	0.14887
NCAM1	PLXNB2	0.399013	0.00729641	0.149089
GNLY	IGFBP-1	0.399013	0.00729641	0.149089
CSTB	MMP-2	-0.399013	0.00729641	0.149089
SELP	PGLYRP1	0.399013	0.00729641	0.149089
PRCP	ANXA11	0.399154	0.00727386	0.149089
PAM	NOMO1	0.399013	0.00729641	0.149089
CTSD	TXNDC5	0.399013	0.00729641	0.149089
Notch 3	PPP1R2	-0.399154	0.00727386	0.149089
CA3	CD93	-0.398872	0.00731902	0.149287
CA4	NADK	0.398872	0.00731902	0.149287
CTSO	PILRB	0.398872	0.00731902	0.149287
COMP	SPARCL1	0.398591	0.00736443	0.149949
SERPINA7	TLT-2	0.398591	0.00736443	0.149949
EPHB4	CASP-3	-0.398591	0.00736443	0.149949
CCL18	DDC	-0.39845	0.00738722	0.150061
CDHR5	ANXA4	0.39845	0.00738722	0.150061
IGFBP-2	FBP1	-0.39845	0.00738722	0.150061
CD79B	ROR1	0.39845	0.00738722	0.150061
ICAM1	EFEMP1	-0.398168	0.00743299	0.150638
IGLC2	ANGPTL1	-0.398168	0.00743299	0.150638
KIT	CHRDL2	0.398168	0.00743299	0.150638
GAS6	ROR1	0.398168	0.00743299	0.150638
IL-18BP	SERPINB6	-0.398027	0.00745597	0.150928
PECAM-1	SDC4	0.398027	0.00745597	0.150928
VASN	t-PA	0.397886	0.00747901	0.15113
ICAM-2	LRIG1	0.397886	0.00747901	0.15113
RETN	ACP6	0.397886	0.00747901	0.15113
IGFBP3	CCL14	0.397745	0.00750211	0.15142
PRSS2	PRTN3	-0.397745	0.00750211	0.15142
DPP4	IGFBP-1	0.397604	0.00752527	0.151712
NT-proBNP	CD93	0.397604	0.00752527	0.151712
PLTP	AP-N	0.397463	0.00754849	0.151827
AZU1	LILRA5	-0.397463	0.00754849	0.151827
ICAM3	DAB2	0.397463	0.00754849	0.151827
COL1A1	METRNL	0.397463	0.00754849	0.151827
LILRB2	ST2	0.397322	0.00757178	0.152031
BLM hydrolase	ICAM-2	-0.397322	0.00757178	0.152031
APLP1	RNASE3	-0.397322	0.00757178	0.152031
PCOLCE	IL7R	0.39704	0.00761854	0.15209
COMP	FCGR2A	0.39704	0.00761854	0.15209
IGFBP3	IGLC2	-0.397181	0.00759513	0.15209
ANGPTL3	MFAP5	0.39704	0.00761854	0.15209
MEGF9	CNTN1	0.39704	0.00761854	0.15209
PCSK9	TFF2	0.397181	0.00759513	0.15209
CDH1	CANT1	0.39704	0.00761854	0.15209
CCDC80	CD1C	0.39704	0.00761854	0.15209
PRTN3	VCAN	-0.39704	0.00761854	0.15209
FAM3C	METRNL	0.39704	0.00761854	0.15209
F7	FABP4	0.396899	0.00764201	0.152122
PI3	IGFBP-2	-0.396899	0.00764201	0.152122
SERPINB8	TXNDC5	0.396899	0.00764201	0.152122
REG1A	LRP11	0.396899	0.00764201	0.152122
PECAM-1	PAG1	0.396899	0.00764201	0.152122
OSMR	MMP-2	0.396758	0.00766554	0.152415
CD46	QDPR	-0.396758	0.00766554	0.152415
TNXB	NT-proBNP	0.396617	0.00768914	0.152797
AOC3	IGFBP-7	0.396476	0.0077128	0.153179
OSMR	APLP1	0.396335	0.00773652	0.153475
TNXB	TYMP	-0.396335	0.00773652	0.153475
APOM	IGLC2	-0.396195	0.00776031	0.153508
CA1	Notch 3	0.396195	0.00776031	0.153508
OPG	IGFBP-7	0.396195	0.00776031	0.153508
EFEMP1	TFF2	0.396195	0.00776031	0.153508
PRCP	SUMF2	0.396195	0.00776031	0.153508
TGFBR3	COL1A1	0.396054	0.00778416	0.15363
NCAM1	KLK10	0.396054	0.00778416	0.15363
LILRB5	CDH2	0.396054	0.00778416	0.15363
TR-AP	MEP1B	0.396054	0.00778416	0.15363
TIE1	vWF	0.395913	0.00780807	0.154014
OPG	PRTN3	-0.395772	0.00783204	0.154224
LRIG1	NOMO1	0.395772	0.00783204	0.154224
ITGAM	USP8	0.395772	0.00783204	0.154224
SELE	CCDC80	0.395631	0.00785608	0.15461
MPO	JAM-A	-0.39549	0.00788018	0.154821
IGFBP-1	MEPE	0.39549	0.00788018	0.154821
CDHR5	ANGPTL1	0.39549	0.00788018	0.154821
IGFBP-1	SCGB3A2	0.395349	0.00790435	0.155032
QPCT	SERPINB8	0.395349	0.00790435	0.155032
PCSK9	RTN4R	0.395349	0.00790435	0.155032
GNLY	MMP-9	-0.395208	0.00792858	0.15507
OSMR	AXL	0.395208	0.00792858	0.15507
uPA	FCRL1	0.395208	0.00792858	0.15507
uPA	CD79B	0.395208	0.00792858	0.15507
APOM	DPP7	-0.395208	0.00792858	0.15507
TXNDC5	SUMF2	0.395067	0.00795287	0.155282
BLM hydrolase	CDH2	-0.395067	0.00795287	0.155282
TNFRSF14	USP8	0.395067	0.00795287	0.155282
SOD1	IGLC2	0.394926	0.00797723	0.155321
PRCP	PAI	0.394926	0.00797723	0.155321
TFPI	ADGRG2	0.394926	0.00797723	0.155321
SIGLEC7	QDPR	-0.394926	0.00797723	0.155321
MEGF9	ENPP7	0.394926	0.00797723	0.155321
AOC3	TNFRSF14	-0.394785	0.00800166	0.155535
DDC	ADGRG2	0.394785	0.00800166	0.155535
FCGR3B	ADGRE2	0.394785	0.00800166	0.155535
CST3	CD46	0.394221	0.00809999	0.156309
PAM	OSMR	0.394221	0.00809999	0.156309
ICAM3	TLT-2	0.394362	0.00807531	0.156309
MMP-9	AXL	-0.394221	0.00809999	0.156309
OSMR	PON3	0.394221	0.00809999	0.156309
VASN	CCDC80	0.394221	0.00809999	0.156309
DIABLO	CA13	0.394362	0.00807531	0.156309
ITGB2	LILRA5	0.394503	0.00805069	0.156309
CRTAC1	CLUL1	0.394221	0.00809999	0.156309
EPHB4	FAM3C	0.394221	0.00809999	0.156309
COL18A1	ENPP7	0.394221	0.00809999	0.156309
CCL14	CDH2	0.394362	0.00807531	0.156309
PECAM-1	DAB2	0.394362	0.00807531	0.156309
CA1	TNXB	0.39408	0.00812474	0.156612
AHCY	CCDC80	-0.39408	0.00812474	0.156612
ENG	MMP-2	0.393939	0.00814955	0.157003
SERPINA7	GRN	0.393798	0.00817443	0.157134
CCL16	CTSO	0.393798	0.00817443	0.157134
GLRX	ANXA4	-0.393798	0.00817443	0.157134
F7	IGFBPL1	0.393798	0.00817443	0.157134
ITGAM	CTSD	0.393658	0.00819937	0.157352
LILRB2	ANXA4	-0.393658	0.00819937	0.157352
SELE	DPP7	0.393658	0.00819937	0.157352
COL18A1	LDL receptor	0.393517	0.00822438	0.157744
CHIT1	uPA	0.393376	0.00824945	0.157964
PECAM-1	ANXA11	0.393376	0.00824945	0.157964
DIABLO	VCAN	0.393376	0.00824945	0.157964
PAM	CASP-3	-0.393235	0.00827459	0.158183
PI3	KLK10	0.393235	0.00827459	0.158183
PRTN3	CDH2	-0.393235	0.00827459	0.158183
QPCT	CES1	0.392671	0.00837581	0.158374
F11	SAA4	0.392671	0.00837581	0.158374
COL18A1	MMP-9	-0.392812	0.00835041	0.158374
LDL receptor	TLT-2	0.392812	0.00835041	0.158374
CDH5	CCL24	0.392671	0.00837581	0.158374
PCSK9	CASP-3	-0.392953	0.00832507	0.158374
PROC	uPA	-0.392671	0.00837581	0.158374
AOC3	TNF-R1	-0.392812	0.00835041	0.158374
MFAP5	TNF-R1	0.392953	0.00832507	0.158374
LILRB5	SEMA3F	0.392671	0.00837581	0.158374
ICAM3	CD79B	0.392953	0.00832507	0.158374
IL-6RA	CD79B	-0.392671	0.00837581	0.158374
CHI3L1	QDPR	-0.393094	0.0082998	0.158374
Notch 3	CLSTN2	0.392953	0.00832507	0.158374
SERPINA5	CLUL1	-0.392953	0.00832507	0.158374
THBS4	PPP1R2	-0.392671	0.00837581	0.158374
DEFA1	GAL	0.392953	0.00832507	0.158374
PPP1R2	TSHB	-0.392671	0.00837581	0.158374
SEMA3F	METRNL	0.392812	0.00835041	0.158374
COMP	ROR1	0.392812	0.00835041	0.158374
FETUB	CXCL16	0.39253	0.00840128	0.158683
PLTP	IGFBP-1	0.39253	0.00840128	0.158683
LILRB1	OSMR	0.392389	0.00842682	0.158819
CDH5	RARRES2	-0.392389	0.00842682	0.158819
Notch 3	ANGPTL1	0.392389	0.00842682	0.158819
DEFA1	CANT1	0.392389	0.00842682	0.158819
GNLY	AOC3	0.392107	0.0084781	0.158837
IGLC2	CXCL16	-0.392107	0.0084781	0.158837
FETUB	EGFR	0.392107	0.0084781	0.158837
TNF-R2	IL-18BP	0.392107	0.0084781	0.158837
COMP	ANGPTL7	0.392107	0.0084781	0.158837
VASN	SEMA3F	0.392107	0.0084781	0.158837
TNF-R2	PILRB	0.392248	0.00845242	0.158837
uPA	APLP1	0.392248	0.00845242	0.158837
MFAP5	TYMP	-0.392107	0.0084781	0.158837
ICAM-2	BAG6	-0.392248	0.00845242	0.158837
TNF-R2	MEP1B	0.392248	0.00845242	0.158837
MPO	PSP-D	0.391966	0.00850383	0.159148
MEPE	ADGRE2	0.391966	0.00850383	0.159148
IL-1RT2	SHPS-1	0.391825	0.00852964	0.159459
BAG6	DAB2	-0.391825	0.00852964	0.159459
CCL5	ST6GAL1	0.391684	0.00855551	0.159685
FAM3C	CANT1	0.391684	0.00855551	0.159685
TNFRSF14	PAG1	0.391684	0.00855551	0.159685
MET	LRIG1	0.391543	0.00858146	0.159911
SHPS-1	NOMO1	0.391543	0.00858146	0.159911
MFAP5	METRNL	0.391543	0.00858146	0.159911
MET	PRSS2	0.391261	0.00863354	0.159937
FETUB	PRTN3	-0.391261	0.00863354	0.159937
DPP4	CD93	0.391402	0.00860746	0.159937
FETUB	RARRES2	0.391261	0.00863354	0.159937
VCAM1	AHCY	0.391402	0.00860746	0.159937
U-PAR	SERPINB8	0.391261	0.00863354	0.159937
FCGR3B	TYMP	-0.391402	0.00860746	0.159937
CCL16	IGFBPL1	0.391261	0.00863354	0.159937
OSMR	FBP1	-0.391261	0.00863354	0.159937
TXNDC5	USP8	0.391261	0.00863354	0.159937
FAM3C	ROR1	0.391261	0.00863354	0.159937
CCL14	COL18A1	0.391121	0.00865969	0.16008
TNXB	C2	-0.391121	0.00865969	0.16008
LILRA5	CLSTN2	-0.391121	0.00865969	0.16008
CDH5	VCAN	0.391121	0.00865969	0.16008
PLTP	Notch 3	0.39098	0.0086859	0.160308
OSMR	PRTN3	-0.39098	0.0086859	0.160308
TFPI	CCDC80	0.39098	0.0086859	0.160308
SPARCL1	IGLC2	-0.390839	0.00871218	0.160537
FAS	ANXA4	0.390839	0.00871218	0.160537
MET	MCFD2	-0.390839	0.00871218	0.160537
QPCT	CTSD	0.390698	0.00873853	0.160767
NPTXR	ANGPTL1	0.390698	0.00873853	0.160767
MEPE	MCFD2	-0.390698	0.00873853	0.160767
MEGF9	Gal-4	0.390557	0.00876495	0.160997
ICAM-2	PECAM-1	0.390557	0.00876495	0.160997
VASN	ADGRG2	0.390557	0.00876495	0.160997
IL2-RA	CASP-3	-0.390416	0.00879143	0.161313
LDL receptor	SEMA3F	0.390416	0.00879143	0.161313
LYVE1	C2	-0.390134	0.00884462	0.161861
IL2-RA	TNFRSF10C	0.390134	0.00884462	0.161861
DPP4	IL-1RT2	0.390134	0.00884462	0.161861
CD163	ADGRE2	0.390134	0.00884462	0.161861
PI3	KYAT1	-0.390134	0.00884462	0.161861
KIT	CNTN1	0.389993	0.00887131	0.162178
MET	CDHR5	0.389993	0.00887131	0.162178
PCSK9	LRIG1	0.389852	0.00889807	0.162582
PRCP	TNFRSF14	0.389711	0.00892491	0.162901
NT-proBNP	IGFBP-2	0.389711	0.00892491	0.162901
Ep-CAM	MMP-2	0.38957	0.00895181	0.163134
LYVE1	COMT	0.38957	0.00895181	0.163134
F7	RTN4R	0.38957	0.00895181	0.163134
CCL5	F11	0.389429	0.00897878	0.163369
AZU1	U-PAR	-0.389429	0.00897878	0.163369
TNFRSF14	SEMA3F	0.389429	0.00897878	0.163369
IGLC2	MCP-1	-0.389288	0.00900582	0.163518
CR2	PAI	-0.389288	0.00900582	0.163518
MMP-2	CASP-3	-0.389288	0.00900582	0.163518
TNXB	PON3	0.389288	0.00900582	0.163518
GNLY	PSP-D	0.389147	0.00903293	0.163668
CDH5	CHRDL2	0.389147	0.00903293	0.163668
CTSH	RTN4R	0.389147	0.00903293	0.163668
SERPINA5	FBP1	0.389147	0.00903293	0.163668
NRP1	NPTXR	0.389006	0.00906012	0.164075
SERPINA7	TIE1	0.388865	0.00908737	0.164225
AZU1	MB	-0.388865	0.00908737	0.164225
PLTP	COL1A1	0.388865	0.00908737	0.164225
vWF	APLP1	0.388865	0.00908737	0.164225
TIE1	CTSO	0.388724	0.00911469	0.164462
BLM hydrolase	S100P	-0.388724	0.00911469	0.164462
ICAM1	FBP1	0.388724	0.00911469	0.164462
DEFA1	THOP1	-0.388584	0.00914209	0.164785
QPCT	USP8	0.388584	0.00914209	0.164785
Notch 3	KLK6	0.388443	0.00916955	0.165109
TLT-2	KYAT1	-0.388443	0.00916955	0.165109
AZU1	uPA	-0.388302	0.00919709	0.165262
ITGB2	NADK	0.388302	0.00919709	0.165262
GNLY	ADGRG2	0.388302	0.00919709	0.165262
TNC	ARG1	-0.388302	0.00919709	0.165262
NOTCH1	IL-17RA	0.38802	0.00925237	0.165655
NRP1	CNTN1	0.38802	0.00925237	0.165655
REG1A	Gal-4	0.38802	0.00925237	0.165655
JAM-A	SERPINB8	0.388161	0.00922469	0.165655
CD2AP	TYMP	-0.38802	0.00925237	0.165655
IL2-RA	NOMO1	0.38802	0.00925237	0.165655
SEMA3F	TSHB	0.38802	0.00925237	0.165655
CNTN1	RARRES2	-0.387879	0.00928012	0.165725
FAS	SERPINB8	0.387879	0.00928012	0.165725
vWF	SIGLEC7	0.387879	0.00928012	0.165725
PLTP	SSC4D	-0.387879	0.00928012	0.165725
GAL	KYAT1	0.387879	0.00928012	0.165725
MCP-1	MB	0.387738	0.00930794	0.16588
SELP	IL-18BP	-0.387738	0.00930794	0.16588
COMP	SOST	0.387738	0.00930794	0.16588
AP-N	MEP1B	0.387738	0.00930794	0.16588
CA1	CR2	0.387597	0.00933583	0.166207
CRTAC1	APOM	0.387597	0.00933583	0.166207
IGFBP-2	CDHR5	-0.387456	0.0093638	0.166534
MFAP5	SEMA3F	0.387456	0.0093638	0.166534
CCL5	GRAP2	0.387315	0.00939183	0.166861
PROC	FAM3C	0.387315	0.00939183	0.166861
CDH1	REG1A	0.387174	0.00941994	0.167019
CA4	CASP-3	-0.387174	0.00941994	0.167019
ITGAM	CPB1	0.387174	0.00941994	0.167019
OPG	MCFD2	-0.387174	0.00941994	0.167019
GLRX	CDHR5	-0.387033	0.00944812	0.167262
ST6GAL1	GRAP2	0.387033	0.00944812	0.167262
LRIG1	RTN4R	0.387033	0.00944812	0.167262
VCAM1	ICAM3	0.386751	0.0095047	0.167921
TIE1	FCRL1	0.386751	0.0095047	0.167921
PRCP	SERPINB8	0.386751	0.0095047	0.167921
EGFR	LRP11	0.386751	0.0095047	0.167921
CES1	GRN	0.38661	0.0095331	0.168166
CST3	PON3	-0.38661	0.0095331	0.168166
TFF2	SEMA3F	0.38661	0.0095331	0.168166
OPG	CSTB	-0.386187	0.00961873	0.168904
MCP-1	PLC	0.386187	0.00961873	0.168904
IGLC2	MB	-0.386187	0.00961873	0.168904
IL-6RA	Gal-4	-0.386328	0.00959011	0.168904
CDH1	CCL16	0.386328	0.00959011	0.168904
CDH1	ANGPTL7	0.386187	0.00961873	0.168904
CES1	DIABLO	0.386187	0.00961873	0.168904
CD164	FBP1	0.386328	0.00959011	0.168904
OSMR	ROR1	0.386187	0.00961873	0.168904
LILRB5	OPG	0.386047	0.00964742	0.169322
CA3	FAS	0.385906	0.00967618	0.169485
TNF-R2	uPA	0.385906	0.00967618	0.169485
Gal-3	TINAGL1	-0.385906	0.00967618	0.169485
APEX1	CDH2	-0.385906	0.00967618	0.169485
PRSS2	CSTB	-0.385765	0.00970502	0.169647
BLM hydrolase	TINAGL1	-0.385765	0.00970502	0.169647
IL2-RA	LILRA5	0.385765	0.00970502	0.169647
CHI3L1	GAL	0.385765	0.00970502	0.169647
MBL2	THBS4	-0.385624	0.00973393	0.169896
PSP-D	SCGB3A2	0.385624	0.00973393	0.169896
CNTN1	CD93	0.385624	0.00973393	0.169896
LILRB1	CA13	-0.385483	0.00976292	0.170316
ENG	NCAM1	0.385342	0.00979198	0.170481
ENG	GAS6	0.385342	0.00979198	0.170481
CDH5	TFF2	0.385342	0.00979198	0.170481
VASN	ADGRE2	0.385342	0.00979198	0.170481
LILRB1	PTPRS	0.385201	0.00982111	0.170731
ICAM1	IL-1RT1	-0.385201	0.00982111	0.170731
SCGB3A2	CLUL1	0.385201	0.00982111	0.170731
ANGPTL3	PRSS2	0.38506	0.00985032	0.170896
CCL18	FABP4	0.38506	0.00985032	0.170896
[truncated: 32,717 more rows]

## Sheet: Study 1, IgM-IgG-
Protein-1	Protein-2	Correlation	Pvalue	FDR
LCN2	S100P	0.888336	2.21324e-13	7.6835e-09
LCN2	U-PAR	0.880275	7.01366e-13	8.11621e-09
GP6	DAB2	0.881223	6.15038e-13	8.11621e-09
U-PAR	PGLYRP1	0.86036	8.78404e-12	7.62366e-08
DEFA1	LCN2	0.851351	2.4334e-11	1.40796e-07
DEFA1	U-PAR	0.8523	2.19288e-11	1.40796e-07
PGLYRP1	S100P	0.847321	3.75737e-11	1.86344e-07
LCN2	PGLYRP1	0.841868	6.63312e-11	2.87844e-07
CPA1	CPB1	0.83926	8.64006e-11	3.33276e-07
U-PAR	S100P	0.835941	1.20149e-10	4.1711e-07
NADK	PAG1	0.832859	1.6214e-10	5.11714e-07
DEFA1	S100P	0.821716	4.56521e-10	1.21912e-06
ITGAM	U-PAR	0.822191	4.37488e-10	1.21912e-06
ITGAM	ITGB2	0.815789	7.69402e-10	1.66941e-06
S100P	PAG1	0.815789	7.69402e-10	1.66941e-06
ITGAM	LCN2	0.817212	6.7997e-10	1.66941e-06
U-PAR	PAG1	0.80441	1.99332e-09	4.0706e-06
GP1BA	DAB2	0.803461	2.15186e-09	4.15022e-06
PGLYRP1	PAG1	0.801328	2.55239e-09	4.66362e-06
MPO	PAG1	-0.799194	3.02131e-09	4.91216e-06
RETN	PAG1	0.798246	3.2544e-09	4.91216e-06
ITGAM	DEFA1	0.79872	3.13584e-09	4.91216e-06
ITGB2	U-PAR	0.798957	3.07808e-09	4.91216e-06
RETN	PGLYRP1	0.794927	4.20833e-09	6.08735e-06
ITGAM	S100P	0.790659	5.81701e-09	8.07774e-06
LCN2	RETN	0.785443	8.5548e-09	1.14226e-05
CA4	TNFRSF10C	0.782598	1.05112e-08	1.3515e-05
RETN	U-PAR	0.77762	1.49632e-08	1.85522e-05
GP1BA	GP6	0.776908	1.57259e-08	1.88255e-05
NID1	DAB2	0.773589	1.97857e-08	2.2896e-05
LCN2	PAG1	0.770507	2.44051e-08	2.73306e-05
PRSS2	CPA1	0.770033	2.51986e-08	2.73374e-05
ITGAM	RETN	0.768374	2.8168e-08	2.96327e-05
GP6	JAM-A	0.765529	3.40231e-08	3.47396e-05
GP6	DIABLO	0.761972	4.29244e-08	4.25761e-05
ITGB2	uPA	0.761261	4.49451e-08	4.33421e-05
NID1	GP6	0.759839	4.92531e-08	4.62128e-05
U-PAR	CLEC5A	0.759128	5.15476e-08	4.70928e-05
S100P	ANXA11	0.754386	6.95563e-08	6.19158e-05
ANXA11	PAG1	0.752252	7.94236e-08	6.89318e-05
U-PAR	uPA	0.748696	9.87881e-08	8.3647e-05
CD46	CRKL	-0.745614	1.19007e-07	9.8368e-05
GP6	SNAP23	0.74348	1.35174e-07	0.000109133
TNF-R2	TNF-R1	0.742295	1.45009e-07	0.000114412
TNFRSF14	TLT-2	0.73779	1.88723e-07	0.000142429
SELP	GRAP2	0.738028	1.86149e-07	0.000142429
PRSS2	CPB1	0.737316	1.93971e-07	0.000143274
NADK	ANXA11	0.733286	2.44328e-07	0.00017671
GP1BA	SELP	0.732812	2.50985e-07	0.000177821
LILRB1	LILRB2	0.732101	2.61286e-07	0.000181416
TLT-2	DIABLO	0.730204	2.9069e-07	0.000197874
DEFA1	PGLYRP1	0.729493	3.02481e-07	0.000198131
QPCT	LCN2	0.72973	2.98502e-07	0.000198131
MPO	NADK	-0.725699	3.73165e-07	0.000239904
SELP	PAI	0.724514	3.98196e-07	0.000246853
PGLYRP1	NADK	0.724514	3.98196e-07	0.000246853
ITGAM	uPA	0.723329	4.24765e-07	0.000258704
S100P	NADK	0.722617	4.4148e-07	0.000264249
ITGB2	PGLYRP1	0.716927	5.98688e-07	0.000352272
ITGAM	PGLYRP1	0.714794	6.69876e-07	0.00038759
NECTIN2	DAB2	0.714083	6.95284e-07	0.000395696
RETN	S100P	0.713608	7.12712e-07	0.000399073
TIMP1	PAI	0.71266	7.48779e-07	0.000412613
TNFRSF14	DIABLO	0.711475	7.96223e-07	0.000431901
CA4	U-PAR	0.708867	9.10487e-07	0.000486284
CDH1	CASP-3	-0.705548	1.0777e-06	0.000558407
AXL	ROR1	0.705785	1.06488e-06	0.000558407
DEFA1	CLEC5A	0.704125	1.15764e-06	0.000591009
PRCP	CTSD	0.702229	1.27271e-06	0.000640341
LCN2	CHI3L1	0.699858	1.43131e-06	0.000645318
PECAM-1	CA13	0.700095	1.41467e-06	0.000645318
DEFA1	PAG1	0.700095	1.41467e-06	0.000645318
NID1	PECAM-1	0.700569	1.38193e-06	0.000645318
TLT-2	PECAM-1	0.700569	1.38193e-06	0.000645318
TLT-2	DAB2	0.700569	1.38193e-06	0.000645318
ITGB2	RETN	0.70128	1.33411e-06	0.000645318
DIABLO	DAB2	0.701754	1.30308e-06	0.000645318
GP1BA	SNAP23	0.699384	1.46513e-06	0.000652097
QPCT	DEFA1	0.698909	1.49968e-06	0.000659026
GP1BA	DIABLO	0.697724	1.58936e-06	0.000689704
IL-1RT1	ICAM-2	0.69725	1.62659e-06	0.000697145
SELP	DAB2	0.696302	1.70346e-06	0.000721188
ITGAM	PAG1	0.69559	1.76329e-06	0.000737522
DEFA1	CHI3L1	0.694642	1.84606e-06	0.000762949
QPCT	U-PAR	0.693694	1.93238e-06	0.000789228
LCN2	TNF-R1	0.69322	1.97691e-06	0.000798028
OSMR	VASN	0.689663	2.34214e-06	0.000934594
TNFRSF14	DAB2	0.688004	2.53291e-06	0.000999233
GP1BA	GRAP2	0.686818	2.67778e-06	0.00103291
JAM-A	SNAP23	0.686818	2.67778e-06	0.00103291
OSMR	CDH2	0.686344	2.73783e-06	0.00104447
JAM-A	DAB2	0.685633	2.83021e-06	0.00106797
IL-18BP	METRNL	0.684448	2.99056e-06	0.00111635
DEFA1	RETN	0.683736	3.09072e-06	0.00114146
U-PAR	NADK	0.683262	3.15919e-06	0.00115447
PLTP	SSC4D	-0.682788	3.22904e-06	0.00115566
ENG	CDH5	0.682788	3.22904e-06	0.00115566
LCN2	CD164	0.682077	3.33648e-06	0.00118193
CFHR5	FCGR2A	-0.681366	3.44719e-06	0.00120881
GP1BA	JAM-A	0.681128	3.48483e-06	0.00120979
PAI	GRAP2	0.680654	3.56125e-06	0.00122408
DEFA1	uPA	0.680417	3.60003e-06	0.00122528
SERPINB8	PAG1	0.679469	3.75905e-06	0.00126698
PAM	Notch 3	0.679232	3.7998e-06	0.0012684
GRAP2	SDC4	0.678521	3.92448e-06	0.00129755
QPCT	uPA	0.677572	4.09655e-06	0.00134166
EFEMP1	MFAP5	0.676861	4.23011e-06	0.00137245
BLM hydrolase	CASP-3	0.676624	4.2755e-06	0.00137434
GP6	GRAP2	0.67615	4.36763e-06	0.00139107
NID1	TLT-2	0.675913	4.41438e-06	0.00139318
GRN	CXCL16	0.675202	4.55737e-06	0.00142535
GP1BA	TLT-2	0.67449	4.70459e-06	0.00145825
OSMR	BLM hydrolase	-0.674253	4.75462e-06	0.00146072
PRCP	TNFRSF14	0.672831	5.06516e-06	0.00152906
THOP1	BAG6	0.672831	5.06516e-06	0.00152906
SEMA3F	CDH2	0.672119	5.2273e-06	0.0015644
DIABLO	GRAP2	0.671882	5.28238e-06	0.00156738
LCN2	ITGB2	0.671408	5.39416e-06	0.00157364
TNFRSF14	GP6	0.671408	5.39416e-06	0.00157364
SNAP23	DAB2	0.670934	5.50809e-06	0.00159349
DEFA1	ITGB2	0.669037	5.98617e-06	0.00171749
TIMD4	CD163	0.66643	6.70554e-06	0.00190811
CD46	THOP1	-0.664059	7.42716e-06	0.00207936
ITGAM	QPCT	0.664059	7.42716e-06	0.00207936
MPO	U-PAR	-0.663585	7.57973e-06	0.0021051
S100P	CLEC5A	0.663348	7.65708e-06	0.00210971
RETN	SERPINB8	0.66311	7.73515e-06	0.00211444
CCL5	GP6	0.661925	8.13653e-06	0.00220678
TLT-2	GP6	0.660266	8.73044e-06	0.00231363
LCN2	CLEC5A	0.660266	8.73044e-06	0.00231363
NOMO1	RTN4R	0.660503	8.64324e-06	0.00231363
RETN	CD164	0.660028	8.81844e-06	0.00231925
GP1BA	TNFRSF14	0.659791	8.90725e-06	0.00232499
QPCT	CANT1	0.659317	9.08733e-06	0.0023543
QPCT	ITGB2	0.657895	9.64767e-06	0.00246271
ITGB2	S100P	0.657895	9.64767e-06	0.00246271
CRTAC1	NRP1	0.656709	1.01385e-05	0.00256911
NRP1	ROR1	0.656235	1.03411e-05	0.00260147
TIMP4	ST2	0.655524	1.0652e-05	0.0026604
PRCP	PAG1	0.654101	1.12995e-05	0.00280195
PGLYRP1	CHI3L1	0.65339	1.16365e-05	0.00286506
TIMP1	CTSD	0.652916	1.18663e-05	0.00290105
VASN	ROR1	0.652205	1.22186e-05	0.00296631
NOTCH1	CASP-3	-0.651731	1.24588e-05	0.0029829
NID1	NECTIN2	0.651731	1.24588e-05	0.0029829
VASN	EPHB4	0.650308	1.32054e-05	0.00314
SERPINB8	ANXA11	0.648886	1.39926e-05	0.00330454
ITGB2	CLEC5A	0.647937	1.45409e-05	0.00334305
NID1	DIABLO	0.647937	1.45409e-05	0.00334305
APOM	PON3	0.648174	1.4402e-05	0.00334305
GRAP2	PPP1R2	0.648412	1.42643e-05	0.00334305
uPA	CLEC5A	0.647463	1.48223e-05	0.00338533
GRAP2	DAB2	0.646989	1.51086e-05	0.00342818
LCN2	TNF-R2	0.646041	1.56965e-05	0.00353845
PAI	SDC4	0.645804	1.58467e-05	0.00354926
CCL18	CTSD	0.645567	1.59982e-05	0.00356022
TIE1	CDH5	0.64533	1.6151e-05	0.00357134
CD164	S100P	0.644855	1.64607e-05	0.00361677
CST3	NPDC1	0.644381	1.67757e-05	0.0036628
Notch 3	MMP-2	0.644144	1.69353e-05	0.00367453
FCGR3B	TNFRSF10C	0.643433	1.74223e-05	0.00375672
U-PAR	CHI3L1	0.642722	1.7922e-05	0.00384062
U-PAR	CRKL	-0.64201	1.84347e-05	0.00389166
SELP	GP6	0.641773	1.86086e-05	0.00389166
TNFRSF14	JAM-A	0.641773	1.86086e-05	0.00389166
DEFA1	TNFRSF10C	0.64201	1.84347e-05	0.00389166
IGFBP6	LTBR	0.640588	1.95004e-05	0.00405376
LCN2	SERPINB8	0.640351	1.96834e-05	0.00406744
PRCP	SERPINB8	0.639877	2.00541e-05	0.00411951
NID1	GRAP2	0.639403	2.0431e-05	0.00414786
MEPE	CD79B	0.639403	2.0431e-05	0.00414786
TIMP1	ST6GAL1	0.637506	2.20042e-05	0.00444128
CA4	DEFA1	0.637032	2.24144e-05	0.00449791
TIMP1	TNFRSF14	0.636558	2.28315e-05	0.00452924
SELP	DIABLO	0.636558	2.28315e-05	0.00452924
TXNDC5	MCFD2	0.636083	2.32556e-05	0.00458716
TNFRSF10C	U-PAR	0.635609	2.36868e-05	0.00464583
NID1	TNFRSF14	0.634661	2.45713e-05	0.00479223
LCN2	NADK	0.634187	2.50246e-05	0.00485338
ADGRE2	CDH2	0.633239	2.59543e-05	0.00500571
CD46	TNFRSF14	0.632527	2.66719e-05	0.00511571
NID1	CA13	0.631342	2.79082e-05	0.00532342
LCN2	ANXA11	0.631105	2.81616e-05	0.0053424
CD164	SERPINB8	0.630394	2.89345e-05	0.00545918
DEFA1	CANT1	0.630156	2.91963e-05	0.00547881
Gal-3	BLM hydrolase	0.629919	2.94604e-05	0.00549863
MPO	PGLYRP1	-0.628734	3.08132e-05	0.00572038
TIE1	TYRO3	0.62826	3.137e-05	0.00579277
TNFRSF10C	uPA	0.627786	3.19358e-05	0.00586606
RETN	NADK	0.627312	3.2511e-05	0.00590917
APEX1	PAG1	0.627312	3.2511e-05	0.00590917
ITGAM	CLEC5A	0.626363	3.36895e-05	0.00609148
CLEC5A	PAG1	0.625889	3.42932e-05	0.00616851
SELP	SNAP23	0.625415	3.49067e-05	0.00624649
Gal-3	ANGPTL7	-0.624467	3.61636e-05	0.00642936
FABP4	SSC4D	0.624229	3.64842e-05	0.00642936
PECAM-1	DAB2	0.624229	3.64842e-05	0.00642936
CA13	GRAP2	0.623992	3.68073e-05	0.00645355
ITGB2	PAG1	0.623755	3.71331e-05	0.00647795
Notch 3	APLP1	0.623518	3.74614e-05	0.00650256
NRP1	TGFBR3	0.623044	3.81261e-05	0.006585
CA4	LCN2	0.62257	3.88014e-05	0.00666846
MPO	RETN	-0.622333	3.91431e-05	0.00669405
JAM-A	DIABLO	0.621622	4.01846e-05	0.00680512
SEMA3F	CANT1	0.621622	4.01846e-05	0.00680512
MMP-2	CCDC80	0.619962	4.27133e-05	0.00719823
PECAM-1	DIABLO	0.619251	4.38405e-05	0.0073525
ITGB2	TNFRSF10C	0.618777	4.46069e-05	0.00744506
uPA	CRKL	-0.617828	4.61761e-05	0.00752606
VASN	LRP11	0.617828	4.61761e-05	0.00752606
GAS6	ENPP7	0.617828	4.61761e-05	0.00752606
GRAP2	SUMF2	0.617828	4.61761e-05	0.00752606
CCL5	PAI	0.618303	4.53854e-05	0.00752606
PECAM-1	GRAP2	0.617354	4.69794e-05	0.0076212
RETN	APEX1	0.617117	4.73857e-05	0.00765136
GP6	NECTIN2	0.616643	4.8208e-05	0.00774809
CHI3L1	S100P	0.616406	4.86239e-05	0.00777893
CA4	CLEC5A	0.615695	4.98914e-05	0.00780193
ACP6	DIABLO	0.615695	4.98914e-05	0.00780193
PLTP	MMP-2	0.615932	4.94656e-05	0.00780193
GP6	PECAM-1	0.615932	4.94656e-05	0.00780193
RETN	CLEC5A	0.616169	4.90431e-05	0.00780193
CCL18	CTSZ	0.614746	5.16278e-05	0.00803727
PRCP	SUMF2	0.614272	5.25164e-05	0.00813911
DEFA1	CD164	0.613798	5.34188e-05	0.00824217
NID1	GP1BA	0.612376	5.62109e-05	0.00852147
VASN	IL-1RT1	0.612376	5.62109e-05	0.00852147
PRCP	NID1	0.612613	5.57366e-05	0.00852147
OSMR	IL-1RT1	0.612613	5.57366e-05	0.00852147
QPCT	PGLYRP1	0.611901	5.71705e-05	0.00862927
TIE1	IL-1RT1	0.61119	5.86378e-05	0.00881242
U-PAR	CD164	0.610242	6.06471e-05	0.00903616
U-PAR	ANXA11	0.610242	6.06471e-05	0.00903616
AXL	IL-1RT1	0.609768	6.1675e-05	0.00915004
FCGR2A	TNXB	0.609294	6.27185e-05	0.00926526
IL7R	PON3	0.608345	6.48537e-05	0.00945993
NRP1	IGFBP-2	0.608345	6.48537e-05	0.00945993
PON3	GAL	0.608345	6.48537e-05	0.00945993
PLTP	PON3	0.608108	6.53977e-05	0.00949936
LRP11	BAG6	-0.60716	6.76151e-05	0.00978052
PTPRS	VASN	0.606686	6.8749e-05	0.00990329
OSMR	GAS6	0.605263	7.22549e-05	0.0103653
SELP	TLT-2	0.604789	7.34589e-05	0.0104516
PSP-D	Ep-CAM	0.604789	7.34589e-05	0.0104516
GAS6	PILRB	0.604552	7.40677e-05	0.0104952
APOM	IGFBP-2	0.604078	7.52989e-05	0.0106263
ANGPTL3	SCGB3A2	0.603367	7.71805e-05	0.010804
Gal-3	QDPR	0.603367	7.71805e-05	0.010804
PAI	PECAM-1	0.603129	7.78171e-05	0.0108494
IL-18BP	ROR1	0.602892	7.84584e-05	0.010895
CA4	S100P	0.602181	8.0411e-05	0.0111217
SOD1	ANXA4	-0.601707	8.17371e-05	0.0112603
TNFRSF14	SELP	0.60147	8.24075e-05	0.0112632
uPA	CANT1	0.60147	8.24075e-05	0.0112632
CCL5	ST6GAL1	0.600996	8.37632e-05	0.011271
CRTAC1	OSMR	0.600996	8.37632e-05	0.011271
ITGB2	SERPINB8	0.600996	8.37632e-05	0.011271
NOTCH1	TIE1	0.601233	8.30828e-05	0.011271
BLM hydrolase	COL1A1	-0.600759	8.44486e-05	0.0113194
ITGAM	MPO	-0.599573	8.7952e-05	0.0116986
SELP	JAM-A	0.599573	8.7952e-05	0.0116986
CA4	THOP1	-0.599336	8.86683e-05	0.0117042
Gal-3	PPP1R2	0.599336	8.86683e-05	0.0117042
PECAM-1	SDC4	0.598388	9.15862e-05	0.0120436
MPO	APEX1	-0.597914	9.30773e-05	0.0121476
EGFR	ANGPTL1	0.597914	9.30773e-05	0.0121476
CDH1	BLM hydrolase	-0.597202	9.53552e-05	0.0122153
ITGAM	CHI3L1	0.597202	9.53552e-05	0.0122153
CRTAC1	ST2	0.597202	9.53552e-05	0.0122153
IL-1RT1	TYRO3	0.597202	9.53552e-05	0.0122153
PGLYRP1	ANXA11	0.59744	9.45904e-05	0.0122153
OSMR	LRP11	0.596728	9.69016e-05	0.0123678
CA4	PGLYRP1	0.596017	9.92637e-05	0.0125768
MFAP5	CHRDL2	0.596017	9.92637e-05	0.0125768
ITGAM	ANXA11	0.59578	0.000100063	0.0126319
MPO	DIABLO	-0.595543	0.000100867	0.0126873
TNXB	Notch 3	0.595306	0.000101678	0.0127431
DIABLO	SDC4	0.595069	0.000102494	0.0127533
VCAM1	ROR1	0.595069	0.000102494	0.0127533
CCL5	TNFRSF14	0.59412	0.000105819	0.01312
U-PAR	THOP1	-0.593172	0.00010924	0.0134006
KLK6	APLP1	0.593172	0.00010924	0.0134006
NOTCH1	TYRO3	0.593172	0.00010924	0.0134006
VASN	BLM hydrolase	-0.592935	0.000110111	0.0134599
Notch 3	CNTN1	0.592698	0.000110988	0.0135195
S100P	SERPINB8	0.591987	0.000113657	0.0137482
PLTP	ADGRG2	0.591987	0.000113657	0.0137482
LCN2	uPA	0.59175	0.00011456	0.0137614
CTSD	NOMO1	0.59175	0.00011456	0.0137614
CD164	PAG1	0.591275	0.000116384	0.0139324
CD46	LCN2	0.590564	0.00011917	0.0142168
DIABLO	SUMF2	0.590327	0.000120111	0.0142801
SEMA3F	LRP11	0.59009	0.00012106	0.0143438
ITGB2	DPP7	0.589853	0.000122015	0.0144078
CA4	CD2AP	-0.589379	0.000123946	0.0145369
TNFRSF14	CTSD	0.589379	0.000123946	0.0145369
DEFA1	CRKL	-0.587482	0.000131948	0.0154233
ENO2	DIABLO	-0.587245	0.00013298	0.0154918
PAM	MMP-2	0.586534	0.000136121	0.0158046
CA4	QPCT	0.586297	0.000137183	0.0158748
PAG1	KYAT1	-0.585823	0.000139328	0.0160695
CD46	DEFA1	0.585349	0.000141504	0.0162664
EPHB4	ROR1	0.585111	0.000142603	0.0163386
CDH1	VASN	0.584874	0.00014371	0.0164113
IGFBP6	PLC	0.5844	0.000145947	0.0166121
PRSS2	OSMR	0.584163	0.000147078	0.0166861
BLM hydrolase	CANT1	-0.583926	0.000148216	0.016706
CA4	VCAN	0.583926	0.000148216	0.016706
PTPRS	NRP1	0.582266	0.000156407	0.0175723
CCL5	TLT-2	0.581318	0.000161269	0.01806
RTN4R	FKBP4	-0.581081	0.000162505	0.01814
ICAM1	SELE	0.58037	0.000166266	0.0185002
CD46	S100P	0.580133	0.000167536	0.0185821
ITGAM	CRKL	-0.579896	0.000168816	0.0186644
CHI3L1	PAG1	0.578947	0.000174022	0.0191789
MPO	ANXA11	-0.57871	0.000175346	0.0192637
NID1	CTSD	0.578236	0.000178021	0.0193736
CTSD	CTSZ	0.578236	0.000178021	0.0193736
THOP1	FKBP4	0.578236	0.000178021	0.0193736
NOTCH1	MEGF9	0.577051	0.00018487	0.0200561
CA4	PAG1	0.576814	0.000186268	0.0201448
NADK	SERPINB8	0.576339	0.000189092	0.0203867
TIMP1	TLT-2	0.576102	0.000190518	0.0204137
PGLYRP1	CD164	0.576102	0.000190518	0.0204137
ITGB2	CD164	0.575628	0.0001934	0.0205953
PTPRS	ROR1	0.575628	0.0001934	0.0205953
TNFRSF10C	CD164	0.575391	0.000194856	0.0206869
PLTP	Notch 3	0.575154	0.000196321	0.0207789
IL-17RA	REG4	0.574917	0.000197796	0.0208714
DPP4	IL-1RT1	0.574206	0.000202282	0.0212801
PAM	NRP1	0.573969	0.000203798	0.0213103
LTBR	FAM3C	0.573969	0.000203798	0.0213103
LCN2	MPO	-0.573732	0.000205323	0.0214054
PAI	DIABLO	0.573495	0.000206859	0.0214368
QPCT	CHRDL2	0.573495	0.000206859	0.0214368
CA4	ITGB2	0.573257	0.000208405	0.0215327
MET	IL-1RT1	0.572309	0.000214694	0.0221167
MMP-9	PON3	-0.572072	0.000216293	0.0221499
LILRB2	uPA	0.572072	0.000216293	0.0221499
ITGAM	CTSH	0.571835	0.000217902	0.0222491
TIMP1	SELP	0.571361	0.000221153	0.0223835
LILRB2	CLEC5A	0.571361	0.000221153	0.0223835
TINAGL1	LRP11	0.571361	0.000221153	0.0223835
RETN	ANXA11	0.571124	0.000222794	0.0224841
CDH5	IL-1RT1	0.570413	0.000227785	0.0229211
BLM hydrolase	CDH2	-0.570175	0.000229471	0.0229576
IGFBP-1	ADGRG2	0.570175	0.000229471	0.0229576
ITGAM	CANT1	0.569938	0.000231167	0.0230609
RETN	uPA	0.569701	0.000232876	0.0231648
DIABLO	APEX1	0.569227	0.000236326	0.0234408
OSMR	EGFR	0.56899	0.000238068	0.0235464
GP1BA	SDC4	0.568279	0.000243364	0.0240018
ITGAM	SERPINB8	0.567805	0.000246953	0.0242868
MPO	S100P	-0.567568	0.000248766	0.0243959
DEFA1	TNF-R2	0.56733	0.00025059	0.0245056
CDH1	OSMR	0.567093	0.000252426	0.0246158
OPG	AP-N	0.566856	0.000254274	0.0247266
CHIT1	CHI3L1	0.566382	0.000258007	0.0250195
BLM hydrolase	CD2AP	0.565671	0.000263698	0.0254293
CD46	ANXA11	0.565671	0.000263698	0.0254293
THOP1	CD2AP	0.565434	0.00026562	0.0255437
PLTP	FABP4	-0.565197	0.000267555	0.0256587
PAM	TNXB	0.56496	0.000269502	0.0257742
CDH1	NRP1	0.564723	0.000271462	0.0258903
QPCT	AXL	0.564248	0.00027542	0.0261242
NOMO1	CDH2	0.564248	0.00027542	0.0261242
CCL5	NID1	0.564011	0.000277418	0.0262421
MFAP5	FAM3C	0.563774	0.000279429	0.0263605
NID1	BAG6	-0.5633	0.000283491	0.0266712
CCL14	CST3	0.563063	0.000285542	0.0267915
CDH1	TNXB	0.562826	0.000287606	0.0269125
CANT1	BAG6	-0.562589	0.000289683	0.0269615
CDH5	TYRO3	0.562589	0.000289683	0.0269615
NRP1	CLSTN2	0.562352	0.000291774	0.0270835
VCAN	FKBP4	-0.562115	0.000293878	0.0271129
CDH1	NOTCH1	0.561878	0.000295995	0.0271129
TLT-2	GRAP2	0.561878	0.000295995	0.0271129
VASN	TYRO3	0.561878	0.000295995	0.0271129
ITGAM	TNFRSF10C	0.562115	0.000293878	0.0271129
PRCP	LCN2	0.561404	0.000300272	0.0273602
BAG6	FKBP4	0.561404	0.000300272	0.0273602
CTSD	CTSO	0.561166	0.000302431	0.027413
U-PAR	SERPINB8	0.561166	0.000302431	0.027413
CA1	VASN	0.560692	0.00030679	0.0276637
TNF-R1	PAG1	0.560692	0.00030679	0.0276637
TIE1	CASP-3	-0.559981	0.000313435	0.0281168
LILRB1	LRP11	0.559981	0.000313435	0.0281168
QPCT	S100P	0.55927	0.000320208	0.0286504
MET	MCFD2	-0.558796	0.000324796	0.0289119
S100P	CRKL	-0.558796	0.000324796	0.0289119
PRCP	MPO	-0.558559	0.000327112	0.0290435
VCAM1	NPTXR	0.558321	0.000329443	0.0291759
COL1A1	ROR1	0.557847	0.000334149	0.0295173
PGLYRP1	CLEC5A	0.557136	0.000341321	0.0299982
SIGLEC7	CDH2	0.557136	0.000341321	0.0299982
RETN	TNF-R1	0.556662	0.000346178	0.0303483
CCL5	PECAM-1	0.556425	0.00034863	0.0304862
ICAM3	CDH5	0.556188	0.000351097	0.0306248
ALCAM	EGFR	0.555951	0.00035358	0.0307641
CA1	TIE1	0.555714	0.000356078	0.0308269
OSMR	SEMA3F	0.555714	0.000356078	0.0308269
PAI	CA13	0.555477	0.000358592	0.0309674
CA4	ITGAM	0.555239	0.000361122	0.0310315
IGFBP6	EPHB4	0.555239	0.000361122	0.0310315
CNTN1	AP-N	0.554765	0.000366231	0.0310857
Gal-3	CASP-3	0.554765	0.000366231	0.0310857
CA4	uPA	0.554765	0.000366231	0.0310857
CCL18	CTSO	0.555002	0.000363668	0.0310857
MEPE	ACP6	0.555002	0.000363668	0.0310857
BLM hydrolase	PRTN3	0.554528	0.000368809	0.0312282
GAS6	VASN	0.553817	0.000376641	0.0317366
RARRES2	CD2AP	0.553817	0.000376641	0.0317366
TGFBR3	PON3	0.55358	0.000379284	0.0318819
BLM hydrolase	uPA	-0.552394	0.000392752	0.0323822
TNFRSF10C	THOP1	-0.552157	0.000395497	0.0323822
CDH1	VCAM1	0.552157	0.000395497	0.0323822
CA1	ANGPTL7	0.552157	0.000395497	0.0323822
JAM-A	GRAP2	0.552157	0.000395497	0.0323822
ITGAM	DPP7	0.552394	0.000392752	0.0323822
MMP-9	PGLYRP1	0.552632	0.000390025	0.0323822
NID1	CCL16	0.552632	0.000390025	0.0323822
PRCP	DIABLO	0.552632	0.000390025	0.0323822
NID1	SELP	0.552869	0.000387315	0.0323822
CTSD	DIABLO	0.552869	0.000387315	0.0323822
THOP1	QDPR	0.55192	0.000398258	0.0325316
SERPINA7	MEGF9	0.551683	0.000401037	0.0326051
TIMP1	CCL18	0.551683	0.000401037	0.0326051
PECAM-1	ACP6	0.551209	0.000406646	0.0329839
IL-1RT1	ADGRG2	0.550735	0.000412325	0.0333666
QPCT	PILRB	0.550498	0.000415191	0.0335204
LCN2	THOP1	-0.550261	0.000418074	0.0336749
GP6	ANXA4	0.550024	0.000420976	0.0338301
CD2AP	VCAN	-0.549787	0.000423896	0.0339077
TIE1	LRP11	0.549787	0.000423896	0.0339077
CANT1	CDH2	0.54955	0.000426833	0.0340642
COMP	TNFSF13B	-0.549312	0.000429789	0.0342215
PAM	AXL	0.549075	0.000432763	0.0343009
CDH1	DDC	0.549075	0.000432763	0.0343009
CA4	TNF-R2	0.548838	0.000435755	0.0343811
OPG	EGFR	0.548838	0.000435755	0.0343811
ANG	SUMF2	0.548601	0.000438766	0.0345402
CHL1	LYVE1	0.548364	0.000441796	0.0346216
PON3	ADGRG2	0.548364	0.000441796	0.0346216
TINAGL1	ADGRE2	0.548127	0.000444844	0.034782
NRP1	OSMR	0.54789	0.00044791	0.0348647
ENG	ICAM-2	0.54789	0.00044791	0.0348647
TGFBR3	ROR1	0.547653	0.000450996	0.0350263
NID1	PAI	0.546942	0.000460367	0.0353586
LYVE1	TFF2	0.546942	0.000460367	0.0353586
MMP-2	ANGPTL1	0.546942	0.000460367	0.0353586
LRP11	TYRO3	0.546942	0.000460367	0.0353586
JAM-A	ANXA11	0.547179	0.000457224	0.0353586
ITGAM	FKBP4	-0.54623	0.000469911	0.0355412
PAM	Gal-4	0.54623	0.000469911	0.0355412
PGLYRP1	SERPINB8	0.54623	0.000469911	0.0355412
CD2AP	BAG6	0.54623	0.000469911	0.0355412
CA1	OSMR	0.546468	0.00046671	0.0355412
GAS6	EPHB4	0.546468	0.00046671	0.0355412
RETN	CHI3L1	0.546468	0.00046671	0.0355412
VCAM1	EPHB4	0.545993	0.000473131	0.0356295
DIABLO	ANXA4	0.545993	0.000473131	0.0356295
EPHB4	MEPE	0.545519	0.000479631	0.0360408
TLT-2	MPO	-0.545282	0.00048291	0.0361308
NID1	JAM-A	0.545282	0.00048291	0.0361308
PTPRS	IL-1RT1	0.545045	0.00048621	0.0362995
SELP	CA13	0.544334	0.000496229	0.0368889
DIABLO	USP8	0.544334	0.000496229	0.0368889
ITGAM	CD164	0.543623	0.000506432	0.0374868
MMP-9	NADK	0.543623	0.000506432	0.0374868
NRP1	EPHB4	0.543385	0.000509875	0.0376613
TGFBR3	COL1A1	0.542911	0.000516822	0.0380934
VASN	MMP-2	0.542674	0.000520327	0.0381896
VCAM1	IL-18BP	0.542674	0.000520327	0.0381896
LCN2	CRKL	-0.542437	0.000523854	0.0382865
TLT-2	PAI	0.542437	0.000523854	0.0382865
NRP1	VASN	0.5422	0.000527401	0.0383039
GAS6	SEMA3F	0.5422	0.000527401	0.0383039
CTSD	SEMA3F	0.5422	0.000527401	0.0383039
TIMP1	GP1BA	0.541963	0.00053097	0.0384024
GDF-15	Gal-4	0.541963	0.00053097	0.0384024
CCL5	ENO2	-0.541726	0.000534561	0.0385817
FCGR3B	CD163	0.541489	0.000538173	0.0387618
LRIG1	CCDC80	0.541252	0.000541806	0.0389428
MFAP5	PLC	0.541015	0.000545462	0.0389635
PAM	EGFR	0.541015	0.000545462	0.0389635
NOMO1	IGFBPL1	0.541015	0.000545462	0.0389635
ITGAM	IL-1RT2	0.540778	0.00054914	0.0389855
DPP4	EGFR	0.540778	0.00054914	0.0389855
CCL5	DAB2	0.540778	0.00054914	0.0389855
CTSD	DAB2	0.539829	0.000564071	0.0399639
CA4	Gal-3	-0.539118	0.000575506	0.0406083
TNFRSF14	PAI	0.539118	0.000575506	0.0406083
SELP	SDC4	0.538881	0.000579363	0.0407975
LRP11	FKBP4	-0.538644	0.000583244	0.0409048
PRCP	CD164	0.538644	0.000583244	0.0409048
PAM	Ep-CAM	0.538407	0.000587147	0.0410956
TIE1	AP-N	0.537933	0.000595023	0.0414796
CDH1	TINAGL1	0.537933	0.000595023	0.0414796
SERPINA7	NOTCH1	0.537696	0.000598997	0.0415895
GRAP2	SNAP23	0.537696	0.000598997	0.0415895
vWF	GLRX	-0.537459	0.000602994	0.0417835
NOTCH1	EGFR	0.536747	0.000615127	0.0424548
IGFBP-1	PON3	0.536747	0.000615127	0.0424548
THOP1	SERPINB8	-0.53651	0.00061922	0.0424838
EPHB4	LRP11	0.53651	0.00061922	0.0424838
JAM-A	SDC4	0.53651	0.00061922	0.0424838
OSMR	EPHB4	0.536273	0.000623336	0.0425979
CTSO	NOMO1	0.536273	0.000623336	0.0425979
ENG	DEFA1	0.536036	0.000627477	0.0427127
VCAM1	Notch 3	0.536036	0.000627477	0.0427127
NRP1	TNXB	0.535799	0.000631643	0.0428283
GP1BA	NECTIN2	0.535799	0.000631643	0.0428283
COL1A1	CD2AP	-0.535562	0.000635833	0.0428613
TNFRSF14	ENO2	-0.535562	0.000635833	0.0428613
PLTP	ST2	0.535562	0.000635833	0.0428613
ENG	BLM hydrolase	-0.535325	0.000640047	0.0428955
PSP-D	CD2AP	-0.535325	0.000640047	0.0428955
ICAM1	NQO2	-0.535325	0.000640047	0.0428955
GP6	SDC4	0.534851	0.000648551	0.0433817
CA1	LRP11	0.534614	0.000652841	0.0435846
ENG	NOTCH1	0.534376	0.000657155	0.0437885
OSMR	IGFBP-7	0.534139	0.000661495	0.0439932
CNDP1	TR	0.533902	0.000665861	0.0440305
TNF-R2	RETN	0.533902	0.000665861	0.0440305
CA13	DAB2	0.533902	0.000665861	0.0440305
DEFA1	TNF-R1	0.533665	0.000670252	0.0442366
TGFBR3	CLUL1	0.533428	0.000674668	0.0443595
CDH1	ROR1	0.533428	0.000674668	0.0443595
FCN2	C2	0.532954	0.00068358	0.0446914
t-PA	CCL16	0.532954	0.00068358	0.0446914
U-PAR	DPP7	0.532954	0.00068358	0.0446914
LYVE1	VCAN	0.532717	0.000688074	0.0449007
MET	FAS	0.53248	0.000692595	0.0450265
CD164	CLEC5A	0.53248	0.000692595	0.0450265
TYRO3	BAG6	-0.532243	0.000697142	0.0451125
PECAM-1	ENO2	-0.532006	0.000701716	0.0451125
CLEC5A	CRKL	-0.532006	0.000701716	0.0451125
VCAM1	OPN	0.532006	0.000701716	0.0451125
GP6	ACP6	0.532006	0.000701716	0.0451125
DIABLO	SNAP23	0.532243	0.000697142	0.0451125
VCAM1	KLK6	0.531769	0.000706316	0.0451574
LCN2	CANT1	0.531769	0.000706316	0.0451574
CCL18	CDH2	0.531769	0.000706316	0.0451574
TIMP1	AHCY	-0.531532	0.000710944	0.0452865
NRP1	IL-18BP	0.531532	0.000710944	0.0452865
GP1BA	PAI	0.531294	0.000715598	0.0454162
PGLYRP1	uPA	0.531294	0.000715598	0.0454162
FCN2	SEMA3F	0.531057	0.000720279	0.0456299
RETN	CTSZ	0.530583	0.000729722	0.046144
CCL5	TFPI	0.530109	0.000739276	0.0462427
IL-1RT1	SHPS-1	0.530109	0.000739276	0.0462427
TNFRSF14	APEX1	0.530109	0.000739276	0.0462427
CXCL16	CDH2	0.530109	0.000739276	0.0462427
REG1A	Gal-4	0.530346	0.000734485	0.0462427
SELP	PECAM-1	0.530346	0.000734485	0.0462427
F7	CDHR5	0.529872	0.000744094	0.0464604
COL18A1	NPDC1	0.529635	0.00074894	0.046679
TR	EGFR	0.529398	0.000753814	0.0468986
KLK6	ROR1	0.529161	0.000758717	0.0471192
NRP1	AXL	0.528924	0.000763647	0.0472563
PLTP	CLUL1	0.528924	0.000763647	0.0472563
ITGAM	NADK	0.528687	0.000768606	0.0473942
COL1A1	GAL	0.528687	0.000768606	0.0473942
ENG	CASP-3	-0.528212	0.00077861	0.0475884
TIMP1	ENO2	-0.528212	0.00077861	0.0475884
CD59	PILRB	0.528212	0.00077861	0.0475884
VCAM1	APLP1	0.528212	0.00077861	0.0475884
ADGRG2	CLUL1	0.52845	0.000773593	0.0475884
NCAM1	NPTXR	0.527738	0.000788729	0.0481221
QDPR	CANT1	-0.527501	0.000793832	0.0483485
PRCP	CD46	0.527264	0.000798964	0.0484063
EPHB4	LTBR	0.527264	0.000798964	0.0484063
PRCP	CHRDL2	0.527264	0.000798964	0.0484063
OPG	CASP-3	-0.527027	0.000804126	0.0484653
CTSZ	CRKL	-0.527027	0.000804126	0.0484653
EPHB4	IL-1RT1	0.527027	0.000804126	0.0484653
PLTP	MMP-9	-0.526553	0.000814538	0.0486704
ENG	CD2AP	-0.526553	0.000814538	0.0486704
QPCT	ICAM3	0.526553	0.000814538	0.0486704
TIMP1	DAB2	0.526553	0.000814538	0.0486704
GP6	CA13	0.52679	0.000809317	0.0486704
TNC	t-PA	-0.526079	0.00082507	0.0490464
CDH1	Notch 3	0.526079	0.00082507	0.0490464
DIABLO	PAG1	0.526079	0.00082507	0.0490464
CD59	QDPR	-0.52513	0.000846496	0.0501484
TNFRSF14	TYMP	0.52513	0.000846496	0.0501484
TNFRSF14	PECAM-1	0.524893	0.000851929	0.0502986
PECAM-1	SERPINB6	0.524893	0.000851929	0.0502986
EPHB4	IL-18BP	0.524656	0.000857393	0.0505352
MEGF9	GDF-15	0.524419	0.000862888	0.050687
GRN	DDC	0.524419	0.000862888	0.050687
PLTP	AP-N	0.524182	0.000868414	0.0508396
Gal-4	REG4	0.524182	0.000868414	0.0508396
OSMR	IL-18BP	0.523945	0.000873971	0.0510788
ITGB2	MPO	-0.523234	0.000890833	0.0515901
ITGAM	QDPR	-0.523234	0.000890833	0.0515901
PGLYRP1	CRKL	-0.523234	0.000890833	0.0515901
GP1BA	ENO2	-0.52276	0.000902234	0.0515901
PECAM-1	THOP1	-0.522523	0.000907983	0.0515901
PCSK9	QDPR	-0.522523	0.000907983	0.0515901
CA4	RETN	0.522523	0.000907983	0.0515901
OSMR	TINAGL1	0.522523	0.000907983	0.0515901
CDHR5	SEMA3F	0.522523	0.000907983	0.0515901
SEMA3F	RTN4R	0.522523	0.000907983	0.0515901
VCAM1	NRP1	0.52276	0.000902234	0.0515901
QPCT	TNFRSF10C	0.52276	0.000902234	0.0515901
QPCT	CTSH	0.52276	0.000902234	0.0515901
TNXB	PSP-D	0.522997	0.000896517	0.0515901
CTSH	CANT1	0.522997	0.000896517	0.0515901
CDHR5	SSC4D	0.523234	0.000890833	0.0515901
ST6GAL1	CTSZ	0.523471	0.000885181	0.0515901
DPP4	PRTN3	-0.522285	0.000913764	0.0517491
AZU1	LRIG1	-0.522285	0.000913764	0.0517491
AOC3	CDH5	0.522048	0.000919577	0.0518248
DEFA1	NADK	0.522048	0.000919577	0.0518248
KIT	CD1C	0.522048	0.000919577	0.0518248
LRP11	ROR1	0.521811	0.000925424	0.0520697
ENG	IL-1RT1	0.521574	0.000931303	0.0523157
CA4	CD164	0.521337	0.000937215	0.052478
DPP7	SSC4D	0.521337	0.000937215	0.052478
QDPR	RTN4R	-0.5211	0.000943161	0.0526411
PLTP	ANGPTL1	0.5211	0.000943161	0.0526411
THOP1	ROR1	-0.520863	0.00094914	0.052805
AXL	TYRO3	0.520863	0.00094914	0.052805
ITGB2	CRKL	-0.520626	0.000955152	0.0529698
uPA	S100P	0.520626	0.000955152	0.0529698
PRTN3	CDH2	-0.520152	0.000967279	0.0534714
IL-17RA	CLUL1	0.520152	0.000967279	0.0534714
DEFA1	ANXA11	0.519915	0.000973393	0.0537238
C1QTNF1	CD1C	-0.519678	0.000979541	0.0539774
TNFRSF14	MPO	-0.51944	0.000985723	0.0540606
CASP-3	TYRO3	-0.51944	0.000985723	0.0540606
DEFA1	CTSZ	0.51944	0.000985723	0.0540606
CLSTN2	KYAT1	-0.519203	0.00099194	0.0542302
GAS6	IGFBP-7	0.519203	0.00099194	0.0542302
TNFRSF10C	CLEC5A	0.518966	0.000998192	0.0544862
CRTAC1	DEFA1	0.518729	0.00100448	0.054572
FETUB	GDF-15	0.518729	0.00100448	0.054572
TNFRSF14	PAG1	0.518729	0.00100448	0.054572
CDH5	CASP-3	-0.518255	0.00101716	0.0548317
SAA4	NADK	-0.518255	0.00101716	0.0548317
REG1A	PRSS2	0.518255	0.00101716	0.0548317
AXL	IL-18BP	0.518255	0.00101716	0.0548317
IL-18BP	CDH2	0.518255	0.00101716	0.0548317
CCL5	DIABLO	0.518018	0.00102355	0.0550907
TLT-2	ENO2	-0.517781	0.00102998	0.05518
CNTN1	CD1C	0.517781	0.00102998	0.05518
TLT-2	SDC4	0.517781	0.00102998	0.05518
ITGAM	THOP1	-0.517307	0.00104294	0.0557026
EGFR	CDH2	0.517307	0.00104294	0.0557026
PON3	IGFBP-2	0.51707	0.00104947	0.0559655
DEFA1	THOP1	-0.516833	0.00105605	0.0562296
CCL24	LRIG1	0.516596	0.00106265	0.0564083
LRP11	IGFBPL1	0.516596	0.00106265	0.0564083
ST6GAL1	ENO2	-0.516358	0.0010693	0.0565019
QDPR	FKBP4	0.516358	0.0010693	0.0565019
ANGPTL7	ROR1	0.516358	0.0010693	0.0565019
DEFA1	MPO	-0.516121	0.00107598	0.0566823
TNF-R2	U-PAR	0.516121	0.00107598	0.0566823
MEGF9	IGLC2	-0.515647	0.00108945	0.0572184
PLXNB2	CLSTN2	0.515647	0.00108945	0.0572184
TGFBR3	IGFBP-2	0.51541	0.00109624	0.057315
THBS4	CCDC80	0.51541	0.00109624	0.057315
SELP	SUMF2	0.51541	0.00109624	0.057315
PLXNB2	GDF-15	0.514699	0.00111684	0.0582167
ADGRE2	ROR1	0.514699	0.00111684	0.0582167
PRCP	APEX1	0.514462	0.00112379	0.0584908
PRTN3	ADGRG2	-0.514225	0.00113077	0.0585906
SAA4	GRN	0.514225	0.00113077	0.0585906
CDH1	Gal-4	0.514225	0.00113077	0.0585906
PRCP	CTSZ	0.513988	0.00113779	0.0588664
THOP1	CRKL	0.513751	0.00114484	0.0591434
PRCP	TLT-2	0.513514	0.00115194	0.0592455
KLK6	NPTXR	0.513514	0.00115194	0.0592455
TIMP1	CANT1	0.513514	0.00115194	0.0592455
VASN	OPN	0.513276	0.00115907	0.0592613
ANG	APEX1	0.513276	0.00115907	0.0592613
TNFRSF14	USP8	0.513276	0.00115907	0.0592613
MMP-9	PAG1	0.513276	0.00115907	0.0592613
CRKL	PAG1	-0.513039	0.00116625	0.059453
TIE1	VASN	0.513039	0.00116625	0.059453
OSMR	CASP-3	-0.512802	0.00117346	0.059733
TNFRSF14	BAG6	-0.512565	0.00118071	0.0599264
Notch 3	CLUL1	0.512565	0.00118071	0.0599264
TNFRSF10C	CD2AP	-0.512091	0.00119534	0.0604918
PLTP	CNTN1	0.512091	0.00119534	0.0604918
PRCP	ITGB2	0.511854	0.00120271	0.0607762
CHIT1	ACP6	0.511617	0.00121012	0.0609733
PAI	SERPINB6	0.511617	0.00121012	0.0609733
PRCP	RETN	0.51138	0.00121757	0.0611712
C2	SEMA3F	0.51138	0.00121757	0.0611712
PAI	DAB2	0.511143	0.00122507	0.0614587
PLXNB2	MEGF9	0.510906	0.0012326	0.0615697
VASN	COL1A1	0.510906	0.0012326	0.0615697
COL1A1	IGFBP-2	0.510906	0.0012326	0.0615697
MPO	PECAM-1	-0.510669	0.00124017	0.0617703
CDH5	vWF	0.510669	0.00124017	0.0617703
NOTCH1	OPG	0.510431	0.00124779	0.0619718
PSP-D	MMP-2	0.510431	0.00124779	0.0619718
PLTP	TIMP4	0.510194	0.00125545	0.0620856
GRN	TFPI	0.510194	0.00125545	0.0620856
QPCT	CLEC5A	0.510194	0.00125545	0.0620856
MEGF9	EGFR	0.50972	0.00127088	0.0625815
CD59	KLK6	0.50972	0.00127088	0.0625815
TNXB	CLSTN2	0.50972	0.00127088	0.0625815
ITGB2	NADK	0.509483	0.00127866	0.0627866
JAM-A	TYMP	0.509483	0.00127866	0.0627866
CHI3L1	THOP1	-0.509246	0.00128649	0.0629038
LILRB2	CRKL	-0.509246	0.00128649	0.0629038
PAM	PSP-D	0.509246	0.00128649	0.0629038
Gal-3	TNFRSF10C	-0.509009	0.00129435	0.0630221
RETN	CRKL	-0.509009	0.00129435	0.0630221
TNF-R2	CANT1	0.509009	0.00129435	0.0630221
LILRB1	AXL	0.508772	0.00130226	0.0633184
TNFRSF14	THOP1	-0.508298	0.00131821	0.0635595
MET	MEGF9	0.508298	0.00131821	0.0635595
SEMA3F	LILRA5	0.508298	0.00131821	0.0635595
TYRO3	NPDC1	0.508298	0.00131821	0.0635595
COL18A1	METRNL	0.508298	0.00131821	0.0635595
TNF-R1	S100P	0.508535	0.00131021	0.0635595
Notch 3	PPP1R2	-0.508061	0.00132624	0.0638582
QPCT	CRKL	-0.507824	0.00133432	0.0640695
QPCT	RETN	0.507824	0.00133432	0.0640695
PGLYRP1	TNF-R1	0.507587	0.00134244	0.0642818
TNF-R2	PAG1	0.507587	0.00134244	0.0642818
CRTAC1	CSTB	-0.507349	0.00135061	0.0644949
Gal-3	CLUL1	-0.507349	0.00135061	0.0644949
CASP-3	CPB1	-0.507112	0.00135882	0.0647089
VCAM1	AXL	0.507112	0.00135882	0.0647089
MPO	ACP6	-0.506875	0.00136707	0.0648352
COMP	THBS4	0.506875	0.00136707	0.0648352
TNF-R2	SERPINB8	0.506875	0.00136707	0.0648352
TNXB	CASP-3	-0.506638	0.00137537	0.065051
IGFBP-7	CLUL1	0.506638	0.00137537	0.065051
CDH1	REG1A	0.506401	0.00138372	0.0650909
uPA	CD164	0.506401	0.00138372	0.0650909
SERPINA7	TINAGL1	0.506401	0.00138372	0.0650909
COL18A1	FAM3C	0.506401	0.00138372	0.0650909
CD46	JAM-A	0.50569	0.00140901	0.0661017
VASN	IL-18BP	0.50569	0.00140901	0.0661017
ST2	COL1A1	0.505453	0.00141753	0.0664117
PTPRS	GAS6	0.505216	0.0014261	0.0666333
LCN2	TNFRSF10C	0.505216	0.0014261	0.0666333
NOTCH1	IL-1RT1	0.504979	0.00143471	0.0668557
BLM hydrolase	QDPR	0.504979	0.00143471	0.0668557
CDH1	CD2AP	-0.504742	0.00144337	0.0669
CDH1	OPG	0.504742	0.00144337	0.0669
NID1	SUMF2	0.504742	0.00144337	0.0669
GP6	USP8	0.504742	0.00144337	0.0669
TIMP1	CTSZ	0.504267	0.00146083	0.0675288
IL-1RT1	KLK6	0.504267	0.00146083	0.0675288
CCL5	SNAP23	0.50403	0.00146963	0.067755
TNXB	REG4	0.50403	0.00146963	0.067755
SERPINB8	DPP7	0.503793	0.00147847	0.0679822
TNFRSF14	NECTIN2	0.503793	0.00147847	0.0679822
CTSZ	CANT1	0.503556	0.00148736	0.0682104
TYRO3	ROR1	0.503556	0.00148736	0.0682104
AZU1	U-PAR	-0.503082	0.00150528	0.0688504
CCL5	GRAP2	0.503082	0.00150528	0.0688504
CANT1	ARG1	-0.502845	0.00151432	0.0691724
PRSS2	CASP-3	-0.502608	0.0015234	0.0693136
CR2	EGFR	0.502608	0.0015234	0.0693136
EPHB4	KLK6	0.502608	0.0015234	0.0693136
PLTP	APOM	0.502371	0.00153253	0.0695467
OSMR	PILRB	0.502371	0.00153253	0.0695467
CD46	ITGAM	0.502134	0.0015417	0.0697807
CD46	CD164	0.502134	0.0015417	0.0697807
GRN	NADK	-0.501897	0.00155093	0.0701068
SELL	MFAP5	-0.50166	0.0015602	0.070216
MPO	CHI3L1	-0.50166	0.0015602	0.070216
TLT-2	THOP1	-0.501422	0.00156952	0.070216
ANXA11	KYAT1	-0.501422	0.00156952	0.070216
CDH1	PAM	0.501422	0.00156952	0.070216
AP-N	SHPS-1	0.501422	0.00156952	0.070216
TNFRSF14	SUMF2	0.501422	0.00156952	0.070216
PI3	KLK10	0.50166	0.0015602	0.070216
QPCT	THOP1	-0.501185	0.00157889	0.0704536
NOTCH1	OSMR	0.501185	0.00157889	0.0704536
LILRA5	ENPP7	0.500948	0.00158831	0.070783
GAS6	CDHR5	0.500711	0.00159778	0.0711137
ANXA11	CRKL	-0.500474	0.0016073	0.0711724
TIE1	BAG6	-0.500474	0.0016073	0.0711724
GDF-15	FKBP4	-0.500474	0.0016073	0.0711724
VCAM1	GAS6	0.500474	0.0016073	0.0711724
ENG	MET	0.5	0.00162649	0.0719303
CHI3L1	CD164	0.499526	0.00164588	0.0725107
SDC4	DAB2	0.499526	0.00164588	0.0725107
BLM hydrolase	RNASE3	0.499526	0.00164588	0.0725107
NRP1	Notch 3	0.499289	0.00165565	0.0725728
REG1A	PI3	0.499289	0.00165565	0.0725728
CD46	PILRB	0.499289	0.00165565	0.0725728
NRP1	METRNL	0.499289	0.00165565	0.0725728
SOD1	BLM hydrolase	-0.499052	0.00166548	0.0728839
ENO2	CTSH	-0.498815	0.00167535	0.0728839
CCL5	TIMP1	0.498815	0.00167535	0.0728839
PRCP	ITGAM	0.498815	0.00167535	0.0728839
QPCT	TNF-R2	0.498815	0.00167535	0.0728839
MMP-2	COL1A1	0.498815	0.00167535	0.0728839
VCAM1	CCL24	0.498578	0.00168527	0.0732239
CSTB	PECAM-1	-0.49834	0.00169525	0.0733819
Notch 3	NPTXR	0.49834	0.00169525	0.0733819
CD2AP	ENO2	0.49834	0.00169525	0.0733819
DPP4	TIE1	0.498103	0.00170528	0.0735409
CHI3L1	NADK	0.498103	0.00170528	0.0735409
PSP-D	GAL	0.498103	0.00170528	0.0735409
QPCT	ROR1	0.497866	0.00171536	0.0738838
OPN	CD164	-0.497629	0.00172549	0.0740446
DIABLO	CA13	0.497629	0.00172549	0.0740446
CANT1	RTN4R	0.497629	0.00172549	0.0740446
BLM hydrolase	IGFBP-7	-0.497392	0.00173567	0.074298
CDH1	PRSS2	0.497392	0.00173567	0.074298
TCN2	CASP-3	-0.497155	0.00174591	0.0745524
AXL	TSHB	0.497155	0.00174591	0.0745524
CD79B	FKBP4	-0.496918	0.0017562	0.0748997
PAM	LRP11	0.496681	0.00176655	0.0752484
GAS6	BLM hydrolase	-0.496444	0.00177695	0.075506
DEFA1	GDF-15	0.496444	0.00177695	0.075506
PRSS2	SEMA3F	0.496207	0.0017874	0.0758573
TXNDC5	SUMF2	0.49597	0.0017979	0.07621
CD46	QPCT	0.495733	0.00180846	0.0764708
ITGB2	IL-1RT2	0.495733	0.00180846	0.0764708
CA4	TCN2	0.495495	0.00181908	0.0767327
DLK-1	FAM3C	0.495495	0.00181908	0.0767327
GAS6	CHRDL2	0.495258	0.00182974	0.0770891
CHL1	KIT	0.495021	0.00184047	0.0774469
Gal-4	DDC	0.494784	0.00185125	0.077712
EPHB4	TINAGL1	0.494784	0.00185125	0.077712
Ep-CAM	NADK	-0.494547	0.00186208	0.0778843
CASP-3	CDH2	-0.494547	0.00186208	0.0778843
U-PAR	TNF-R1	0.494547	0.00186208	0.0778843
CHIT1	U-PAR	0.49431	0.00187297	0.0781515
CTSD	SUMF2	0.49431	0.00187297	0.0781515
ICAM3	CASP-3	-0.494073	0.00188392	0.0782321
ENG	CDH1	0.494073	0.00188392	0.0782321
PRCP	DPP7	0.494073	0.00188392	0.0782321
IGFBP-7	CDH2	0.494073	0.00188392	0.0782321
TNFRSF14	CRKL	-0.493362	0.00191709	0.0789486
AP-N	ICAM-2	0.493362	0.00191709	0.0789486
CST3	TNF-R1	0.493362	0.00191709	0.0789486
PSP-D	CCDC80	0.493362	0.00191709	0.0789486
TINAGL1	APLP1	0.493362	0.00191709	0.0789486
IGFBP6	MEPE	0.493599	0.00190598	0.0789486
AXL	APLP1	0.493599	0.00190598	0.0789486
PECAM-1	SUMF2	0.493125	0.00192826	0.0792207
CTSD	CDH2	0.493125	0.00192826	0.0792207
BLM hydrolase	MMP-2	-0.492888	0.00193949	0.0795879
ENG	TIE1	0.492651	0.00195078	0.0798622
ICAM-2	TYRO3	0.492651	0.00195078	0.0798622
IL-1RT1	EGFR	0.492413	0.00196212	0.0801376
CNTN1	NPTXR	0.492413	0.00196212	0.0801376
PRCP	CES1	0.492176	0.00197352	0.080414
MEPE	FCRL1	0.492176	0.00197352	0.080414
JAM-A	ANXA4	0.491939	0.00198498	0.0806916
CTSD	RTN4R	0.491939	0.00198498	0.0806916
APEX1	FKBP4	-0.491702	0.0019965	0.0808757
C1QTNF1	PI3	0.491702	0.0019965	0.0808757
PON3	NPTXR	0.491702	0.0019965	0.0808757
TIE1	CTSD	0.491465	0.00200807	0.0811552
ENO2	QDPR	0.491465	0.00200807	0.0811552
TNFRSF10C	IL-1RT2	0.491228	0.00201971	0.0813414
TIMP4	COL1A1	0.491228	0.00201971	0.0813414
TNXB	ADGRG2	0.491228	0.00201971	0.0813414
CCL5	GP1BA	0.490991	0.0020314	0.0815286
DEFA1	CHIT1	0.490991	0.0020314	0.0815286
GNLY	AP-N	0.490991	0.0020314	0.0815286
PRCP	BAG6	-0.490754	0.00204316	0.0817169
ENO2	DAB2	-0.490754	0.00204316	0.0817169
CNTN1	KLK6	0.490754	0.00204316	0.0817169
PAI	GP6	0.490517	0.00205497	0.0819063
CD164	DPP7	0.490517	0.00205497	0.0819063
CDHR5	ENPP7	0.490517	0.00205497	0.0819063
SERPINB8	APEX1	0.49028	0.00206684	0.0820968
PPP1R2	SUMF2	0.49028	0.00206684	0.0820968
ANXA4	USP8	0.49028	0.00206684	0.0820968
CD2AP	FKBP4	0.490043	0.00207878	0.0824764
TFPI	NADK	-0.489806	0.00209077	0.0827631
DPP4	CLUL1	0.489806	0.00209077	0.0827631
CPA1	CASP-3	-0.489569	0.00210283	0.0831454
NID1	MPO	-0.489331	0.00211494	0.0835293
AP-N	MMP-2	0.489094	0.00212712	0.0838195
CD46	U-PAR	0.489094	0.00212712	0.0838195
CRTAC1	CD2AP	-0.488857	0.00213935	0.0839207
ITGAM	CTSZ	0.488857	0.00213935	0.0839207
PILRB	CANT1	0.488857	0.00213935	0.0839207
TYMP	ARG1	0.488857	0.00213935	0.0839207
THOP1	ANXA11	-0.48862	0.00215165	0.0842129
PAM	TFF2	0.48862	0.00215165	0.0842129
CSTB	ST2	-0.488383	0.00216401	0.0845061
VCAM1	TINAGL1	0.488383	0.00216401	0.0845061
PAM	IL-1RT1	0.488146	0.00217644	0.0846106
MET	ICAM-2	0.488146	0.00217644	0.0846106
TIE1	vWF	0.488146	0.00217644	0.0846106
CTSZ	SEMA3F	0.488146	0.00217644	0.0846106
GP1BA	PECAM-1	0.487909	0.00218892	0.0849058
MMP-9	RNASE3	0.487909	0.00218892	0.0849058
ICAM3	CLUL1	0.487672	0.00220147	0.0852021
DPP7	PAG1	0.487672	0.00220147	0.0852021
DPP4	AXL	0.487435	0.00221408	0.0854046
GP1BA	USP8	0.487435	0.00221408	0.0854046
SUMF2	DAB2	0.487435	0.00221408	0.0854046
CCL14	SAA4	-0.487198	0.00222676	0.085419
BLM hydrolase	ANGPTL1	-0.487198	0.00222676	0.085419
PRTN3	ENO2	0.487198	0.00222676	0.085419
SEMA3F	ENPP7	0.487198	0.00222676	0.085419
NOTCH1	CDH2	0.487198	0.00222676	0.085419
EPHB4	COL1A1	0.486961	0.0022395	0.0857182
IL-1RT1	LRP11	0.486961	0.0022395	0.0857182
LILRB1	CFHR5	-0.486486	0.00226516	0.0865099
ENO2	CA13	-0.486486	0.00226516	0.0865099
PPP1R2	MCFD2	0.486249	0.0022781	0.0868127
PAI	SUMF2	0.486249	0.0022781	0.0868127
TFPI	SCGB3A2	0.486012	0.00229109	0.0869262
DEFA1	PILRB	0.486012	0.00229109	0.0869262
CTSZ	DPP7	0.486012	0.00229109	0.0869262
TLT-2	NECTIN2	0.486012	0.00229109	0.0869262
NID1	FAM3C	0.485775	0.00230415	0.0873263
NT-proBNP	COL1A1	0.485301	0.00233047	0.0882273
TNF-R2	S100P	0.485064	0.00234372	0.0884398
TIMP1	NOMO1	0.485064	0.00234372	0.0884398
VCAM1	ADGRE2	0.485064	0.00234372	0.0884398
NOMO1	BAG6	-0.484827	0.00235704	0.0886534
SAA4	MPO	0.484827	0.00235704	0.0886534
GDF-15	RETN	0.484827	0.00235704	0.0886534
VASN	CDH5	0.48459	0.00237043	0.0888681
C2	CTSD	0.48459	0.00237043	0.0888681
FCRL1	ROR1	0.48459	0.00237043	0.0888681
SERPINA5	TIMD4	-0.484353	0.00238389	0.0889882
VASN	AP-N	0.484353	0.00238389	0.0889882
ANG	PECAM-1	0.484353	0.00238389	0.0889882
ALCAM	TYRO3	0.484353	0.00238389	0.0889882
NOTCH1	BLM hydrolase	-0.484116	0.00239741	0.0891096
THOP1	DIABLO	-0.484116	0.00239741	0.0891096
TNXB	OPG	0.484116	0.00239741	0.0891096
CRTAC1	CLSTN2	0.484116	0.00239741	0.0891096
RTN4R	BAG6	-0.483642	0.00242465	0.0899297
PRCP	S100P	0.483642	0.00242465	0.0899297
VASN	KLK6	0.483404	0.00243838	0.0901498
IL-18BP	IGFBP-2	0.483404	0.00243838	0.0901498
JAM-A	PECAM-1	0.483404	0.00243838	0.0901498
CD2AP	QDPR	0.483167	0.00245217	0.0905632
ITGAM	GDF-15	0.48293	0.00246603	0.0909783
SERPINA5	PAI	0.482456	0.00249395	0.091619
MMP-9	RETN	0.482456	0.00249395	0.091619
AP-N	NPTXR	0.482456	0.00249395	0.091619
NOMO1	ADGRE2	0.482456	0.00249395	0.091619
PRCP	TIMP1	0.482219	0.00250802	0.0918442
ALCAM	IL-1RT1	0.482219	0.00250802	0.0918442
CDH1	COL1A1	0.482219	0.00250802	0.0918442
PRSS2	IGFBP-7	0.481982	0.00252215	0.0921674
CA13	SUMF2	0.481982	0.00252215	0.0921674
FABP4	PON3	-0.481745	0.00253636	0.0923947
GDF-15	CTSZ	0.481745	0.00253636	0.0923947
CD79B	VCAN	0.481745	0.00253636	0.0923947
LYVE1	C2	-0.481508	0.00255063	0.0925263
PGLYRP1	THOP1	-0.481508	0.00255063	0.0925263
GP6	CTSD	0.481508	0.00255063	0.0925263
CD164	ANXA11	0.481508	0.00255063	0.0925263
NOTCH1	IGLC2	-0.481271	0.00256498	0.0925631
LTBR	ENO2	-0.481271	0.00256498	0.0925631
NOTCH1	ICAM-2	0.481271	0.00256498	0.0925631
EFEMP1	CHRDL2	0.481271	0.00256498	0.0925631
GP6	TXNDC5	0.481271	0.00256498	0.0925631
TCN2	MCFD2	-0.481034	0.00257939	0.0928902
EPHB4	MMP-2	0.481034	0.00257939	0.0928902
THBS4	TNFSF13B	-0.480797	0.00259388	0.0929299
CD46	FKBP4	-0.480797	0.00259388	0.0929299
CCL18	SEMA3F	0.480797	0.00259388	0.0929299
CTSZ	RTN4R	0.480797	0.00259388	0.0929299
MPO	FKBP4	0.480797	0.00259388	0.0929299
TNF-R2	THOP1	-0.48056	0.00260843	0.0930672
ALCAM	PSP-D	0.48056	0.00260843	0.0930672
NRP1	COL1A1	0.48056	0.00260843	0.0930672
DPP4	LRP11	0.48056	0.00260843	0.0930672
IL-1RT2	SIGLEC7	0.480322	0.00262306	0.0933972
PRCP	CANT1	0.480322	0.00262306	0.0933972
LYVE1	PSP-D	0.480085	0.00263776	0.0937283
LDL receptor	CTSD	0.480085	0.00263776	0.0937283
CRKL	RTN4R	-0.479848	0.00265253	0.0940606
MEGF9	TIE1	0.479848	0.00265253	0.0940606
CD46	QDPR	-0.479611	0.00266738	0.0942021
CASP-3	LRP11	-0.479611	0.00266738	0.0942021
FCGR2A	REG4	0.479611	0.00266738	0.0942021
ANGPTL7	IGFBPL1	0.479611	0.00266738	0.0942021
PRCP	CCL18	0.479374	0.00268229	0.094345
Notch 3	AXL	0.479374	0.00268229	0.094345
COMP	MB	0.479374	0.00268229	0.094345
CASP-3	PPP1R2	0.479374	0.00268229	0.094345
LTBR	AHCY	-0.478663	0.00272748	0.0954509
MPO	CLEC5A	-0.478663	0.00272748	0.0954509
TNXB	ENO2	-0.478663	0.00272748	0.0954509
PRCP	DEFA1	0.478663	0.00272748	0.0954509
LRP11	CDH2	0.478663	0.00272748	0.0954509
GP6	SUMF2	0.478426	0.00274269	0.0958865
JAM-A	THOP1	-0.478189	0.00275798	0.096227
CDH1	TCN2	0.478189	0.00275798	0.096227
GP6	ENO2	-0.477952	0.00277333	0.0963754
CD2AP	CLSTN2	-0.477952	0.00277333	0.0963754
CCL5	JAM-A	0.477952	0.00277333	0.0963754
ALDH1A1	NPDC1	0.477952	0.00277333	0.0963754
CDH2	BAG6	-0.477715	0.00278877	0.0967181
EPHB4	OPN	0.477715	0.00278877	0.0967181
BAG6	ROR1	-0.477477	0.00280427	0.097062
AXL	ANGPTL7	0.477477	0.00280427	0.097062
IL7R	NRP1	0.47724	0.00281986	0.0975041
CA1	CASP-3	-0.477003	0.00283552	0.0976565
THOP1	S100P	-0.477003	0.00283552	0.0976565
ST6GAL1	CTSO	0.477003	0.00283552	0.0976565
FABP4	DPP7	0.477003	0.00283552	0.0976565
ENG	ENO2	-0.476766	0.00285125	0.0978102
DEFA1	KYAT1	-0.476766	0.00285125	0.0978102
TNXB	DDC	0.476766	0.00285125	0.0978102
DDC	ADGRG2	0.476766	0.00285125	0.0978102
PLTP	TIMD4	0.476292	0.00288295	0.0984114
NRP1	MMP-2	0.476292	0.00288295	0.0984114
FCRL1	CD79B	0.476292	0.00288295	0.0984114
SERPINB8	SUMF2	0.476292	0.00288295	0.0984114
CTSO	CDH2	0.476292	0.00288295	0.0984114
LTBR	ADGRE2	0.476055	0.00289891	0.0988591
ENG	OSMR	0.475818	0.00291495	0.099114
SERPINA7	PI3	0.475818	0.00291495	0.099114
LILRA5	RTN4R	0.475818	0.00291495	0.099114
DEFA1	CD2AP	-0.475581	0.00293107	0.0992731
NOTCH1	TINAGL1	0.475581	0.00293107	0.0992731
EPHB4	ADGRE2	0.475581	0.00293107	0.0992731
ITGAM	RTN4R	0.475581	0.00293107	0.0992731
QDPR	CTSH	-0.475344	0.00294726	0.0996273
PRCP	CLEC5A	0.475344	0.00294726	0.0996273
IL7R	RARRES2	-0.475107	0.00296354	0.0997887
MEGF9	PRSS2	0.475107	0.00296354	0.0997887
OSMR	CPA1	0.475107	0.00296354	0.0997887
ITGB2	CHRDL2	0.475107	0.00296354	0.0997887
OSMR	Gal-3	-0.47487	0.00297989	0.100048
PTPRS	ACP6	0.47487	0.00297989	0.100048
PSP-D	TYRO3	0.47487	0.00297989	0.100048
LTBR	LRP11	0.474633	0.00299632	0.100406
ACP6	SUMF2	0.474633	0.00299632	0.100406
TNFRSF14	KYAT1	-0.474395	0.00301283	0.100861
TNF-R2	LILRA5	0.474158	0.00302942	0.101319
MMP-2	LRIG1	0.473921	0.00304609	0.101681
NT-proBNP	ROR1	0.473921	0.00304609	0.101681
CLEC5A	SIGLEC7	0.473684	0.00306283	0.102142
QPCT	BLM hydrolase	-0.473447	0.00307966	0.102408
MFAP5	LRP11	0.473447	0.00307966	0.102408
TLT-2	USP8	0.473447	0.00307966	0.102408
PRCP	FABP4	0.47321	0.00309657	0.102577
TNF-R2	TNFRSF10C	0.47321	0.00309657	0.102577
PRCP	U-PAR	0.47321	0.00309657	0.102577
FAS	PILRB	0.47321	0.00309657	0.102577
PLTP	TIMP1	-0.472973	0.00311356	0.102943
TCN2	OPG	0.472973	0.00311356	0.102943
CD164	CRKL	-0.472736	0.00313063	0.103311
TNC	COMT	0.472736	0.00313063	0.103311
CRTAC1	IGFBP-2	0.472499	0.00314778	0.103778
VCAM1	MCFD2	-0.472262	0.00316502	0.10405
CHI3L1	CANT1	0.472262	0.00316502	0.10405
BLM hydrolase	BAG6	0.472262	0.00316502	0.10405
RETN	THOP1	-0.472025	0.00318234	0.104421
PAM	CLSTN2	0.472025	0.00318234	0.104421
THOP1	VCAN	-0.471788	0.00319973	0.104499
OPG	Notch 3	0.471788	0.00319973	0.104499
TNF-R2	CD164	0.471788	0.00319973	0.104499
FETUB	CTSH	0.471788	0.00319973	0.104499
KLK6	NPDC1	0.471788	0.00319973	0.104499
ANGPTL7	PPP1R2	-0.47155	0.00321722	0.104774
AHCY	ARG1	0.47155	0.00321722	0.104774
JAM-A	USP8	0.47155	0.00321722	0.104774
PTPRS	QPCT	0.471313	0.00323478	0.104952
GAS6	IL-1RT1	0.471313	0.00323478	0.104952
QPCT	SEMA3F	0.471313	0.00323478	0.104952
Notch 3	CLSTN2	0.471313	0.00323478	0.104952
C2	IL-17RA	-0.471076	0.00325243	0.10523
ENG	uPA	0.471076	0.00325243	0.10523
ITGB2	ANXA11	0.471076	0.00325243	0.10523
CA1	TNXB	0.470839	0.00327016	0.105508
TLT-2	JAM-A	0.470839	0.00327016	0.105508
CD46	CHI3L1	0.470839	0.00327016	0.105508
NID1	ENO2	-0.470602	0.00328798	0.105592
FCN2	PCSK9	0.470602	0.00328798	0.105592
AOC3	ICAM-2	0.470602	0.00328798	0.105592
OPG	DDC	0.470602	0.00328798	0.105592
CDH5	LRP11	0.470602	0.00328798	0.105592
PGLYRP1	PILRB	0.470365	0.00330588	0.105971
U-PAR	SIGLEC7	0.470365	0.00330588	0.105971
IL-1RT1	CASP-3	-0.470128	0.00332386	0.106156
NID1	THOP1	-0.470128	0.00332386	0.106156
CR2	PAM	0.470128	0.00332386	0.106156
VCAM1	MMP-2	0.470128	0.00332386	0.106156
Notch 3	KLK6	0.469891	0.00334193	0.106341
AXL	KLK6	0.469891	0.00334193	0.106341
TNFRSF14	CLEC5A	0.469891	0.00334193	0.106341
CA4	NADK	0.469891	0.00334193	0.106341
NADK	CCDC80	-0.469654	0.00336009	0.106821
QDPR	NOMO1	-0.469417	0.00337833	0.107107
CCL18	NOMO1	0.469417	0.00337833	0.107107
AXL	LRP11	0.469417	0.00337833	0.107107
CCL14	TNFRSF14	0.46918	0.00339666	0.10759
DPP4	ENO2	-0.468943	0.00341507	0.108074
CLUL1	PPP1R2	-0.468706	0.00343358	0.108364
TNF-R2	PGLYRP1	0.468706	0.00343358	0.108364
TNFRSF10C	S100P	0.468706	0.00343358	0.108364
FABP4	NPTXR	-0.468468	0.00345216	0.108753
LILRB1	CRKL	-0.468468	0.00345216	0.108753
SERPINB8	CHRDL2	0.468231	0.00347084	0.109242
uPA	QDPR	-0.467994	0.0034896	0.109634
FABP4	CDHR5	0.467994	0.0034896	0.109634
CD46	CFHR5	-0.467757	0.00350846	0.109927
LILRB1	BAG6	-0.467757	0.00350846	0.109927
OPG	NPTXR	0.467757	0.00350846	0.109927
TINAGL1	BAG6	-0.46752	0.0035274	0.110123
SERPINA7	EGFR	0.46752	0.0035274	0.110123
CCL5	CA13	0.46752	0.0035274	0.110123
JAM-A	SUMF2	0.46752	0.0035274	0.110123
TIMD4	AXL	0.467283	0.00354642	0.110321
CST3	IL-18BP	0.467283	0.00354642	0.110321
uPA	CTSZ	0.467283	0.00354642	0.110321
AP-N	GAL	0.467283	0.00354642	0.110321
MET	PLXNB2	0.467046	0.00356554	0.110618
TIE1	ICAM-2	0.467046	0.00356554	0.110618
DEFA1	SERPINB8	0.467046	0.00356554	0.110618
t-PA	CCDC80	0.466809	0.00358475	0.111114
SERPINA5	CFHR5	-0.466572	0.00360405	0.111315
BLM hydrolase	TFF2	-0.466572	0.00360405	0.111315
ITGB2	CTSZ	0.466572	0.00360405	0.111315
VCAM1	CDH2	0.466572	0.00360405	0.111315
THOP1	PAG1	-0.466335	0.00362344	0.111616
PRCP	GP6	0.466335	0.00362344	0.111616
CD46	PGLYRP1	0.466335	0.00362344	0.111616
CFHR5	ANGPTL7	-0.465861	0.00366249	0.11242
CD46	BAG6	-0.465861	0.00366249	0.11242
VASN	BAG6	-0.465861	0.00366249	0.11242
QPCT	VASN	0.465861	0.00366249	0.11242
MEPE	VCAN	0.465624	0.00368215	0.112924
TIE1	BLM hydrolase	-0.465386	0.0037019	0.11313
NT-proBNP	TFF2	0.465386	0.0037019	0.11313
COL18A1	LRP11	0.465386	0.0037019	0.11313
U-PAR	CANT1	0.465386	0.0037019	0.11313
CA4	FKBP4	-0.465149	0.00372174	0.113536
F11	TFPI	0.465149	0.00372174	0.113536
PGLYRP1	APEX1	0.464912	0.00374168	0.113944
CD93	HDGF	0.464912	0.00374168	0.113944
FKBP4	ROR1	-0.464675	0.00376171	0.114364
SELL	NID1	-0.464438	0.00378183	0.114364
REG1A	CD2AP	-0.464438	0.00378183	0.114364
OSMR	PI3	0.464438	0.00378183	0.114364
TCN2	AP-N	0.464438	0.00378183	0.114364
CNTN1	CCDC80	0.464438	0.00378183	0.114364
CCL5	SIGLEC7	0.464438	0.00378183	0.114364
SEMA3F	SOST	0.464438	0.00378183	0.114364
TIMP1	DIABLO	0.464201	0.00380205	0.114676
FAM3C	REG4	0.464201	0.00380205	0.114676
NPDC1	METRNL	0.464201	0.00380205	0.114676
C2	NT-proBNP	-0.463964	0.00382236	0.114807
MPO	SERPINB8	-0.463964	0.00382236	0.114807
DEFA1	BLM hydrolase	-0.463727	0.00384277	0.114807
BLM hydrolase	SEMA3F	-0.463727	0.00384277	0.114807
FETUB	TFF3	0.463727	0.00384277	0.114807
FABP4	CTSZ	0.463727	0.00384277	0.114807
TNF-R2	PILRB	0.463727	0.00384277	0.114807
PRCP	ANXA4	0.463727	0.00384277	0.114807
ADGRG2	TSHB	0.463727	0.00384277	0.114807
NID1	ANG	0.463964	0.00382236	0.114807
CPB1	SEMA3F	0.463964	0.00382236	0.114807
C2	PON3	-0.46349	0.00386326	0.114925
SELL	COMT	0.46349	0.00386326	0.114925
PTPRS	CD1C	0.46349	0.00386326	0.114925
C2	CDH2	0.46349	0.00386326	0.114925
CFHR5	CRKL	0.46349	0.00386326	0.114925
PAI	ENO2	-0.463253	0.00388386	0.11534
CES1	CHRDL2	0.463253	0.00388386	0.11534
APOM	SSC4D	-0.463016	0.00390455	0.115559
PRCP	TNF-R2	0.463016	0.00390455	0.115559
ST6GAL1	PAI	0.463016	0.00390455	0.115559
TNFRSF10C	RETN	0.463016	0.00390455	0.115559
C1QTNF1	IGFBP-1	-0.462779	0.00392533	0.115779
LILRB1	QPCT	0.462779	0.00392533	0.115779
TLT-2	ACP6	0.462779	0.00392533	0.115779
FETUB	KLK10	0.462779	0.00392533	0.115779
BLM hydrolase	LRP11	-0.462541	0.00394621	0.115902
CDH5	MMP-2	0.462541	0.00394621	0.115902
ST6GAL1	CTSD	0.462541	0.00394621	0.115902
PI3	EGFR	0.462541	0.00394621	0.115902
PRCP	TXNDC5	0.462541	0.00394621	0.115902
TNFRSF10C	CRKL	-0.462304	0.00396719	0.116322
NID1	TXNDC5	0.462304	0.00396719	0.116322
ST6GAL1	TNFRSF14	0.46183	0.00400943	0.117066
F7	CTSZ	0.46183	0.00400943	0.117066
PROC	SOST	0.46183	0.00400943	0.117066
APLP1	ROR1	0.46183	0.00400943	0.117066
Gal-3	RNASE3	0.46183	0.00400943	0.117066
NRP1	IL-1RT1	0.461593	0.0040307	0.117292
MEGF9	CPA1	0.461593	0.0040307	0.117292
CASP-3	CD2AP	0.461593	0.0040307	0.117292
NOTCH1	LRP11	0.461593	0.0040307	0.117292
ITGB2	CHI3L1	0.461356	0.00405207	0.117618
PRCP	SSC4D	0.461356	0.00405207	0.117618
OSMR	METRNL	0.461356	0.00405207	0.117618
TIMP4	MMP-2	0.461119	0.00407353	0.117946
PROC	CCL15	0.461119	0.00407353	0.117946
DPP4	SEMA3F	0.461119	0.00407353	0.117946
ICAM3	LYVE1	0.460882	0.00409509	0.118078
ITGB2	MMP-9	0.460882	0.00409509	0.118078
PRTN3	CASP-3	0.460882	0.00409509	0.118078
SEMA3F	CD79B	0.460882	0.00409509	0.118078
SEMA3F	CTSH	0.460882	0.00409509	0.118078
MPO	ANXA4	-0.460645	0.00411676	0.118604
CD59	Gal-3	-0.460408	0.00413852	0.119033
OPG	BLM hydrolase	-0.460408	0.00413852	0.119033
CHL1	PLTP	0.460171	0.00416038	0.119365
NID1	SERPINB6	0.460171	0.00416038	0.119365
ALCAM	CCDC80	0.460171	0.00416038	0.119365
SERPINB8	FKBP4	-0.459934	0.00418234	0.119797
LILRB1	CD46	0.459934	0.00418234	0.119797
COL18A1	C2	0.459697	0.0042044	0.120132
AZU1	MPO	0.459697	0.0042044	0.120132
CD46	CANT1	0.459697	0.0042044	0.120132
NOTCH1	ENO2	-0.459459	0.00422656	0.120666
FCGR3B	TIMD4	0.459222	0.00424883	0.120903
SCGB3A2	IGFBP-7	0.459222	0.00424883	0.120903
OPG	ADGRG2	0.459222	0.00424883	0.120903
ACP6	ANXA11	0.459222	0.00424883	0.120903
QPCT	PPP1R2	-0.458985	0.00427119	0.121242
TIE1	OSMR	0.458985	0.00427119	0.121242
CTSZ	PAG1	0.458985	0.00427119	0.121242
CASP-3	DDC	-0.458748	0.00429366	0.121581
ENG	NRP1	0.458748	0.00429366	0.121581
VCAM1	VASN	0.458748	0.00429366	0.121581
PRCP	LILRB1	0.458511	0.00431623	0.121724
LCN2	CHIT1	0.458511	0.00431623	0.121724
OSMR	ST2	0.458511	0.00431623	0.121724
QPCT	CTSZ	0.458511	0.00431623	0.121724
Ep-CAM	DDC	0.458511	0.00431623	0.121724
GDF-15	OPN	-0.458037	0.00436167	0.122607
PCSK9	CD93	-0.458037	0.00436167	0.122607
TNF-R1	KYAT1	-0.458037	0.00436167	0.122607
AOC3	LRP11	0.458037	0.00436167	0.122607
FETUB	IGFBP-2	-0.4578	0.00438455	0.122753
TCN2	KIT	0.4578	0.00438455	0.122753
AOC3	IL-1RT1	0.4578	0.00438455	0.122753
CHI3L1	CTSZ	0.4578	0.00438455	0.122753
MMP-2	ROR1	0.4578	0.00438455	0.122753
SCGB3A2	GAL	0.457563	0.00440754	0.123198
SELP	USP8	0.457563	0.00440754	0.123198
VASN	CSTB	-0.457326	0.00443062	0.123248
AXL	PPP1R2	-0.457326	0.00443062	0.123248
IGFBP-1	MCFD2	-0.457326	0.00443062	0.123248
LCN2	PILRB	0.457326	0.00443062	0.123248
LRIG1	TXNDC5	0.457326	0.00443062	0.123248
QDPR	BAG6	0.457326	0.00443062	0.123248
CHI3L1	QDPR	-0.457089	0.00445381	0.123497
CTSD	LILRA5	0.457089	0.00445381	0.123497
TLT-2	SUMF2	0.457089	0.00445381	0.123497
ITGB2	RTN4R	0.457089	0.00445381	0.123497
EGFR	ADGRG2	0.456852	0.00447711	0.123847
LCN2	DPP7	0.456852	0.00447711	0.123847
PILRB	CDH2	0.456852	0.00447711	0.123847
TNFRSF14	CD2AP	-0.456615	0.00450051	0.124098
CD59	PPP1R2	-0.456615	0.00450051	0.124098
ST6GAL1	TLT-2	0.456615	0.00450051	0.124098
CHI3L1	SERPINB8	0.456615	0.00450051	0.124098
COMP	TYMP	-0.456377	0.00452402	0.12445
SERPINA5	QDPR	-0.456377	0.00452402	0.12445
CD2AP	CDH2	-0.456377	0.00452402	0.12445
CCL5	LRIG1	0.45614	0.00454764	0.125001
IL-1RT1	PPP1R2	-0.455903	0.00457136	0.125355
GNLY	CFHR5	0.455903	0.00457136	0.125355
CDH1	MMP-2	0.455903	0.00457136	0.125355
PRSS2	TIE1	0.455666	0.00459518	0.12571
PILRB	ANGPTL1	0.455666	0.00459518	0.12571
MB	CTSH	0.455666	0.00459518	0.12571
CR2	CNTN1	0.455429	0.00461912	0.125968
TNFRSF14	RETN	0.455429	0.00461912	0.125968
PAI	CTSD	0.455429	0.00461912	0.125968
CDHR5	LILRA5	0.455429	0.00461912	0.125968
ICAM1	IL-17RA	-0.455192	0.00464316	0.126326
PCOLCE	ANGPTL3	0.455192	0.00464316	0.126326
CA1	METRNL	0.455192	0.00464316	0.126326
LCN2	KYAT1	-0.454955	0.00466731	0.126884
CCL14	ANGPTL1	-0.454718	0.00469157	0.127145
THOP1	CANT1	-0.454718	0.00469157	0.127145
CST3	FCN2	0.454718	0.00469157	0.127145
QPCT	TNF-R1	0.454718	0.00469157	0.127145
ACP6	SNAP23	0.454481	0.00471594	0.127706
CD46	CD2AP	-0.454244	0.00474042	0.127969
NQO2	ENPP7	-0.454244	0.00474042	0.127969
SELE	ICAM-2	0.454244	0.00474042	0.127969
FABP4	RTN4R	0.454244	0.00474042	0.127969
GAS6	PPP1R2	-0.454007	0.00476501	0.128234
QPCT	GAS6	0.454007	0.00476501	0.128234
CDH1	TYRO3	0.454007	0.00476501	0.128234
GAS6	ROR1	0.454007	0.00476501	0.128234
QPCT	Gal-3	-0.45377	0.00478971	0.1285
CCDC80	PAG1	-0.45377	0.00478971	0.1285
SERPINA7	CDH2	0.45377	0.00478971	0.1285
CTSD	IGFBPL1	0.45377	0.00478971	0.1285
DEFA1	QDPR	-0.453532	0.00481452	0.128669
CDH5	AP-N	0.453532	0.00481452	0.128669
Notch 3	ANGPTL1	0.453532	0.00481452	0.128669
NCAM1	APLP1	0.453532	0.00481452	0.128669
GDF-15	RTN4R	0.453532	0.00481452	0.128669
PRCP	QPCT	0.453295	0.00483944	0.129037
TFF3	IGFBP-1	0.453295	0.00483944	0.129037
Gal-4	TFF2	0.453295	0.00483944	0.129037
CSTB	BLM hydrolase	0.453058	0.00486447	0.129307
DEFA1	SIGLEC7	0.453058	0.00486447	0.129307
NID1	APEX1	0.453058	0.00486447	0.129307
CTSO	SOST	0.453058	0.00486447	0.129307
CD46	SERPINB8	0.452821	0.00488961	0.12948
PRCP	SEMA3F	0.452821	0.00488961	0.12948
ITGAM	APEX1	0.452821	0.00488961	0.12948
CLEC5A	DPP7	0.452821	0.00488961	0.12948
QPCT	RTN4R	0.452821	0.00488961	0.12948
OPN	IL-18BP	0.452584	0.00491487	0.129851
IGFBP-1	NPTXR	0.452584	0.00491487	0.129851
IGFBP-7	METRNL	0.452584	0.00491487	0.129851
ENG	PECAM-1	0.452347	0.00494024	0.130125
CHI3L1	ANXA11	0.452347	0.00494024	0.130125
SELP	PPP1R2	0.452347	0.00494024	0.130125
RETN	DPP7	0.452347	0.00494024	0.130125
CST3	COL18A1	0.45211	0.00496572	0.130302
CST3	C2	0.45211	0.00496572	0.130302
CCL5	SELP	0.45211	0.00496572	0.130302
CCL18	CXCL16	0.45211	0.00496572	0.130302
PCOLCE	COL1A1	0.45211	0.00496572	0.130302
PRCP	PGLYRP1	0.451873	0.00499132	0.130383
ITGB2	SIGLEC7	0.451873	0.00499132	0.130383
TLT-2	SNAP23	0.451873	0.00499132	0.130383
CTSZ	NOMO1	0.451873	0.00499132	0.130383
TFF2	TYRO3	0.451873	0.00499132	0.130383
CLEC5A	VCAN	0.451873	0.00499132	0.130383
CTSD	ENO2	-0.451636	0.00501703	0.130857
LRIG1	BAG6	-0.451636	0.00501703	0.130857
THOP1	SIGLEC7	-0.451399	0.00504285	0.131137
OPG	CNTN1	0.451399	0.00504285	0.131137
CA4	CDH5	0.451399	0.00504285	0.131137
ANG	SDC4	0.451399	0.00504285	0.131137
CA4	VASN	0.451162	0.00506879	0.131614
t-PA	NOMO1	0.451162	0.00506879	0.131614
NCAM1	IGFBPL1	-0.450925	0.00509484	0.131798
ENG	CRTAC1	0.450925	0.00509484	0.131798
PAM	CNTN1	0.450925	0.00509484	0.131798
CTSO	ADGRE2	0.450925	0.00509484	0.131798
CA13	SDC4	0.450925	0.00509484	0.131798
SAA4	ANXA11	-0.450688	0.00512101	0.131885
vWF	RNASE3	-0.450688	0.00512101	0.131885
CHL1	TNXB	0.450688	0.00512101	0.131885
DEFA1	TNFRSF14	0.450688	0.00512101	0.131885
TNFRSF14	IL2-RA	0.450688	0.00512101	0.131885
ANG	CA13	0.450688	0.00512101	0.131885
THBS4	CDH5	0.45045	0.0051473	0.132366
TINAGL1	TYRO3	0.45045	0.0051473	0.132366
C1QTNF1	GAL	-0.450213	0.0051737	0.132652
TGFBR3	TIMP4	0.450213	0.0051737	0.132652
CHRDL2	LRP11	0.450213	0.0051737	0.132652
NT-proBNP	GAL	0.450213	0.0051737	0.132652
ADGRG2	SSC4D	-0.449976	0.00520022	0.132939
ENG	TNXB	0.449976	0.00520022	0.132939
FCGR2A	MB	0.449976	0.00520022	0.132939
ACP6	VCAN	0.449976	0.00520022	0.132939
TIMP1	QDPR	-0.449739	0.00522685	0.133227
CD46	EFEMP1	0.449739	0.00522685	0.133227
FCN2	PI3	0.449739	0.00522685	0.133227
LILRB1	uPA	0.449739	0.00522685	0.133227
IGFBP6	DLK-1	0.449502	0.00525361	0.133615
OSMR	COL1A1	0.449502	0.00525361	0.133615
CCL16	LRIG1	0.449502	0.00525361	0.133615
NCAM1	SELE	-0.449265	0.00528048	0.134004
S100P	KYAT1	-0.449265	0.00528048	0.134004
FCGR2A	CD1C	0.449265	0.00528048	0.134004
CSTB	COL1A1	-0.449028	0.00530747	0.134394
COL18A1	LTBR	0.449028	0.00530747	0.134394
TNFRSF14	SNAP23	0.449028	0.00530747	0.134394
LDL receptor	COL1A1	-0.448791	0.00533458	0.134786
U-PAR	CTSZ	0.448791	0.00533458	0.134786
NCAM1	TSHB	0.448791	0.00533458	0.134786
THOP1	RTN4R	-0.448554	0.00536181	0.134982
TIE1	SHPS-1	0.448554	0.00536181	0.134982
IL-1RT1	IL-18BP	0.448554	0.00536181	0.134982
PGLYRP1	CTSZ	0.448554	0.00536181	0.134982
EPHB4	IGFBP-2	0.448554	0.00536181	0.134982
NCAM1	CDH5	0.448317	0.00538916	0.135278
PAM	ICAM-2	0.448317	0.00538916	0.135278
CDH1	CDH2	0.448317	0.00538916	0.135278
CDH2	IGFBPL1	0.448317	0.00538916	0.135278
THBS4	TYMP	-0.44808	0.00541663	0.135772
GAS6	LRP11	0.44808	0.00541663	0.135772
LDL receptor	Notch 3	-0.447843	0.00544422	0.135972
PRTN3	EGFR	-0.447843	0.00544422	0.135972
APEX1	BAG6	-0.447843	0.00544422	0.135972
uPA	CTSH	0.447843	0.00544422	0.135972
LRP11	ADGRE2	0.447843	0.00544422	0.135972
GRN	ANXA11	-0.447606	0.00547193	0.13598
DIABLO	BAG6	-0.447606	0.00547193	0.13598
QPCT	CES1	0.447606	0.00547193	0.13598
NOTCH1	GAS6	0.447606	0.00547193	0.13598
VASN	AXL	0.447606	0.00547193	0.13598
AP-N	IL-1RT1	0.447606	0.00547193	0.13598
CHIT1	DPP7	0.447606	0.00547193	0.13598
Ep-CAM	Gal-4	0.447368	0.00549976	0.136476
FCRL1	DDC	0.447368	0.00549976	0.136476
PRTN3	SIGLEC7	-0.447131	0.00552772	0.137072
CA4	CD46	0.446894	0.0055558	0.137473
DPP4	CDH5	0.446894	0.0055558	0.137473
DEFA1	DPP7	0.446894	0.0055558	0.137473
CD46	PAG1	0.446657	0.005584	0.138073
Gal-3	TINAGL1	-0.44642	0.00561232	0.138477
CRTAC1	CPA1	0.44642	0.00561232	0.138477
SERPINA7	ENPP7	0.44642	0.00561232	0.138477
CD46	RETN	0.446183	0.00564077	0.138686
CHI3L1	TNF-R1	0.446183	0.00564077	0.138686
PAM	ADGRG2	0.446183	0.00564077	0.138686
SERPINB6	TYMP	0.446183	0.00564077	0.138686
KIT	ARG1	0.446183	0.00564077	0.138686
TXNDC5	BAG6	-0.445946	0.00566934	0.139192
IGFBP-1	Gal-4	0.445946	0.00566934	0.139192
LDL receptor	ST2	-0.445709	0.00569804	0.1396
HDGF	NQO2	-0.445709	0.00569804	0.1396
PLXNB2	CTSD	0.445709	0.00569804	0.1396
NOTCH1	TCN2	0.445472	0.00572686	0.139714
MMP-2	NPTXR	0.445472	0.00572686	0.139714
ANXA4	ANXA11	0.445472	0.00572686	0.139714
CDH1	CLSTN2	0.445472	0.00572686	0.139714
SOST	ADGRE2	0.445472	0.00572686	0.139714
FCRL1	MEP1B	0.445472	0.00572686	0.139714
CHI3L1	BAG6	-0.445235	0.00575581	0.140322
Gal-4	CD2AP	-0.444998	0.00578488	0.140734
TNFRSF10C	PGLYRP1	0.444998	0.00578488	0.140734
MEGF9	CCL15	0.444998	0.00578488	0.140734
BLM hydrolase	TNFRSF10C	-0.444761	0.00581408	0.141148
AZU1	ANGPTL1	-0.444761	0.00581408	0.141148
TIMP1	NID1	0.444761	0.00581408	0.141148
QPCT	LILRB2	0.444523	0.00584341	0.141761
DPP4	CASP-3	-0.444286	0.00587286	0.142078
VASN	CASP-3	-0.444286	0.00587286	0.142078
CA4	TIMP4	0.444286	0.00587286	0.142078
ICAM3	IL-1RT1	0.444286	0.00587286	0.142078
CA1	CDH1	0.444049	0.00590244	0.142397
VASN	TNF-R1	0.444049	0.00590244	0.142397
MMP-9	S100P	0.444049	0.00590244	0.142397
GAS6	CDH2	0.444049	0.00590244	0.142397
ENO2	CLSTN2	-0.443812	0.00593215	0.142519
ENO2	CANT1	-0.443812	0.00593215	0.142519
CD2AP	TYRO3	-0.443812	0.00593215	0.142519
CHRDL2	BAG6	-0.443812	0.00593215	0.142519
SERPINA5	PCSK9	0.443812	0.00593215	0.142519
CHL1	ADGRG2	0.443812	0.00593215	0.142519
NPTXR	APLP1	0.443575	0.00596199	0.14294
LCN2	APEX1	0.443575	0.00596199	0.14294
CTSO	IGFBPL1	0.443575	0.00596199	0.14294
MCFD2	VCAN	-0.443338	0.00599196	0.143361
TLT-2	CTSD	0.443338	0.00599196	0.143361
PTPRS	MEPE	0.443338	0.00599196	0.143361
PAM	TIMD4	0.443101	0.00602206	0.143685
ENG	EPHB4	0.443101	0.00602206	0.143685
ITGAM	TNF-R1	0.443101	0.00602206	0.143685
CDH2	RTN4R	0.443101	0.00602206	0.143685
OSMR	TNF-R2	0.442864	0.00605229	0.14401
NOTCH1	CDH5	0.442864	0.00605229	0.14401
DPP4	TINAGL1	0.442864	0.00605229	0.14401
NID1	ANXA4	0.442864	0.00605229	0.14401
FABP4	OPN	-0.442627	0.00608264	0.144238
CDH1	RARRES2	-0.442627	0.00608264	0.144238
ACP6	NADK	0.442627	0.00608264	0.144238
U-PAR	APEX1	0.442627	0.00608264	0.144238
MPO	CRKL	0.442627	0.00608264	0.144238
ENG	IGLC2	-0.44239	0.00611313	0.144468
MMP-9	DDC	-0.44239	0.00611313	0.144468
OSMR	ANGPTL7	0.44239	0.00611313	0.144468
TNFRSF14	GRAP2	0.44239	0.00611313	0.144468
CCDC80	LRP11	0.44239	0.00611313	0.144468
CNTN1	CTSZ	-0.442153	0.00614376	0.144994
IL-18BP	KLK6	0.442153	0.00614376	0.144994
PLTP	C2	-0.441916	0.00617451	0.145423
MB	CD79B	0.441916	0.00617451	0.145423
CCL18	IGFBPL1	0.441916	0.00617451	0.145423
uPA	CD2AP	-0.441679	0.00620539	0.145657
CA1	ENO2	-0.441679	0.00620539	0.145657
PLTP	PAM	0.441679	0.00620539	0.145657
MET	PTPRS	0.441679	0.00620539	0.145657
TNFRSF14	ACP6	0.441679	0.00620539	0.145657
GP1BA	CTSD	0.441441	0.00623641	0.146286
BLM hydrolase	CDH5	-0.441204	0.00626756	0.146522
CA1	AXL	0.441204	0.00626756	0.146522
PRCP	CHI3L1	0.441204	0.00626756	0.146522
TIMP4	MMP-3	0.441204	0.00626756	0.146522
CFHR5	CD2AP	0.441204	0.00626756	0.146522
MMP-9	CNTN1	-0.440967	0.00629885	0.146759
PLXNB2	IL-1RT2	0.440967	0.00629885	0.146759
CHI3L1	MMP-3	0.440967	0.00629885	0.146759
LYVE1	ADGRG2	0.440967	0.00629885	0.146759
SHPS-1	FAM3C	0.440967	0.00629885	0.146759
CR2	TIMD4	0.44073	0.00633027	0.146998
CCL5	OPG	0.44073	0.00633027	0.146998
TNF-R1	FAM3C	0.44073	0.00633027	0.146998
LRP11	CANT1	0.44073	0.00633027	0.146998
TNFRSF14	SDC4	0.44073	0.00633027	0.146998
IL7R	SSC4D	-0.440493	0.00636182	0.14714
IL7R	TGFBR3	0.440493	0.00636182	0.14714
IGFBP6	MFAP5	0.440493	0.00636182	0.14714
PTPRS	EPHB4	0.440493	0.00636182	0.14714
ENG	GDF-15	0.440493	0.00636182	0.14714
CTSO	LRP11	0.440493	0.00636182	0.14714
CFHR5	IGFBPL1	-0.440019	0.00642534	0.147333
PTPRS	OSMR	0.440019	0.00642534	0.147333
CDH1	CPA1	0.440019	0.00642534	0.147333
U-PAR	PILRB	0.440019	0.00642534	0.147333
ITGB2	CANT1	0.440019	0.00642534	0.147333
OPG	CDH2	0.440019	0.00642534	0.147333
TINAGL1	CDH2	0.440019	0.00642534	0.147333
SOST	CDH2	0.440019	0.00642534	0.147333
CTSO	METRNL	0.440019	0.00642534	0.147333
TGFBR3	IL-17RA	0.440256	0.00639351	0.147333
EFEMP1	CDH5	0.440256	0.00639351	0.147333
AP-N	PON3	0.440256	0.00639351	0.147333
GDF-15	SEMA3F	0.440256	0.00639351	0.147333
TNXB	CNTN1	0.439782	0.0064573	0.147578
FCRL1	APLP1	0.439782	0.0064573	0.147578
LILRA5	APEX1	0.439782	0.0064573	0.147578
ANG	CHRDL2	0.439782	0.0064573	0.147578
SERPINB6	SDC4	0.439782	0.0064573	0.147578
NCAM1	PON3	0.439545	0.0064894	0.147825
ACP6	CLEC5A	0.439545	0.0064894	0.147825
Gal-4	FAM3C	0.439545	0.0064894	0.147825
LDL receptor	TXNDC5	0.439545	0.0064894	0.147825
DEFA1	RTN4R	0.439545	0.0064894	0.147825
ST2	IGFBP-2	0.439308	0.00652163	0.148365
CFHR5	QDPR	0.439308	0.00652163	0.148365
MPO	SIGLEC7	-0.439071	0.00655401	0.148712
RETN	KYAT1	-0.439071	0.00655401	0.148712
CLEC5A	NADK	0.439071	0.00655401	0.148712
CD46	RTN4R	0.439071	0.00655401	0.148712
BLM hydrolase	CXCL16	-0.438834	0.00658652	0.148769
SAA4	CXCL16	0.438834	0.00658652	0.148769
TIMP1	CHI3L1	0.438834	0.00658652	0.148769
OSMR	IGFBP-2	0.438834	0.00658652	0.148769
CD46	CLEC5A	0.438834	0.00658652	0.148769
PRCP	LILRA5	0.438834	0.00658652	0.148769
C2	LILRA5	0.438834	0.00658652	0.148769
PAI	CD93	-0.438596	0.00661917	0.149118
LILRB1	LYVE1	0.438596	0.00661917	0.149118
CD59	FAS	0.438596	0.00661917	0.149118
CCL5	MMP-3	0.438596	0.00661917	0.149118
TCN2	CD2AP	-0.438359	0.00665196	0.149663
PLTP	GAL	0.438359	0.00665196	0.149663
APOM	FABP4	-0.438122	0.00668488	0.149821
OPG	PRTN3	-0.438122	0.00668488	0.149821
uPA	THOP1	-0.438122	0.00668488	0.149821
CA1	LTBR	0.438122	0.00668488	0.149821
IL-1RT1	PILRB	0.438122	0.00668488	0.149821
EGFR	PILRB	0.438122	0.00668488	0.149821
FAM3C	BAG6	-0.437885	0.00671795	0.149981
C2	PI3	0.437885	0.00671795	0.149981
TCN2	IL-1RT1	0.437885	0.00671795	0.149981
EGFR	SEMA3F	0.437885	0.00671795	0.149981
SNAP23	NECTIN2	0.437885	0.00671795	0.149981
MPO	KYAT1	0.437885	0.00671795	0.149981
CHL1	C2	-0.437648	0.00675116	0.150529
ICAM3	THBS4	0.437648	0.00675116	0.150529
CRTAC1	IL-1RT1	0.437411	0.00678451	0.150981
VASN	TINAGL1	0.437411	0.00678451	0.150981
NID1	USP8	0.437411	0.00678451	0.150981
FCGR2A	AXL	0.437174	0.006818	0.151339
CDH5	SHPS-1	0.437174	0.006818	0.151339
COL18A1	IL-18BP	0.437174	0.006818	0.151339
DPP4	CD79B	0.437174	0.006818	0.151339
OPN	DPP7	-0.436937	0.00685163	0.151504
IGFBP3	SHPS-1	0.436937	0.00685163	0.151504
CNTN1	FCRL1	0.436937	0.00685163	0.151504
ITGB2	CTSH	0.436937	0.00685163	0.151504
LDL receptor	SSC4D	0.436937	0.00685163	0.151504
LTBR	ROR1	0.436937	0.00685163	0.151504
ANG	THOP1	-0.4367	0.00688541	0.151768
ENO2	FAM3C	-0.4367	0.00688541	0.151768
FCGR3B	DEFA1	0.4367	0.00688541	0.151768
VASN	CCL16	0.4367	0.00688541	0.151768
OSMR	CANT1	0.4367	0.00688541	0.151768
GDF-15	CASP-3	-0.436463	0.00691933	0.15184
DPP4	QPCT	0.436463	0.00691933	0.15184
CCL18	TNFRSF14	0.436463	0.00691933	0.15184
GAS6	TNF-R2	0.436463	0.00691933	0.15184
CCL18	TLT-2	0.436463	0.00691933	0.15184
AXL	MMP-2	0.436463	0.00691933	0.15184
PRCP	TNF-R1	0.436463	0.00691933	0.15184
OSMR	IGLC2	-0.436226	0.00695339	0.152011
BLM hydrolase	PSP-D	-0.436226	0.00695339	0.152011
ST6GAL1	CCL18	0.436226	0.00695339	0.152011
CHL1	PON3	0.436226	0.00695339	0.152011
QPCT	SERPINB8	0.436226	0.00695339	0.152011
TINAGL1	ROR1	0.436226	0.00695339	0.152011
PRCP	IL7R	-0.435989	0.00698759	0.15228
U-PAR	KYAT1	-0.435989	0.00698759	0.15228
CDH1	EPHB4	0.435989	0.00698759	0.15228
MET	CPA1	0.435989	0.00698759	0.15228
F7	SSC4D	0.435989	0.00698759	0.15228
KLK6	PPP1R2	-0.435752	0.00702194	0.15274
USP8	KYAT1	-0.435752	0.00702194	0.15274
IL-17RA	CLSTN2	0.435752	0.00702194	0.15274
SEMA3F	QDPR	-0.435514	0.00705644	0.153011
IL-1RT1	MCFD2	-0.435514	0.00705644	0.153011
SELL	NECTIN2	-0.435514	0.00705644	0.153011
OSMR	ADGRE2	0.435514	0.00705644	0.153011
ADGRE2	NPDC1	0.435514	0.00705644	0.153011
TFPI	IGFBP-2	0.435277	0.00709108	0.153379
PAM	TINAGL1	0.435277	0.00709108	0.153379
PAI	NOMO1	0.435277	0.00709108	0.153379
PECAM-1	NECTIN2	0.435277	0.00709108	0.153379
ITGB2	THOP1	-0.43504	0.00712586	0.153749
CLEC5A	HDGF	-0.43504	0.00712586	0.153749
PAM	OSMR	0.43504	0.00712586	0.153749
SERPINB8	VCAN	0.43504	0.00712586	0.153749
CFHR5	SEMA3F	-0.434803	0.00716079	0.154119
IL-1RT1	MMP-2	0.434803	0.00716079	0.154119
SCGB3A2	PON3	0.434803	0.00716079	0.154119
Notch 3	ROR1	0.434803	0.00716079	0.154119
SEMA3F	FKBP4	-0.434566	0.00719587	0.154198
REG1A	ACP6	-0.434329	0.0072311	0.154198
PTPRS	CD46	0.434329	0.0072311	0.154198
QPCT	FCGR2A	0.434329	0.0072311	0.154198
QPCT	CDH5	0.434329	0.0072311	0.154198
CRTAC1	ICAM-2	0.434329	0.0072311	0.154198
EGFR	TINAGL1	0.434329	0.0072311	0.154198
CCL5	TYMP	0.434329	0.0072311	0.154198
QPCT	PAG1	0.434329	0.0072311	0.154198
MET	CRTAC1	0.434566	0.00719587	0.154198
PLXNB2	CTSZ	0.434566	0.00719587	0.154198
TLT-2	CA13	0.434566	0.00719587	0.154198
APOM	ADGRG2	0.434566	0.00719587	0.154198
EGFR	ADGRE2	0.434566	0.00719587	0.154198
CRTAC1	CDH2	0.434566	0.00719587	0.154198
CTSD	BAG6	-0.434092	0.00726647	0.154289
QPCT	CHI3L1	0.434092	0.00726647	0.154289
COL18A1	CTSO	0.434092	0.00726647	0.154289
uPA	SIGLEC7	0.434092	0.00726647	0.154289
CDHR5	DPP7	0.434092	0.00726647	0.154289
CDHR5	RTN4R	0.434092	0.00726647	0.154289
VASN	METRNL	0.434092	0.00726647	0.154289
BLM hydrolase	AP-N	-0.433855	0.007302	0.154383
CCL15	MEPE	-0.433855	0.007302	0.154383
COL1A1	THOP1	-0.433855	0.007302	0.154383
CHI3L1	CRKL	-0.433855	0.007302	0.154383
NOTCH1	PI3	0.433855	0.007302	0.154383
CASP-3	ENO2	0.433855	0.007302	0.154383
CST3	SEMA3F	0.433855	0.007302	0.154383
CDH1	FKBP4	-0.433618	0.00733767	0.154666
SERPINA5	TIMP1	0.433618	0.00733767	0.154666
PROC	TFPI	0.433618	0.00733767	0.154666
TFF2	REG4	0.433618	0.00733767	0.154666
CNTN1	TYRO3	0.433618	0.00733767	0.154666
FCGR2A	ENO2	-0.433381	0.00737349	0.155044
CD46	GP6	0.433381	0.00737349	0.155044
TNXB	Ep-CAM	0.433381	0.00737349	0.155044
NOTCH1	CLSTN2	0.433381	0.00737349	0.155044
TCN2	ICAM-2	0.433144	0.00740946	0.155612
EFEMP1	TYRO3	0.433144	0.00740946	0.155612
KIT	TFPI	0.432907	0.00744558	0.155993
SHPS-1	NPTXR	0.432907	0.00744558	0.155993
ANXA11	APEX1	0.432907	0.00744558	0.155993
PILRB	ENPP7	0.432907	0.00744558	0.155993
CFHR5	LILRB2	-0.43267	0.00748185	0.156282
CA1	SOD1	0.43267	0.00748185	0.156282
AXL	EGFR	0.43267	0.00748185	0.156282
FABP4	CCL16	0.43267	0.00748185	0.156282
TLT-2	CTSO	0.43267	0.00748185	0.156282
SERPINA7	GDF-15	0.432432	0.00751827	0.156759
SEMA3F	ADGRE2	0.432432	0.00751827	0.156759
TNFRSF10C	PAG1	0.432432	0.00751827	0.156759
Notch 3	SSC4D	-0.432195	0.00755485	0.157144
FAS	CRKL	-0.432195	0.00755485	0.157144
LTBR	NECTIN2	0.432195	0.00755485	0.157144
PRCP	DAB2	0.432195	0.00755485	0.157144
SIGLEC7	BAG6	-0.431958	0.00759158	0.157814
MPO	TNF-R1	-0.431721	0.00762846	0.158202
CHL1	PSP-D	0.431721	0.00762846	0.158202
SELE	NECTIN2	0.431721	0.00762846	0.158202
SPARCL1	ARG1	0.431721	0.00762846	0.158202
LILRB1	TIE1	0.431484	0.00766549	0.158308
OSMR	CPB1	0.431484	0.00766549	0.158308
PTPRS	CD93	0.431484	0.00766549	0.158308
CTSD	CDHR5	0.431484	0.00766549	0.158308
TNFRSF10C	CANT1	0.431484	0.00766549	0.158308
IL-1RT2	CDH2	0.431484	0.00766549	0.158308
CCL5	SDC4	0.431484	0.00766549	0.158308
FCGR3B	LYVE1	0.431247	0.00770268	0.158981
CCL14	SOD1	-0.43101	0.00774002	0.158996
ITGB2	AZU1	-0.43101	0.00774002	0.158996
IL-1RT2	CD2AP	-0.43101	0.00774002	0.158996
BLM hydrolase	TINAGL1	-0.43101	0.00774002	0.158996
FABP4	ADGRG2	-0.43101	0.00774002	0.158996
CLEC5A	QDPR	-0.43101	0.00774002	0.158996
ENG	VASN	0.43101	0.00774002	0.158996
IL-18BP	LRP11	0.43101	0.00774002	0.158996
MMP-9	IGFBP-7	-0.430773	0.00777752	0.159389
NADK	KYAT1	-0.430773	0.00777752	0.159389
MMP-2	OPN	0.430773	0.00777752	0.159389
TNFRSF14	CHI3L1	0.430773	0.00777752	0.159389
PLXNB2	TIE1	0.430536	0.00781517	0.159689
PLTP	TNXB	0.430536	0.00781517	0.159689
PAM	IGFBP-7	0.430536	0.00781517	0.159689
Notch 3	TINAGL1	0.430536	0.00781517	0.159689
OSMR	NOMO1	0.430536	0.00781517	0.159689
Gal-4	COMT	-0.430299	0.00785298	0.160085
CA4	TNF-R1	0.430299	0.00785298	0.160085
PRCP	ANXA11	0.430299	0.00785298	0.160085
OSMR	CLSTN2	0.430299	0.00785298	0.160085
BLM hydrolase	IL-1RT1	-0.430062	0.00789094	0.1602
CHL1	RARRES2	-0.430062	0.00789094	0.1602
MFAP5	FKBP4	-0.430062	0.00789094	0.1602
COL18A1	EPHB4	0.430062	0.00789094	0.1602
AXL	FCRL1	0.430062	0.00789094	0.1602
IL-1RT2	SDC4	0.430062	0.00789094	0.1602
GRN	KYAT1	0.430062	0.00789094	0.1602
CASP-3	TINAGL1	-0.429825	0.00792906	0.160318
PPP1R2	NPDC1	-0.429825	0.00792906	0.160318
FCN2	LDL receptor	0.429825	0.00792906	0.160318
MMP-9	U-PAR	0.429825	0.00792906	0.160318
CR2	FCRL1	0.429825	0.00792906	0.160318
Gal-3	CD2AP	0.429825	0.00792906	0.160318
CES1	SERPINB8	0.429825	0.00792906	0.160318
ENG	PAM	0.429587	0.00796734	0.160998
GP6	THOP1	-0.42935	0.00800578	0.16168
OSMR	CSTB	-0.429113	0.00804438	0.162083
CA1	BLM hydrolase	-0.429113	0.00804438	0.162083
CFHR5	ENO2	0.429113	0.00804438	0.162083
PI3	LILRA5	0.429113	0.00804438	0.162083
Gal-3	IL-1RT1	-0.428876	0.00808313	0.162581
TNXB	MMP-2	0.428876	0.00808313	0.162581
IGFBP-7	CLSTN2	0.428876	0.00808313	0.162581
PAM	BLM hydrolase	-0.428639	0.00812205	0.163174
S100P	PILRB	0.428639	0.00812205	0.163174
PRCP	THOP1	-0.428402	0.00816112	0.163392
PCSK9	RNASE3	-0.428402	0.00816112	0.163392
Notch 3	EGFR	0.428402	0.00816112	0.163392
TXNDC5	PPP1R2	0.428402	0.00816112	0.163392
QPCT	LRP11	0.428402	0.00816112	0.163392
IGFBP-2	GAL	0.428402	0.00816112	0.163392
TNC	MCP-1	-0.428165	0.00820036	0.163611
ANG	MPO	-0.428165	0.00820036	0.163611
NOTCH1	VCAM1	0.428165	0.00820036	0.163611
SEMA3F	SIGLEC7	0.428165	0.00820036	0.163611
CLSTN2	FAM3C	0.428165	0.00820036	0.163611
S100P	DPP7	0.428165	0.00820036	0.163611
CA1	FCGR2A	0.427928	0.00823976	0.163832
ANGPTL3	TFPI	0.427928	0.00823976	0.163832
PTPRS	AXL	0.427928	0.00823976	0.163832
MET	ST2	0.427928	0.00823976	0.163832
CDH5	ICAM-2	0.427928	0.00823976	0.163832
ANGPTL7	KLK10	0.427928	0.00823976	0.163832
QPCT	CASP-3	-0.427691	0.00827932	0.164243
SAA4	MEPE	-0.427691	0.00827932	0.164243
CR2	CD1C	0.427691	0.00827932	0.164243
FETUB	RTN4R	0.427691	0.00827932	0.164243
ANXA11	FKBP4	-0.427454	0.00831904	0.164654
TNF-R2	KYAT1	-0.427454	0.00831904	0.164654
KLK6	TYRO3	0.427454	0.00831904	0.164654
ANXA4	DAB2	0.427454	0.00831904	0.164654
TNF-R2	GDF-15	0.427217	0.00835892	0.165067
TGFBR3	IGFBP-7	0.427217	0.00835892	0.165067
PRSS2	DDC	0.427217	0.00835892	0.165067
GAS6	ADGRE2	0.427217	0.00835892	0.165067
QPCT	NRP1	0.42698	0.00839897	0.165294
PRCP	LDL receptor	0.42698	0.00839897	0.165294
ICAM3	uPA	0.42698	0.00839897	0.165294
REG1A	IGFBP-7	0.42698	0.00839897	0.165294
APOM	NPTXR	0.42698	0.00839897	0.165294
NID1	ACP6	0.42698	0.00839897	0.165294
SELE	NPTXR	-0.426743	0.00843918	0.165897
SERPINA5	ARG1	-0.426743	0.00843918	0.165897
CRTAC1	TIMP4	0.426505	0.00847956	0.166408
CD46	TLT-2	0.426505	0.00847956	0.166408
NOTCH1	CXCL16	0.426505	0.00847956	0.166408
ITGAM	BLM hydrolase	-0.426031	0.0085608	0.166684
GDF-15	CD2AP	-0.426031	0.0085608	0.166684
ANG	COL1A1	0.426031	0.0085608	0.166684
CNTN1	TFF2	0.426031	0.0085608	0.166684
NID1	TYMP	0.426031	0.0085608	0.166684
SERPINB8	ANXA4	0.426031	0.0085608	0.166684
ACP6	PAG1	0.426031	0.0085608	0.166684
CA4	ROR1	0.426031	0.0085608	0.166684
PRTN3	RNASE3	0.426031	0.0085608	0.166684
SERPINA7	TFF3	0.426268	0.0085201	0.166684
IL2-RA	PI3	0.426268	0.0085201	0.166684
NADK	APEX1	0.426268	0.0085201	0.166684
CLSTN2	REG4	0.426268	0.0085201	0.166684
TNXB	METRNL	0.426268	0.0085201	0.166684
SELP	ANGPTL1	-0.425794	0.00860168	0.167292
FAM3C	LRP11	0.425794	0.00860168	0.167292
OSMR	PRTN3	-0.425557	0.00864272	0.167808
CD2AP	IGFBPL1	-0.425557	0.00864272	0.167808
THOP1	DAB2	-0.425557	0.00864272	0.167808
PRTN3	SEMA3F	-0.42532	0.00868392	0.168326
PLTP	PSP-D	0.42532	0.00868392	0.168326
CES1	PGLYRP1	0.42532	0.00868392	0.168326
LYVE1	LILRB2	0.425083	0.0087253	0.168657
IL7R	ICAM-2	0.425083	0.0087253	0.168657
TFPI	ICAM-2	0.425083	0.0087253	0.168657
F11	NQO2	0.425083	0.0087253	0.168657
MMP-9	SSC4D	0.425083	0.0087253	0.168657
VASN	FKBP4	-0.424846	0.00876684	0.168989
PROC	ANGPTL3	0.424846	0.00876684	0.168989
IGLC2	PLC	0.424846	0.00876684	0.168989
PRTN3	CD2AP	0.424846	0.00876684	0.168989
OPN	ROR1	0.424846	0.00876684	0.168989
ICAM1	C2	0.424609	0.00880855	0.169605
TIMP1	GRAP2	0.424609	0.00880855	0.169605
NRP1	ICAM-2	0.424372	0.00885043	0.170128
IL-1RT1	TSHB	0.424372	0.00885043	0.170128
CD46	ROR1	0.424372	0.00885043	0.170128
PRTN3	IL-18BP	-0.424135	0.00889248	0.170371
VCAM1	PPP1R2	-0.424135	0.00889248	0.170371
IGLC2	CDH2	-0.424135	0.00889248	0.170371
PLTP	TGFBR3	0.424135	0.00889248	0.170371
MEGF9	OSMR	0.424135	0.00889248	0.170371
COL18A1	VASN	0.424135	0.00889248	0.170371
MEGF9	PLC	-0.423898	0.00893471	0.170802
CSTB	OPN	-0.423898	0.00893471	0.170802
ITGAM	PLXNB2	0.423898	0.00893471	0.170802
SELE	CTSD	0.423898	0.00893471	0.170802
AP-N	CCDC80	0.423661	0.0089771	0.171424
EGFR	LRP11	0.423661	0.0089771	0.171424
LILRB1	SEMA3F	0.423423	0.00901966	0.172142
Gal-3	CDH5	-0.423186	0.0090624	0.172578
ENG	PRTN3	-0.423186	0.0090624	0.172578
TIE1	ENO2	-0.423186	0.0090624	0.172578
MMP-2	KLK6	0.423186	0.0090624	0.172578
PLTP	F7	-0.422949	0.00910531	0.172638
SERPINA7	TCN2	0.422949	0.00910531	0.172638
CR2	CNDP1	0.422949	0.00910531	0.172638
CA4	AXL	0.422949	0.00910531	0.172638
CA4	COL1A1	0.422949	0.00910531	0.172638
DPP4	ICAM-2	0.422949	0.00910531	0.172638
NID1	CTSO	0.422949	0.00910531	0.172638
CLEC5A	RTN4R	0.422949	0.00910531	0.172638
DDC	NADK	-0.422712	0.00914839	0.172982
LTBR	SELE	0.422712	0.00914839	0.172982
SPARCL1	FCRL1	0.422712	0.00914839	0.172982
DPP4	ADGRE2	0.422712	0.00914839	0.172982
IL2-RA	DAB2	0.422712	0.00914839	0.172982
IL-18BP	FCRL1	0.422475	0.00919165	0.173517
GRAP2	ANXA4	0.422475	0.00919165	0.173517
EGFR	CANT1	0.422475	0.00919165	0.173517
FCN2	PLC	-0.422001	0.00927868	0.174212
FCN2	Notch 3	-0.422001	0.00927868	0.174212
NPTXR	CD164	-0.422001	0.00927868	0.174212
PON3	SSC4D	-0.422001	0.00927868	0.174212
LCN2	MMP-9	0.422001	0.00927868	0.174212
MCP-1	Gal-4	0.422001	0.00927868	0.174212
TNFRSF14	MMP-3	0.422001	0.00927868	0.174212
PTPRS	KLK6	0.422001	0.00927868	0.174212
USP8	DAB2	0.422001	0.00927868	0.174212
C1QTNF1	RTN4R	0.422238	0.00923508	0.174212
Gal-3	COL1A1	-0.421764	0.00932246	0.174562
OPG	PPP1R2	-0.421764	0.00932246	0.174562
TIE1	RNASE3	-0.421764	0.00932246	0.174562
OPG	IGFBP-7	0.421764	0.00932246	0.174562
CA1	ROR1	0.421764	0.00932246	0.174562
FCGR3B	ITGB2	0.421527	0.00936642	0.174632
CHL1	CNTN1	0.421527	0.00936642	0.174632
TNXB	MB	0.421527	0.00936642	0.174632
CTSZ	CD164	0.421527	0.00936642	0.174632
DIABLO	ANXA11	0.421527	0.00936642	0.174632
PECAM-1	CLSTN2	0.421527	0.00936642	0.174632
C1QTNF1	NOMO1	0.421527	0.00936642	0.174632
IL-1RT1	ROR1	0.421527	0.00936642	0.174632
AP-N	ADGRG2	0.42129	0.00941055	0.175361
ENG	AOC3	0.421053	0.00945486	0.175715
PROC	IL-6RA	0.421053	0.00945486	0.175715
TNF-R1	NADK	0.421053	0.00945486	0.175715
NRP1	LRP11	0.421053	0.00945486	0.175715
TIE1	REG4	0.421053	0.00945486	0.175715
PON3	RARRES2	-0.420816	0.00949935	0.175772
IGFBP3	PSP-D	-0.420578	0.00954402	0.175772
Gal-4	CASP-3	-0.420578	0.00954402	0.175772
ITGAM	KYAT1	-0.420578	0.00954402	0.175772
BLM hydrolase	ROR1	-0.420578	0.00954402	0.175772
TIMP1	C2	0.420578	0.00954402	0.175772
FCGR3B	IL-1RT2	0.420578	0.00954402	0.175772
OPN	COL1A1	0.420578	0.00954402	0.175772
ANGPTL3	PON3	0.420578	0.00954402	0.175772
CCL14	MEPE	0.420578	0.00954402	0.175772
CCL24	CANT1	0.420578	0.00954402	0.175772
DPP4	RTN4R	0.420578	0.00954402	0.175772
IL-17RA	FAS	0.420816	0.00949935	0.175772
DEFA1	IL-1RT2	0.420816	0.00949935	0.175772
PAM	ANGPTL1	0.420816	0.00949935	0.175772
GP1BA	ANXA4	0.420816	0.00949935	0.175772
KLK10	VCAN	0.420816	0.00949935	0.175772
CNTN1	PGLYRP1	-0.420341	0.00958886	0.175852
CASP-3	CLSTN2	-0.420341	0.00958886	0.175852
CANT1	CRKL	-0.420341	0.00958886	0.175852
GAS6	MMP-2	0.420341	0.00958886	0.175852
TNFRSF14	SHPS-1	0.420341	0.00958886	0.175852
U-PAR	ACP6	0.420341	0.00958886	0.175852
GP6	TYMP	0.420341	0.00958886	0.175852
SIGLEC7	CANT1	0.420341	0.00958886	0.175852
AXL	FKBP4	-0.420104	0.00963389	0.176491
Ep-CAM	TFF2	0.420104	0.00963389	0.176491
IL-1RT2	THOP1	-0.419867	0.0096791	0.177039
CDH1	TIE1	0.419867	0.0096791	0.177039
LCN2	CHRDL2	0.419867	0.0096791	0.177039
PTPRS	CDH5	0.41963	0.00972448	0.177775
CDH1	IL7R	0.419393	0.00977005	0.178514
NRP1	CD2AP	-0.419156	0.0098158	0.178786
PRCP	CRKL	-0.419156	0.0098158	0.178786
PPP1R2	METRNL	-0.419156	0.0098158	0.178786
ST6GAL1	TFPI	0.419156	0.0098158	0.178786
SERPINA7	IL-1RT1	0.419156	0.0098158	0.178786
ANGPTL7	REG4	0.419156	0.0098158	0.178786
APLP1	PPP1R2	-0.418919	0.00986173	0.17934
GAS6	CPA1	0.418919	0.00986173	0.17934
CRTAC1	CPB1	0.418919	0.00986173	0.17934
ANG	BAG6	-0.418682	0.00990784	0.179896
EPHB4	ICAM-2	0.418682	0.00990784	0.179896
TNXB	TFF2	0.418682	0.00990784	0.179896
OSMR	CD2AP	-0.418445	0.00995414	0.180265
CHIT1	uPA	0.418445	0.00995414	0.180265
CA4	ANXA11	0.418445	0.00995414	0.180265
IL-1RT2	CD1C	0.418445	0.00995414	0.180265
CA4	TYRO3	0.418445	0.00995414	0.180265
MMP-9	IGFBP-1	-0.418208	0.0100006	0.180542
Gal-3	AXL	-0.418208	0.0100006	0.180542
THOP1	CLEC5A	-0.418208	0.0100006	0.180542
CES1	SIGLEC7	0.418208	0.0100006	0.180542
VASN	CDH2	0.418208	0.0100006	0.180542
CLUL1	TSHB	0.418208	0.0100006	0.180542
DEFA1	Gal-3	-0.417971	0.0100473	0.180914
OPG	Gal-3	-0.417971	0.0100473	0.180914
SERPINA7	ALCAM	0.417971	0.0100473	0.180914
KIT	AP-N	0.417971	0.0100473	0.180914
NOTCH1	SHPS-1	0.417971	0.0100473	0.180914
VCAM1	DDC	0.417734	0.0100941	0.181569
GP1BA	CA13	0.417734	0.0100941	0.181569
EFEMP1	LYVE1	0.417496	0.0101412	0.18185
COMP	PLC	0.417496	0.0101412	0.18185
ST6GAL1	LTBR	0.417496	0.0101412	0.18185
TFF3	KLK10	0.417496	0.0101412	0.18185
CPA1	CDH2	0.417496	0.0101412	0.18185
SELE	IGFBPL1	0.417496	0.0101412	0.18185
CASP-3	ICAM-2	-0.417259	0.0101884	0.182132
OSMR	BAG6	-0.417259	0.0101884	0.182132
PLXNB2	QPCT	0.417259	0.0101884	0.182132
CA4	MFAP5	0.417259	0.0101884	0.182132
PAI	CHI3L1	0.417259	0.0101884	0.182132
CDH5	TSHB	0.417259	0.0101884	0.182132
IGFBP-7	PPP1R2	-0.417022	0.0102358	0.18251
CHI3L1	CD1C	-0.417022	0.0102358	0.18251
Ep-CAM	PAG1	-0.417022	0.0102358	0.18251
ENG	QPCT	0.417022	0.0102358	0.18251
PSP-D	DDC	0.417022	0.0102358	0.18251
CA4	BLM hydrolase	-0.416785	0.0102834	0.182889
GRAP2	NPDC1	-0.416785	0.0102834	0.182889
AOC3	ALCAM	0.416785	0.0102834	0.182889
ITGAM	SIGLEC7	0.416785	0.0102834	0.182889
TIMD4	TSHB	0.416785	0.0102834	0.182889
TNC	FABP4	-0.416548	0.0103312	0.182895
CD59	CD2AP	-0.416548	0.0103312	0.182895
ENO2	TYRO3	-0.416548	0.0103312	0.182895
PLTP	IL7R	0.416548	0.0103312	0.182895
CRTAC1	SELE	0.416548	0.0103312	0.182895
CD59	ANGPTL1	0.416548	0.0103312	0.182895
REG1A	REG4	0.416548	0.0103312	0.182895
LYVE1	TSHB	0.416548	0.0103312	0.182895
IGFBP6	ROR1	0.416548	0.0103312	0.182895
DEFA1	MMP-9	0.416311	0.0103792	0.183558
CA4	CHRDL2	0.416311	0.0103792	0.183558
AP-N	PECAM-1	0.416074	0.0104273	0.184222
DPP4	CANT1	0.416074	0.0104273	0.184222
ENG	DPP4	0.415837	0.0104757	0.184794
LDL receptor	CTSO	0.415837	0.0104757	0.184794
PRCP	CDHR5	0.415837	0.0104757	0.184794
t-PA	NADK	-0.4156	0.0105242	0.185368
IGFBPL1	BAG6	-0.4156	0.0105242	0.185368
OPG	NOMO1	0.4156	0.0105242	0.185368
CA4	MPO	-0.415363	0.010573	0.185661
IGFBP-1	SSC4D	-0.415363	0.010573	0.185661
TLT-2	CRKL	-0.415363	0.010573	0.185661
SHPS-1	ICAM-2	0.415363	0.010573	0.185661
PLXNB2	FAM3C	0.415363	0.010573	0.185661
GAL	ARG1	0.415363	0.010573	0.185661
IGLC2	PILRB	-0.415126	0.0106219	0.185956
DPP4	PPP1R2	-0.415126	0.0106219	0.185956
ICAM1	CST3	0.415126	0.0106219	0.185956
PCOLCE	SCGB3A2	0.415126	0.0106219	0.185956
AP-N	KLK6	0.415126	0.0106219	0.185956
AP-N	DDC	0.415126	0.0106219	0.185956
PROC	ICAM3	-0.414889	0.010671	0.186533
SIGLEC7	HDGF	-0.414889	0.010671	0.186533
CCL5	SUMF2	0.414889	0.010671	0.186533
ITGAM	CD2AP	-0.414651	0.0107203	0.186831
CD2AP	SIGLEC7	-0.414651	0.0107203	0.186831
CDH1	TNF-R2	0.414651	0.0107203	0.186831
ITGAM	TNF-R2	0.414651	0.0107203	0.186831
JAM-A	SERPINB6	0.414651	0.0107203	0.186831
PLC	FAM3C	0.414651	0.0107203	0.186831
GRN	PGLYRP1	-0.414414	0.0107698	0.187412
IL7R	APOM	0.414414	0.0107698	0.187412
METRNL	ROR1	0.414414	0.0107698	0.187412
LDL receptor	CPB1	-0.414177	0.0108196	0.187618
MEP1B	RNASE3	-0.414177	0.0108196	0.187618
CCL18	PAI	0.414177	0.0108196	0.187618
SEMA3F	PILRB	0.414177	0.0108196	0.187618
[truncated: 32,717 more rows]

## Sheet: Study 2, IgM+IgG-
Protein-1	Protein-2	Correlation	Pvalue	FDR
LCN2	S100P	0.943535	4.70516e-11	1.63344e-06
LCN2	PAG1	0.93563	1.68737e-10	2.92894e-06
LCN2	U-PAR	0.927724	5.19755e-10	6.01461e-06
PGLYRP1	S100P	0.923207	9.34979e-10	8.11468e-06
LCN2	PGLYRP1	0.91869	1.62456e-09	9.20432e-06
U-PAR	S100P	0.919819	1.41929e-09	9.20432e-06
U-PAR	PAG1	0.917561	1.85592e-09	9.20432e-06
LCN2	CLEC5A	0.913043	3.10396e-09	1.34696e-05
U-PAR	PGLYRP1	0.910785	3.97293e-09	1.53249e-05
CHI3L1	CLEC5A	0.906268	6.38666e-09	2.01563e-05
PGLYRP1	PAG1	0.906268	6.38666e-09	2.01563e-05
NADK	PAG1	0.900621	1.11908e-08	3.2375e-05
SNAP23	SDC4	0.899492	1.24692e-08	3.32986e-05
S100P	PAG1	0.898363	1.38762e-08	3.44089e-05
U-PAR	CHI3L1	0.896104	1.71209e-08	3.96247e-05
CLEC5A	PAG1	0.894975	1.89837e-08	4.11898e-05
LCN2	CHI3L1	0.892716	2.32587e-08	4.7497e-05
PGLYRP1	NADK	0.889328	3.12825e-08	6.03335e-05
S100P	CLEC5A	0.887069	3.79166e-08	6.58156e-05
U-PAR	NADK	0.887069	3.79166e-08	6.58156e-05
GP1BA	GP6	0.88594	4.16808e-08	6.89042e-05
GRAP2	SNAP23	0.884811	4.57736e-08	7.22308e-05
CA13	DAB2	0.879164	7.20932e-08	0.000108817
CPA1	CPB1	0.878035	7.87371e-08	0.000109337
PAI	CA13	0.878035	7.87371e-08	0.000109337
GP6	SNAP23	0.876906	8.59194e-08	0.000114722
GRAP2	DAB2	0.875776	9.36777e-08	0.000120449
SNAP23	DAB2	0.869001	1.54727e-07	0.00019184
EPHB4	LTBR	0.866742	1.81785e-07	0.000217616
CHI3L1	S100P	0.865613	1.96826e-07	0.000220419
LCN2	NADK	0.865613	1.96826e-07	0.000220419
PRSS2	CPA1	0.864483	2.1296e-07	0.000231034
RETN	PAG1	0.862225	2.48786e-07	0.000261722
GP6	SDC4	0.856578	3.62745e-07	0.000370384
U-PAR	CLEC5A	0.855449	3.90416e-07	0.000376491
SELP	CA13	0.855449	3.90416e-07	0.000376491
LTBR	TNF-R1	0.85319	4.51426e-07	0.00042356
SNAP23	SUMF2	0.852061	4.84984e-07	0.00043171
GRAP2	SDC4	0.852061	4.84984e-07	0.00043171
RETN	NADK	0.849802	5.58791e-07	0.000484975
MMP-9	PGLYRP1	0.848673	5.99292e-07	0.000495358
CLEC5A	NADK	0.848673	5.99292e-07	0.000495358
CHI3L1	NADK	0.846414	6.88164e-07	0.000530896
FCRL1	SEMA3F	0.846414	6.88164e-07	0.000530896
TNFRSF14	SDC4	0.846414	6.88164e-07	0.000530896
SELP	SNAP23	0.844156	7.885e-07	0.000582416
CHI3L1	PAG1	0.844156	7.885e-07	0.000582416
SDC4	DAB2	0.843027	8.43356e-07	0.000609958
GRAP2	SUMF2	0.83738	1.17148e-06	0.000829979
PGLYRP1	CLEC5A	0.833992	1.41846e-06	0.000984863
PRCP	U-PAR	0.832863	1.51044e-06	0.00102816
LCN2	RETN	0.831733	1.60764e-06	0.00103354
RETN	U-PAR	0.831733	1.60764e-06	0.00103354
ANXA4	ANXA11	0.831733	1.60764e-06	0.00103354
SELP	GRAP2	0.830604	1.71033e-06	0.00106028
GP1BA	SNAP23	0.830604	1.71033e-06	0.00106028
PAI	GRAP2	0.828346	1.93322e-06	0.00117743
NRP1	KIT	0.827216	2.05398e-06	0.00118843
PGLYRP1	ANXA4	0.827216	2.05398e-06	0.00118843
PAI	DAB2	0.827216	2.05398e-06	0.00118843
PRCP	TNFRSF14	0.824958	2.31564e-06	0.00129661
TNFRSF14	TXNDC5	0.824958	2.31564e-06	0.00129661
DEFA1	LCN2	0.822699	2.60625e-06	0.00139198
NADK	ANXA4	0.822699	2.60625e-06	0.00139198
SUMF2	DAB2	0.822699	2.60625e-06	0.00139198
CA13	SNAP23	0.82157	2.76326e-06	0.00145348
S100P	NADK	0.82044	2.92855e-06	0.00151743
PLTP	MET	0.818182	3.28548e-06	0.00165302
ACP6	DAB2	0.818182	3.28548e-06	0.00165302
ICAM3	ICAM-2	0.817053	3.4779e-06	0.00172484
THOP1	CRKL	0.815923	3.68018e-06	0.00179945
TLT-2	SDC4	0.814794	3.89275e-06	0.00187696
GP1BA	TLT-2	0.810277	4.85512e-06	0.00227771
DEFA1	CLEC5A	0.810277	4.85512e-06	0.00227771
TNFRSF14	SUMF2	0.809147	5.12618e-06	0.00237281
PRSS2	CPB1	0.808018	5.41046e-06	0.00247144
SUMF2	SDC4	0.806889	5.70852e-06	0.00257373
TLT-2	GP6	0.803501	6.69114e-06	0.00297807
EPHB4	ROR1	0.802372	7.05019e-06	0.00309816
SELP	GP6	0.801242	7.42607e-06	0.00318276
CA13	GRAP2	0.801242	7.42607e-06	0.00318276
DEFA1	S100P	0.798984	8.231e-06	0.00348472
PGLYRP1	CHI3L1	0.797854	8.66146e-06	0.00357966
MMP-9	CLEC5A	0.797854	8.66146e-06	0.00357966
NADK	ANXA11	0.796725	9.11157e-06	0.00372138
PRCP	LCN2	0.795596	9.58208e-06	0.00373766
PAI	SNAP23	0.795596	9.58208e-06	0.00373766
CA13	SDC4	0.795596	9.58208e-06	0.00373766
TXNDC5	SDC4	0.795596	9.58208e-06	0.00373766
CST3	PLC	0.793337	1.05875e-05	0.00408396
GP6	GRAP2	0.792208	1.11241e-05	0.00419765
FAM3C	METRNL	0.792208	1.11241e-05	0.00419765
IGFBP6	CST3	0.791078	1.16844e-05	0.00431526
MPO	PAG1	-0.791078	1.16844e-05	0.00431526
CCL5	PAI	0.789949	1.22692e-05	0.00443686
NPTXR	GAL	0.789949	1.22692e-05	0.00443686
SELP	ANXA11	0.78882	1.28796e-05	0.00451646
TNFRSF14	SNAP23	0.78882	1.28796e-05	0.00451646
TNFSF13B	CRKL	-0.78882	1.28796e-05	0.00451646
MMP-9	S100P	0.787691	1.35165e-05	0.00464593
GP6	CA13	0.787691	1.35165e-05	0.00464593
TLT-2	PAI	0.786561	1.41808e-05	0.00473366
RETN	CHI3L1	0.786561	1.41808e-05	0.00473366
SPARCL1	COL1A1	0.786561	1.41808e-05	0.00473366
NRP1	PECAM-1	0.785432	1.48736e-05	0.00482571
TNFRSF10C	S100P	0.785432	1.48736e-05	0.00482571
MMP-9	NADK	0.785432	1.48736e-05	0.00482571
GP1BA	CA13	0.783173	1.63486e-05	0.00525516
ST6GAL1	DIABLO	0.782044	1.7133e-05	0.00545678
CST3	LTBR	0.780915	1.79502e-05	0.00561404
IL-1RT1	MB	0.780915	1.79502e-05	0.00561404
LCN2	MMP-9	0.778656	1.96876e-05	0.00610244
THOP1	BAG6	0.777527	2.06102e-05	0.00633188
TNF-R2	IL2-RA	0.776398	2.15704e-05	0.0064555
ACP6	DPP7	0.776398	2.15704e-05	0.0064555
CCL5	DAB2	0.776398	2.15704e-05	0.0064555
GP1BA	SELP	0.775268	2.25696e-05	0.00652937
SELP	PAI	0.775268	2.25696e-05	0.00652937
CTSD	SERPINB8	0.775268	2.25696e-05	0.00652937
PRCP	SUMF2	0.775268	2.25696e-05	0.00652937
IGFBP6	LTBR	0.774139	2.3609e-05	0.00666349
RETN	PGLYRP1	0.774139	2.3609e-05	0.00666349
ACP6	GRAP2	0.774139	2.3609e-05	0.00666349
LCN2	TNFRSF10C	0.77301	2.469e-05	0.0068571
JAM-A	SNAP23	0.77301	2.469e-05	0.0068571
IGFBP6	PLC	0.770751	2.69826e-05	0.00726147
PRCP	PGLYRP1	0.770751	2.69826e-05	0.00726147
JAM-A	DIABLO	0.770751	2.69826e-05	0.00726147
CD46	NECTIN2	0.770751	2.69826e-05	0.00726147
TXNDC5	SUMF2	0.769622	2.81972e-05	0.00752995
GP6	JAM-A	0.768492	2.94593e-05	0.00780693
PRCP	S100P	0.767363	3.07704e-05	0.00797183
PGLYRP1	ANXA11	0.767363	3.07704e-05	0.00797183
PAI	SDC4	0.767363	3.07704e-05	0.00797183
Notch 3	TINAGL1	0.766234	3.21323e-05	0.00820223
GP6	DAB2	0.766234	3.21323e-05	0.00820223
MPO	NADK	-0.765104	3.35465e-05	0.00837841
TLT-2	CA13	0.765104	3.35465e-05	0.00837841
CTSD	NOMO1	0.765104	3.35465e-05	0.00837841
TLT-2	TXNDC5	0.762846	3.65388e-05	0.00899631
IGFBP-1	NECTIN2	0.762846	3.65388e-05	0.00899631
CHIT1	PGLYRP1	0.760587	3.97615e-05	0.00958584
CCL5	CA13	0.760587	3.97615e-05	0.00958584
RETN	ANXA4	0.760587	3.97615e-05	0.00958584
TNFRSF10C	PGLYRP1	0.759458	4.14639e-05	0.00979225
CTSD	CHI3L1	0.759458	4.14639e-05	0.00979225
ACP6	SUMF2	0.759458	4.14639e-05	0.00979225
TNFRSF14	DIABLO	0.758329	4.32295e-05	0.0100722
CHIT1	ANXA4	0.758329	4.32295e-05	0.0100722
TNF-R2	LILRA5	0.757199	4.50604e-05	0.0104288
COMP	TINAGL1	0.75607	4.69585e-05	0.010655
DEFA1	PAG1	0.75607	4.69585e-05	0.010655
DIABLO	PAG1	0.75607	4.69585e-05	0.010655
PAM	NRP1	0.754941	4.89259e-05	0.0106825
PAM	KIT	0.754941	4.89259e-05	0.0106825
LYVE1	ALCAM	0.754941	4.89259e-05	0.0106825
TNF-R2	TFF3	0.754941	4.89259e-05	0.0106825
TNFRSF10C	CANT1	0.754941	4.89259e-05	0.0106825
PRCP	PAG1	0.754941	4.89259e-05	0.0106825
TNFRSF14	TLT-2	0.753811	5.09648e-05	0.0110581
MCFD2	SUMF2	0.752682	5.30774e-05	0.0114449
LCN2	SUMF2	0.751553	5.52659e-05	0.0118433
CNTN1	MMP-2	0.750423	5.75326e-05	0.0122534
TNFRSF10C	U-PAR	0.749294	5.98798e-05	0.0125987
MB	ROR1	0.749294	5.98798e-05	0.0125987
PTPRS	MEPE	0.748165	6.23099e-05	0.012953
RETN	S100P	0.748165	6.23099e-05	0.012953
TNF-R2	EPHB4	0.747036	6.48255e-05	0.0130842
U-PAR	CTSD	0.747036	6.48255e-05	0.0130842
GDF-15	SIGLEC7	0.747036	6.48255e-05	0.0130842
OSMR	BAG6	-0.747036	6.48255e-05	0.0130842
MMP-9	PAG1	0.747036	6.48255e-05	0.0130842
OSMR	THOP1	-0.745906	6.7429e-05	0.0134533
ACP6	SNAP23	0.745906	6.7429e-05	0.0134533
ST6GAL1	TLT-2	0.744777	7.01231e-05	0.0137536
PCOLCE	Gal-4	0.744777	7.01231e-05	0.0137536
RETN	CLEC5A	0.744777	7.01231e-05	0.0137536
DEFA1	PGLYRP1	0.743648	7.29103e-05	0.0139843
DPP4	EGFR	0.743648	7.29103e-05	0.0139843
PLTP	PECAM-1	0.743648	7.29103e-05	0.0139843
GP1BA	GRAP2	0.743648	7.29103e-05	0.0139843
CCL5	CD46	0.742518	7.57933e-05	0.0142229
TNFRSF14	GP6	0.742518	7.57933e-05	0.0142229
t-PA	GLRX	0.742518	7.57933e-05	0.0142229
ACP6	DIABLO	0.742518	7.57933e-05	0.0142229
CD46	TNFRSF14	0.741389	7.87751e-05	0.0142435
GP1BA	PAI	0.741389	7.87751e-05	0.0142435
ST6GAL1	JAM-A	0.741389	7.87751e-05	0.0142435
Gal-4	DDC	0.741389	7.87751e-05	0.0142435
GP1BA	SDC4	0.741389	7.87751e-05	0.0142435
ACP6	SDC4	0.741389	7.87751e-05	0.0142435
SELP	DAB2	0.741389	7.87751e-05	0.0142435
CA4	U-PAR	0.74026	8.18582e-05	0.0146484
CLEC5A	DIABLO	0.74026	8.18582e-05	0.0146484
PRCP	ACP6	0.73913	8.50458e-05	0.0150635
LCN2	CANT1	0.73913	8.50458e-05	0.0150635
ANXA4	PAG1	0.738001	8.83407e-05	0.0155677
CD46	QPCT	0.735743	9.52646e-05	0.016536
TIMD4	LYVE1	0.735743	9.52646e-05	0.016536
U-PAR	DIABLO	0.735743	9.52646e-05	0.016536
ENG	NCAM1	0.734613	9.88999e-05	0.0169971
FAM3C	REG4	0.734613	9.88999e-05	0.0169971
NPDC1	METRNL	0.733484	0.000102655	0.0175555
TIMD4	ALCAM	0.732355	0.000106533	0.0178667
PAM	CNTN1	0.732355	0.000106533	0.0178667
Notch 3	CLSTN2	0.732355	0.000106533	0.0178667
TNXB	TYRO3	0.732355	0.000106533	0.0178667
GP1BA	JAM-A	0.731225	0.000110538	0.0182735
QPCT	THOP1	-0.731225	0.000110538	0.0182735
ALCAM	RTN4R	0.731225	0.000110538	0.0182735
IL-17RA	PCSK9	0.730096	0.000114673	0.0184305
APOM	CD93	-0.730096	0.000114673	0.0184305
MET	PECAM-1	0.730096	0.000114673	0.0184305
OPG	FAM3C	0.730096	0.000114673	0.0184305
DIABLO	SUMF2	0.730096	0.000114673	0.0184305
CCL5	SDC4	0.730096	0.000114673	0.0184305
MPO	RETN	-0.728967	0.000118941	0.018769
IGLC2	PECAM-1	-0.728967	0.000118941	0.018769
TIMD4	SEMA3F	0.728967	0.000118941	0.018769
MMP-9	ANXA11	0.728967	0.000118941	0.018769
CA4	CLEC5A	0.727837	0.000123347	0.0191166
CHIT1	NADK	0.727837	0.000123347	0.0191166
CTSZ	LILRA5	0.727837	0.000123347	0.0191166
GP6	SUMF2	0.727837	0.000123347	0.0191166
SUMF2	PAG1	0.726708	0.000127893	0.0197331
PRCP	F7	0.725579	0.000132584	0.0201877
MMP-9	U-PAR	0.725579	0.000132584	0.0201877
TLT-2	GRAP2	0.725579	0.000132584	0.0201877
COMP	THBS4	0.724449	0.000137424	0.0206528
LCN2	MPO	-0.724449	0.000137424	0.0206528
OSMR	TNFSF13B	0.724449	0.000137424	0.0206528
EPHB4	IL2-RA	0.72332	0.000142415	0.0212192
LTBR	CCDC80	0.72332	0.000142415	0.0212192
NCAM1	NRP1	0.722191	0.000147563	0.0218923
LILRB1	TNFRSF14	0.721062	0.000152871	0.0220211
NCAM1	MMP-2	0.721062	0.000152871	0.0220211
MMP-9	CHI3L1	0.721062	0.000152871	0.0220211
TNF-R2	CTSZ	0.721062	0.000152871	0.0220211
ENG	ICAM-2	0.721062	0.000152871	0.0220211
U-PAR	SERPINB8	0.721062	0.000152871	0.0220211
LILRB2	CRKL	-0.721062	0.000152871	0.0220211
CA1	TIMP4	-0.718803	0.000163986	0.0232365
ITGB2	THOP1	-0.718803	0.000163986	0.0232365
S100P	DIABLO	0.718803	0.000163986	0.0232365
NID1	CA13	0.718803	0.000163986	0.0232365
LCN2	CHIT1	0.717674	0.000169801	0.0236739
GP6	DIABLO	0.717674	0.000169801	0.0236739
LILRA5	CANT1	0.717674	0.000169801	0.0236739
DIABLO	DAB2	0.717674	0.000169801	0.0236739
CD46	COL18A1	0.716544	0.000175793	0.0243141
PAI	DIABLO	0.716544	0.000175793	0.0243141
COL18A1	VASN	0.715415	0.000181968	0.0246766
OSMR	FCRL1	0.715415	0.000181968	0.0246766
ENO2	ANXA11	0.715415	0.000181968	0.0246766
TLT-2	SNAP23	0.715415	0.000181968	0.0246766
TFF2	FAM3C	0.715415	0.000181968	0.0246766
CES1	CTSD	0.714286	0.000188329	0.0253412
DIABLO	SDC4	0.714286	0.000188329	0.0253412
CRTAC1	CLSTN2	0.713156	0.000194882	0.0261217
LTBR	IL-18BP	0.712027	0.000201631	0.0266153
CXCL16	TNF-R1	0.712027	0.000201631	0.0266153
CHI3L1	SERPINB8	0.712027	0.000201631	0.0266153
CD46	SDC4	0.712027	0.000201631	0.0266153
CA4	LCN2	0.710898	0.000208581	0.0271202
TNFSF13B	vWF	0.710898	0.000208581	0.0271202
CHIT1	S100P	0.710898	0.000208581	0.0271202
SELP	SDC4	0.710898	0.000208581	0.0271202
FCGR2A	OSMR	0.709768	0.000215737	0.027535
IL2-RA	LTBR	0.709768	0.000215737	0.027535
OPN	CCDC80	0.709768	0.000215737	0.027535
LCN2	DIABLO	0.709768	0.000215737	0.027535
ENG	KYAT1	0.709768	0.000215737	0.027535
NRP1	IGLC2	-0.708639	0.000223104	0.0279613
TNF-R2	IL-18BP	0.708639	0.000223104	0.0279613
RETN	ALDH1A1	-0.708639	0.000223104	0.0279613
PAM	CLSTN2	0.708639	0.000223104	0.0279613
CCDC80	ROR1	0.708639	0.000223104	0.0279613
CCL5	GP1BA	0.70751	0.000230687	0.0283991
ALCAM	PLC	0.70751	0.000230687	0.0283991
TNF-R2	LTBR	0.70751	0.000230687	0.0283991
EPHB4	IL-1RT1	0.70751	0.000230687	0.0283991
CHI3L1	CANT1	0.70751	0.000230687	0.0283991
CST3	LYVE1	0.706381	0.000238492	0.0286488
TNFRSF14	U-PAR	0.706381	0.000238492	0.0286488
ALCAM	MEPE	0.706381	0.000238492	0.0286488
DEFA1	NADK	0.706381	0.000238492	0.0286488
TLT-2	DIABLO	0.706381	0.000238492	0.0286488
U-PAR	ANXA4	0.706381	0.000238492	0.0286488
SELP	SUMF2	0.706381	0.000238492	0.0286488
DIABLO	GRAP2	0.705251	0.000246524	0.0294101
CES1	LILRA5	0.705251	0.000246524	0.0294101
CCL5	TLT-2	0.704122	0.000254788	0.029682
AOC3	SELE	0.704122	0.000254788	0.029682
CHIT1	CHI3L1	0.704122	0.000254788	0.029682
IGFBP-1	IL-18BP	0.704122	0.000254788	0.029682
IGFBP6	CCDC80	0.704122	0.000254788	0.029682
DIABLO	SNAP23	0.704122	0.000254788	0.029682
CNTN1	CLSTN2	0.704122	0.000254788	0.029682
U-PAR	ANXA11	0.702993	0.00026329	0.0305699
TNC	TFF3	0.701863	0.000272036	0.0312715
DEFA1	CHI3L1	0.701863	0.000272036	0.0312715
TNFRSF10C	IGFBP-7	-0.701863	0.000272036	0.0312715
TR-AP	TYRO3	0.700734	0.000281031	0.032093
GP1BA	DAB2	0.700734	0.000281031	0.032093
PLTP	NCAM1	0.699605	0.000290282	0.0328255
NCAM1	MET	0.699605	0.000290282	0.0328255
CHIT1	PAG1	0.699605	0.000290282	0.0328255
LILRB1	TNFSF13B	0.698475	0.000299794	0.0331453
CNDP1	OPN	-0.698475	0.000299794	0.0331453
ANG	SCGB3A2	0.698475	0.000299794	0.0331453
LILRB2	THOP1	-0.698475	0.000299794	0.0331453
RETN	SERPINB8	0.698475	0.000299794	0.0331453
TNFRSF14	GRAP2	0.698475	0.000299794	0.0331453
NADK	CANT1	0.698475	0.000299794	0.0331453
NCAM1	KIT	0.697346	0.000309573	0.0335848
TNXB	ICAM-2	0.697346	0.000309573	0.0335848
MEPE	FCRL1	0.697346	0.000309573	0.0335848
CTSD	S100P	0.697346	0.000309573	0.0335848
TNFRSF10C	NADK	0.697346	0.000309573	0.0335848
CCL5	SNAP23	0.697346	0.000309573	0.0335848
IL7R	PECAM-1	0.696217	0.000319626	0.0341419
t-PA	CTSO	0.696217	0.000319626	0.0341419
TINAGL1	ADGRG2	0.696217	0.000319626	0.0341419
U-PAR	SUMF2	0.696217	0.000319626	0.0341419
LRP11	ROR1	0.696217	0.000319626	0.0341419
GDF-15	CTSZ	0.695088	0.000329958	0.0350301
Gal-4	REG4	0.695088	0.000329958	0.0350301
TNFRSF14	IL-17RA	0.693958	0.000340577	0.0358287
TFF3	CTSZ	0.693958	0.000340577	0.0358287
OSMR	ICAM-2	0.693958	0.000340577	0.0358287
TIMD4	TNF-R2	0.692829	0.000351489	0.0366436
CDH1	REG4	0.692829	0.000351489	0.0366436
CLEC5A	CANT1	0.692829	0.000351489	0.0366436
TNFRSF14	LDL receptor	0.6917	0.000362701	0.0373636
CA3	PSP-D	0.6917	0.000362701	0.0373636
JAM-A	PECAM-1	0.6917	0.000362701	0.0373636
ALCAM	SEMA3F	0.6917	0.000362701	0.0373636
PLTP	IL7R	0.69057	0.000374219	0.0380979
PRCP	CA4	0.69057	0.000374219	0.0380979
PAI	JAM-A	0.69057	0.000374219	0.0380979
SNAP23	TXNDC5	0.69057	0.000374219	0.0380979
PRCP	NADK	0.689441	0.00038605	0.0389596
MB	FAM3C	0.689441	0.00038605	0.0389596
TGFBI	ADGRE2	0.689441	0.00038605	0.0389596
TR-AP	IL-1RT2	0.688312	0.000398201	0.0396102
IL2-RA	IL-18BP	0.688312	0.000398201	0.0396102
TIMP1	CD79B	0.688312	0.000398201	0.0396102
THOP1	DPP7	-0.688312	0.000398201	0.0396102
U-PAR	CRKL	-0.688312	0.000398201	0.0396102
PTPRS	MFAP5	0.687182	0.00041068	0.0402745
COMP	Notch 3	0.687182	0.00041068	0.0402745
PAI	GP6	0.687182	0.00041068	0.0402745
EPHB4	MB	0.687182	0.00041068	0.0402745
TNFRSF14	ACP6	0.687182	0.00041068	0.0402745
AP-N	IL-1RT2	0.686053	0.000423494	0.0411821
U-PAR	ACP6	0.686053	0.000423494	0.0411821
S100P	SUMF2	0.686053	0.000423494	0.0411821
ENG	ICAM3	0.684924	0.00043665	0.0414173
DEFA1	MMP-9	0.684924	0.00043665	0.0414173
CST3	ALCAM	0.684924	0.00043665	0.0414173
ST6GAL1	PAI	0.684924	0.00043665	0.0414173
PRCP	CTSD	0.684924	0.00043665	0.0414173
FETUB	CD79B	0.684924	0.00043665	0.0414173
CD46	SNAP23	0.684924	0.00043665	0.0414173
CLEC5A	SUMF2	0.684924	0.00043665	0.0414173
IL-17RA	SDC4	0.684924	0.00043665	0.0414173
LILRB1	LILRB2	0.683794	0.000450155	0.0416735
PLTP	TNXB	0.683794	0.000450155	0.0416735
ST6GAL1	TNFRSF14	0.683794	0.000450155	0.0416735
MPO	CHIT1	-0.683794	0.000450155	0.0416735
CCL5	GRAP2	0.683794	0.000450155	0.0416735
PRCP	CRKL	-0.683794	0.000450155	0.0416735
TNFRSF14	CRKL	-0.683794	0.000450155	0.0416735
vWF	MEP1B	-0.683794	0.000450155	0.0416735
FCRL1	ROR1	0.683794	0.000450155	0.0416735
CA4	CHI3L1	0.682665	0.000464017	0.0421697
CD46	PECAM-1	0.682665	0.000464017	0.0421697
CNTN1	NPTXR	0.682665	0.000464017	0.0421697
LILRB1	THOP1	-0.682665	0.000464017	0.0421697
GP6	ACP6	0.682665	0.000464017	0.0421697
OSMR	TYRO3	0.682665	0.000464017	0.0421697
DPP7	DAB2	0.682665	0.000464017	0.0421697
SERPINA5	IGFBP-2	-0.681536	0.000478245	0.0432363
LILRB1	CRKL	-0.681536	0.000478245	0.0432363
CHIT1	U-PAR	0.680407	0.000492845	0.0443254
NCAM1	PON3	0.680407	0.000492845	0.0443254
CCL14	TNF-R1	0.679277	0.000507826	0.0453205
CST3	TNF-R1	0.679277	0.000507826	0.0453205
LCN2	ANXA4	0.679277	0.000507826	0.0453205
MET	NRP1	0.678148	0.000523196	0.0458669
Notch 3	MMP-2	0.678148	0.000523196	0.0458669
CES1	CHI3L1	0.678148	0.000523196	0.0458669
CA4	S100P	0.678148	0.000523196	0.0458669
MPO	CLEC5A	-0.678148	0.000523196	0.0458669
LILRA5	NOMO1	0.678148	0.000523196	0.0458669
PGLYRP1	CANT1	0.678148	0.000523196	0.0458669
NCAM1	IGLC2	-0.677019	0.000538964	0.0467767
TR-AP	CTSD	0.677019	0.000538964	0.0467767
LYVE1	SEMA3F	0.677019	0.000538964	0.0467767
JAM-A	SDC4	0.677019	0.000538964	0.0467767
PLTP	PTPRS	0.675889	0.000555137	0.0477033
ITGAM	CTSZ	0.675889	0.000555137	0.0477033
EPHB4	TNF-R1	0.675889	0.000555137	0.0477033
KLK6	NQO2	-0.675889	0.000555137	0.0477033
PRCP	DPP7	0.67476	0.000571725	0.0490074
CA4	TNFRSF14	0.673631	0.000588735	0.049488
OSMR	TNFRSF14	0.673631	0.000588735	0.049488
MPO	PGLYRP1	-0.673631	0.000588735	0.049488
FCGR2A	THOP1	-0.673631	0.000588735	0.049488
QPCT	FCRL1	0.673631	0.000588735	0.049488
CD163	TFF2	0.673631	0.000588735	0.049488
GDF-15	QDPR	-0.673631	0.000588735	0.049488
PAI	SUMF2	0.673631	0.000588735	0.049488
ITGB2	CD163	0.672501	0.000606178	0.0503447
SELP	TLT-2	0.672501	0.000606178	0.0503447
AP-N	EGFR	0.672501	0.000606178	0.0503447
BLM hydrolase	CD2AP	0.672501	0.000606178	0.0503447
CDH1	FAM3C	0.672501	0.000606178	0.0503447
SPARCL1	NRP1	0.671372	0.000624061	0.0510965
PLXNB2	NRP1	0.671372	0.000624061	0.0510965
NID1	SELP	0.671372	0.000624061	0.0510965
PRCP	CHI3L1	0.671372	0.000624061	0.0510965
CTSD	CCL16	0.671372	0.000624061	0.0510965
LDL receptor	CDHR5	0.671372	0.000624061	0.0510965
SPARCL1	PLXNB2	0.670243	0.000642394	0.052106
TNFRSF10C	CHI3L1	0.670243	0.000642394	0.052106
ANXA11	PAG1	0.670243	0.000642394	0.052106
TNFRSF14	DAB2	0.670243	0.000642394	0.052106
CCL14	LYVE1	0.669113	0.000661187	0.053011
SOD1	C2	-0.669113	0.000661187	0.053011
NOTCH1	ICAM-2	0.669113	0.000661187	0.053011
TNF-R2	TNF-R1	0.669113	0.000661187	0.053011
LRP11	TYRO3	0.669113	0.000661187	0.053011
CDH1	CD46	0.667984	0.000680447	0.0534444
PRCP	LDL receptor	0.667984	0.000680447	0.0534444
CD163	GDF-15	0.667984	0.000680447	0.0534444
MMP-9	CHIT1	0.667984	0.000680447	0.0534444
TNFRSF10C	CLEC5A	0.667984	0.000680447	0.0534444
EPHB4	CCDC80	0.667984	0.000680447	0.0534444
DEFA1	DIABLO	0.667984	0.000680447	0.0534444
CA13	SUMF2	0.667984	0.000680447	0.0534444
PECAM-1	TYRO3	0.667984	0.000680447	0.0534444
MET	IGLC2	-0.666855	0.000700186	0.054017
NRP1	ICAM-2	0.666855	0.000700186	0.054017
TNFRSF14	THOP1	-0.666855	0.000700186	0.054017
CA4	ACP6	0.666855	0.000700186	0.054017
TFF3	TFF2	0.666855	0.000700186	0.054017
GP1BA	SUMF2	0.666855	0.000700186	0.054017
U-PAR	CANT1	0.666855	0.000700186	0.054017
ST6GAL1	SDC4	0.666855	0.000700186	0.054017
CD46	GP1BA	0.665726	0.000720413	0.0543693
DEFA1	U-PAR	0.665726	0.000720413	0.0543693
t-PA	EGFR	0.665726	0.000720413	0.0543693
EPHB4	IL-18BP	0.665726	0.000720413	0.0543693
CD46	THOP1	-0.665726	0.000720413	0.0543693
Notch 3	ADGRG2	0.665726	0.000720413	0.0543693
GDF-15	LILRA5	0.665726	0.000720413	0.0543693
PRCP	SNAP23	0.665726	0.000720413	0.0543693
MCP-1	MCFD2	0.665726	0.000720413	0.0543693
FAM3C	ROR1	0.665726	0.000720413	0.0543693
ITGAM	DEFA1	0.664596	0.000741137	0.0549772
BLM hydrolase	ENO2	0.664596	0.000741137	0.0549772
JAM-A	GRAP2	0.664596	0.000741137	0.0549772
NRP1	LRP11	0.664596	0.000741137	0.0549772
CASP-3	MCFD2	0.664596	0.000741137	0.0549772
TLT-2	SUMF2	0.664596	0.000741137	0.0549772
COL18A1	SDC4	0.664596	0.000741137	0.0549772
IL-1RT1	ROR1	0.664596	0.000741137	0.0549772
CR2	LILRB5	0.663467	0.000762369	0.0556017
Gal-3	AZU1	0.663467	0.000762369	0.0556017
IL-18BP	TNF-R1	0.663467	0.000762369	0.0556017
IL2-RA	FCRL1	0.663467	0.000762369	0.0556017
SEMA3F	CD79B	0.663467	0.000762369	0.0556017
S100P	ANXA4	0.663467	0.000762369	0.0556017
LILRB1	TXNDC5	0.663467	0.000762369	0.0556017
NRP1	TYRO3	0.663467	0.000762369	0.0556017
IGFBP6	TIMD4	0.662338	0.000784119	0.0567114
Ep-CAM	PCSK9	0.662338	0.000784119	0.0567114
PGLYRP1	DIABLO	0.662338	0.000784119	0.0567114
DPP7	BAG6	-0.662338	0.000784119	0.0567114
FETUB	COL18A1	0.661208	0.000806396	0.0579604
CA4	PGLYRP1	0.661208	0.000806396	0.0579604
CD46	DAB2	0.661208	0.000806396	0.0579604
TIMD4	CCL18	0.660079	0.000829212	0.0587489
NRP1	AOC3	0.660079	0.000829212	0.0587489
QPCT	TNF-R2	0.660079	0.000829212	0.0587489
CHIT1	CLSTN2	-0.660079	0.000829212	0.0587489
NOMO1	ADGRE2	0.660079	0.000829212	0.0587489
TNFSF13B	NECTIN2	0.660079	0.000829212	0.0587489
JAM-A	DAB2	0.660079	0.000829212	0.0587489
ENG	UMOD	0.65895	0.000852577	0.0595535
S100P	SERPINB8	0.65895	0.000852577	0.0595535
CD46	GRAP2	0.65895	0.000852577	0.0595535
MPO	ANXA4	-0.65895	0.000852577	0.0595535
ANXA11	NQO2	0.65895	0.000852577	0.0595535
S100P	CANT1	0.65895	0.000852577	0.0595535
TNFRSF10C	PAG1	0.65895	0.000852577	0.0595535
DPP4	GAS6	0.65782	0.000876502	0.0604943
PECAM-1	THOP1	-0.65782	0.000876502	0.0604943
ITGB2	QDPR	-0.65782	0.000876502	0.0604943
CES1	NOMO1	0.65782	0.000876502	0.0604943
CD46	TXNDC5	0.65782	0.000876502	0.0604943
CCL5	SUMF2	0.65782	0.000876502	0.0604943
LILRB1	OSMR	0.656691	0.000900998	0.0613314
CD46	IGFBP-1	0.656691	0.000900998	0.0613314
TNF-R2	SEMA3F	0.656691	0.000900998	0.0613314
ENO2	APEX1	0.656691	0.000900998	0.0613314
CD46	SUMF2	0.656691	0.000900998	0.0613314
DEFA1	SUMF2	0.656691	0.000900998	0.0613314
CD46	CRKL	-0.656691	0.000900998	0.0613314
TNC	TNF-R2	0.655562	0.000926075	0.0617075
GP6	PCSK9	0.655562	0.000926075	0.0617075
GAS6	MMP-3	0.655562	0.000926075	0.0617075
ICAM3	PECAM-1	0.655562	0.000926075	0.0617075
MMP-3	DDC	0.655562	0.000926075	0.0617075
CA4	DIABLO	0.655562	0.000926075	0.0617075
FETUB	SEMA3F	0.655562	0.000926075	0.0617075
GDF-15	PILRB	0.655562	0.000926075	0.0617075
EFEMP1	CD79B	0.655562	0.000926075	0.0617075
TNFRSF10C	ANXA11	0.655562	0.000926075	0.0617075
REG4	METRNL	0.655562	0.000926075	0.0617075
COL18A1	TNFRSF14	0.654433	0.000951745	0.0625772
ICAM3	CCL24	0.654433	0.000951745	0.0625772
CDH1	IGFBP-1	0.654433	0.000951745	0.0625772
F7	U-PAR	0.654433	0.000951745	0.0625772
LYVE1	FCRL1	0.654433	0.000951745	0.0625772
CHI3L1	DIABLO	0.654433	0.000951745	0.0625772
CRKL	BAG6	0.654433	0.000951745	0.0625772
CCL5	COL18A1	0.653303	0.000978019	0.0640621
COMP	AXL	0.653303	0.000978019	0.0640621
MMP-9	PAI	0.652174	0.00100491	0.0649654
CES1	GDF-15	0.652174	0.00100491	0.0649654
CHI3L1	CTSZ	0.652174	0.00100491	0.0649654
LILRB2	CCL16	0.652174	0.00100491	0.0649654
RETN	ANXA11	0.652174	0.00100491	0.0649654
GP6	TXNDC5	0.652174	0.00100491	0.0649654
LTBR	LRP11	0.652174	0.00100491	0.0649654
CCL5	F11	0.651045	0.00103243	0.0660069
SELL	TLT-2	0.651045	0.00103243	0.0660069
GDF-15	CCL16	0.651045	0.00103243	0.0660069
FCGR3B	SEMA3F	0.651045	0.00103243	0.0660069
DIABLO	TXNDC5	0.651045	0.00103243	0.0660069
SNAP23	DPP7	0.651045	0.00103243	0.0660069
ITGAM	LCN2	0.649915	0.00106058	0.0671884
U-PAR	CTSZ	0.649915	0.00106058	0.0671884
THOP1	SERPINB8	-0.649915	0.00106058	0.0671884
DIABLO	CA13	0.649915	0.00106058	0.0671884
GRAP2	DPP7	0.649915	0.00106058	0.0671884
CRTAC1	Notch 3	0.648786	0.00108939	0.0683895
NRP1	MMP-2	0.648786	0.00108939	0.0683895
F7	PGLYRP1	0.648786	0.00108939	0.0683895
Ep-CAM	vWF	0.648786	0.00108939	0.0683895
ENO2	ANXA4	0.648786	0.00108939	0.0683895
IGFBP6	EPHB4	0.647657	0.00111887	0.0694857
ALCAM	FCRL1	0.647657	0.00111887	0.0694857
PAI	ANXA11	0.647657	0.00111887	0.0694857
OSMR	FAM3C	0.647657	0.00111887	0.0694857
PAI	FKBP4	-0.647657	0.00111887	0.0694857
CA4	PAG1	0.647657	0.00111887	0.0694857
TNC	EFEMP1	0.646527	0.00114901	0.0707254
PLXNB2	KIT	0.646527	0.00114901	0.0707254
F7	LDL receptor	0.646527	0.00114901	0.0707254
MPO	U-PAR	-0.646527	0.00114901	0.0707254
IGFBP-7	ACP6	-0.646527	0.00114901	0.0707254
SOD1	TIE1	-0.645398	0.00117985	0.0721121
SELP	TNFRSF10C	0.645398	0.00117985	0.0721121
PRCP	CLEC5A	0.645398	0.00117985	0.0721121
CCL18	SEMA3F	0.645398	0.00117985	0.0721121
KIT	IGLC2	-0.644269	0.00121139	0.0732658
CRTAC1	NPTXR	0.644269	0.00121139	0.0732658
FCRL1	CD79B	0.644269	0.00121139	0.0732658
TNFRSF10C	ANXA4	0.644269	0.00121139	0.0732658
CCL16	ARG1	-0.644269	0.00121139	0.0732658
ALCAM	NPDC1	0.644269	0.00121139	0.0732658
MET	ICAM3	0.643139	0.00124364	0.0739284
PLC	LTBR	0.643139	0.00124364	0.0739284
DPP4	SELE	0.643139	0.00124364	0.0739284
GAS6	SELE	0.643139	0.00124364	0.0739284
TNF-R1	SEMA3F	0.643139	0.00124364	0.0739284
TFF3	LILRA5	0.643139	0.00124364	0.0739284
DEFA1	CANT1	0.643139	0.00124364	0.0739284
vWF	VCAN	0.643139	0.00124364	0.0739284
FCGR3B	BAG6	-0.643139	0.00124364	0.0739284
GP1BA	NECTIN2	0.643139	0.00124364	0.0739284
MET	IL7R	0.64201	0.00127662	0.0748634
SELP	PGLYRP1	0.64201	0.00127662	0.0748634
CTSD	PGLYRP1	0.64201	0.00127662	0.0748634
CTSD	CTSZ	0.64201	0.00127662	0.0748634
MPO	S100P	-0.64201	0.00127662	0.0748634
AP-N	ADGRG2	0.64201	0.00127662	0.0748634
CCL18	TXNDC5	0.64201	0.00127662	0.0748634
CTSD	PAG1	0.64201	0.00127662	0.0748634
PROC	PCSK9	0.640881	0.00131034	0.0758162
CD163	SERPINB8	0.640881	0.00131034	0.0758162
SERPINB8	PILRB	0.640881	0.00131034	0.0758162
FAS	LILRA5	0.640881	0.00131034	0.0758162
TNC	ADGRE2	0.640881	0.00131034	0.0758162
CCL16	CRKL	-0.640881	0.00131034	0.0758162
CD164	PAG1	0.640881	0.00131034	0.0758162
TLT-2	DAB2	0.640881	0.00131034	0.0758162
PRCP	TNFRSF10C	0.639752	0.00134481	0.0769135
LDL receptor	CTSD	0.639752	0.00134481	0.0769135
PLXNB2	PECAM-1	0.639752	0.00134481	0.0769135
TIMD4	FCRL1	0.639752	0.00134481	0.0769135
CHIT1	CLEC5A	0.639752	0.00134481	0.0769135
CR2	CD1C	0.639752	0.00134481	0.0769135
F7	PAG1	0.639752	0.00134481	0.0769135
CCL5	CCL18	0.638622	0.00138005	0.0775241
ENG	IGLC2	-0.638622	0.00138005	0.0775241
NRP1	TNXB	0.638622	0.00138005	0.0775241
LCN2	TNFRSF14	0.638622	0.00138005	0.0775241
CES1	U-PAR	0.638622	0.00138005	0.0775241
APOM	CASP-3	0.638622	0.00138005	0.0775241
NRP1	COL1A1	0.638622	0.00138005	0.0775241
SELP	DIABLO	0.638622	0.00138005	0.0775241
COL18A1	TXNDC5	0.638622	0.00138005	0.0775241
TNFRSF10C	DAB2	0.638622	0.00138005	0.0775241
CCDC80	NPDC1	0.638622	0.00138005	0.0775241
TNXB	MFAP5	0.637493	0.00141607	0.0781565
TNFRSF14	PAI	0.637493	0.00141607	0.0781565
MMP-9	TNFRSF10C	0.637493	0.00141607	0.0781565
MCP-1	CASP-3	0.637493	0.00141607	0.0781565
IL2-RA	TNF-R1	0.637493	0.00141607	0.0781565
COMP	CLEC5A	-0.637493	0.00141607	0.0781565
TIMD4	QDPR	-0.637493	0.00141607	0.0781565
SNAP23	MCFD2	0.637493	0.00141607	0.0781565
PCSK9	FBP1	0.637493	0.00141607	0.0781565
TNFRSF14	PAG1	0.637493	0.00141607	0.0781565
CLSTN2	PAG1	-0.637493	0.00141607	0.0781565
CCL5	ST6GAL1	0.636364	0.00145289	0.0791814
TNFRSF14	JAM-A	0.636364	0.00145289	0.0791814
PGLYRP1	SUMF2	0.636364	0.00145289	0.0791814
CHI3L1	SUMF2	0.636364	0.00145289	0.0791814
TIE1	BAG6	-0.636364	0.00145289	0.0791814
GP6	NECTIN2	0.636364	0.00145289	0.0791814
RTN4R	METRNL	0.636364	0.00145289	0.0791814
TYRO3	ROR1	0.636364	0.00145289	0.0791814
CST3	MBL2	0.635234	0.00149052	0.0803491
TIMP1	EFEMP1	0.635234	0.00149052	0.0803491
CD46	TLT-2	0.635234	0.00149052	0.0803491
LYVE1	QDPR	-0.635234	0.00149052	0.0803491
MMP-2	CHRDL2	0.635234	0.00149052	0.0803491
TNF-R2	CANT1	0.635234	0.00149052	0.0803491
TNFSF13B	BAG6	-0.635234	0.00149052	0.0803491
PLTP	PLXNB2	0.634105	0.00152897	0.0811615
SPARCL1	KIT	0.634105	0.00152897	0.0811615
EFEMP1	PI3	0.634105	0.00152897	0.0811615
TNFSF13B	THOP1	-0.634105	0.00152897	0.0811615
LILRB1	LILRA5	0.634105	0.00152897	0.0811615
MMP-9	ANXA4	0.634105	0.00152897	0.0811615
MMP-2	CLSTN2	0.634105	0.00152897	0.0811615
ANGPTL3	GAL	0.634105	0.00152897	0.0811615
SIGLEC7	CDH2	0.634105	0.00152897	0.0811615
SELP	PAG1	0.634105	0.00152897	0.0811615
QPCT	TNFRSF14	0.632976	0.00156825	0.0815022
TIMP1	TFF3	0.632976	0.00156825	0.0815022
COL18A1	TLT-2	0.632976	0.00156825	0.0815022
TIE1	THOP1	-0.632976	0.00156825	0.0815022
MEPE	CCDC80	0.632976	0.00156825	0.0815022
PECAM-1	SNAP23	0.632976	0.00156825	0.0815022
GP6	HDGF	-0.632976	0.00156825	0.0815022
EFEMP1	FAM3C	0.632976	0.00156825	0.0815022
GRAP2	MCFD2	0.632976	0.00156825	0.0815022
PLTP	TYRO3	0.632976	0.00156825	0.0815022
DPP7	CRKL	-0.632976	0.00156825	0.0815022
FCGR2A	BAG6	-0.632976	0.00156825	0.0815022
LTBR	ROR1	0.632976	0.00156825	0.0815022
MEPE	ROR1	0.632976	0.00156825	0.0815022
DLK-1	PI3	0.631846	0.00160839	0.0827215
PRCP	THOP1	-0.631846	0.00160839	0.0827215
LCN2	ACP6	0.631846	0.00160839	0.0827215
LILRB2	SERPINB8	0.631846	0.00160839	0.0827215
TLT-2	TYMP	0.631846	0.00160839	0.0827215
LCN2	DAB2	0.631846	0.00160839	0.0827215
MCFD2	DAB2	0.631846	0.00160839	0.0827215
PRCP	RETN	0.630717	0.0016494	0.0834703
LTBR	MB	0.630717	0.0016494	0.0834703
LDL receptor	PGLYRP1	0.630717	0.0016494	0.0834703
PLC	TNF-R1	0.630717	0.0016494	0.0834703
NCAM1	PECAM-1	0.630717	0.0016494	0.0834703
ST6GAL1	PECAM-1	0.630717	0.0016494	0.0834703
SPARCL1	GLRX	-0.630717	0.0016494	0.0834703
CTSZ	SERPINB8	0.630717	0.0016494	0.0834703
GP1BA	DIABLO	0.630717	0.0016494	0.0834703
ACP6	CA13	0.630717	0.0016494	0.0834703
Ep-CAM	FBP1	0.630717	0.0016494	0.0834703
GP1BA	TNFRSF14	0.629588	0.00169129	0.0846035
EFEMP1	TFF3	0.629588	0.00169129	0.0846035
NCAM1	CNTN1	0.629588	0.00169129	0.0846035
EFEMP1	TFF2	0.629588	0.00169129	0.0846035
PI3	SEMA3F	0.629588	0.00169129	0.0846035
NADK	ALDH1A1	-0.629588	0.00169129	0.0846035
ICAM1	CTSH	0.629588	0.00169129	0.0846035
FCGR3B	CD1C	0.629588	0.00169129	0.0846035
TGFBR3	IGLC2	-0.628458	0.00173408	0.0852694
PTPRS	VASN	0.628458	0.00173408	0.0852694
OSMR	IL-17RA	0.628458	0.00173408	0.0852694
PAM	MMP-2	0.628458	0.00173408	0.0852694
FETUB	THOP1	-0.628458	0.00173408	0.0852694
ICAM3	THOP1	-0.628458	0.00173408	0.0852694
TIMD4	LILRA5	0.628458	0.00173408	0.0852694
PGLYRP1	CLSTN2	-0.628458	0.00173408	0.0852694
FCGR2A	FAM3C	0.628458	0.00173408	0.0852694
IL2-RA	FAM3C	0.628458	0.00173408	0.0852694
CD163	ADGRE2	0.628458	0.00173408	0.0852694
TLT-2	CANT1	0.628458	0.00173408	0.0852694
TR	AP-N	0.627329	0.00177778	0.0860772
TNFRSF14	PCSK9	0.627329	0.00177778	0.0860772
CES1	S100P	0.627329	0.00177778	0.0860772
S100P	CLSTN2	-0.627329	0.00177778	0.0860772
ITGAM	GAL	-0.627329	0.00177778	0.0860772
CRTAC1	GAL	0.627329	0.00177778	0.0860772
FETUB	CRKL	-0.627329	0.00177778	0.0860772
IL-18BP	NECTIN2	0.627329	0.00177778	0.0860772
ACP6	PAG1	0.627329	0.00177778	0.0860772
CANT1	PAG1	0.627329	0.00177778	0.0860772
CA4	DAB2	0.627329	0.00177778	0.0860772
QPCT	FETUB	0.6262	0.00182241	0.0873849
LILRB1	TNF-R2	0.6262	0.00182241	0.0873849
TLT-2	JAM-A	0.6262	0.00182241	0.0873849
AOC3	PECAM-1	0.6262	0.00182241	0.0873849
CD163	QDPR	-0.6262	0.00182241	0.0873849
NADK	CLSTN2	-0.6262	0.00182241	0.0873849
LCN2	CRKL	-0.6262	0.00182241	0.0873849
CR2	LILRB1	0.625071	0.00186798	0.0883498
PLTP	NRP1	0.625071	0.00186798	0.0883498
FETUB	TNXB	0.625071	0.00186798	0.0883498
C2	TR	-0.625071	0.00186798	0.0883498
NADK	DIABLO	0.625071	0.00186798	0.0883498
ITGB2	PILRB	0.625071	0.00186798	0.0883498
FCGR3B	ADGRE2	0.625071	0.00186798	0.0883498
PLXNB2	CRKL	-0.625071	0.00186798	0.0883498
CHI3L1	CRKL	-0.625071	0.00186798	0.0883498
SERPINB8	PAG1	0.625071	0.00186798	0.0883498
PTPRS	TNXB	0.623941	0.00191451	0.0888559
FETUB	TNFRSF14	0.623941	0.00191451	0.0888559
U-PAR	JAM-A	0.623941	0.00191451	0.0888559
MMP-9	CASP-3	0.623941	0.00191451	0.0888559
TNFRSF14	PECAM-1	0.623941	0.00191451	0.0888559
SELP	ACP6	0.623941	0.00191451	0.0888559
F7	S100P	0.623941	0.00191451	0.0888559
IGFBP-7	S100P	-0.623941	0.00191451	0.0888559
F11	SERPINB6	0.623941	0.00191451	0.0888559
CCL16	LILRA5	0.623941	0.00191451	0.0888559
U-PAR	SNAP23	0.623941	0.00191451	0.0888559
Ep-CAM	SUMF2	0.623941	0.00191451	0.0888559
NOTCH1	RTN4R	0.623941	0.00191451	0.0888559
QPCT	SDC4	0.623941	0.00191451	0.0888559
SPARCL1	IGLC2	-0.622812	0.00196202	0.0895054
EFEMP1	TNF-R2	0.622812	0.00196202	0.0895054
NRP1	CCL24	0.622812	0.00196202	0.0895054
TR	TR-AP	0.622812	0.00196202	0.0895054
ITGAM	PGLYRP1	0.622812	0.00196202	0.0895054
ST2	NPTXR	0.622812	0.00196202	0.0895054
LCN2	CLSTN2	-0.622812	0.00196202	0.0895054
QPCT	TXNDC5	0.622812	0.00196202	0.0895054
SEMA3F	TXNDC5	0.622812	0.00196202	0.0895054
JAM-A	VCAN	0.622812	0.00196202	0.0895054
NOTCH1	ARG1	-0.622812	0.00196202	0.0895054
MMP-3	ARG1	-0.622812	0.00196202	0.0895054
CST3	NPDC1	0.622812	0.00196202	0.0895054
RETN	CHIT1	0.621683	0.00201053	0.0904112
TCN2	Gal-4	0.621683	0.00201053	0.0904112
MB	MEPE	0.621683	0.00201053	0.0904112
LCN2	SERPINB8	0.621683	0.00201053	0.0904112
TNFRSF10C	CA13	0.621683	0.00201053	0.0904112
PCOLCE	SUMF2	0.621683	0.00201053	0.0904112
NOMO1	CANT1	0.621683	0.00201053	0.0904112
PAM	CD1C	0.621683	0.00201053	0.0904112
SERPINB8	CRKL	-0.621683	0.00201053	0.0904112
TNFRSF14	NECTIN2	0.621683	0.00201053	0.0904112
NCAM1	KYAT1	0.621683	0.00201053	0.0904112
ICAM3	NRP1	0.620553	0.00206004	0.091453
LDL receptor	TLT-2	0.620553	0.00206004	0.091453
DEFA1	RETN	0.620553	0.00206004	0.091453
CXCL16	TR-AP	0.620553	0.00206004	0.091453
TNC	CTSZ	0.620553	0.00206004	0.091453
ITGB2	CTSZ	0.620553	0.00206004	0.091453
ANXA4	APEX1	0.620553	0.00206004	0.091453
FCRL1	FAM3C	0.620553	0.00206004	0.091453
OSMR	CRKL	-0.620553	0.00206004	0.091453
OSMR	ROR1	0.620553	0.00206004	0.091453
IGLC2	TNXB	-0.619424	0.00211058	0.0925136
PRCP	SELP	0.619424	0.00211058	0.0925136
NOTCH1	PI3	0.619424	0.00211058	0.0925136
EGFR	ICAM-2	0.619424	0.00211058	0.0925136
TNFRSF14	S100P	0.619424	0.00211058	0.0925136
TNFRSF14	CA13	0.619424	0.00211058	0.0925136
CHI3L1	ALDH1A1	-0.619424	0.00211058	0.0925136
EGFR	TYRO3	0.619424	0.00211058	0.0925136
MB	RTN4R	0.619424	0.00211058	0.0925136
COL18A1	NECTIN2	0.619424	0.00211058	0.0925136
QPCT	EFEMP1	0.618295	0.00216216	0.0934763
LILRB1	TIE1	0.618295	0.00216216	0.0934763
KIT	TNXB	0.618295	0.00216216	0.0934763
CES1	CTSZ	0.618295	0.00216216	0.0934763
CRTAC1	ICAM-2	0.618295	0.00216216	0.0934763
TIMD4	MEPE	0.618295	0.00216216	0.0934763
CDH1	THOP1	-0.618295	0.00216216	0.0934763
uPA	SERPINB8	0.618295	0.00216216	0.0934763
OPG	REG4	0.618295	0.00216216	0.0934763
ACP6	CRKL	-0.618295	0.00216216	0.0934763
OSMR	NECTIN2	0.618295	0.00216216	0.0934763
CA1	SOD1	0.617165	0.0022148	0.0935389
NID1	PAI	0.617165	0.0022148	0.0935389
TFF3	GDF-15	0.617165	0.0022148	0.0935389
IL2-RA	IGFBP-1	0.617165	0.0022148	0.0935389
IGFBP-1	OPN	0.617165	0.0022148	0.0935389
LCN2	CTSD	0.617165	0.0022148	0.0935389
IGFBP6	TNF-R1	0.617165	0.0022148	0.0935389
ACP6	S100P	0.617165	0.0022148	0.0935389
ST6GAL1	CLEC5A	0.617165	0.0022148	0.0935389
ST6GAL1	TXNDC5	0.617165	0.0022148	0.0935389
TFF3	ADGRE2	0.617165	0.0022148	0.0935389
CCL5	CANT1	0.617165	0.0022148	0.0935389
ENG	TYRO3	0.617165	0.0022148	0.0935389
ALDH1A1	CRKL	0.617165	0.0022148	0.0935389
SUMF2	CRKL	-0.617165	0.0022148	0.0935389
C2	FKBP4	-0.617165	0.0022148	0.0935389
ICAM-2	KYAT1	0.617165	0.0022148	0.0935389
KLK6	NPDC1	0.617165	0.0022148	0.0935389
IL-1RT2	RNASE3	-0.617165	0.0022148	0.0935389
PLTP	IGLC2	-0.616036	0.00226852	0.0938664
LYVE1	PLC	0.616036	0.00226852	0.0938664
Notch 3	CNTN1	0.616036	0.00226852	0.0938664
CRTAC1	MMP-2	0.616036	0.00226852	0.0938664
CCL18	FCRL1	0.616036	0.00226852	0.0938664
CA4	NADK	0.616036	0.00226852	0.0938664
QPCT	CCDC80	0.616036	0.00226852	0.0938664
CA3	ALDH1A1	-0.616036	0.00226852	0.0938664
TNFRSF10C	ALDH1A1	-0.616036	0.00226852	0.0938664
CR2	CD79B	0.616036	0.00226852	0.0938664
LCN2	ANXA11	0.616036	0.00226852	0.0938664
PILRB	SIGLEC7	0.616036	0.00226852	0.0938664
SELP	NQO2	0.616036	0.00226852	0.0938664
TFF2	ADGRE2	0.616036	0.00226852	0.0938664
ANGPTL3	REG4	0.616036	0.00226852	0.0938664
SUMF2	CANT1	0.616036	0.00226852	0.0938664
ICAM-2	TYRO3	0.616036	0.00226852	0.0938664
IL7R	ICAM3	0.614907	0.00232333	0.0948904
QPCT	CCL18	0.614907	0.00232333	0.0948904
LILRB2	CD163	0.614907	0.00232333	0.0948904
IL-17RA	GP6	0.614907	0.00232333	0.0948904
KIT	MMP-2	0.614907	0.00232333	0.0948904
uPA	ANGPTL7	-0.614907	0.00232333	0.0948904
CRTAC1	CLEC5A	-0.614907	0.00232333	0.0948904
CLEC5A	ANXA4	0.614907	0.00232333	0.0948904
ANXA11	APEX1	0.614907	0.00232333	0.0948904
CD46	BAG6	-0.614907	0.00232333	0.0948904
ACP6	FKBP4	-0.614907	0.00232333	0.0948904
MPO	CHI3L1	-0.613778	0.00237926	0.0962686
ITGB2	SERPINB8	0.613778	0.00237926	0.0962686
LILRB2	ADGRE2	0.613778	0.00237926	0.0962686
CCL16	CANT1	0.613778	0.00237926	0.0962686
OSMR	CD1C	0.613778	0.00237926	0.0962686
CES1	VCAN	0.613778	0.00237926	0.0962686
TNFSF13B	VCAN	0.613778	0.00237926	0.0962686
PRCP	SDC4	0.613778	0.00237926	0.0962686
MCP-1	PAI	0.612648	0.00243632	0.0972176
GP1BA	TNFRSF10C	0.612648	0.00243632	0.0972176
ST6GAL1	U-PAR	0.612648	0.00243632	0.0972176
PRCP	IGFBP-7	-0.612648	0.00243632	0.0972176
GDF-15	TFF2	0.612648	0.00243632	0.0972176
CTSD	CLEC5A	0.612648	0.00243632	0.0972176
CES1	SERPINB8	0.612648	0.00243632	0.0972176
PRCP	DIABLO	0.612648	0.00243632	0.0972176
CCL16	SIGLEC7	0.612648	0.00243632	0.0972176
ICAM-2	CLSTN2	0.612648	0.00243632	0.0972176
CDH1	NECTIN2	0.612648	0.00243632	0.0972176
CDH1	METRNL	0.612648	0.00243632	0.0972176
COMP	CRTAC1	0.611519	0.00249453	0.098186
OSMR	AOC3	0.611519	0.00249453	0.098186
CST3	IL2-RA	0.611519	0.00249453	0.098186
CDH1	OPG	0.611519	0.00249453	0.098186
FCGR2A	OPG	0.611519	0.00249453	0.098186
F7	CTSD	0.611519	0.00249453	0.098186
OSMR	EGFR	0.611519	0.00249453	0.098186
ITGAM	S100P	0.611519	0.00249453	0.098186
GDF-15	SERPINB8	0.611519	0.00249453	0.098186
OSMR	SEMA3F	0.611519	0.00249453	0.098186
TNFRSF10C	DPP7	0.611519	0.00249453	0.098186
SNAP23	PAG1	0.611519	0.00249453	0.098186
CCL14	CST3	0.61039	0.0025539	0.098842
GP1BA	LDL receptor	0.61039	0.0025539	0.098842
EFEMP1	IL2-RA	0.61039	0.0025539	0.098842
LILRB2	TNFSF13B	0.61039	0.0025539	0.098842
SELP	U-PAR	0.61039	0.0025539	0.098842
TNFSF13B	CCL16	0.61039	0.0025539	0.098842
FCGR2A	TFF2	0.61039	0.0025539	0.098842
CXCL16	LILRA5	0.61039	0.0025539	0.098842
CHI3L1	SIGLEC7	0.61039	0.0025539	0.098842
LDL receptor	SNAP23	0.61039	0.0025539	0.098842
PRCP	CANT1	0.61039	0.0025539	0.098842
CA4	SDC4	0.61039	0.0025539	0.098842
PRCP	DAB2	0.61039	0.0025539	0.098842
FAM3C	NPDC1	0.61039	0.0025539	0.098842
RTN4R	NPDC1	0.61039	0.0025539	0.098842
CHL1	SPARCL1	0.60926	0.00261446	0.100181
F7	TNFRSF14	0.60926	0.00261446	0.100181
CA3	FAS	0.60926	0.00261446	0.100181
JAM-A	ACP6	0.60926	0.00261446	0.100181
CD46	CCDC80	0.60926	0.00261446	0.100181
EFEMP1	KLK10	0.60926	0.00261446	0.100181
ICAM1	CLUL1	-0.60926	0.00261446	0.100181
LTBR	BAG6	-0.60926	0.00261446	0.100181
BAG6	NECTIN2	-0.60926	0.00261446	0.100181
ICAM3	OSMR	0.608131	0.00267623	0.100987
CCL14	EPHB4	0.608131	0.00267623	0.100987
TNF-R2	GDF-15	0.608131	0.00267623	0.100987
CA3	TNFSF13B	0.608131	0.00267623	0.100987
TNFRSF14	CTSD	0.608131	0.00267623	0.100987
EFEMP1	IL-18BP	0.608131	0.00267623	0.100987
LILRB1	CTSZ	0.608131	0.00267623	0.100987
RETN	CTSZ	0.608131	0.00267623	0.100987
ICAM-2	TINAGL1	0.608131	0.00267623	0.100987
FABP4	APLP1	-0.608131	0.00267623	0.100987
THOP1	SUMF2	-0.608131	0.00267623	0.100987
APLP1	CANT1	-0.608131	0.00267623	0.100987
TLT-2	NECTIN2	0.608131	0.00267623	0.100987
S100P	DAB2	0.608131	0.00267623	0.100987
ENG	MET	0.607002	0.00273922	0.102473
QPCT	TIMD4	0.607002	0.00273922	0.102473
TNFRSF10C	CHIT1	0.607002	0.00273922	0.102473
MB	TINAGL1	0.607002	0.00273922	0.102473
PECAM-1	LRP11	0.607002	0.00273922	0.102473
FAM3C	LRP11	0.607002	0.00273922	0.102473
CANT1	CRKL	-0.607002	0.00273922	0.102473
TYRO3	BAG6	-0.607002	0.00273922	0.102473
NCAM1	TNXB	0.605872	0.00280345	0.103979
IGFBP6	ALCAM	0.605872	0.00280345	0.103979
MMP-9	BLM hydrolase	0.605872	0.00280345	0.103979
MMP-9	IGFBP-7	-0.605872	0.00280345	0.103979
FCGR3B	THOP1	-0.605872	0.00280345	0.103979
EGFR	ADGRG2	0.605872	0.00280345	0.103979
LILRB2	LILRA5	0.605872	0.00280345	0.103979
GRAP2	TXNDC5	0.605872	0.00280345	0.103979
CRTAC1	THBS4	0.604743	0.00286894	0.105618
CD46	PAI	0.604743	0.00286894	0.105618
EFEMP1	THOP1	-0.604743	0.00286894	0.105618
TFF3	THOP1	-0.604743	0.00286894	0.105618
PI3	TFF2	0.604743	0.00286894	0.105618
NRP1	HDGF	-0.604743	0.00286894	0.105618
FCGR3B	CHRDL2	0.604743	0.00286894	0.105618
PAM	NCAM1	0.603614	0.00293572	0.106719
PLTP	ICAM3	0.603614	0.00293572	0.106719
CD46	CCL18	0.603614	0.00293572	0.106719
LILRB1	LTBR	0.603614	0.00293572	0.106719
LTBR	IL-1RT1	0.603614	0.00293572	0.106719
AXL	CHI3L1	-0.603614	0.00293572	0.106719
SELP	NADK	0.603614	0.00293572	0.106719
LDL receptor	CA13	0.603614	0.00293572	0.106719
ST6GAL1	SNAP23	0.603614	0.00293572	0.106719
GP1BA	TXNDC5	0.603614	0.00293572	0.106719
DPP7	SUMF2	0.603614	0.00293572	0.106719
MB	METRNL	0.603614	0.00293572	0.106719
ICAM3	FCGR2A	0.602484	0.00300379	0.107838
TNFRSF14	SELP	0.602484	0.00300379	0.107838
PAI	PGLYRP1	0.602484	0.00300379	0.107838
CCL24	CCL15	0.602484	0.00300379	0.107838
IGLC2	COL1A1	-0.602484	0.00300379	0.107838
EPHB4	MEPE	0.602484	0.00300379	0.107838
CA13	ANXA11	0.602484	0.00300379	0.107838
LDL receptor	NOMO1	0.602484	0.00300379	0.107838
TCN2	REG4	0.602484	0.00300379	0.107838
MMP-9	CANT1	0.602484	0.00300379	0.107838
LDL receptor	USP8	0.602484	0.00300379	0.107838
NT-proBNP	NPDC1	0.602484	0.00300379	0.107838
CA4	CD46	0.601355	0.00307319	0.109312
TNC	FETUB	0.601355	0.00307319	0.109312
NOTCH1	ICAM3	0.601355	0.00307319	0.109312
NOTCH1	FCGR2A	0.601355	0.00307319	0.109312
CR2	NRP1	0.601355	0.00307319	0.109312
TIE1	TNF-R2	0.601355	0.00307319	0.109312
MET	CD2AP	-0.601355	0.00307319	0.109312
PILRB	QDPR	-0.601355	0.00307319	0.109312
CCDC80	LRP11	0.601355	0.00307319	0.109312
ENG	PLTP	0.600226	0.00314393	0.110807
CD46	ST6GAL1	0.600226	0.00314393	0.110807
LILRB1	QPCT	0.600226	0.00314393	0.110807
LCN2	SELP	0.600226	0.00314393	0.110807
OPN	IGFBP-2	0.600226	0.00314393	0.110807
PAI	ACP6	0.600226	0.00314393	0.110807
MCP-1	GRAP2	0.600226	0.00314393	0.110807
FCRL1	TXNDC5	0.600226	0.00314393	0.110807
TNFRSF14	DPP7	0.600226	0.00314393	0.110807
CST3	EFEMP1	0.599097	0.00321603	0.111872
DEFA1	MPO	-0.599097	0.00321603	0.111872
TNXB	IL-1RT1	0.599097	0.00321603	0.111872
SELP	JAM-A	0.599097	0.00321603	0.111872
ENG	PECAM-1	0.599097	0.00321603	0.111872
PAM	PECAM-1	0.599097	0.00321603	0.111872
CCL14	FCRL1	0.599097	0.00321603	0.111872
TNF-R1	FCRL1	0.599097	0.00321603	0.111872
LDL receptor	S100P	0.599097	0.00321603	0.111872
FCRL1	CCDC80	0.599097	0.00321603	0.111872
PGLYRP1	CA13	0.599097	0.00321603	0.111872
NID1	GRAP2	0.599097	0.00321603	0.111872
NT-proBNP	METRNL	0.599097	0.00321603	0.111872
CCL5	DEFA1	0.597967	0.00328952	0.113293
OSMR	OPG	0.597967	0.00328952	0.113293
SPARCL1	BLM hydrolase	-0.597967	0.00328952	0.113293
TNF-R2	THOP1	-0.597967	0.00328952	0.113293
JAM-A	CA13	0.597967	0.00328952	0.113293
NQO2	DPP7	0.597967	0.00328952	0.113293
JAM-A	SUMF2	0.597967	0.00328952	0.113293
DIABLO	CRKL	-0.597967	0.00328952	0.113293
CDH5	FBP1	-0.597967	0.00328952	0.113293
DPP7	FKBP4	-0.597967	0.00328952	0.113293
IL7R	DPP4	0.596838	0.00336441	0.114733
SERPINA5	CNDP1	0.596838	0.00336441	0.114733
FCGR2A	TIE1	0.596838	0.00336441	0.114733
CR2	OSMR	0.596838	0.00336441	0.114733
Ep-CAM	Gal-4	0.596838	0.00336441	0.114733
ICAM3	EGFR	0.596838	0.00336441	0.114733
LYVE1	TNF-R1	0.596838	0.00336441	0.114733
THBS4	TINAGL1	0.596838	0.00336441	0.114733
PRCP	GRAP2	0.596838	0.00336441	0.114733
CCL16	NOMO1	0.596838	0.00336441	0.114733
REG1A	CD59	0.595709	0.00344072	0.116195
LDL receptor	TR-AP	0.595709	0.00344072	0.116195
FCGR2A	MB	0.595709	0.00344072	0.116195
OPG	MB	0.595709	0.00344072	0.116195
MBL2	SHPS-1	0.595709	0.00344072	0.116195
CNDP1	EGFR	0.595709	0.00344072	0.116195
EPHB4	FCRL1	0.595709	0.00344072	0.116195
ITGAM	CLEC5A	0.595709	0.00344072	0.116195
NID1	DIABLO	0.595709	0.00344072	0.116195
AP-N	IGFBPL1	0.595709	0.00344072	0.116195
FCGR2A	NRP1	0.594579	0.00351848	0.117449
NRP1	CNTN1	0.594579	0.00351848	0.117449
PAI	TNFRSF10C	0.594579	0.00351848	0.117449
TNFRSF14	PGLYRP1	0.594579	0.00351848	0.117449
TNF-R1	CCDC80	0.594579	0.00351848	0.117449
U-PAR	ALDH1A1	-0.594579	0.00351848	0.117449
TFF3	CD79B	0.594579	0.00351848	0.117449
IL-1RT1	CHRDL2	0.594579	0.00351848	0.117449
CCL5	TXNDC5	0.594579	0.00351848	0.117449
SELP	DPP7	0.594579	0.00351848	0.117449
NT-proBNP	TSHB	-0.594579	0.00351848	0.117449
U-PAR	SDC4	0.594579	0.00351848	0.117449
CDH1	AOC3	0.59345	0.0035977	0.119064
CA4	PAI	0.59345	0.0035977	0.119064
MMP-9	MPO	-0.59345	0.0035977	0.119064
CDH5	IL-1RT1	0.59345	0.0035977	0.119064
Gal-4	CCL15	0.59345	0.0035977	0.119064
CTSD	NADK	0.59345	0.0035977	0.119064
PI3	KLK10	0.59345	0.0035977	0.119064
CHI3L1	ANXA4	0.59345	0.0035977	0.119064
CA13	FKBP4	-0.59345	0.0035977	0.119064
AOC3	CCL24	0.592321	0.00367842	0.120928
TNF-R2	FCRL1	0.592321	0.00367842	0.120928
KLK10	ANXA4	-0.592321	0.00367842	0.120928
KLK6	ANXA11	-0.592321	0.00367842	0.120928
FETUB	TXNDC5	0.592321	0.00367842	0.120928
TXNDC5	MCFD2	0.592321	0.00367842	0.120928
FCGR3B	ARG1	-0.592321	0.00367842	0.120928
CD46	VASN	0.591191	0.00376064	0.122471
CTSZ	CCL16	0.591191	0.00376064	0.122471
CASP-3	CLEC5A	0.591191	0.00376064	0.122471
TIMD4	CD79B	0.591191	0.00376064	0.122471
SELP	ANXA4	0.591191	0.00376064	0.122471
S100P	ANXA11	0.591191	0.00376064	0.122471
CTSO	SIGLEC7	0.591191	0.00376064	0.122471
MB	LRP11	0.591191	0.00376064	0.122471
IGFBP-2	REG4	0.591191	0.00376064	0.122471
CASP-3	PAG1	0.591191	0.00376064	0.122471
IGFBP6	TNF-R2	0.590062	0.0038444	0.123691
IL2-RA	TFF3	0.590062	0.0038444	0.123691
VCAM1	BLM hydrolase	-0.590062	0.0038444	0.123691
PAM	Notch 3	0.590062	0.0038444	0.123691
TIE1	CTSZ	0.590062	0.0038444	0.123691
KIT	CLSTN2	0.590062	0.0038444	0.123691
LILRA5	TXNDC5	0.590062	0.0038444	0.123691
CCL5	MCFD2	0.590062	0.0038444	0.123691
CLSTN2	CD1C	0.590062	0.0038444	0.123691
GRAP2	CRKL	-0.590062	0.0038444	0.123691
LILRA5	PAG1	0.590062	0.0038444	0.123691
COL1A1	KYAT1	0.590062	0.0038444	0.123691
U-PAR	DAB2	0.590062	0.0038444	0.123691
LCN2	IGFBP-7	-0.588933	0.00392972	0.125853
FCGR2A	CD79B	0.588933	0.00392972	0.125853
NRP1	CLSTN2	0.588933	0.00392972	0.125853
FCRL1	CD1C	0.588933	0.00392972	0.125853
NOTCH1	BAG6	-0.588933	0.00392972	0.125853
PTPRS	PLXNB2	0.587804	0.00401661	0.127343
TNFRSF10C	RETN	0.587804	0.00401661	0.127343
CD46	GP6	0.587804	0.00401661	0.127343
LDL receptor	U-PAR	0.587804	0.00401661	0.127343
MET	JAM-A	0.587804	0.00401661	0.127343
APOM	EGFR	0.587804	0.00401661	0.127343
LCN2	SNAP23	0.587804	0.00401661	0.127343
TNFRSF10C	SUMF2	0.587804	0.00401661	0.127343
TFF2	IGFBPL1	0.587804	0.00401661	0.127343
IL2-RA	RTN4R	0.587804	0.00401661	0.127343
ST6GAL1	PAG1	0.587804	0.00401661	0.127343
PLTP	MFAP5	0.586674	0.00410511	0.128622
OSMR	LTBR	0.586674	0.00410511	0.128622
KIT	CDH5	0.586674	0.00410511	0.128622
PLTP	COL1A1	0.586674	0.00410511	0.128622
PGLYRP1	CTSZ	0.586674	0.00410511	0.128622
IL-1RT2	ADGRG2	0.586674	0.00410511	0.128622
TNXB	CD79B	0.586674	0.00410511	0.128622
TNFSF13B	ADGRE2	0.586674	0.00410511	0.128622
LILRA5	ADGRE2	0.586674	0.00410511	0.128622
IGFBP-1	REG4	0.586674	0.00410511	0.128622
Notch 3	CD1C	0.586674	0.00410511	0.128622
TIE1	CRKL	-0.586674	0.00410511	0.128622
PECAM-1	CRKL	-0.586674	0.00410511	0.128622
PRCP	MMP-9	0.585545	0.00419522	0.130153
FABP4	TNF-R1	0.585545	0.00419522	0.130153
COL1A1	IGFBP-2	0.585545	0.00419522	0.130153
QPCT	MEPE	0.585545	0.00419522	0.130153
NID1	ACP6	0.585545	0.00419522	0.130153
LCN2	GRAP2	0.585545	0.00419522	0.130153
U-PAR	LILRA5	0.585545	0.00419522	0.130153
NID1	SNAP23	0.585545	0.00419522	0.130153
IGLC2	TYRO3	-0.585545	0.00419522	0.130153
PI3	RTN4R	0.585545	0.00419522	0.130153
CLEC5A	DAB2	0.585545	0.00419522	0.130153
CES1	CXCL16	0.584416	0.00428699	0.131939
NID1	GP6	0.584416	0.00428699	0.131939
GP6	U-PAR	0.584416	0.00428699	0.131939
OSMR	PECAM-1	0.584416	0.00428699	0.131939
PLTP	MEPE	0.584416	0.00428699	0.131939
ST6GAL1	S100P	0.584416	0.00428699	0.131939
SERPINB8	ALDH1A1	-0.584416	0.00428699	0.131939
PILRB	ALDH1A1	-0.584416	0.00428699	0.131939
THOP1	ARG1	0.584416	0.00428699	0.131939
CA4	QPCT	0.583286	0.00438043	0.133513
NRP1	OSMR	0.583286	0.00438043	0.133513
CCL14	LTBR	0.583286	0.00438043	0.133513
DPP4	AP-N	0.583286	0.00438043	0.133513
ITGAM	CHI3L1	0.583286	0.00438043	0.133513
CD163	MMP-3	0.583286	0.00438043	0.133513
CNDP1	CD2AP	0.583286	0.00438043	0.133513
CTSZ	NADK	0.583286	0.00438043	0.133513
CD46	DPP7	0.583286	0.00438043	0.133513
MMP-9	SUMF2	0.583286	0.00438043	0.133513
PGLYRP1	FKBP4	-0.583286	0.00438043	0.133513
LCN2	PAI	0.582157	0.00447556	0.135579
TNF-R2	TNFSF13B	0.582157	0.00447556	0.135579
CPA1	CD93	-0.582157	0.00447556	0.135579
MET	RARRES2	-0.582157	0.00447556	0.135579
SEMA3F	RTN4R	0.582157	0.00447556	0.135579
PCSK9	SDC4	0.582157	0.00447556	0.135579
MPO	KYAT1	0.582157	0.00447556	0.135579
MET	SPARCL1	0.581028	0.0045724	0.136488
CHL1	PLXNB2	0.581028	0.0045724	0.136488
EFEMP1	LILRB2	0.581028	0.0045724	0.136488
EPHB4	CDH5	0.581028	0.0045724	0.136488
NCAM1	NPTXR	0.581028	0.0045724	0.136488
MMP-2	NPTXR	0.581028	0.0045724	0.136488
CD46	DIABLO	0.581028	0.0045724	0.136488
S100P	SNAP23	0.581028	0.0045724	0.136488
LTBR	FAM3C	0.581028	0.0045724	0.136488
IGLC2	LRP11	-0.581028	0.0045724	0.136488
TNFRSF14	CANT1	0.581028	0.0045724	0.136488
QPCT	CRKL	-0.581028	0.0045724	0.136488
TNF-R2	CRKL	-0.581028	0.0045724	0.136488
NOMO1	NECTIN2	0.581028	0.0045724	0.136488
PECAM-1	SDC4	0.581028	0.0045724	0.136488
DPP7	SDC4	0.581028	0.0045724	0.136488
MCFD2	SDC4	0.581028	0.0045724	0.136488
CCL5	QPCT	0.579898	0.004671	0.138007
FCGR3B	EFEMP1	0.579898	0.004671	0.138007
ST6GAL1	LCN2	0.579898	0.004671	0.138007
CA4	MMP-9	0.579898	0.004671	0.138007
TGFBR3	PCSK9	0.579898	0.004671	0.138007
CDH1	Gal-4	0.579898	0.004671	0.138007
LTBR	SHPS-1	0.579898	0.004671	0.138007
ICAM3	TINAGL1	0.579898	0.004671	0.138007
OSMR	LRP11	0.579898	0.004671	0.138007
TFF3	ARG1	-0.579898	0.004671	0.138007
CA4	FKBP4	-0.579898	0.004671	0.138007
NID1	DAB2	0.579898	0.004671	0.138007
TNFRSF14	TNFSF13B	0.578769	0.00477135	0.140256
PROC	ACP6	0.578769	0.00477135	0.140256
SOD1	GLRX	0.578769	0.00477135	0.140256
TNFRSF14	NOMO1	0.578769	0.00477135	0.140256
EPHB4	LRP11	0.578769	0.00477135	0.140256
PCOLCE	NECTIN2	0.578769	0.00477135	0.140256
LYVE1	LTBR	0.57764	0.0048735	0.141937
CCL5	TNFRSF10C	0.57764	0.0048735	0.141937
PRCP	GP6	0.57764	0.0048735	0.141937
PI3	CCL15	0.57764	0.0048735	0.141937
LCN2	CTSZ	0.57764	0.0048735	0.141937
IGFBP6	MEPE	0.57764	0.0048735	0.141937
SCGB3A2	CCL16	0.57764	0.0048735	0.141937
OSMR	TXNDC5	0.57764	0.0048735	0.141937
ALDH1A1	CANT1	-0.57764	0.0048735	0.141937
TGFBI	TSHB	0.57764	0.0048735	0.141937
PGLYRP1	DAB2	0.57764	0.0048735	0.141937
FCN2	SAA4	0.57651	0.00497747	0.14352
TIE1	TNXB	0.57651	0.00497747	0.14352
GNLY	CSTB	0.57651	0.00497747	0.14352
F7	TR-AP	0.57651	0.00497747	0.14352
SELE	PRTN3	-0.57651	0.00497747	0.14352
ANGPTL3	IGFBP-2	0.57651	0.00497747	0.14352
TIE1	PECAM-1	0.57651	0.00497747	0.14352
ALDH1A1	ANXA4	-0.57651	0.00497747	0.14352
MPO	SUMF2	-0.57651	0.00497747	0.14352
FAS	VCAN	0.57651	0.00497747	0.14352
LILRB1	SDC4	0.57651	0.00497747	0.14352
VCAM1	MEP1B	-0.57651	0.00497747	0.14352
CR2	FCGR2A	0.575381	0.00508327	0.144886
CCL5	LCN2	0.575381	0.00508327	0.144886
NCAM1	RARRES2	-0.575381	0.00508327	0.144886
TGFBR3	CD2AP	-0.575381	0.00508327	0.144886
ACP6	CLEC5A	0.575381	0.00508327	0.144886
PRCP	ANXA11	0.575381	0.00508327	0.144886
CLEC5A	ANXA11	0.575381	0.00508327	0.144886
GRAP2	ANXA11	0.575381	0.00508327	0.144886
TNFSF13B	NOMO1	0.575381	0.00508327	0.144886
REG1A	REG4	0.575381	0.00508327	0.144886
NADK	SUMF2	0.575381	0.00508327	0.144886
IL-1RT2	TYRO3	0.575381	0.00508327	0.144886
NOMO1	VCAN	0.575381	0.00508327	0.144886
FKBP4	DAB2	-0.575381	0.00508327	0.144886
MET	MFAP5	0.574252	0.00519094	0.145682
MET	CCL24	0.574252	0.00519094	0.145682
CD46	OPN	0.574252	0.00519094	0.145682
ALCAM	TNF-R1	0.574252	0.00519094	0.145682
LCN2	THOP1	-0.574252	0.00519094	0.145682
CCL16	THOP1	-0.574252	0.00519094	0.145682
F7	CLEC5A	0.574252	0.00519094	0.145682
AXL	CLEC5A	-0.574252	0.00519094	0.145682
U-PAR	GRAP2	0.574252	0.00519094	0.145682
CHI3L1	LILRA5	0.574252	0.00519094	0.145682
FCGR3B	CD79B	0.574252	0.00519094	0.145682
PCOLCE	FAM3C	0.574252	0.00519094	0.145682
FCN2	SUMF2	0.574252	0.00519094	0.145682
IGFBP-7	SUMF2	-0.574252	0.00519094	0.145682
TNF-R1	ARG1	-0.574252	0.00519094	0.145682
ANXA11	FKBP4	-0.574252	0.00519094	0.145682
JAM-A	PAG1	0.574252	0.00519094	0.145682
MEPE	NPDC1	0.574252	0.00519094	0.145682
GNLY	RNASE3	0.574252	0.00519094	0.145682
DEFA1	TNFRSF10C	0.573123	0.00530051	0.147682
ST6GAL1	PGLYRP1	0.573123	0.00530051	0.147682
SOD1	t-PA	0.573123	0.00530051	0.147682
NOTCH1	TNF-R1	0.573123	0.00530051	0.147682
LILRB5	CD79B	0.573123	0.00530051	0.147682
PRCP	TXNDC5	0.573123	0.00530051	0.147682
SERPINA7	CD1C	0.573123	0.00530051	0.147682
TLT-2	USP8	0.573123	0.00530051	0.147682
LRP11	NPDC1	0.573123	0.00530051	0.147682
CST3	EPHB4	0.571993	0.00541199	0.148995
LILRB1	TFF3	0.571993	0.00541199	0.148995
CCL5	JAM-A	0.571993	0.00541199	0.148995
IL2-RA	SHPS-1	0.571993	0.00541199	0.148995
FCGR3B	ICAM-2	0.571993	0.00541199	0.148995
OPG	TFF2	0.571993	0.00541199	0.148995
FCRL1	TFF2	0.571993	0.00541199	0.148995
OPG	ADGRG2	0.571993	0.00541199	0.148995
LCN2	ALDH1A1	-0.571993	0.00541199	0.148995
MPO	ANXA11	-0.571993	0.00541199	0.148995
LILRB2	DPP7	0.571993	0.00541199	0.148995
IGFBP-7	DPP7	-0.571993	0.00541199	0.148995
LDL receptor	SUMF2	0.571993	0.00541199	0.148995
PCSK9	SUMF2	0.571993	0.00541199	0.148995
TNFRSF14	BAG6	-0.571993	0.00541199	0.148995
ANG	PRSS2	0.570864	0.00552541	0.150094
CA4	DEFA1	0.570864	0.00552541	0.150094
ITGAM	TFF3	0.570864	0.00552541	0.150094
OSMR	SHPS-1	0.570864	0.00552541	0.150094
GDF-15	CHI3L1	0.570864	0.00552541	0.150094
REG1A	SCGB3A2	0.570864	0.00552541	0.150094
CRTAC1	NADK	-0.570864	0.00552541	0.150094
U-PAR	CA13	0.570864	0.00552541	0.150094
TNF-R2	QDPR	-0.570864	0.00552541	0.150094
THOP1	QDPR	0.570864	0.00552541	0.150094
SERPINB8	QDPR	-0.570864	0.00552541	0.150094
TNFRSF10C	SNAP23	0.570864	0.00552541	0.150094
PAM	LRP11	0.570864	0.00552541	0.150094
CTSZ	CRKL	-0.570864	0.00552541	0.150094
DIABLO	VCAN	0.570864	0.00552541	0.150094
SDC4	PAG1	0.570864	0.00552541	0.150094
IGLC2	KYAT1	-0.570864	0.00552541	0.150094
PLXNB2	AOC3	0.569735	0.0056408	0.151217
TIE1	TFF3	0.569735	0.0056408	0.151217
TIMD4	TNF-R1	0.569735	0.0056408	0.151217
FCGR2A	vWF	0.569735	0.0056408	0.151217
TR-AP	CTSO	0.569735	0.0056408	0.151217
TNF-R2	TFF2	0.569735	0.0056408	0.151217
CRTAC1	TINAGL1	0.569735	0.0056408	0.151217
CCL16	SERPINB8	0.569735	0.0056408	0.151217
AOC3	CCDC80	0.569735	0.0056408	0.151217
LCN2	CA13	0.569735	0.0056408	0.151217
CD2AP	TYMP	-0.569735	0.0056408	0.151217
CLEC5A	CLSTN2	-0.569735	0.0056408	0.151217
CCL15	REG4	0.569735	0.0056408	0.151217
ST2	REG4	0.569735	0.0056408	0.151217
GP6	PAG1	0.569735	0.0056408	0.151217
IL2-RA	METRNL	0.569735	0.0056408	0.151217
AOC3	ROR1	0.569735	0.0056408	0.151217
CCL18	ALCAM	0.568605	0.00575819	0.152248
ITGAM	U-PAR	0.568605	0.00575819	0.152248
PAI	U-PAR	0.568605	0.00575819	0.152248
THBS4	MEPE	0.568605	0.00575819	0.152248
DPP4	NPTXR	0.568605	0.00575819	0.152248
RETN	CD164	0.568605	0.00575819	0.152248
JAM-A	CD164	0.568605	0.00575819	0.152248
TNFRSF14	CLEC5A	0.568605	0.00575819	0.152248
PRCP	CA13	0.568605	0.00575819	0.152248
TNFRSF10C	GRAP2	0.568605	0.00575819	0.152248
APLP1	LILRA5	-0.568605	0.00575819	0.152248
APOM	SNAP23	0.568605	0.00575819	0.152248
TNC	GAL	-0.568605	0.00575819	0.152248
IL-18BP	BAG6	-0.568605	0.00575819	0.152248
TNF-R2	NECTIN2	0.568605	0.00575819	0.152248
CTSZ	PAG1	0.568605	0.00575819	0.152248
ANXA4	NPDC1	-0.568605	0.00575819	0.152248
REG1A	METRNL	0.568605	0.00575819	0.152248
CST3	TIMD4	0.567476	0.0058776	0.153419
NCAM1	UMOD	0.567476	0.0058776	0.153419
DPP4	Notch 3	0.567476	0.0058776	0.153419
CST3	FABP4	0.567476	0.0058776	0.153419
FABP4	CXCL16	0.567476	0.0058776	0.153419
SERPINA5	RARRES2	0.567476	0.0058776	0.153419
CR2	MEPE	0.567476	0.0058776	0.153419
PGLYRP1	ACP6	0.567476	0.0058776	0.153419
DIABLO	TYMP	0.567476	0.0058776	0.153419
CLEC5A	GRAP2	0.567476	0.0058776	0.153419
PGLYRP1	SNAP23	0.567476	0.0058776	0.153419
ANXA11	SNAP23	0.567476	0.0058776	0.153419
TIE1	CHRDL2	0.567476	0.0058776	0.153419
ICAM-2	CD1C	0.567476	0.0058776	0.153419
S100P	CRKL	-0.567476	0.0058776	0.153419
UMOD	TSHB	-0.567476	0.0058776	0.153419
REG4	NECTIN2	0.567476	0.0058776	0.153419
EPHB4	PLC	0.566347	0.00599907	0.155537
PRCP	CHIT1	0.566347	0.00599907	0.155537
LDL receptor	GP6	0.566347	0.00599907	0.155537
ICAM3	MMP-3	0.566347	0.00599907	0.155537
MMP-9	CLSTN2	-0.566347	0.00599907	0.155537
FAS	NOMO1	0.566347	0.00599907	0.155537
TINAGL1	LRP11	0.566347	0.00599907	0.155537
IGFBP-7	DAB2	-0.566347	0.00599907	0.155537
PAG1	DAB2	0.566347	0.00599907	0.155537
NCAM1	PLXNB2	0.565217	0.0061226	0.157213
CDH1	FCGR2A	0.565217	0.0061226	0.157213
ENG	NRP1	0.565217	0.0061226	0.157213
DEFA1	TFF3	0.565217	0.0061226	0.157213
REG1A	GRN	-0.565217	0.0061226	0.157213
ITGB2	GDF-15	0.565217	0.0061226	0.157213
MMP-9	RETN	0.565217	0.0061226	0.157213
CES1	FAS	0.565217	0.0061226	0.157213
PLXNB2	COL1A1	0.565217	0.0061226	0.157213
FCGR2A	PECAM-1	0.565217	0.0061226	0.157213
GP6	PECAM-1	0.565217	0.0061226	0.157213
IL-17RA	SNAP23	0.565217	0.0061226	0.157213
KLK10	USP8	-0.565217	0.0061226	0.157213
PLXNB2	MFAP5	0.564088	0.00624824	0.158447
QPCT	VASN	0.564088	0.00624824	0.158447
IGFBP3	GP6	0.564088	0.00624824	0.158447
CDH5	MMP-2	0.564088	0.00624824	0.158447
CD46	JAM-A	0.564088	0.00624824	0.158447
SHPS-1	CCL16	0.564088	0.00624824	0.158447
SELP	S100P	0.564088	0.00624824	0.158447
OPG	TINAGL1	0.564088	0.00624824	0.158447
IL-18BP	CCDC80	0.564088	0.00624824	0.158447
CA4	CA13	0.564088	0.00624824	0.158447
PECAM-1	GRAP2	0.564088	0.00624824	0.158447
GP6	ANXA11	0.564088	0.00624824	0.158447
ICAM1	APEX1	-0.564088	0.00624824	0.158447
FABP4	TXNDC5	0.564088	0.00624824	0.158447
TNFRSF10C	CRKL	-0.564088	0.00624824	0.158447
OSMR	SDC4	0.564088	0.00624824	0.158447
ST2	RNASE3	-0.564088	0.00624824	0.158447
F7	LCN2	0.562959	0.00637601	0.160282
TGFBR3	OPN	0.562959	0.00637601	0.160282
CES1	PGLYRP1	0.562959	0.00637601	0.160282
NID1	JAM-A	0.562959	0.00637601	0.160282
TNFRSF10C	ACP6	0.562959	0.00637601	0.160282
FABP4	LILRA5	0.562959	0.00637601	0.160282
SOD1	CHRDL2	-0.562959	0.00637601	0.160282
CCL15	FAM3C	0.562959	0.00637601	0.160282
GNLY	SSC4D	0.562959	0.00637601	0.160282
Notch 3	GAL	0.562959	0.00637601	0.160282
ITGAM	PAG1	0.562959	0.00637601	0.160282
COL18A1	DAB2	0.562959	0.00637601	0.160282
NOTCH1	MET	0.561829	0.00650594	0.162256
NCAM1	PTPRS	0.561829	0.00650594	0.162256
CCL5	FETUB	0.561829	0.00650594	0.162256
QPCT	ITGB2	0.561829	0.00650594	0.162256
EFEMP1	IGFBP-1	0.561829	0.00650594	0.162256
OPG	t-PA	0.561829	0.00650594	0.162256
IL-17RA	FCRL1	0.561829	0.00650594	0.162256
CA3	TINAGL1	0.561829	0.00650594	0.162256
DPP4	ADGRG2	0.561829	0.00650594	0.162256
LCN2	FKBP4	-0.561829	0.00650594	0.162256
Ep-CAM	PAG1	0.561829	0.00650594	0.162256
CA4	ITGAM	0.5607	0.00663806	0.16437
ITGAM	MMP-9	0.5607	0.00663806	0.16437
TLT-2	vWF	0.5607	0.00663806	0.16437
ITGAM	NADK	0.5607	0.00663806	0.16437
DEFA1	APLP1	-0.5607	0.00663806	0.16437
MEPE	CD79B	0.5607	0.00663806	0.16437
TNC	CANT1	0.5607	0.00663806	0.16437
JAM-A	NECTIN2	0.5607	0.00663806	0.16437
LRP11	NECTIN2	0.5607	0.00663806	0.16437
MCFD2	USP8	0.5607	0.00663806	0.16437
CES1	TR-AP	0.559571	0.00677239	0.166745
F7	PCSK9	0.559571	0.00677239	0.166745
TLT-2	PCSK9	0.559571	0.00677239	0.166745
MMP-2	PON3	0.559571	0.00677239	0.166745
OSMR	TNF-R1	0.559571	0.00677239	0.166745
AP-N	NPTXR	0.559571	0.00677239	0.166745
CTSD	CRKL	-0.559571	0.00677239	0.166745
TXNDC5	DAB2	0.559571	0.00677239	0.166745
TGFBI	FCGR3B	0.558442	0.00690896	0.167494
CR2	PAM	0.558442	0.00690896	0.167494
QPCT	COL18A1	0.558442	0.00690896	0.167494
CA4	CHIT1	0.558442	0.00690896	0.167494
CCL5	GP6	0.558442	0.00690896	0.167494
ST6GAL1	GP6	0.558442	0.00690896	0.167494
IGFBP3	PCSK9	0.558442	0.00690896	0.167494
RETN	CTSD	0.558442	0.00690896	0.167494
SHPS-1	TNF-R1	0.558442	0.00690896	0.167494
JAM-A	S100P	0.558442	0.00690896	0.167494
TNF-R2	CCDC80	0.558442	0.00690896	0.167494
GP1BA	TYMP	0.558442	0.00690896	0.167494
SERPINB8	LILRA5	0.558442	0.00690896	0.167494
KLK10	ANXA11	-0.558442	0.00690896	0.167494
TINAGL1	CLSTN2	0.558442	0.00690896	0.167494
TFPI	CHRDL2	-0.558442	0.00690896	0.167494
AOC3	FAM3C	0.558442	0.00690896	0.167494
GDF-15	ADGRE2	0.558442	0.00690896	0.167494
IL-18BP	ADGRE2	0.558442	0.00690896	0.167494
TNC	ARG1	-0.558442	0.00690896	0.167494
CASP-3	USP8	0.558442	0.00690896	0.167494
LDL receptor	SDC4	0.558442	0.00690896	0.167494
LILRB1	CD46	0.557312	0.00704781	0.169323
PRCP	DEFA1	0.557312	0.00704781	0.169323
VCAM1	IL-18BP	0.557312	0.00704781	0.169323
APOM	IL-18BP	-0.557312	0.00704781	0.169323
ANGPTL3	CTSZ	-0.557312	0.00704781	0.169323
ANGPTL3	RARRES2	-0.557312	0.00704781	0.169323
CR2	FCRL1	0.557312	0.00704781	0.169323
VASN	CCDC80	0.557312	0.00704781	0.169323
ST6GAL1	GRAP2	0.557312	0.00704781	0.169323
CA13	DPP7	0.557312	0.00704781	0.169323
TNF-R2	ADGRE2	0.557312	0.00704781	0.169323
TNXB	BAG6	-0.557312	0.00704781	0.169323
DEFA1	DAB2	0.557312	0.00704781	0.169323
TIMP1	TCN2	0.556183	0.00718895	0.170823
LILRB1	FCGR2A	0.556183	0.00718895	0.170823
QPCT	EPHB4	0.556183	0.00718895	0.170823
MEGF9	TR	0.556183	0.00718895	0.170823
ENG	PON3	0.556183	0.00718895	0.170823
CA1	RARRES2	0.556183	0.00718895	0.170823
CTSZ	THOP1	-0.556183	0.00718895	0.170823
CCL5	DIABLO	0.556183	0.00718895	0.170823
CTSD	DIABLO	0.556183	0.00718895	0.170823
MMP-9	CA13	0.556183	0.00718895	0.170823
IGFBP-1	FAM3C	0.556183	0.00718895	0.170823
QPCT	CANT1	0.556183	0.00718895	0.170823
NRP1	CD1C	0.556183	0.00718895	0.170823
EFEMP1	BAG6	-0.556183	0.00718895	0.170823
CCL5	NECTIN2	0.556183	0.00718895	0.170823
PI3	ARG1	-0.556183	0.00718895	0.170823
ALCAM	LTBR	0.555054	0.00733243	0.172228
CA3	MMP-2	0.555054	0.00733243	0.172228
PCOLCE	PCSK9	0.555054	0.00733243	0.172228
ST6GAL1	CHI3L1	0.555054	0.00733243	0.172228
PGLYRP1	IGFBP-7	-0.555054	0.00733243	0.172228
LILRB2	CTSZ	0.555054	0.00733243	0.172228
FCGR2A	ICAM-2	0.555054	0.00733243	0.172228
CCL24	ICAM-2	0.555054	0.00733243	0.172228
U-PAR	THOP1	-0.555054	0.00733243	0.172228
PAI	CLEC5A	0.555054	0.00733243	0.172228
COMP	ADGRG2	0.555054	0.00733243	0.172228
NOTCH1	CD79B	0.555054	0.00733243	0.172228
DDC	REG4	0.555054	0.00733243	0.172228
IL-17RA	SUMF2	0.555054	0.00733243	0.172228
CRKL	NECTIN2	-0.555054	0.00733243	0.172228
MBL2	FKBP4	-0.555054	0.00733243	0.172228
LCN2	SDC4	0.555054	0.00733243	0.172228
CHL1	NID1	0.553924	0.00747826	0.173888
FCGR3B	FETUB	0.553924	0.00747826	0.173888
MBL2	LYVE1	0.553924	0.00747826	0.173888
CCL14	PLC	0.553924	0.00747826	0.173888
EFEMP1	LTBR	0.553924	0.00747826	0.173888
OSMR	CCL24	0.553924	0.00747826	0.173888
ICAM1	PI3	0.553924	0.00747826	0.173888
F7	Gal-4	0.553924	0.00747826	0.173888
MMP-9	CPB1	-0.553924	0.00747826	0.173888
CR2	TFF2	0.553924	0.00747826	0.173888
NADK	SERPINB8	0.553924	0.00747826	0.173888
CD163	LILRA5	0.553924	0.00747826	0.173888
U-PAR	NOMO1	0.553924	0.00747826	0.173888
TNF-R1	RTN4R	0.553924	0.00747826	0.173888
CCL14	ROR1	0.553924	0.00747826	0.173888
CA4	VASN	0.552795	0.00762648	0.175338
LILRB2	ITGB2	0.552795	0.00762648	0.175338
TIE1	EPHB4	0.552795	0.00762648	0.175338
PLXNB2	TNFSF13B	0.552795	0.00762648	0.175338
GDF-15	SHPS-1	0.552795	0.00762648	0.175338
MET	COL1A1	0.552795	0.00762648	0.175338
F7	NADK	0.552795	0.00762648	0.175338
DEFA1	SIGLEC7	0.552795	0.00762648	0.175338
IGFBP-7	CLSTN2	0.552795	0.00762648	0.175338
NPTXR	CLSTN2	0.552795	0.00762648	0.175338
TCN2	FAM3C	0.552795	0.00762648	0.175338
CCDC80	FAM3C	0.552795	0.00762648	0.175338
PCOLCE	REG4	0.552795	0.00762648	0.175338
CDH1	SUMF2	0.552795	0.00762648	0.175338
PCOLCE	CANT1	0.552795	0.00762648	0.175338
CD46	CANT1	0.552795	0.00762648	0.175338
CRTAC1	CANT1	-0.552795	0.00762648	0.175338
NCAM1	SPARCL1	0.551666	0.00777712	0.176004
CDH1	OSMR	0.551666	0.00777712	0.176004
CCL5	SELP	0.551666	0.00777712	0.176004
FETUB	Gal-3	0.551666	0.00777712	0.176004
APOM	PLC	-0.551666	0.00777712	0.176004
TNFRSF10C	GP6	0.551666	0.00777712	0.176004
LDL receptor	JAM-A	0.551666	0.00777712	0.176004
CNTN1	IL-1RT2	0.551666	0.00777712	0.176004
uPA	CHI3L1	0.551666	0.00777712	0.176004
U-PAR	IGFBP-7	-0.551666	0.00777712	0.176004
AP-N	ICAM-2	0.551666	0.00777712	0.176004
TNXB	MEPE	0.551666	0.00777712	0.176004
FABP4	CCDC80	0.551666	0.00777712	0.176004
LILRB1	DIABLO	0.551666	0.00777712	0.176004
S100P	CA13	0.551666	0.00777712	0.176004
TFF2	CD79B	0.551666	0.00777712	0.176004
CLEC5A	SIGLEC7	0.551666	0.00777712	0.176004
PI3	CLUL1	-0.551666	0.00777712	0.176004
PECAM-1	HDGF	-0.551666	0.00777712	0.176004
IL-1RT2	LRP11	0.551666	0.00777712	0.176004
VASN	ENPP7	-0.551666	0.00777712	0.176004
SEMA3F	CD1C	0.551666	0.00777712	0.176004
ICAM-2	BAG6	-0.551666	0.00777712	0.176004
GRAP2	FKBP4	-0.551666	0.00777712	0.176004
IGFBP6	IL2-RA	0.550536	0.00793021	0.177731
ITGB2	FABP4	0.550536	0.00793021	0.177731
TGFBR3	IGFBP-1	0.550536	0.00793021	0.177731
PAM	IGFBP-2	0.550536	0.00793021	0.177731
NRP1	MEPE	0.550536	0.00793021	0.177731
CHIT1	CA13	0.550536	0.00793021	0.177731
GP6	TYMP	0.550536	0.00793021	0.177731
TNFRSF14	LILRA5	0.550536	0.00793021	0.177731
PRCP	NOMO1	0.550536	0.00793021	0.177731
COMT	REG4	-0.550536	0.00793021	0.177731
CCL15	SUMF2	0.550536	0.00793021	0.177731
SPARCL1	TYRO3	0.550536	0.00793021	0.177731
CTSD	VCAN	0.550536	0.00793021	0.177731
IL-17RA	FBP1	0.550536	0.00793021	0.177731
NECTIN2	SDC4	0.550536	0.00793021	0.177731
IGFBP3	PROC	0.549407	0.00808578	0.179022
ST6GAL1	CCL18	0.549407	0.00808578	0.179022
CD46	TNF-R2	0.549407	0.00808578	0.179022
IGFBP3	TIMP4	-0.549407	0.00808578	0.179022
DPP4	CNTN1	0.549407	0.00808578	0.179022
OPG	PI3	0.549407	0.00808578	0.179022
Ep-CAM	CCL15	0.549407	0.00808578	0.179022
U-PAR	uPA	0.549407	0.00808578	0.179022
CST3	CCDC80	0.549407	0.00808578	0.179022
vWF	TYMP	0.549407	0.00808578	0.179022
OSMR	CD79B	0.549407	0.00808578	0.179022
FCN2	SNAP23	0.549407	0.00808578	0.179022
PAI	APEX1	0.549407	0.00808578	0.179022
PI3	FAM3C	0.549407	0.00808578	0.179022
CA13	MCFD2	0.549407	0.00808578	0.179022
FCGR2A	REG4	0.549407	0.00808578	0.179022
CA3	REG4	0.549407	0.00808578	0.179022
CA4	SUMF2	0.549407	0.00808578	0.179022
IGFBP-7	METRNL	0.549407	0.00808578	0.179022
LILRB1	TIMD4	0.548278	0.00824385	0.180792
FCGR2A	ITGB2	0.548278	0.00824385	0.180792
MMP-9	SELP	0.548278	0.00824385	0.180792
THOP1	ACP6	-0.548278	0.00824385	0.180792
PCOLCE	CCDC80	0.548278	0.00824385	0.180792
IL2-RA	CCDC80	0.548278	0.00824385	0.180792
QPCT	SEMA3F	0.548278	0.00824385	0.180792
CNTN1	ADGRG2	0.548278	0.00824385	0.180792
LCN2	LILRA5	0.548278	0.00824385	0.180792
TLT-2	LILRA5	0.548278	0.00824385	0.180792
CHIT1	ANXA11	0.548278	0.00824385	0.180792
F7	NOMO1	0.548278	0.00824385	0.180792
CCL15	TXNDC5	0.548278	0.00824385	0.180792
SNAP23	NECTIN2	0.548278	0.00824385	0.180792
CD46	ROR1	0.548278	0.00824385	0.180792
CRTAC1	ICAM3	0.547149	0.00840447	0.182015
PRSS2	NRP1	0.547149	0.00840447	0.182015
DPP4	APOM	0.547149	0.00840447	0.182015
NOTCH1	TNXB	0.547149	0.00840447	0.182015
TGFBI	VASN	-0.547149	0.00840447	0.182015
QPCT	IL2-RA	0.547149	0.00840447	0.182015
THBS4	TIMP4	0.547149	0.00840447	0.182015
TIMP4	MB	0.547149	0.00840447	0.182015
TNFSF13B	CTSD	0.547149	0.00840447	0.182015
CA3	RARRES2	-0.547149	0.00840447	0.182015
CHI3L1	CCL16	0.547149	0.00840447	0.182015
IGFBP-7	NADK	-0.547149	0.00840447	0.182015
vWF	TXNDC5	0.547149	0.00840447	0.182015
GP6	DPP7	0.547149	0.00840447	0.182015
PAI	MCFD2	0.547149	0.00840447	0.182015
CA3	VCAN	0.547149	0.00840447	0.182015
F7	FBP1	0.547149	0.00840447	0.182015
IGLC2	NECTIN2	-0.547149	0.00840447	0.182015
ANXA11	NPDC1	-0.547149	0.00840447	0.182015
PI3	METRNL	0.547149	0.00840447	0.182015
TGFBI	F11	-0.546019	0.00856765	0.183715
PLTP	SPARCL1	0.546019	0.00856765	0.183715
LILRB1	FETUB	0.546019	0.00856765	0.183715
QPCT	LCN2	0.546019	0.00856765	0.183715
FCGR2A	TFF3	0.546019	0.00856765	0.183715
CCL15	DDC	0.546019	0.00856765	0.183715
NADK	KLK10	-0.546019	0.00856765	0.183715
CD163	ADGRG2	0.546019	0.00856765	0.183715
GP6	NOMO1	0.546019	0.00856765	0.183715
TIMD4	TXNDC5	0.546019	0.00856765	0.183715
CTSZ	ADGRE2	0.546019	0.00856765	0.183715
CCL16	ADGRE2	0.546019	0.00856765	0.183715
SELL	CD1C	0.546019	0.00856765	0.183715
CD79B	BAG6	-0.546019	0.00856765	0.183715
TNFRSF10C	FKBP4	-0.546019	0.00856765	0.183715
ANGPTL1	MEP1B	-0.546019	0.00856765	0.183715
CHL1	NCAM1	0.54489	0.00873344	0.184872
PRCP	FETUB	0.54489	0.00873344	0.184872
FCGR2A	LILRB5	0.54489	0.00873344	0.184872
SPARCL1	CSTB	-0.54489	0.00873344	0.184872
TNC	PI3	0.54489	0.00873344	0.184872
FCGR3B	TNFSF13B	0.54489	0.00873344	0.184872
PGLYRP1	JAM-A	0.54489	0.00873344	0.184872
IL-1RT1	IL-18BP	0.54489	0.00873344	0.184872
SPARCL1	PECAM-1	0.54489	0.00873344	0.184872
LRIG1	CTSO	0.54489	0.00873344	0.184872
CCL5	S100P	0.54489	0.00873344	0.184872
PAI	S100P	0.54489	0.00873344	0.184872
MEPE	SEMA3F	0.54489	0.00873344	0.184872
CHI3L1	ANXA11	0.54489	0.00873344	0.184872
DEFA1	PPP1R2	0.54489	0.00873344	0.184872
OSMR	SUMF2	0.54489	0.00873344	0.184872
PI3	IGFBPL1	0.54489	0.00873344	0.184872
FETUB	ARG1	-0.54489	0.00873344	0.184872
SELP	USP8	0.54489	0.00873344	0.184872
MMP-9	DAB2	0.54489	0.00873344	0.184872
TNF-R1	ROR1	0.54489	0.00873344	0.184872
PAM	PLXNB2	0.543761	0.00890185	0.186279
CST3	REG1A	0.543761	0.00890185	0.186279
DPP4	REG1A	-0.543761	0.00890185	0.186279
MEGF9	LDL receptor	0.543761	0.00890185	0.186279
GDF-15	TNFSF13B	0.543761	0.00890185	0.186279
CR2	COL1A1	0.543761	0.00890185	0.186279
Notch 3	ICAM-2	0.543761	0.00890185	0.186279
PCSK9	vWF	0.543761	0.00890185	0.186279
MPO	ACP6	-0.543761	0.00890185	0.186279
MB	TFF2	0.543761	0.00890185	0.186279
AXL	S100P	-0.543761	0.00890185	0.186279
CLEC5A	SERPINB8	0.543761	0.00890185	0.186279
CD93	SERPINB6	-0.543761	0.00890185	0.186279
ST6GAL1	CA13	0.543761	0.00890185	0.186279
GP1BA	HDGF	-0.543761	0.00890185	0.186279
TNFSF13B	ARG1	-0.543761	0.00890185	0.186279
CHRDL2	ARG1	-0.543761	0.00890185	0.186279
DIABLO	USP8	0.543761	0.00890185	0.186279
FKBP4	SDC4	-0.543761	0.00890185	0.186279
ENG	CD59	0.542631	0.00907294	0.187486
PAM	IGLC2	-0.542631	0.00907294	0.187486
LYVE1	EPHB4	0.542631	0.00907294	0.187486
COL18A1	Gal-3	0.542631	0.00907294	0.187486
TIMD4	PLC	0.542631	0.00907294	0.187486
SELP	PLC	-0.542631	0.00907294	0.187486
AOC3	CNTN1	0.542631	0.00907294	0.187486
PGLYRP1	CASP-3	0.542631	0.00907294	0.187486
C1QTNF1	CCL16	0.542631	0.00907294	0.187486
MB	FCRL1	0.542631	0.00907294	0.187486
JAM-A	CLEC5A	0.542631	0.00907294	0.187486
CD93	ENO2	-0.542631	0.00907294	0.187486
IGFBP3	TYMP	0.542631	0.00907294	0.187486
S100P	LILRA5	0.542631	0.00907294	0.187486
GRAP2	NQO2	0.542631	0.00907294	0.187486
IL-17RA	TXNDC5	0.542631	0.00907294	0.187486
Gal-4	SUMF2	0.542631	0.00907294	0.187486
LILRB1	CD1C	0.542631	0.00907294	0.187486
PLXNB2	TYRO3	0.542631	0.00907294	0.187486
PILRB	ARG1	-0.542631	0.00907294	0.187486
USP8	PAG1	0.542631	0.00907294	0.187486
ANGPTL3	TIMD4	-0.541502	0.00924671	0.189498
APOM	SELP	0.541502	0.00924671	0.189498
NCAM1	CDH5	0.541502	0.00924671	0.189498
CCL14	IL-1RT1	0.541502	0.00924671	0.189498
TR-AP	t-PA	0.541502	0.00924671	0.189498
CNTN1	EGFR	0.541502	0.00924671	0.189498
TNFSF13B	IL-18BP	0.541502	0.00924671	0.189498
IL7R	ICAM-2	0.541502	0.00924671	0.189498
ANGPTL3	DDC	0.541502	0.00924671	0.189498
PLC	GRAP2	-0.541502	0.00924671	0.189498
U-PAR	CLSTN2	-0.541502	0.00924671	0.189498
ST2	FAM3C	0.541502	0.00924671	0.189498
TFF2	ENPP7	0.541502	0.00924671	0.189498
CPB1	MEP1B	-0.541502	0.00924671	0.189498
PRCP	CD46	0.540373	0.00942322	0.19142
TCN2	TGFBR3	0.540373	0.00942322	0.19142
ITGB2	TFF3	0.540373	0.00942322	0.19142
TIMD4	FABP4	0.540373	0.00942322	0.19142
PAM	CHIT1	-0.540373	0.00942322	0.19142
CNTN1	PON3	0.540373	0.00942322	0.19142
MB	TNF-R1	0.540373	0.00942322	0.19142
IL2-RA	TFF2	0.540373	0.00942322	0.19142
EFEMP1	SEMA3F	0.540373	0.00942322	0.19142
CFHR5	KLK10	-0.540373	0.00942322	0.19142
NPTXR	APLP1	0.540373	0.00942322	0.19142
CA4	SNAP23	0.540373	0.00942322	0.19142
SPARCL1	HDGF	-0.540373	0.00942322	0.19142
SPARCL1	BAG6	-0.540373	0.00942322	0.19142
GRAP2	PAG1	0.540373	0.00942322	0.19142
FCGR3B	FCGR2A	0.539243	0.00960248	0.192694
TIMP1	FCGR2A	0.539243	0.00960248	0.192694
PRCP	TIE1	0.539243	0.00960248	0.192694
FETUB	OSMR	0.539243	0.00960248	0.192694
OSMR	LILRB5	0.539243	0.00960248	0.192694
QPCT	FABP4	0.539243	0.00960248	0.192694
LDL receptor	CXCL16	0.539243	0.00960248	0.192694
CR2	ICAM-2	0.539243	0.00960248	0.192694
AOC3	IGFBP-2	0.539243	0.00960248	0.192694
PCOLCE	DDC	0.539243	0.00960248	0.192694
REG1A	ENO2	-0.539243	0.00960248	0.192694
NADK	LILRA5	0.539243	0.00960248	0.192694
IGFBP6	CD79B	0.539243	0.00960248	0.192694
CLEC5A	PPP1R2	0.539243	0.00960248	0.192694
MMP-9	MCFD2	0.539243	0.00960248	0.192694
SELE	TYRO3	0.539243	0.00960248	0.192694
SUMF2	NECTIN2	0.539243	0.00960248	0.192694
COMP	USP8	-0.539243	0.00960248	0.192694
IGFBP6	NPDC1	0.539243	0.00960248	0.192694
OPN	NPDC1	0.539243	0.00960248	0.192694
QPCT	ROR1	0.539243	0.00960248	0.192694
FCGR2A	EFEMP1	0.538114	0.00978454	0.194548
CDH1	IL2-RA	0.538114	0.00978454	0.194548
LDL receptor	SELP	0.538114	0.00978454	0.194548
ICAM3	Notch 3	0.538114	0.00978454	0.194548
TIE1	U-PAR	0.538114	0.00978454	0.194548
CCL18	KLK6	0.538114	0.00978454	0.194548
MMP-2	TINAGL1	0.538114	0.00978454	0.194548
CES1	NADK	0.538114	0.00978454	0.194548
PGLYRP1	SERPINB8	0.538114	0.00978454	0.194548
TNFRSF10C	NQO2	0.538114	0.00978454	0.194548
CTSZ	CANT1	0.538114	0.00978454	0.194548
AP-N	CD1C	0.538114	0.00978454	0.194548
TR	TYRO3	0.538114	0.00978454	0.194548
TFF3	CRKL	-0.538114	0.00978454	0.194548
PECAM-1	NECTIN2	0.538114	0.00978454	0.194548
NPTXR	RNASE3	-0.538114	0.00978454	0.194548
FCGR3B	NOTCH1	0.536985	0.00996942	0.195868
PCOLCE	COL18A1	0.536985	0.00996942	0.195868
CD46	LCN2	0.536985	0.00996942	0.195868
QPCT	ALCAM	0.536985	0.00996942	0.195868
TGFBI	Notch 3	0.536985	0.00996942	0.195868
MMP-3	ICAM-2	0.536985	0.00996942	0.195868
CR2	TINAGL1	0.536985	0.00996942	0.195868
MPO	SERPINB8	-0.536985	0.00996942	0.195868
FCGR2A	SEMA3F	0.536985	0.00996942	0.195868
CST3	CD79B	0.536985	0.00996942	0.195868
CASP-3	ANXA11	0.536985	0.00996942	0.195868
IL7R	SIGLEC7	-0.536985	0.00996942	0.195868
LDL receptor	TXNDC5	0.536985	0.00996942	0.195868
PECAM-1	DPP7	0.536985	0.00996942	0.195868
vWF	ADGRE2	0.536985	0.00996942	0.195868
DIABLO	NECTIN2	0.536985	0.00996942	0.195868
SUMF2	USP8	0.536985	0.00996942	0.195868
PRCP	FKBP4	-0.536985	0.00996942	0.195868
CANT1	SDC4	0.536985	0.00996942	0.195868
CCL15	METRNL	0.536985	0.00996942	0.195868
PECAM-1	ROR1	0.536985	0.00996942	0.195868
FETUB	EFEMP1	0.535855	0.0101572	0.197433
ST6GAL1	DEFA1	0.535855	0.0101572	0.197433
OSMR	COL18A1	0.535855	0.0101572	0.197433
LDL receptor	MMP-9	0.535855	0.0101572	0.197433
CR2	CD163	0.535855	0.0101572	0.197433
LILRB2	GDF-15	0.535855	0.0101572	0.197433
ITGAM	RETN	0.535855	0.0101572	0.197433
PRCP	CTSZ	0.535855	0.0101572	0.197433
Ep-CAM	DIABLO	0.535855	0.0101572	0.197433
CHIT1	KLK10	-0.535855	0.0101572	0.197433
CCL16	PILRB	0.535855	0.0101572	0.197433
NID1	HDGF	-0.535855	0.0101572	0.197433
PGLYRP1	NOMO1	0.535855	0.0101572	0.197433
CASP-3	SUMF2	0.535855	0.0101572	0.197433
C1QTNF1	CANT1	0.535855	0.0101572	0.197433
AOC3	CD1C	0.535855	0.0101572	0.197433
IL7R	TYRO3	0.535855	0.0101572	0.197433
CRKL	SDC4	-0.535855	0.0101572	0.197433
LILRB5	NPDC1	0.535855	0.0101572	0.197433
CD46	FETUB	0.534726	0.0103478	0.198581
NCAM1	CRTAC1	0.534726	0.0103478	0.198581
CD46	EFEMP1	0.534726	0.0103478	0.198581
CD46	DEFA1	0.534726	0.0103478	0.198581
LILRB1	COL18A1	0.534726	0.0103478	0.198581
FCGR3B	ITGB2	0.534726	0.0103478	0.198581
LYVE1	ITGB2	0.534726	0.0103478	0.198581
NID1	TIMP4	-0.534726	0.0103478	0.198581
PRCP	MPO	-0.534726	0.0103478	0.198581
TLT-2	U-PAR	0.534726	0.0103478	0.198581
Gal-4	SHPS-1	0.534726	0.0103478	0.198581
Ep-CAM	CASP-3	0.534726	0.0103478	0.198581
NRP1	IGFBP-2	0.534726	0.0103478	0.198581
TNXB	PECAM-1	0.534726	0.0103478	0.198581
CCL24	PECAM-1	0.534726	0.0103478	0.198581
CTSZ	S100P	0.534726	0.0103478	0.198581
Notch 3	CLEC5A	-0.534726	0.0103478	0.198581
VCAM1	ENO2	-0.534726	0.0103478	0.198581
CD46	CA13	0.534726	0.0103478	0.198581
TXNDC5	USP8	0.534726	0.0103478	0.198581
QPCT	FKBP4	-0.534726	0.0103478	0.198581
NOMO1	PAG1	0.534726	0.0103478	0.198581
ANGPTL3	RNASE3	-0.534726	0.0103478	0.198581
SERPINA5	MET	-0.533597	0.0105413	0.199974
SERPINA7	SELL	0.533597	0.0105413	0.199974
LILRB1	ST6GAL1	0.533597	0.0105413	0.199974
PCOLCE	TCN2	0.533597	0.0105413	0.199974
NID1	GP1BA	0.533597	0.0105413	0.199974
IL-17RA	Ep-CAM	0.533597	0.0105413	0.199974
PI3	ICAM-2	0.533597	0.0105413	0.199974
CHI3L1	ACP6	0.533597	0.0105413	0.199974
CST3	SEMA3F	0.533597	0.0105413	0.199974
IL2-RA	SEMA3F	0.533597	0.0105413	0.199974
THOP1	CD79B	-0.533597	0.0105413	0.199974
TLT-2	ANXA11	0.533597	0.0105413	0.199974
MET	HDGF	-0.533597	0.0105413	0.199974
DIABLO	NOMO1	0.533597	0.0105413	0.199974
VCAM1	ADGRE2	0.533597	0.0105413	0.199974
LDL receptor	CANT1	0.533597	0.0105413	0.199974
RETN	CANT1	0.533597	0.0105413	0.199974
KIT	CD1C	0.533597	0.0105413	0.199974
PECAM-1	BAG6	-0.533597	0.0105413	0.199974
IGFBP-2	MEP1B	-0.533597	0.0105413	0.199974
IL2-RA	ROR1	0.533597	0.0105413	0.199974
MEGF9	ICAM3	0.532468	0.0107379	0.201283
IL7R	NRP1	0.532468	0.0107379	0.201283
NOTCH1	OSMR	0.532468	0.0107379	0.201283
CCL5	VASN	0.532468	0.0107379	0.201283
CES1	CD163	0.532468	0.0107379	0.201283
REG1A	NT-proBNP	0.532468	0.0107379	0.201283
FCGR3B	Notch 3	0.532468	0.0107379	0.201283
OPG	GDF-15	0.532468	0.0107379	0.201283
PAM	ICAM-2	0.532468	0.0107379	0.201283
KIT	PECAM-1	0.532468	0.0107379	0.201283
LYVE1	MEPE	0.532468	0.0107379	0.201283
CTSO	GLRX	0.532468	0.0107379	0.201283
CCL14	SEMA3F	0.532468	0.0107379	0.201283
IL-17RA	HDGF	-0.532468	0.0107379	0.201283
TLT-2	NOMO1	0.532468	0.0107379	0.201283
GP1BA	MCFD2	0.532468	0.0107379	0.201283
FCRL1	RTN4R	0.532468	0.0107379	0.201283
OPN	TSHB	-0.532468	0.0107379	0.201283
LILRB1	BAG6	-0.532468	0.0107379	0.201283
FETUB	BAG6	-0.532468	0.0107379	0.201283
CA13	PAG1	0.532468	0.0107379	0.201283
OPG	METRNL	0.532468	0.0107379	0.201283
ST6GAL1	GP1BA	0.531338	0.0109374	0.202615
ANGPTL3	TGFBR3	0.531338	0.0109374	0.202615
PAM	CDH5	0.531338	0.0109374	0.202615
LDL receptor	PAI	0.531338	0.0109374	0.202615
IL-6RA	IGFBP-1	-0.531338	0.0109374	0.202615
PLC	GP6	-0.531338	0.0109374	0.202615
CNTN1	MB	0.531338	0.0109374	0.202615
IL-1RT2	SHPS-1	0.531338	0.0109374	0.202615
SAA4	t-PA	0.531338	0.0109374	0.202615
SELE	MMP-3	0.531338	0.0109374	0.202615
CCL15	MMP-3	0.531338	0.0109374	0.202615
FETUB	ICAM-2	0.531338	0.0109374	0.202615
GDF-15	vWF	0.531338	0.0109374	0.202615
LILRB1	PECAM-1	0.531338	0.0109374	0.202615
TNC	THOP1	-0.531338	0.0109374	0.202615
PAI	TYMP	0.531338	0.0109374	0.202615
vWF	NOMO1	0.531338	0.0109374	0.202615
CCDC80	TYRO3	0.531338	0.0109374	0.202615
SSC4D	IGFBPL1	-0.531338	0.0109374	0.202615
TXNDC5	NECTIN2	0.531338	0.0109374	0.202615
CES1	PAG1	0.531338	0.0109374	0.202615
EFEMP1	METRNL	0.531338	0.0109374	0.202615
LILRB1	CA4	0.530209	0.0111399	0.203973
FCGR3B	OSMR	0.530209	0.0111399	0.203973
CD46	OSMR	0.530209	0.0111399	0.203973
CD46	IGLC2	-0.530209	0.0111399	0.203973
CCL5	TNFRSF14	0.530209	0.0111399	0.203973
CCL14	IL-18BP	0.530209	0.0111399	0.203973
SHPS-1	LRIG1	0.530209	0.0111399	0.203973
LTBR	THOP1	-0.530209	0.0111399	0.203973
LTBR	FCRL1	0.530209	0.0111399	0.203973
U-PAR	CD164	0.530209	0.0111399	0.203973
IL2-RA	QDPR	-0.530209	0.0111399	0.203973
BLM hydrolase	APEX1	0.530209	0.0111399	0.203973
MMP-3	FAM3C	0.530209	0.0111399	0.203973
PAI	TXNDC5	0.530209	0.0111399	0.203973
IL-1RT1	LRP11	0.530209	0.0111399	0.203973
GP6	MCFD2	0.530209	0.0111399	0.203973
ANXA11	CANT1	0.530209	0.0111399	0.203973
CCDC80	NECTIN2	0.530209	0.0111399	0.203973
U-PAR	USP8	0.530209	0.0111399	0.203973
CANT1	FKBP4	-0.530209	0.0111399	0.203973
IL-17RA	DAB2	0.530209	0.0111399	0.203973
CDH1	ROR1	0.530209	0.0111399	0.203973
ST6GAL1	QPCT	0.52908	0.0113455	0.205033
MEGF9	FETUB	0.52908	0.0113455	0.205033
CES1	F7	0.52908	0.0113455	0.205033
CR2	LILRB2	0.52908	0.0113455	0.205033
OSMR	IL2-RA	0.52908	0.0113455	0.205033
IGFBP6	FABP4	0.52908	0.0113455	0.205033
TIMP1	MB	0.52908	0.0113455	0.205033
F7	JAM-A	0.52908	0.0113455	0.205033
PAM	IL-1RT2	0.52908	0.0113455	0.205033
TIE1	SHPS-1	0.52908	0.0113455	0.205033
TCN2	CCL15	0.52908	0.0113455	0.205033
OPG	ST2	0.52908	0.0113455	0.205033
OPG	EGFR	0.52908	0.0113455	0.205033
PLC	CD93	0.52908	0.0113455	0.205033
BLM hydrolase	IGFBP-2	-0.52908	0.0113455	0.205033
RETN	ANGPTL7	-0.52908	0.0113455	0.205033
CSTB	GLRX	0.52908	0.0113455	0.205033
GLRX	ENO2	0.52908	0.0113455	0.205033
MMP-9	DIABLO	0.52908	0.0113455	0.205033
GP1BA	ANXA11	0.52908	0.0113455	0.205033
DIABLO	PPP1R2	0.52908	0.0113455	0.205033
AOC3	TYRO3	0.52908	0.0113455	0.205033
ANGPTL7	FBP1	0.52908	0.0113455	0.205033
SELP	FKBP4	-0.52908	0.0113455	0.205033
SCGB3A2	NPDC1	0.52908	0.0113455	0.205033
ENG	IL7R	0.52795	0.0115542	0.20708
F11	CD46	0.52795	0.0115542	0.20708
CST3	COL18A1	0.52795	0.0115542	0.20708
TIE1	IGLC2	-0.52795	0.0115542	0.20708
MBL2	PLC	0.52795	0.0115542	0.20708
CR2	Notch 3	0.52795	0.0115542	0.20708
TNF-R2	IGFBP-1	0.52795	0.0115542	0.20708
TIE1	TNFSF13B	0.52795	0.0115542	0.20708
CNDP1	IGFBP-2	-0.52795	0.0115542	0.20708
VCAM1	vWF	0.52795	0.0115542	0.20708
CST3	FCRL1	0.52795	0.0115542	0.20708
PGLYRP1	LILRA5	0.52795	0.0115542	0.20708
CES1	SIGLEC7	0.52795	0.0115542	0.20708
IL-18BP	FAM3C	0.52795	0.0115542	0.20708
CDH1	CRKL	-0.52795	0.0115542	0.20708
TLT-2	CRKL	-0.52795	0.0115542	0.20708
LILRB1	MBL2	0.526821	0.011766	0.208614
LILRB1	IL2-RA	0.526821	0.011766	0.208614
CD59	GRN	-0.526821	0.011766	0.208614
THBS4	CDH5	0.526821	0.011766	0.208614
PLXNB2	CCL24	0.526821	0.011766	0.208614
IGLC2	JAM-A	-0.526821	0.011766	0.208614
TNFRSF14	CHI3L1	0.526821	0.011766	0.208614
FCGR2A	FCRL1	0.526821	0.011766	0.208614
LRIG1	CLEC5A	0.526821	0.011766	0.208614
MPO	PILRB	-0.526821	0.011766	0.208614
MB	ADGRG2	0.526821	0.011766	0.208614
TIMP4	TYMP	-0.526821	0.011766	0.208614
CA4	GRAP2	0.526821	0.011766	0.208614
ALDH1A1	ANXA11	-0.526821	0.011766	0.208614
CCL18	QDPR	-0.526821	0.011766	0.208614
CLEC5A	SNAP23	0.526821	0.011766	0.208614
IGFBP-7	NQO2	-0.526821	0.011766	0.208614
LTBR	TYRO3	0.526821	0.011766	0.208614
FCGR2A	NECTIN2	0.526821	0.011766	0.208614
CLEC5A	SDC4	0.526821	0.011766	0.208614
IGFBP-7	PAG1	-0.526821	0.011766	0.208614
QPCT	LILRB2	0.525692	0.0119809	0.210172
NT-proBNP	TIMP4	0.525692	0.0119809	0.210172
IL2-RA	GDF-15	0.525692	0.0119809	0.210172
IGFBP6	IL-18BP	0.525692	0.0119809	0.210172
ACP6	NADK	0.525692	0.0119809	0.210172
CPB1	SERPINB8	-0.525692	0.0119809	0.210172
MPO	DIABLO	-0.525692	0.0119809	0.210172
CD163	PILRB	0.525692	0.0119809	0.210172
DEFA1	ANXA4	0.525692	0.0119809	0.210172
CD79B	TXNDC5	0.525692	0.0119809	0.210172
NCAM1	TYRO3	0.525692	0.0119809	0.210172
TNF-R1	TYRO3	0.525692	0.0119809	0.210172
THOP1	TYRO3	-0.525692	0.0119809	0.210172
LILRA5	CRKL	-0.525692	0.0119809	0.210172
CCL14	IGFBPL1	0.525692	0.0119809	0.210172
NOMO1	ARG1	-0.525692	0.0119809	0.210172
CRKL	ARG1	0.525692	0.0119809	0.210172
BAG6	ARG1	0.525692	0.0119809	0.210172
TXNDC5	PAG1	0.525692	0.0119809	0.210172
LTBR	NPDC1	0.525692	0.0119809	0.210172
ANXA11	METRNL	-0.525692	0.0119809	0.210172
MET	PTPRS	0.524562	0.0121991	0.212176
MET	TNXB	0.524562	0.0121991	0.212176
F7	IL-17RA	0.524562	0.0121991	0.212176
LILRB2	TNF-R2	0.524562	0.0121991	0.212176
IGLC2	IL-1RT1	-0.524562	0.0121991	0.212176
ENG	COL1A1	0.524562	0.0121991	0.212176
MMP-2	PECAM-1	0.524562	0.0121991	0.212176
LILRB1	MEPE	0.524562	0.0121991	0.212176
CES1	CCL16	0.524562	0.0121991	0.212176
EFEMP1	FCRL1	0.524562	0.0121991	0.212176
CASP-3	ENO2	0.524562	0.0121991	0.212176
IL2-RA	LILRA5	0.524562	0.0121991	0.212176
CTSZ	NOMO1	0.524562	0.0121991	0.212176
THOP1	TXNDC5	-0.524562	0.0121991	0.212176
ST6GAL1	SUMF2	0.524562	0.0121991	0.212176
VCAN	NECTIN2	0.524562	0.0121991	0.212176
OPN	ROR1	0.524562	0.0121991	0.212176
SERPINA5	ANGPTL3	-0.523433	0.0124205	0.214096
ICAM1	C1QTNF1	0.523433	0.0124205	0.214096
MFAP5	VASN	0.523433	0.0124205	0.214096
[truncated: 32,717 more rows]

## Sheet: Study 2, IgM-IgG+
Protein-1	Protein-2	Correlation	Pvalue	FDR
U-PAR	S100P	0.916376	4.29881e-17	1.49237e-12
LCN2	U-PAR	0.906969	3.15317e-16	5.47327e-12
LCN2	PGLYRP1	0.904355	5.28348e-16	6.11405e-12
PGLYRP1	PAG1	0.890592	6.40196e-15	5.55626e-11
LCN2	S100P	0.883624	2.00067e-14	1.3891e-10
U-PAR	CLEC5A	0.880314	3.35217e-14	1.93956e-10
LCN2	PAG1	0.869512	1.63421e-13	8.10474e-10
NADK	PAG1	0.867944	2.03278e-13	8.82126e-10
LCN2	NADK	0.863066	3.9394e-13	1.51956e-09
U-PAR	PGLYRP1	0.857666	7.9614e-13	2.76388e-09
U-PAR	NADK	0.850523	1.9339e-12	6.1034e-09
CPA1	CPB1	0.847038	2.9328e-12	8.48458e-09
U-PAR	PAG1	0.842683	4.86575e-12	1.29938e-08
PGLYRP1	NADK	0.823519	3.81424e-11	9.45823e-08
PGLYRP1	S100P	0.81777	6.74502e-11	1.56107e-07
S100P	PAG1	0.816376	7.7215e-11	1.67537e-07
RETN	PGLYRP1	0.811672	1.20861e-10	2.331e-07
LCN2	CLEC5A	0.812021	1.16966e-10	2.331e-07
CLEC5A	NADK	0.810801	1.31138e-10	2.39609e-07
S100P	CLEC5A	0.808362	1.64439e-10	2.85433e-07
LCN2	RETN	0.807666	1.75319e-10	2.89827e-07
CLEC5A	PAG1	0.777875	2.17662e-09	3.43471e-06
S100P	NADK	0.775436	2.62967e-09	3.9692e-06
MMP-9	NADK	0.772648	3.25472e-09	4.70795e-06
FCRL1	CD79B	0.766202	5.26976e-09	7.3178e-06
PGLYRP1	CLEC5A	0.765331	5.61776e-09	7.501e-06
DEFA1	NADK	0.758885	8.94246e-09	1.1498e-05
Notch 3	CDH5	0.753833	1.27464e-08	1.58037e-05
TNFRSF10C	U-PAR	0.750697	1.58161e-08	1.73638e-05
GP1BA	JAM-A	0.750523	1.60053e-08	1.73638e-05
U-PAR	ANXA11	0.751568	1.49007e-08	1.73638e-05
ANXA11	PAG1	0.750697	1.58161e-08	1.73638e-05
DEFA1	PAG1	0.75	1.65858e-08	1.74483e-05
PGLYRP1	ANXA11	0.74878	1.80175e-08	1.80832e-05
THOP1	CRKL	0.748606	1.82312e-08	1.80832e-05
IGFBP6	EPHB4	0.743728	2.52651e-08	2.37055e-05
Notch 3	CNTN1	0.744077	2.4689e-08	2.37055e-05
RETN	U-PAR	0.741986	2.83379e-08	2.58889e-05
CD46	TNFRSF14	0.740418	3.13975e-08	2.79486e-05
DEFA1	LCN2	0.736063	4.15854e-08	3.52117e-05
RETN	PAG1	0.736063	4.15854e-08	3.52117e-05
MMP-9	PAG1	0.723171	9.26234e-08	7.65598e-05
MMP-9	PGLYRP1	0.719686	1.14137e-07	9.21481e-05
CLEC5A	ANXA11	0.717596	1.29183e-07	0.000101925
RETN	NADK	0.715854	1.43106e-07	0.000110402
TNFRSF10C	S100P	0.71324	1.66622e-07	0.000125749
GP1BA	GP6	0.710453	1.95622e-07	0.000141484
TNFRSF10C	CLEC5A	0.710627	1.93681e-07	0.000141484
EPHB4	TLT-2	0.70993	2.01555e-07	0.0001428
DEFA1	S100P	0.708885	2.13926e-07	0.000148533
RETN	S100P	0.707666	2.29246e-07	0.000156049
TNFRSF14	GP6	0.706098	2.50439e-07	0.000165656
QPCT	PAG1	0.705923	2.52903e-07	0.000165656
PAI	GRAP2	0.703659	2.87043e-07	0.000184537
LCN2	ANXA11	0.703136	2.95505e-07	0.000186523
SELP	GRAP2	0.700523	3.41395e-07	0.00021164
ANGPTL7	CLSTN2	0.700174	3.47989e-07	0.000211944
MPO	NADK	-0.699129	3.68487e-07	0.00021682
IGFBP6	ROR1	0.699303	3.64994e-07	0.00021682
FAM3C	ROR1	0.697909	3.93811e-07	0.000227859
NADK	ANXA11	0.694425	4.75323e-07	0.000270513
LCN2	MMP-9	0.692857	5.16874e-07	0.000289416
DEFA1	PGLYRP1	0.692334	5.31454e-07	0.000292857
GP1BA	DAB2	0.690244	5.93666e-07	0.000322027
RETN	CLEC5A	0.689373	6.21523e-07	0.00033195
OPN	COL1A1	0.688328	6.56545e-07	0.000343303
GRAP2	DAB2	0.688153	6.62556e-07	0.000343303
ANG	CCL16	0.685714	7.5224e-07	0.000384041
NPTXR	APLP1	0.683798	8.3044e-07	0.00041782
QPCT	TNFRSF10C	0.683101	8.60692e-07	0.000426854
CDH5	TYRO3	0.682578	8.84046e-07	0.000432261
AOC3	CNTN1	0.681707	9.24274e-07	0.000445654
NOTCH1	PTPRS	0.680836	9.66188e-07	0.000459482
RETN	ANXA11	0.680314	9.92172e-07	0.000465463
GP1BA	TNFRSF14	0.678049	1.1124e-06	0.000495105
MMP-9	U-PAR	0.678397	1.09307e-06	0.000495105
TNFRSF14	TNF-R1	0.678049	1.1124e-06	0.000495105
FAM3C	NPDC1	0.678571	1.08352e-06	0.000495105
DEFA1	CLEC5A	0.675958	1.23519e-06	0.000542795
IGFBP6	TLT-2	0.67561	1.25683e-06	0.000545402
NPDC1	ROR1	0.674564	1.32387e-06	0.000567402
PGLYRP1	CHI3L1	0.674042	1.35862e-06	0.000575192
CHI3L1	S100P	0.673171	1.4184e-06	0.00058935
MPO	CLEC5A	-0.672822	1.44299e-06	0.00058935
TNFRSF10C	ANXA11	0.672822	1.44299e-06	0.00058935
U-PAR	CHI3L1	0.670557	1.61263e-06	0.000650977
LCN2	TNFRSF10C	0.670209	1.6403e-06	0.000654538
CHI3L1	PAG1	0.669164	1.72598e-06	0.000680898
DEFA1	RETN	0.668118	1.81576e-06	0.00070827
CDH5	PPP1R2	-0.667073	1.90984e-06	0.000736688
DEFA1	U-PAR	0.665505	2.0594e-06	0.000777111
TNF-R2	TNF-R1	0.665679	2.04227e-06	0.000777111
PAM	ADGRE2	0.663589	2.25685e-06	0.00084246
PROC	F7	0.662892	2.33287e-06	0.000861574
MMP-2	CCDC80	0.662195	2.41125e-06	0.000871967
TGFBR3	ROR1	0.662195	2.41125e-06	0.000871967
DIABLO	ANXA4	0.660976	2.55427e-06	0.000914165
NRP1	CCDC80	0.660627	2.59654e-06	0.000919812
ITGAM	CLEC5A	0.660105	2.66117e-06	0.000933182
KLK6	NPTXR	0.659408	2.74964e-06	0.000954563
FAM3C	NECTIN2	0.658014	2.93475e-06	0.00100874
VASN	EPHB4	0.657666	2.98279e-06	0.0010152
LCN2	CHI3L1	0.656794	3.10608e-06	0.00103683
S100P	ANXA11	0.656794	3.10608e-06	0.00103683
FCGR2A	TR	0.656272	3.18228e-06	0.00105215
CD93	ROR1	0.654878	3.39399e-06	0.00111156
TNFRSF14	NECTIN2	0.654181	3.50463e-06	0.00113707
CD79B	FAM3C	0.653659	3.58978e-06	0.00114333
EPHB4	ROR1	0.653659	3.58978e-06	0.00114333
TNFRSF14	DAB2	0.652439	3.79593e-06	0.00119799
CTSZ	NADK	0.651568	3.94978e-06	0.00123532
PCOLCE	FAM3C	0.650871	4.07697e-06	0.00126371
CHI3L1	NADK	0.650174	4.20792e-06	0.00129276
PRSS2	CPA1	0.649652	4.30866e-06	0.00130069
IL2-RA	CTSO	0.649652	4.30866e-06	0.00130069
PRTN3	CTSO	-0.648955	4.44642e-06	0.00133071
TNFRSF10C	PAG1	0.648606	4.51682e-06	0.00134022
JAM-A	DAB2	0.647387	4.77134e-06	0.00140374
QPCT	NADK	0.647038	4.84645e-06	0.00141386
EPHB4	LTBR	0.64669	4.92264e-06	0.00142412
CCDC80	ADGRE2	0.645645	5.15786e-06	0.00147984
CNTN1	MMP-2	0.644599	5.40338e-06	0.00153757
IGFBP6	LTBR	0.64338	5.70338e-06	0.00160974
QPCT	ANXA11	0.642334	5.97261e-06	0.00165876
JAM-A	SDC4	0.642334	5.97261e-06	0.00165876
CRTAC1	ROR1	0.640592	6.4474e-06	0.00177641
MPO	RETN	-0.639895	6.64684e-06	0.00180275
TLT-2	ACP6	0.64007	6.59646e-06	0.00180275
ITGAM	LCN2	0.63885	6.95664e-06	0.00185774
Notch 3	MMP-2	0.639024	6.9041e-06	0.00185774
ITGAM	U-PAR	0.637456	7.39033e-06	0.00194366
SERPINB8	PAG1	0.637456	7.39033e-06	0.00194366
IL2-RA	CD79B	0.63676	7.61636e-06	0.00198804
PAM	PRTN3	-0.634321	8.45835e-06	0.00219134
QPCT	DEFA1	0.633972	8.58537e-06	0.00220778
GP6	DAB2	0.633624	8.71414e-06	0.00222441
VASN	LTBR	0.633275	8.84468e-06	0.00222501
IGFBP-1	IGFBP-2	0.633275	8.84468e-06	0.00222501
PAI	GP6	0.632927	8.97701e-06	0.00222604
Notch 3	NPTXR	0.632927	8.97701e-06	0.00222604
TNFRSF10C	PGLYRP1	0.632753	9.04386e-06	0.00222671
IGFBP6	TNF-R1	0.630488	9.95539e-06	0.00243388
CST3	NPDC1	0.629965	1.01774e-05	0.00247075
NOTCH1	CDH5	0.62892	1.0635e-05	0.00256392
EFEMP1	FAM3C	0.628571	1.07917e-05	0.00258375
IGFBP6	VASN	0.628397	1.08708e-05	0.00258487
IL-18BP	FAM3C	0.627178	1.14398e-05	0.00270166
DIABLO	DAB2	0.626132	1.19491e-05	0.00280286
SELP	DAB2	0.625784	1.21234e-05	0.00282467
LTBR	TNF-R1	0.625436	1.23e-05	0.00284672
PAM	CCDC80	0.624042	1.30305e-05	0.0029958
VASN	ROR1	0.623868	1.31245e-05	0.00299757
CSTB	BLM hydrolase	0.623519	1.33145e-05	0.00300147
MPO	U-PAR	-0.623519	1.33145e-05	0.00300147
CST3	TNF-R2	0.622822	1.3702e-05	0.00304922
IGFBP6	FAM3C	0.622822	1.3702e-05	0.00304922
NOTCH1	Notch 3	0.622648	1.38005e-05	0.00305157
MMP-9	S100P	0.621429	1.45081e-05	0.00312834
IL-18BP	CD79B	0.621777	1.43026e-05	0.00312834
TNFRSF14	SUMF2	0.621429	1.45081e-05	0.00312834
LRP11	ROR1	0.621429	1.45081e-05	0.00312834
CTSD	CTSZ	0.620557	1.50337e-05	0.00322168
QPCT	LCN2	0.619861	1.54667e-05	0.00327405
NOTCH1	PRTN3	-0.619861	1.54667e-05	0.00327405
MEGF9	IGLC2	-0.619512	1.56875e-05	0.00328429
CST3	TNF-R1	0.619338	1.5799e-05	0.00328429
CST3	FAM3C	0.619338	1.5799e-05	0.00328429
CHI3L1	CLEC5A	0.619164	1.59111e-05	0.00328792
LTBR	TLT-2	0.618815	1.61377e-05	0.003315
CNTN1	RARRES2	-0.618641	1.62521e-05	0.00331886
LTBR	NPDC1	0.617944	1.6717e-05	0.00339385
CTSZ	TNF-R1	0.616725	1.75601e-05	0.00350354
SELP	SNAP23	0.616725	1.75601e-05	0.00350354
PPP1R2	TYRO3	-0.616899	1.74373e-05	0.00350354
MPO	ANXA11	-0.615331	1.85711e-05	0.00366315
EFEMP1	METRNL	0.615331	1.85711e-05	0.00366315
SELP	GP6	0.613415	2.00482e-05	0.00393217
PON3	IGFBP-2	0.61324	2.01877e-05	0.00393728
TNFRSF14	TLT-2	0.612369	2.08985e-05	0.00405314
QPCT	U-PAR	0.611847	2.13359e-05	0.00409224
IGFBP-7	IGFBPL1	0.611847	2.13359e-05	0.00409224
EFEMP1	LRIG1	0.611324	2.17816e-05	0.00415477
EFEMP1	CCDC80	0.610453	2.25434e-05	0.00427659
CA1	RETN	-0.610279	2.26986e-05	0.00428264
EFEMP1	ROR1	0.609059	2.3813e-05	0.00446861
PRSS2	CPB1	0.608711	2.41405e-05	0.00448161
CPA1	TSHB	0.608711	2.41405e-05	0.00448161
CRKL	PAG1	-0.607491	2.53192e-05	0.00467544
TGFBR3	ADGRG2	0.607143	2.56656e-05	0.00471431
NOTCH1	LTBR	0.605226	2.76488e-05	0.00497334
IL7R	Notch 3	0.605401	2.74629e-05	0.00497334
SUMF2	SDC4	0.605401	2.74629e-05	0.00497334
TLT-2	ROR1	0.605226	2.76488e-05	0.00497334
CD93	ADGRG2	0.605052	2.78359e-05	0.00498118
CD163	AXL	0.604878	2.80241e-05	0.00498915
Gal-4	REG4	0.60453	2.8404e-05	0.00503098
CDH5	COL1A1	0.604355	2.85957e-05	0.00503923
KLK10	CLSTN2	0.604007	2.89827e-05	0.00508163
QPCT	S100P	0.603833	2.91779e-05	0.00509016
TR	TINAGL1	0.603659	2.93744e-05	0.00509881
PLC	LTBR	0.60331	2.9771e-05	0.00514194
MPO	PAG1	-0.602265	3.09902e-05	0.00532602
TNF-R1	SEMA3F	0.602091	3.11978e-05	0.00533528
DEFA1	CD164	0.601916	3.14066e-05	0.00534467
NRP1	EFEMP1	0.600871	3.26867e-05	0.00548189
ITGAM	DEFA1	0.600871	3.26867e-05	0.00548189
CST3	TNFRSF14	0.601045	3.24701e-05	0.00548189
PCOLCE	COL18A1	0.600697	3.29046e-05	0.0054919
TNFRSF14	FAM3C	0.600523	3.31238e-05	0.00550204
EGFR	NPTXR	0.6	3.37895e-05	0.00555942
NADK	SERPINB8	0.6	3.37895e-05	0.00555942
OPG	SIGLEC7	0.599303	3.46962e-05	0.00568166
IGFBP6	NOTCH1	0.598955	3.51577e-05	0.00573021
RARRES2	KLK10	-0.597735	3.68177e-05	0.00594494
NT-proBNP	CD1C	0.597735	3.68177e-05	0.00594494
GP6	JAM-A	0.597561	3.70606e-05	0.00595645
TNXB	MFAP5	0.597213	3.75507e-05	0.00597986
TNFRSF14	DIABLO	0.597213	3.75507e-05	0.00597986
ITGAM	PAG1	0.594774	4.11506e-05	0.00649356
CCDC80	ROR1	0.594774	4.11506e-05	0.00649356
CR2	VCAM1	0.594425	4.16897e-05	0.00654887
PTPRS	AXL	0.592334	4.50621e-05	0.00698383
PLC	MB	0.592334	4.50621e-05	0.00698383
LRIG1	LRP11	0.592509	4.47719e-05	0.00698383
VASN	LRP11	0.591115	4.71423e-05	0.00727374
CD46	GP1BA	0.590418	4.83698e-05	0.00733278
IL-1RT1	LRIG1	0.590592	4.80602e-05	0.00733278
TNF-R1	FAM3C	0.590418	4.83698e-05	0.00733278
SNAP23	DAB2	0.590767	4.77525e-05	0.00733278
ITGAM	NADK	0.589024	5.09125e-05	0.0076847
KLK10	METRNL	0.588328	5.2229e-05	0.00784927
CDH5	CD93	0.587631	5.35763e-05	0.00801705
JAM-A	GRAP2	0.586934	5.49552e-05	0.0081881
CST3	SEMA3F	0.586411	5.60105e-05	0.00830966
TNF-R2	PILRB	0.586237	5.63663e-05	0.00832687
LCN2	MPO	-0.58554	5.78103e-05	0.008504
EPHB4	PLC	0.585192	5.85448e-05	0.00857571
IGFBP6	CD46	0.584146	6.07996e-05	0.00883146
CD164	S100P	0.584146	6.07996e-05	0.00883146
ADGRG2	ROR1	0.583972	6.1183e-05	0.00885012
QPCT	PGLYRP1	0.583275	6.27386e-05	0.00903748
DEFA1	CHI3L1	0.582578	6.43301e-05	0.00922844
EFEMP1	OPG	0.581882	6.59582e-05	0.00940463
KLK6	APLP1	0.581707	6.6371e-05	0.00940463
EFEMP1	IGFBPL1	0.581707	6.6371e-05	0.00940463
CRTAC1	TGFBR3	0.581359	6.72037e-05	0.00948391
ITGAM	ITGB2	0.581185	6.76236e-05	0.00950453
TLT-2	PI3	0.580836	6.84705e-05	0.00958477
EFEMP1	LRP11	0.580662	6.88976e-05	0.00960582
IL2-RA	FCRL1	0.579965	7.06302e-05	0.00965354
ITGAM	S100P	0.580139	7.01934e-05	0.00965354
Notch 3	TINAGL1	0.580139	7.01934e-05	0.00965354
TLT-2	FAM3C	0.579965	7.06302e-05	0.00965354
SDC4	DAB2	0.579965	7.06302e-05	0.00965354
MMP-9	CLEC5A	0.579791	7.10695e-05	0.00967549
REG1A	Gal-4	0.579094	7.28516e-05	0.00984093
QPCT	CLEC5A	0.579094	7.28516e-05	0.00984093
COMP	THBS4	0.578397	7.46743e-05	0.0100092
ANGPTL3	PON3	0.578397	7.46743e-05	0.0100092
LILRB1	THOP1	-0.577875	7.60683e-05	0.0101569
EPHB4	CDH5	0.5777	7.65382e-05	0.0101805
CTSO	NOMO1	0.577352	7.74859e-05	0.0102672
CDH5	ROR1	0.577178	7.79637e-05	0.0102912
GP6	SUMF2	0.576655	7.94133e-05	0.0104428
CST3	REG1A	0.575958	8.13841e-05	0.0106616
TNFRSF10C	NADK	0.575784	8.18837e-05	0.0106868
APOM	EGFR	0.575436	8.28913e-05	0.0107375
IL-1RT1	TYRO3	0.575436	8.28913e-05	0.0107375
GP1BA	GRAP2	0.575261	8.33993e-05	0.0107632
MMP-2	NPTXR	0.574913	8.44237e-05	0.010855
PCOLCE	PRSS2	0.574564	8.54596e-05	0.0108675
MMP-9	RETN	0.574564	8.54596e-05	0.0108675
CTSO	CD79B	0.574564	8.54596e-05	0.0108675
PTPRS	EPHB4	0.574216	8.6507e-05	0.0109206
COL1A1	MEPE	0.574216	8.6507e-05	0.0109206
TGFBR3	CD93	0.573868	8.7566e-05	0.0110143
ITGAM	BAG6	-0.572997	9.02651e-05	0.0113128
NOTCH1	EPHB4	0.5723	9.24786e-05	0.0115485
CCL5	TIMP1	0.572125	9.30395e-05	0.0115769
SEMA3F	CD79B	0.571951	9.36036e-05	0.0116055
IL-1RT1	RTN4R	0.571777	9.41708e-05	0.0116343
U-PAR	uPA	0.571429	9.53145e-05	0.0117338
CD46	NECTIN2	0.570906	9.70537e-05	0.0119057
LTBR	DLK-1	0.570557	9.8229e-05	0.0120075
IGFBP6	PLC	0.570209	9.94173e-05	0.0121101
COL18A1	CCL16	0.569338	0.000102445	0.0123919
NRP1	ROR1	0.569338	0.000102445	0.0123919
PAM	IL7R	0.56899	0.00010368	0.0124115
SERPINA7	FETUB	0.569164	0.000103061	0.0124115
MEGF9	F7	0.56899	0.00010368	0.0124115
MMP-9	ANXA11	0.568118	0.000106825	0.0127441
SELP	PAI	0.567944	0.000107464	0.0127764
SERPINA7	CDHR5	0.567247	0.000110056	0.0129078
THOP1	DIABLO	-0.567247	0.000110056	0.0129078
LRIG1	TYRO3	0.567422	0.000109403	0.0129078
SERPINB8	CRKL	-0.567422	0.000109403	0.0129078
REG1A	GDF-15	0.566725	0.000112037	0.0130083
TNFRSF14	SDC4	0.566725	0.000112037	0.0130083
IGFBP6	NPDC1	0.566725	0.000112037	0.0130083
CCL24	TINAGL1	0.566376	0.000113376	0.0130762
CCL5	DAB2	0.566376	0.000113376	0.0130762
IL2-RA	GRN	0.566028	0.000114729	0.013145
CA13	GRAP2	0.566028	0.000114729	0.013145
LCN2	uPA	0.565505	0.000116786	0.0133281
NRP1	CD79B	0.565331	0.000117479	0.0133281
IL-18BP	NECTIN2	0.565331	0.000117479	0.0133281
CHL1	NCAM1	0.564808	0.00011958	0.0133914
ALCAM	PRTN3	-0.564983	0.000118876	0.0133914
PGLYRP1	uPA	0.564808	0.00011958	0.0133914
DIABLO	FAM3C	0.564808	0.00011958	0.0133914
Notch 3	COL1A1	0.564286	0.000121716	0.0135432
MMP-2	COL1A1	0.564286	0.000121716	0.0135432
NRP1	CTSO	0.563937	0.000123159	0.0135733
GDF-15	FAM3C	0.563937	0.000123159	0.0135733
GP1BA	SDC4	0.564111	0.000122435	0.0135733
EFEMP1	CD79B	0.563763	0.000123886	0.0136102
RETN	CHI3L1	0.563415	0.000125352	0.0137278
DPP4	ADGRG2	0.562369	0.000129845	0.0141751
IL7R	ALCAM	0.562195	0.000130608	0.0142137
GP6	THOP1	-0.561847	0.000132145	0.0142915
REG1A	NECTIN2	0.561847	0.000132145	0.0142915
AOC3	Notch 3	0.56115	0.00013527	0.014584
PAM	MMP-2	0.560976	0.000136062	0.0146239
CCL5	SELP	0.560453	0.000138462	0.0146512
PLC	IGFBP-7	0.560279	0.00013927	0.0146512
ENG	PECAM-1	0.560279	0.00013927	0.0146512
CRTAC1	ADGRG2	0.560627	0.000137658	0.0146512
GP6	GRAP2	0.560627	0.000137658	0.0146512
PRSS2	TSHB	0.560279	0.00013927	0.0146512
NOTCH1	ROR1	0.560801	0.000136858	0.0146512
PAM	NRP1	0.559582	0.000142547	0.0147721
QPCT	CTSZ	0.559756	0.000141721	0.0147721
Notch 3	ANGPTL1	0.559756	0.000141721	0.0147721
CCDC80	LRP11	0.559582	0.000142547	0.0147721
COMT	KYAT1	0.559756	0.000141721	0.0147721
GP6	NECTIN2	0.559233	0.000144211	0.0149001
GRN	CTSO	0.558537	0.000147593	0.0152042
CLSTN2	IGFBPL1	0.558188	0.00014931	0.0153357
ANG	COL18A1	0.557666	0.00015192	0.0153763
PAM	Notch 3	0.557666	0.00015192	0.0153763
GP1BA	DIABLO	0.558014	0.000150176	0.0153763
CCDC80	ANGPTL1	0.557666	0.00015192	0.0153763
NRP1	FAM3C	0.55784	0.000151046	0.0153763
ITGAM	PGLYRP1	0.557491	0.0001528	0.0154203
PTPRS	CDH5	0.557317	0.000153683	0.0154646
CD163	PRTN3	-0.557143	0.000154572	0.015509
CD46	CRKL	-0.556969	0.000155465	0.0155536
TGFBR3	VASN	0.55662	0.000157265	0.0155544
GP1BA	SELP	0.55662	0.000157265	0.0155544
CDH5	IL-1RT1	0.556794	0.000156362	0.0155544
MMP-2	KLK10	0.55662	0.000157265	0.0155544
TNFRSF14	CRKL	-0.556446	0.000158172	0.0155997
Notch 3	PRTN3	-0.556098	0.00016	0.0157353
IL2-RA	PRTN3	-0.555401	0.000163714	0.0160551
TIE1	CDH5	0.555226	0.000164655	0.0160566
MMP-2	CD1C	0.555226	0.000164655	0.0160566
VCAM1	PTPRS	0.555052	0.0001656	0.0160586
PTPRS	TLT-2	0.555052	0.0001656	0.0160586
CXCL16	CCDC80	0.55453	0.000168466	0.016291
GP6	DIABLO	0.554007	0.000171377	0.0165265
CTSZ	CANT1	0.553659	0.000173343	0.0166697
TIMP1	GP6	0.552091	0.000182442	0.0173525
DLK-1	CD93	0.552091	0.000182442	0.0173525
PAI	CA13	0.552091	0.000182442	0.0173525
MMP-9	CTSH	0.552091	0.000182442	0.0173525
CD163	ADGRE2	0.551742	0.000184522	0.0175024
ACP6	DAB2	0.551394	0.000186623	0.0176534
NOTCH1	AXL	0.550697	0.00019089	0.0179592
MMP-2	IGFBP-2	0.550697	0.00019089	0.0179592
PGLYRP1	SERPINB8	0.550523	0.000191971	0.018012
CA4	LCN2	0.550348	0.000193057	0.0180651
IL2-RA	FAM3C	0.549652	0.000197456	0.0183777
LTBR	ROR1	0.549652	0.000197456	0.0183777
PLC	FAM3C	0.549303	0.00019969	0.0185359
TNF-R2	SEMA3F	0.548955	0.000201946	0.0186954
S100P	CTSH	0.54878	0.000203083	0.0187506
ST6GAL1	CD79B	0.548432	0.000205374	0.0189118
NOTCH1	CXCL16	0.547909	0.000208854	0.0191308
THOP1	SERPINB8	-0.547909	0.000208854	0.0191308
PLXNB2	PON3	-0.547213	0.000213576	0.0195119
NOTCH1	METRNL	0.546864	0.000215974	0.0196791
REG1A	REG4	0.54669	0.000217181	0.0197373
ICAM-2	TYRO3	0.546516	0.000218395	0.0197958
CDH5	ADGRG2	0.546167	0.000220841	0.0199654
EFEMP1	SHPS-1	0.545993	0.000222073	0.0200247
PTPRS	KIT	0.545819	0.000223312	0.0200323
TGFBR3	LRP11	0.545819	0.000223312	0.0200323
ANGPTL7	CCDC80	0.545296	0.000227064	0.0203164
NT-proBNP	METRNL	0.545122	0.000228328	0.0203769
PLTP	TNXB	0.544774	0.000230874	0.0205513
CA4	IGLC2	-0.544425	0.000233445	0.0205692
ENG	CDH5	0.544599	0.000232156	0.0205692
EFEMP1	TYRO3	0.544425	0.000233445	0.0205692
GRN	RTN4R	0.544425	0.000233445	0.0205692
CD46	TGFBR3	0.544077	0.000236042	0.0206931
GRN	AXL	0.544077	0.000236042	0.0206931
MMP-2	EGFR	0.543902	0.000237351	0.0207553
GP6	TXNDC5	0.543554	0.000239987	0.0209332
TLT-2	SEMA3F	0.543206	0.00024265	0.0211124
ITGAM	QPCT	0.542857	0.000245339	0.0211871
MMP-9	SERPINB8	0.542857	0.000245339	0.0211871
TIMD4	CD79B	0.542857	0.000245339	0.0211871
CHL1	KIT	0.542683	0.000246694	0.0211986
TNFRSF14	THOP1	-0.542683	0.000246694	0.0211986
NOTCH1	PAM	0.542509	0.000248055	0.0212629
PLC	TLT-2	0.542334	0.000249424	0.0213276
PCSK9	Gal-4	0.54216	0.000250799	0.0213924
TNF-R2	IL-18BP	0.541812	0.000253569	0.0215757
PAM	NPTXR	0.541289	0.000257776	0.0218801
IL7R	APLP1	0.540941	0.000260616	0.0220672
APOM	PON3	0.540767	0.000262047	0.0220806
SEMA3F	FAM3C	0.540767	0.000262047	0.0220806
PAM	ALCAM	0.540592	0.000263484	0.0220945
CD164	PAG1	0.540592	0.000263484	0.0220945
CD46	TNFRSF10C	0.540244	0.00026638	0.0222835
ANGPTL7	KLK10	0.539895	0.000269305	0.022474
CD46	JAM-A	0.539373	0.000273747	0.0226811
IL2-RA	IL-18BP	0.539373	0.000273747	0.0226811
CCL15	CCDC80	0.539373	0.000273747	0.0226811
OPG	ANGPTL1	0.539199	0.000275242	0.0227507
NCAM1	IL7R	0.539024	0.000276744	0.0227665
TNF-R1	NPDC1	0.539024	0.000276744	0.0227665
COL18A1	RARRES2	0.538676	0.000279771	0.0229611
EPHB4	FAM3C	0.538502	0.000281296	0.0229776
IGFBP-2	NPDC1	0.538502	0.000281296	0.0229776
CHI3L1	ANXA11	0.538328	0.000282828	0.0229945
TGFBR3	VCAN	0.538328	0.000282828	0.0229945
TNF-R2	GDF-15	0.538153	0.000284368	0.0230657
Notch 3	EGFR	0.537979	0.000285915	0.0231371
ICAM3	GAS6	0.537631	0.000289032	0.023335
CST3	LILRB2	0.537456	0.000290602	0.0234073
EFEMP1	TGFBR3	0.537282	0.00029218	0.0234256
CCL5	SNAP23	0.537282	0.00029218	0.0234256
NOTCH1	VASN	0.536934	0.000295358	0.0234301
CD163	GRN	0.53676	0.000296959	0.0234301
VASN	DLK-1	0.53676	0.000296959	0.0234301
NRP1	CCL15	0.53676	0.000296959	0.0234301
MPO	PILRB	-0.536934	0.000295358	0.0234301
GP6	FAM3C	0.536934	0.000295358	0.0234301
GP6	SDC4	0.536934	0.000295358	0.0234301
DPP7	PAG1	0.536585	0.000298568	0.0235036
PRTN3	CCDC80	-0.536237	0.000301808	0.0237049
PCOLCE	Gal-4	0.536063	0.000303441	0.0237258
DEFA1	CTSH	0.536063	0.000303441	0.0237258
IL7R	ADGRE2	0.535714	0.000306729	0.0238753
TLT-2	NPDC1	0.535714	0.000306729	0.0238753
REG1A	IL2-RA	0.53554	0.000308385	0.0238971
QPCT	TNF-R1	0.53554	0.000308385	0.0238971
TIMD4	CDH5	0.535366	0.000310049	0.0239193
CTSO	CDH2	0.535366	0.000310049	0.0239193
EFEMP1	CDH5	0.535017	0.000313402	0.0241243
CCDC80	FAM3C	0.534321	0.000320205	0.0245934
FAS	SNAP23	0.534146	0.000321926	0.0246167
CLSTN2	METRNL	0.534146	0.000321926	0.0246167
CA4	vWF	-0.533972	0.000323656	0.0246946
CD46	TNF-R1	0.533798	0.000325394	0.0247728
FAM3C	IGFBPL1	0.533275	0.000330659	0.0251185
CDH1	VASN	0.533101	0.000332431	0.025198
PAM	PTPRS	0.532753	0.000336	0.0253578
ANXA4	FAM3C	0.532753	0.000336	0.0253578
NID1	DAB2	0.532578	0.000337797	0.0254381
SAA4	ITGB2	0.532404	0.000339604	0.0254637
TLT-2	DAB2	0.532404	0.000339604	0.0254637
CST3	LTBR	0.531533	0.000348765	0.0260648
APOM	ADGRG2	0.531359	0.000350624	0.0260648
GP1BA	NECTIN2	0.531359	0.000350624	0.0260648
TYMP	DAB2	0.531359	0.000350624	0.0260648
C1QTNF1	CD79B	0.531185	0.000352491	0.0260919
PCSK9	REG4	0.531185	0.000352491	0.0260919
PCOLCE	C1QTNF1	0.53101	0.000354368	0.0261194
ITGB2	U-PAR	0.53101	0.000354368	0.0261194
CDH5	PRTN3	-0.530836	0.000356253	0.0262027
CDH5	LRP11	0.530662	0.000358148	0.0262864
TNFRSF10C	CHI3L1	0.530488	0.000360051	0.0263148
GRAP2	SDC4	0.530488	0.000360051	0.0263148
ICAM-2	TINAGL1	0.530314	0.000361964	0.026399
IGFBPL1	METRNL	0.530139	0.000363886	0.0264836
TYMP	GRAP2	0.529965	0.000365817	0.0265129
ANXA4	USP8	0.529965	0.000365817	0.0265129
CD164	APEX1	0.529791	0.000367757	0.026598
PRCP	CTSZ	0.529617	0.000369706	0.0266834
SERPINA5	COL18A1	0.529268	0.000373633	0.0269109
ALCAM	CD163	0.529094	0.00037561	0.0269973
FCGR2A	TIE1	0.528746	0.000379593	0.0270594
ST6GAL1	C1QTNF1	0.528746	0.000379593	0.0270594
ICAM3	CD163	0.528746	0.000379593	0.0270594
NT-proBNP	MMP-2	0.52892	0.000377597	0.0270594
CDH1	CASP-3	-0.528397	0.000383613	0.0272342
MPO	CTSZ	-0.528397	0.000383613	0.0272342
ST2	KLK6	0.528049	0.000387672	0.0274662
PAM	CDH5	0.527875	0.000389716	0.0275547
CLEC5A	PILRB	0.5277	0.000391769	0.0275875
CD46	ROR1	0.5277	0.000391769	0.0275875
TNF-R2	FAM3C	0.527526	0.000393832	0.0276767
LYVE1	MEPE	0.527178	0.000397988	0.0277999
CD79B	ADGRE2	0.527178	0.000397988	0.0277999
IGFBPL1	NPDC1	0.527178	0.000397988	0.0277999
VCAM1	CD163	0.526655	0.000404295	0.0279013
CDH1	Gal-4	0.526481	0.000406417	0.0279013
DEFA1	CTSZ	0.526829	0.000402183	0.0279013
MMP-9	CTSZ	0.526132	0.000410692	0.0279013
TGFBR3	LRIG1	0.526307	0.00040855	0.0279013
CD163	CTSO	0.526307	0.00040855	0.0279013
PRTN3	DDC	-0.526132	0.000410692	0.0279013
MPO	SIGLEC7	-0.526132	0.000410692	0.0279013
OPG	ADGRE2	0.526132	0.000410692	0.0279013
CLSTN2	ADGRE2	0.526481	0.000406417	0.0279013
LRP11	CD1C	0.526132	0.000410692	0.0279013
C2	CDH2	0.526829	0.000402183	0.0279013
CCDC80	METRNL	0.526132	0.000410692	0.0279013
IL-18BP	ROR1	0.526829	0.000402183	0.0279013
SELP	TYMP	0.525958	0.000412844	0.0279928
CCL5	ST6GAL1	0.525784	0.000415007	0.0280299
IGLC2	ACP6	-0.525784	0.000415007	0.0280299
LRIG1	RTN4R	0.52561	0.000417179	0.0281219
SHPS-1	CCDC80	0.525436	0.000419362	0.0282143
AXL	FCRL1	0.525087	0.000423758	0.0284
EPHB4	RTN4R	0.525087	0.000423758	0.0284
FETUB	COL18A1	0.524913	0.000425972	0.0284933
ANGPTL1	LRP11	0.524739	0.000428196	0.028587
TNFRSF14	NPDC1	0.523868	0.000439473	0.0292836
IL7R	ICAM-2	0.523693	0.00044176	0.0293234
ITGAM	PILRB	0.523693	0.00044176	0.0293234
PTPRS	LTBR	0.523345	0.000446366	0.0295163
NCAM1	NPTXR	0.523345	0.000446366	0.0295163
NPTXR	TINAGL1	0.522997	0.000451015	0.029767
CCL5	GRAP2	0.522822	0.000453356	0.0298081
LCN2	CRKL	-0.522822	0.000453356	0.0298081
CD46	DIABLO	0.522474	0.00045807	0.0300612
Notch 3	PPP1R2	-0.5223	0.000460444	0.0301599
MPO	S100P	-0.522125	0.000462828	0.030259
IL-1RT1	LRP11	0.521777	0.000467631	0.0304583
LRP11	TYRO3	0.521777	0.000467631	0.0304583
FCRL1	ADGRE2	0.521429	0.000472477	0.0307163
TNFRSF14	JAM-A	0.521254	0.000474918	0.0308173
EFEMP1	CCL15	0.520906	0.000479832	0.0310781
EFEMP1	ANGPTL1	0.520732	0.000482307	0.0311802
PAM	TIE1	0.520557	0.000484792	0.0312246
PRTN3	ANGPTL7	-0.520557	0.000484792	0.0312246
SERPINA5	F7	0.520209	0.000489798	0.0312571
PTPRS	IL2-RA	0.520209	0.000489798	0.0312571
NOTCH1	TLT-2	0.520383	0.00048729	0.0312571
NRP1	LRIG1	0.520209	0.000489798	0.0312571
NADK	CRKL	-0.520383	0.00048729	0.0312571
EPHB4	TNF-R1	0.520035	0.000492319	0.0313602
C1QTNF1	CTSO	0.519338	0.000502516	0.0317766
PPP1R2	SUMF2	0.519512	0.000499949	0.0317766
THOP1	FKBP4	0.519338	0.000502516	0.0317766
RTN4R	METRNL	0.519338	0.000502516	0.0317766
TGFBR3	SHPS-1	0.519164	0.000505095	0.0318237
KLK6	TINAGL1	0.519164	0.000505095	0.0318237
IGFBP6	CST3	0.51899	0.000507686	0.031929
IL-17RA	CD164	0.518815	0.000510288	0.0320347
VCAM1	PLXNB2	0.518641	0.000512903	0.0320828
GP6	CA13	0.518641	0.000512903	0.0320828
U-PAR	SERPINB8	0.518293	0.000518168	0.0322957
TNFSF13B	HDGF	0.518293	0.000518168	0.0322957
CDH5	ICAM-2	0.518118	0.000520818	0.0323448
ADGRE2	METRNL	0.518118	0.000520818	0.0323448
ACP6	CRKL	-0.517596	0.000528843	0.0327845
CA4	ACP6	0.517422	0.000531542	0.0328345
RETN	SERPINB8	0.517422	0.000531542	0.0328345
AXL	ADGRE2	0.517073	0.000536978	0.0331114
PTPRS	CD93	0.516899	0.000539714	0.0332211
ICAM-2	PPP1R2	-0.516725	0.000542463	0.0333312
PPP1R2	CD1C	-0.516551	0.000545225	0.0334417
TXNDC5	MCFD2	0.515854	0.000556397	0.0340668
ITGAM	RETN	0.515679	0.000559222	0.0341795
NRP1	FCRL1	0.515505	0.000562059	0.0342925
PRCP	DEFA1	0.515331	0.00056491	0.0343457
C2	PCSK9	0.515331	0.00056491	0.0343457
CXCL16	PRTN3	-0.514983	0.000570649	0.034634
CA4	TNFRSF10C	0.514808	0.000573539	0.0346881
CCDC80	CLSTN2	0.514808	0.000573539	0.0346881
SOD1	CDH5	0.514634	0.000576441	0.034803
Notch 3	ADGRG2	0.514286	0.000582286	0.0350949
MCP-1	PAI	0.514111	0.000585228	0.035211
IGFBP6	TGFBR3	0.513937	0.000588183	0.0352666
NRP1	IL2-RA	0.513937	0.000588183	0.0352666
TR	S100P	-0.513415	0.000597129	0.0357413
CDH5	ANGPTL1	0.513066	0.000603161	0.0360402
PILRB	VCAN	0.512892	0.000606197	0.0361593
TLT-2	GP6	0.512544	0.00061231	0.0364613
TNFRSF14	TXNDC5	0.512195	0.000618478	0.0367027
CD79B	ROR1	0.512195	0.000618478	0.0367027
uPA	APLP1	0.512021	0.000621583	0.036824
NRP1	IGFBP-7	0.511672	0.000627835	0.037131
NT-proBNP	CNTN1	0.51115	0.000637318	0.0373735
CNTN1	CDH5	0.511324	0.000634143	0.0373735
EPHB4	IL-18BP	0.511324	0.000634143	0.0373735
IGFBP-7	CLSTN2	0.51115	0.000637318	0.0373735
EPHB4	NECTIN2	0.51115	0.000637318	0.0373735
CTSZ	CTSH	0.510976	0.000640507	0.0374972
TNFRSF14	ACP6	0.510801	0.00064371	0.0376213
TR	CTSH	-0.510627	0.000646928	0.0377458
MMP-2	KLK6	0.510279	0.000653407	0.0379961
CDHR5	RTN4R	0.510279	0.000653407	0.0379961
NOTCH1	CCDC80	0.509408	0.000669858	0.0388227
Notch 3	ADGRE2	0.509408	0.000669858	0.0388227
REG1A	FKBP4	-0.508885	0.000679905	0.0392738
FAM3C	METRNL	0.508885	0.000679905	0.0392738
CCL15	vWF	0.508537	0.000686678	0.0393378
AXL	CCDC80	0.508537	0.000686678	0.0393378
GP6	TYMP	0.508537	0.000686678	0.0393378
EPHB4	LRP11	0.508537	0.000686678	0.0393378
PECAM-1	ROR1	0.508711	0.000683284	0.0393378
ANGPTL3	Notch 3	0.508188	0.00069351	0.0395985
CD79B	METRNL	0.508188	0.00069351	0.0395985
LCN2	ITGB2	0.507666	0.000703873	0.0397328
ICAM-2	NPTXR	0.50784	0.000700404	0.0397328
FCGR2A	ADGRE2	0.507666	0.000703873	0.0397328
PRTN3	CD1C	-0.50784	0.000700404	0.0397328
VCAM1	CDH2	0.507666	0.000703873	0.0397328
DIABLO	FKBP4	-0.50784	0.000700404	0.0397328
ST6GAL1	DAB2	0.507666	0.000703873	0.0397328
EFEMP1	IL-18BP	0.507491	0.000707358	0.0398001
AOC3	IGFBP-2	0.507491	0.000707358	0.0398001
Notch 3	KLK6	0.507143	0.000714374	0.0401298
ENO2	SEMA3F	0.506969	0.000717906	0.0401981
PAI	SDC4	0.506969	0.000717906	0.0401981
NRP1	LTBR	0.506794	0.000721452	0.0402668
CCL5	TXNDC5	0.506794	0.000721452	0.0402668
TNF-R2	CTSZ	0.50662	0.000725015	0.0403359
TLT-2	FCRL1	0.50662	0.000725015	0.0403359
GAS6	CD163	0.506446	0.000728593	0.0404701
DPP4	ALCAM	0.506272	0.000732187	0.0406048
IGFBP6	TNFRSF14	0.505923	0.000739422	0.0406167
AXL	CD79B	0.505923	0.000739422	0.0406167
VASN	FAM3C	0.505923	0.000739422	0.0406167
TNF-R1	CANT1	0.505923	0.000739422	0.0406167
SIGLEC7	CDH2	0.506098	0.000735797	0.0406167
U-PAR	CRKL	-0.505923	0.000739422	0.0406167
PAM	CD163	0.505749	0.000743064	0.040688
PRTN3	ADGRE2	-0.505749	0.000743064	0.040688
TIMD4	IL-1RT1	0.505575	0.000746721	0.0407597
PRTN3	METRNL	-0.505575	0.000746721	0.0407597
ICAM3	ADGRE2	0.505401	0.000750395	0.0408318
ANGPTL1	TYRO3	0.505401	0.000750395	0.0408318
IL-18BP	TNF-R1	0.505226	0.000754084	0.0409044
ENO2	PPP1R2	0.505226	0.000754084	0.0409044
ENG	IGFBP-1	0.504355	0.000772776	0.0416579
TNFRSF14	PI3	0.504355	0.000772776	0.0416579
CTSO	CDHR5	0.504355	0.000772776	0.0416579
IGFBP6	NECTIN2	0.504355	0.000772776	0.0416579
TIE1	CD79B	0.503833	0.000784188	0.0422076
PLXNB2	CD163	0.503659	0.000788026	0.0423485
IL7R	CDH5	0.503484	0.00079188	0.0424242
CRTAC1	CD93	0.503484	0.00079188	0.0424242
CA1	PSP-D	0.50331	0.000795751	0.0425004
CA4	NADK	0.50331	0.000795751	0.0425004
PCOLCE	PLC	0.503136	0.000799638	0.0425771
TR	CD2AP	0.503136	0.000799638	0.0425771
PRCP	NADK	0.502962	0.000803543	0.0427195
CTSZ	PAG1	0.502787	0.000807465	0.0428623
TIE1	ADGRE2	0.502613	0.000811403	0.0430056
NOTCH1	ADGRE2	0.502439	0.000815359	0.0430183
DIABLO	CRKL	-0.502439	0.000815359	0.0430183
PTPRS	ROR1	0.502439	0.000815359	0.0430183
VCAM1	TNFSF13B	0.502091	0.000823322	0.0433068
SHPS-1	FAM3C	0.502091	0.000823322	0.0433068
uPA	ADGRG2	0.501916	0.00082733	0.0434517
PI3	DAB2	0.501742	0.000831355	0.0435972
DEFA1	MPO	-0.501568	0.000835397	0.0436772
CA4	U-PAR	0.501568	0.000835397	0.0436772
CD46	QPCT	0.501394	0.000839457	0.043692
ALCAM	ADGRE2	0.501394	0.000839457	0.043692
TYRO3	ROR1	0.501394	0.000839457	0.043692
IL7R	FCGR2A	0.501045	0.000847629	0.0440514
uPA	CLEC5A	0.500871	0.000851742	0.044133
CD93	TYRO3	0.500871	0.000851742	0.044133
PCOLCE	ANG	0.500523	0.000860021	0.0442678
NRP1	OSMR	0.500348	0.000864187	0.0442678
CDH1	EPHB4	0.500348	0.000864187	0.0442678
MET	LRIG1	0.500348	0.000864187	0.0442678
CNTN1	NPTXR	0.500174	0.000868371	0.0442678
CD164	CLEC5A	0.500348	0.000864187	0.0442678
ANGPTL1	ADGRG2	0.500348	0.000864187	0.0442678
PAM	CLSTN2	0.500174	0.000868371	0.0442678
REG1A	FAM3C	0.500174	0.000868371	0.0442678
LILRB1	CRKL	-0.500523	0.000860021	0.0442678
IGLC2	FKBP4	0.500174	0.000868371	0.0442678
Notch 3	APLP1	0.5	0.000872574	0.0444168
CES1	THOP1	-0.499652	0.000881032	0.0447817
CA13	DAB2	0.499129	0.000893857	0.0453672
IL2-RA	AXL	0.498606	0.000906848	0.0457589
JAM-A	DIABLO	0.498606	0.000906848	0.0457589
CD46	FAM3C	0.498606	0.000906848	0.0457589
IGFBP-2	CD1C	0.498606	0.000906848	0.0457589
CNTN1	ANGPTL1	0.498432	0.000911216	0.0459126
PTPRS	IGLC2	-0.498258	0.000915602	0.0460001
DEFA1	MMP-9	0.498258	0.000915602	0.0460001
MPO	PGLYRP1	-0.498084	0.000920007	0.0461546
EGFR	KLK6	0.497909	0.000924431	0.0462429
CA4	CLEC5A	0.497909	0.000924431	0.0462429
TNFRSF10C	RETN	0.497735	0.000928874	0.0463316
DIABLO	USP8	0.497735	0.000928874	0.0463316
FETUB	PCSK9	0.497387	0.000937816	0.0467105
COMP	SOD1	0.497213	0.000942316	0.0468004
CRTAC1	EFEMP1	0.497213	0.000942316	0.0468004
AP-N	AXL	0.497038	0.000946835	0.0468906
CD46	DAB2	0.497038	0.000946835	0.0468906
IL7R	TINAGL1	0.496864	0.000951374	0.0470483
PRSS2	COL18A1	0.496516	0.000960509	0.0470975
TR	CHI3L1	-0.496516	0.000960509	0.0470975
CST3	DIABLO	0.49669	0.000955932	0.0470975
NRP1	IGFBPL1	0.496516	0.000960509	0.0470975
AHCY	IGFBPL1	0.496516	0.000960509	0.0470975
QPCT	BAG6	-0.496516	0.000960509	0.0470975
CCL15	LRP11	0.496341	0.000965106	0.0471896
IL-18BP	ADGRE2	0.496341	0.000965106	0.0471896
IL-18BP	CTSO	0.495993	0.000974358	0.0473751
TXNDC5	IGFBPL1	0.495993	0.000974358	0.0473751
GDF-15	NECTIN2	0.495993	0.000974358	0.0473751
PAM	METRNL	0.495993	0.000974358	0.0473751
PLC	DLK-1	0.495819	0.000979013	0.0474023
CTSZ	BAG6	-0.495819	0.000979013	0.0474023
CANT1	BAG6	-0.495819	0.000979013	0.0474023
IL7R	NPTXR	0.49547	0.000988384	0.0477893
IGLC2	TNXB	-0.495296	0.000993099	0.0478839
REG1A	TNF-R2	0.495296	0.000993099	0.0478839
ITGAM	TNFRSF10C	0.495122	0.000997834	0.0479789
CRKL	BAG6	0.495122	0.000997834	0.0479789
TNFRSF10C	CRKL	-0.494948	0.00100259	0.0481409
IGFBP3	PROC	0.494774	0.00100736	0.0482368
LILRB5	HDGF	0.494774	0.00100736	0.0482368
PTPRS	FCRL1	0.494599	0.00101216	0.0482667
PILRB	ANXA4	0.494599	0.00101216	0.0482667
LRP11	METRNL	0.494599	0.00101216	0.0482667
LCN2	IGFBP-7	-0.494425	0.00101698	0.0483635
CA4	PAG1	0.494425	0.00101698	0.0483635
LRIG1	BAG6	-0.494251	0.00102181	0.048527
U-PAR	CTSH	0.494077	0.00102667	0.048691
ANGPTL3	CNTN1	0.493902	0.00103155	0.048789
C1QTNF1	ADGRE2	0.493902	0.00103155	0.048789
TIMD4	CCDC80	0.493728	0.00103644	0.0488874
MPO	ANXA4	-0.493728	0.00103644	0.0488874
FCGR2A	CD163	0.49338	0.0010463	0.0492854
CXCL16	AXL	0.493031	0.00105624	0.049619
ALCAM	DDC	0.493031	0.00105624	0.049619
PAM	ICAM3	0.492857	0.00106124	0.0497194
MMP-9	MPO	-0.492857	0.00106124	0.0497194
PTPRS	VASN	0.492683	0.00106626	0.0498203
NCAM1	Notch 3	0.492683	0.00106626	0.0498203
TNC	CD79B	0.492509	0.00107131	0.0499216
NECTIN2	ROR1	0.492509	0.00107131	0.0499216
TIMP1	TNFRSF14	0.492334	0.00107637	0.0500233
MMP-9	TNFRSF10C	0.492334	0.00107637	0.0500233
CNTN1	DDC	0.49216	0.00108146	0.0501925
ITGB2	PGLYRP1	0.491986	0.00108657	0.050295
CDH5	LRIG1	0.491986	0.00108657	0.050295
QPCT	MMP-9	0.491812	0.0010917	0.0504652
TGFBR3	OSMR	0.491638	0.00109685	0.0505686
GP1BA	SNAP23	0.491638	0.00109685	0.0505686
TYMP	ANXA4	0.491463	0.00110202	0.0506724
TR-AP	SSC4D	0.491463	0.00110202	0.0506724
NCAM1	MET	0.490941	0.00111767	0.0507865
PTPRS	NRP1	0.491289	0.00110721	0.0507865
GAS6	TNXB	0.491115	0.00111243	0.0507865
PTPRS	Notch 3	0.490941	0.00111767	0.0507865
NCAM1	CNTN1	0.490941	0.00111767	0.0507865
KIT	CNTN1	0.490941	0.00111767	0.0507865
LTBR	CD93	0.491115	0.00111243	0.0507865
NOTCH1	NPDC1	0.491115	0.00111243	0.0507865
VASN	NPDC1	0.490941	0.00111767	0.0507865
CR2	FCGR2A	0.490767	0.00112292	0.0509588
U-PAR	CD164	0.490592	0.00112821	0.0509984
DEFA1	ANXA11	0.490592	0.00112821	0.0509984
LILRB5	NOMO1	0.490592	0.00112821	0.0509984
VCAM1	AXL	0.490418	0.00113351	0.0510388
VASN	CD93	0.490418	0.00113351	0.0510388
IGFBP-2	METRNL	0.490418	0.00113351	0.0510388
ICAM1	CTSO	0.490244	0.00113883	0.0511459
ITGB2	S100P	0.490244	0.00113883	0.0511459
PRTN3	CDHR5	-0.49007	0.00114418	0.0512534
IGFBP6	LRP11	0.49007	0.00114418	0.0512534
MEGF9	ACP6	0.489895	0.00114955	0.0514276
CDH1	REG1A	0.489547	0.00116036	0.051447
NOTCH1	GRN	0.489547	0.00116036	0.051447
NOTCH1	CTSO	0.489547	0.00116036	0.051447
IGFBP-7	S100P	-0.489721	0.00115494	0.051447
TLT-2	CCDC80	0.489547	0.00116036	0.051447
TINAGL1	ADGRE2	0.489547	0.00116036	0.051447
TYMP	SDC4	0.489547	0.00116036	0.051447
PROC	FETUB	0.489373	0.00116579	0.0514908
CD163	CXCL16	0.489373	0.00116579	0.0514908
NOTCH1	KLK10	0.489373	0.00116579	0.0514908
SOD1	TNXB	0.489199	0.00117125	0.0516662
CD59	Ep-CAM	0.488676	0.00118777	0.0519983
EFEMP1	IL-1RT1	0.488676	0.00118777	0.0519983
ANGPTL3	MMP-2	0.488676	0.00118777	0.0519983
CXCL16	CTSO	0.488676	0.00118777	0.0519983
IL-18BP	FCRL1	0.488676	0.00118777	0.0519983
GP6	MCFD2	0.48885	0.00118224	0.0519983
TNFRSF14	TNF-R2	0.487979	0.00121011	0.0523166
TIE1	MMP-9	-0.488153	0.00120449	0.0523166
CST3	IL2-RA	0.487979	0.00121011	0.0523166
REG1A	AXL	0.487979	0.00121011	0.0523166
ENG	CASP-3	-0.487979	0.00121011	0.0523166
FETUB	ST2	0.488328	0.00119889	0.0523166
FCRL1	CCDC80	0.487979	0.00121011	0.0523166
PILRB	SIGLEC7	0.488328	0.00119889	0.0523166
PGLYRP1	CRKL	-0.487979	0.00121011	0.0523166
OSMR	ROR1	0.487979	0.00121011	0.0523166
MMP-2	ROR1	0.487805	0.00121575	0.0524952
GRN	PRTN3	-0.487631	0.00122142	0.0525438
IGFBP6	CD93	0.487631	0.00122142	0.0525438
MMP-2	ADGRE2	0.487631	0.00122142	0.0525438
TGFBR3	TYRO3	0.487456	0.00122711	0.0527233
CR2	MEGF9	-0.486934	0.00124432	0.0529386
PRSS2	TFF3	0.486934	0.00124432	0.0529386
CST3	TLT-2	0.486934	0.00124432	0.0529386
CCL5	PAI	0.486934	0.00124432	0.0529386
PAI	JAM-A	0.486934	0.00124432	0.0529386
IGFBP-7	CLEC5A	-0.486934	0.00124432	0.0529386
PLXNB2	CDHR5	0.486934	0.00124432	0.0529386
MMP-2	CLSTN2	0.486934	0.00124432	0.0529386
ENG	COL1A1	0.48676	0.00125011	0.0531196
PAM	NCAM1	0.486237	0.00126761	0.0534056
PAM	COMP	0.486237	0.00126761	0.0534056
ICAM3	GRN	0.486237	0.00126761	0.0534056
KLK6	MEPE	0.486237	0.00126761	0.0534056
uPA	S100P	0.486411	0.00126175	0.0534056
ITGB2	CLEC5A	0.486237	0.00126761	0.0534056
OPN	CLUL1	0.486237	0.00126761	0.0534056
TLT-2	NECTIN2	0.485714	0.00128532	0.0540862
IL-1RT1	SHPS-1	0.48554	0.00129127	0.054271
VCAM1	IL2-RA	0.485192	0.00130325	0.0546422
CTSZ	RARRES2	0.485192	0.00130325	0.0546422
QPCT	TGFBR3	0.485017	0.00130928	0.0547626
IGLC2	VASN	-0.485017	0.00130928	0.0547626
LILRB1	LILRB2	0.484843	0.00131533	0.0549495
NOMO1	TXNDC5	0.484495	0.00132751	0.0553915
PAM	IL2-RA	0.483798	0.00135216	0.0556181
REG1A	TFF3	0.483972	0.00134596	0.0556181
CHL1	CNTN1	0.483972	0.00134596	0.0556181
CCL14	CHIT1	0.484146	0.00133978	0.0556181
PTPRS	PRTN3	-0.483798	0.00135216	0.0556181
VASN	TNF-R1	0.483972	0.00134596	0.0556181
VCAM1	FCRL1	0.484146	0.00133978	0.0556181
PSP-D	FCRL1	0.483798	0.00135216	0.0556181
PAM	DDC	0.483798	0.00135216	0.0556181
IGFBP6	SEMA3F	0.484146	0.00133978	0.0556181
PAM	SOST	0.483798	0.00135216	0.0556181
CA4	FKBP4	-0.484146	0.00133978	0.0556181
PTPRS	CNTN1	0.483624	0.00135839	0.0557421
LILRB1	uPA	0.483624	0.00135839	0.0557421
IGFBP-1	PON3	0.483449	0.00136464	0.0558008
CDH5	PECAM-1	0.483449	0.00136464	0.0558008
LCN2	BAG6	-0.483449	0.00136464	0.0558008
COL1A1	NPTXR	0.483101	0.00137722	0.056249
ENG	Notch 3	0.482927	0.00138355	0.0564411
ITGB2	NADK	0.482753	0.00138991	0.0566338
IGFBP-2	ROR1	0.482578	0.00139629	0.056827
TIMD4	ADGRE2	0.48223	0.00140912	0.0572154
PLC	ROR1	0.48223	0.00140912	0.0572154
Notch 3	APEX1	-0.481882	0.00142207	0.0576062
DIABLO	CANT1	0.481882	0.00142207	0.0576062
TIMP4	TNFRSF10C	0.481707	0.00142858	0.0577352
TFF3	REG4	0.481707	0.00142858	0.0577352
CA1	LCN2	-0.481533	0.00143512	0.0577975
DPP4	DDC	0.481533	0.00143512	0.0577975
TIE1	CD1C	0.481533	0.00143512	0.0577975
NCAM1	PTPRS	0.481185	0.00144827	0.0580532
THBS4	PLC	0.480836	0.00146153	0.0580532
EFEMP1	LTBR	0.480836	0.00146153	0.0580532
IL2-RA	SHPS-1	0.480836	0.00146153	0.0580532
QPCT	SERPINB8	0.480836	0.00146153	0.0580532
DEFA1	SERPINB8	0.480836	0.00146153	0.0580532
MPO	DIABLO	-0.480836	0.00146153	0.0580532
TNC	SEMA3F	0.48101	0.00145489	0.0580532
Notch 3	KLK10	0.481185	0.00144827	0.0580532
LTBR	FAM3C	0.480836	0.00146153	0.0580532
TIMP1	SUMF2	0.481185	0.00144827	0.0580532
AOC3	CD1C	0.48101	0.00145489	0.0580532
CA1	PGLYRP1	-0.480662	0.0014682	0.058185
EPHB4	PECAM-1	0.480662	0.0014682	0.058185
CNDP1	F7	0.480488	0.0014749	0.0583173
NOTCH1	CLSTN2	0.480488	0.0014749	0.0583173
NADK	CTSH	0.480139	0.00148837	0.0587832
CDH5	METRNL	0.479965	0.00149515	0.0589838
VASN	IL2-RA	0.479791	0.00150196	0.0589842
GP1BA	TLT-2	0.479791	0.00150196	0.0589842
COMP	CLSTN2	0.479791	0.00150196	0.0589842
LCN2	DPP7	0.479791	0.00150196	0.0589842
PGLYRP1	CD164	0.479617	0.00150879	0.0591188
EPHB4	METRNL	0.479617	0.00150879	0.0591188
IL-18BP	SEMA3F	0.479443	0.00151565	0.0593207
CST3	CD79B	0.479268	0.00152254	0.0595232
SELL	IL-17RA	-0.47892	0.0015364	0.0598628
CDH5	CCDC80	0.47892	0.0015364	0.0598628
PCSK9	NOMO1	0.47892	0.0015364	0.0598628
VASN	TLT-2	0.478746	0.00154338	0.0600671
TGFBR3	EPHB4	0.478571	0.00155038	0.0602045
AXL	IL-18BP	0.478571	0.00155038	0.0602045
DPP4	AP-N	0.478397	0.0015574	0.0602752
DEFA1	LILRA5	0.478397	0.0015574	0.0602752
PRTN3	ANXA11	0.478397	0.0015574	0.0602752
LYVE1	UMOD	0.478223	0.00156446	0.0604136
C1QTNF1	CD163	0.478223	0.00156446	0.0604136
SELP	JAM-A	0.478049	0.00157154	0.0605524
FCGR2A	APEX1	-0.478049	0.00157154	0.0605524
CD46	EPHB4	0.477875	0.00157866	0.060759
CD46	PAG1	0.477526	0.00159297	0.0611742
FCRL1	ROR1	0.477526	0.00159297	0.0611742
REG1A	SHPS-1	0.477352	0.00160017	0.0613827
CDH5	MMP-2	0.477178	0.00160739	0.0614563
IL2-RA	DIABLO	0.477178	0.00160739	0.0614563
PCOLCE	REG4	0.477178	0.00160739	0.0614563
MEPE	APLP1	0.477003	0.00161465	0.0616658
NRP1	CLSTN2	0.476829	0.00162193	0.0618759
NOTCH1	LRP11	0.476655	0.00162925	0.0620867
F7	IGLC2	-0.476481	0.00163659	0.0622982
VASN	CDH5	0.476307	0.00164396	0.0623736
NOTCH1	COL1A1	0.476307	0.00164396	0.0623736
ICAM-2	APLP1	0.476307	0.00164396	0.0623736
CDH1	METRNL	0.475958	0.0016588	0.0628677
NOTCH1	VCAM1	0.475784	0.00166626	0.0629443
TIMD4	DDC	0.475784	0.00166626	0.0629443
MMP-9	APEX1	0.475784	0.00166626	0.0629443
PGLYRP1	IGFBP-7	-0.47561	0.00167375	0.0631585
NOTCH1	IL2-RA	0.475436	0.00168127	0.0631676
IGFBP6	IL-18BP	0.475436	0.00168127	0.0631676
IL-18BP	CCDC80	0.475436	0.00168127	0.0631676
PRSS2	FKBP4	-0.475436	0.00168127	0.0631676
KIT	IGLC2	-0.475261	0.00168882	0.0633143
IL-1RT1	PPP1R2	-0.475261	0.00168882	0.0633143
TIE1	PRTN3	-0.475087	0.0016964	0.0634614
IGFBP-7	ADGRE2	0.475087	0.0016964	0.0634614
CCL14	TFF3	0.474913	0.00170401	0.063609
NOTCH1	FCRL1	0.474913	0.00170401	0.063609
PCOLCE	REG1A	0.47439	0.00172702	0.0641232
CNTN1	PRTN3	-0.47439	0.00172702	0.0641232
Notch 3	IGFBP-2	0.47439	0.00172702	0.0641232
PCOLCE	CA13	0.47439	0.00172702	0.0641232
CCDC80	CD79B	0.47439	0.00172702	0.0641232
CFHR5	SELE	-0.474042	0.00174251	0.0645603
t-PA	S100P	-0.474042	0.00174251	0.0645603
CD163	DDC	0.473868	0.0017503	0.0647109
S100P	CRKL	-0.473868	0.0017503	0.0647109
FAM3C	LRP11	0.473693	0.00175813	0.064931
PAM	TNXB	0.473519	0.00176598	0.0650135
SCGB3A2	vWF	0.473519	0.00176598	0.0650135
OSMR	LRP11	0.473519	0.00176598	0.0650135
TLT-2	PSP-D	0.473171	0.00178178	0.0654564
FCGR3B	GLRX	0.473171	0.00178178	0.0654564
LTBR	MB	0.472997	0.00178973	0.0655403
REG1A	CD79B	0.472997	0.00178973	0.0655403
OSMR	CD1C	0.472997	0.00178973	0.0655403
DEFA1	TR	-0.472648	0.00180572	0.0657099
REG1A	CXCL16	0.472648	0.00180572	0.0657099
ALCAM	IL-1RT1	0.472648	0.00180572	0.0657099
S100P	APEX1	0.472648	0.00180572	0.0657099
EGFR	LRP11	0.472648	0.00180572	0.0657099
CSTB	NPDC1	-0.472648	0.00180572	0.0657099
CA4	DIABLO	0.472474	0.00181376	0.0659334
PCOLCE	GP6	0.4723	0.00182183	0.0660884
VASN	CCDC80	0.4723	0.00182183	0.0660884
ANGPTL3	TINAGL1	0.472125	0.00182993	0.0663131
THOP1	PILRB	-0.471951	0.00183807	0.0664692
CDH1	NECTIN2	0.471951	0.00183807	0.0664692
TLT-2	ADGRE2	0.471777	0.00184624	0.0666951
PCOLCE	ICAM3	0.471603	0.00185444	0.0667829
CD46	IGLC2	-0.471603	0.00185444	0.0667829
OPG	CCDC80	0.471603	0.00185444	0.0667829
MMP-2	ANGPTL1	0.471429	0.00186267	0.0670098
REG1A	EPHB4	0.471254	0.00187094	0.0670986
NOTCH1	CNTN1	0.471254	0.00187094	0.0670986
TYMP	ALDH1A1	-0.471254	0.00187094	0.0670986
CST3	TNC	0.47108	0.00187923	0.0672572
CD79B	IGFBPL1	0.47108	0.00187923	0.0672572
MMP-2	FCRL1	0.470906	0.00188756	0.0674857
CD59	JAM-A	0.470732	0.00189592	0.0676453
TNF-R2	SERPINB8	0.470732	0.00189592	0.0676453
CCL5	GP6	0.470557	0.00190432	0.067736
AOC3	PRTN3	-0.470557	0.00190432	0.067736
BAG6	PAG1	-0.470557	0.00190432	0.067736
GP1BA	CA13	0.470383	0.00191275	0.0679661
AZU1	NECTIN2	0.470035	0.0019297	0.0684984
TIMD4	FAM3C	0.469861	0.00193823	0.0687308
PCOLCE	TLT-2	0.469686	0.00194678	0.0688936
ENG	TYRO3	0.469686	0.00194678	0.0688936
CDH1	EFEMP1	0.469512	0.00195538	0.0690568
TNF-R2	SHPS-1	0.469512	0.00195538	0.0690568
GRAP2	SNAP23	0.469338	0.001964	0.069291
NOTCH1	TINAGL1	0.469164	0.00197266	0.0694554
ST6GAL1	CANT1	0.469164	0.00197266	0.0694554
CDH5	CD79B	0.468815	0.00199008	0.0697856
AOC3	FBP1	-0.468815	0.00199008	0.0697856
USP8	DAB2	0.468815	0.00199008	0.0697856
NRP1	NPDC1	0.468815	0.00199008	0.0697856
NCAM1	TIE1	0.468641	0.00199884	0.0700221
GDF-15	CCL15	0.468467	0.00200764	0.0702593
NT-proBNP	PRTN3	-0.468293	0.00201647	0.0702849
CTSO	FCRL1	0.468293	0.00201647	0.0702849
IL-18BP	RTN4R	0.468293	0.00201647	0.0702849
NECTIN2	DAB2	0.468293	0.00201647	0.0702849
TNXB	CASP-3	-0.468118	0.00202533	0.0703114
ICAM-2	KLK6	0.468118	0.00202533	0.0703114
PGLYRP1	DPP7	0.468118	0.00202533	0.0703114
CDH5	ADGRE2	0.468118	0.00202533	0.0703114
PCOLCE	PCSK9	0.467944	0.00203423	0.070339
CDH5	CASP-3	-0.467944	0.00203423	0.070339
IL7R	TYRO3	0.467944	0.00203423	0.070339
SELP	SDC4	0.467944	0.00203423	0.070339
FABP4	CTSD	0.467596	0.00205213	0.0707465
RETN	uPA	0.467596	0.00205213	0.0707465
NRP1	ADGRE2	0.467596	0.00205213	0.0707465
OSMR	CD79B	0.467422	0.00206113	0.0709863
ANGPTL3	IGFBP-2	0.467073	0.00207924	0.0713974
LTBR	CCDC80	0.467073	0.00207924	0.0713974
PCOLCE	NPDC1	0.467073	0.00207924	0.0713974
PRTN3	PGLYRP1	0.466899	0.00208834	0.0715685
GRAP2	PPP1R2	0.466899	0.00208834	0.0715685
SOD1	BLM hydrolase	-0.466725	0.00209748	0.0716695
TGFBR3	FAM3C	0.466725	0.00209748	0.0716695
OPG	VCAN	0.466725	0.00209748	0.0716695
TLT-2	TNF-R1	0.466551	0.00210666	0.0719123
LCN2	SERPINB8	0.466376	0.00211587	0.0721558
LTBR	CXCL16	0.466028	0.0021344	0.0725028
MMP-9	CHI3L1	0.466028	0.0021344	0.0725028
CNTN1	EGFR	0.466028	0.0021344	0.0725028
MEGF9	NOMO1	0.466028	0.0021344	0.0725028
CD46	VASN	0.465679	0.00215307	0.0726395
GP1BA	PAI	0.465679	0.00215307	0.0726395
PTPRS	COL1A1	0.465679	0.00215307	0.0726395
OSMR	FCRL1	0.465854	0.00214372	0.0726395
EPHB4	SEMA3F	0.465854	0.00214372	0.0726395
KLK6	GAL	0.465679	0.00215307	0.0726395
MMP-2	METRNL	0.465679	0.00215307	0.0726395
LCN2	CD164	0.465331	0.00217189	0.0731322
IL-1RT2	DDC	0.465331	0.00217189	0.0731322
LILRB5	GDF-15	0.465157	0.00218135	0.0731669
VCAM1	CTSO	0.465157	0.00218135	0.0731669
OPG	ADGRG2	0.465157	0.00218135	0.0731669
CTSO	RTN4R	0.465157	0.00218135	0.0731669
CDH5	OPN	0.464983	0.00219085	0.0733438
PLTP	PILRB	-0.464983	0.00219085	0.0733438
IL-17RA	GRN	-0.464808	0.00220038	0.07338
MFAP5	PLC	0.464808	0.00220038	0.07338
CR2	TINAGL1	0.464808	0.00220038	0.07338
Notch 3	CCDC80	0.464808	0.00220038	0.07338
NRP1	C1QTNF1	0.464634	0.00220996	0.0734874
Notch 3	CLSTN2	0.464634	0.00220996	0.0734874
TIMD4	TYRO3	0.464634	0.00220996	0.0734874
IGFBP6	CCDC80	0.46446	0.00221956	0.0736658
PTPRS	NPDC1	0.46446	0.00221956	0.0736658
GDF-15	PSP-D	0.464286	0.00222921	0.0738447
VASN	ACP6	0.464286	0.00222921	0.0738447
VASN	SHPS-1	0.464111	0.00223889	0.0740241
ALCAM	ANXA11	-0.464111	0.00223889	0.0740241
REG1A	CA3	-0.463937	0.00224861	0.0742747
PAM	AXL	0.463763	0.00225836	0.0744553
THOP1	ACP6	-0.463763	0.00225836	0.0744553
MET	PTPRS	0.463589	0.00226816	0.0746364
SHPS-1	LRIG1	0.463589	0.00226816	0.0746364
GDF-15	Gal-4	0.463415	0.00227799	0.0748888
GAS6	GRN	0.463066	0.00229776	0.0754674
SAA4	DLK-1	-0.462892	0.0023077	0.0756508
PAM	TINAGL1	0.462892	0.0023077	0.0756508
FAS	JAM-A	0.462718	0.00231768	0.0759064
REG1A	PSP-D	0.462544	0.0023277	0.0759479
SELE	ICAM-2	0.462544	0.0023277	0.0759479
MEGF9	LRIG1	0.462544	0.0023277	0.0759479
GRN	FKBP4	-0.462544	0.0023277	0.0759479
FCN2	LILRB5	0.462369	0.00233776	0.0759903
KIT	EGFR	0.462369	0.00233776	0.0759903
IL2-RA	CCDC80	0.462369	0.00233776	0.0759903
CD46	SDC4	0.462369	0.00233776	0.0759903
COL18A1	NOMO1	0.461847	0.00236816	0.0768346
C1QTNF1	CDH2	0.461847	0.00236816	0.0768346
TNFRSF14	LTBR	0.461672	0.00237837	0.0769502
QPCT	TIMP4	0.461672	0.00237837	0.0769502
LCN2	CTSZ	0.461672	0.00237837	0.0769502
TINAGL1	KLK10	0.461324	0.00239891	0.0774702
NOMO1	CANT1	0.461324	0.00239891	0.0774702
PLTP	APOM	0.46115	0.00240924	0.0775613
Gal-3	CD93	-0.460976	0.0024196	0.0775613
SPARCL1	COL1A1	0.46115	0.00240924	0.0775613
EFEMP1	IGFBP-2	0.460976	0.0024196	0.0775613
JAM-A	TYMP	0.46115	0.00240924	0.0775613
DIABLO	GRAP2	0.460976	0.0024196	0.0775613
QDPR	GAL	-0.460976	0.0024196	0.0775613
AHCY	ARG1	0.460976	0.0024196	0.0775613
CHL1	MET	0.460801	0.00243001	0.0776796
TIMD4	TR	0.460801	0.00243001	0.0776796
IL-18BP	LRP11	0.460801	0.00243001	0.0776796
COMP	CRTAC1	0.460627	0.00244045	0.0778701
PILRB	CDH2	0.460627	0.00244045	0.0778701
NCAM1	MMP-2	0.460453	0.00245093	0.0779182
LILRB1	ACP6	0.460453	0.00245093	0.0779182
OPG	CD79B	0.460453	0.00245093	0.0779182
CCL15	ADGRE2	0.460453	0.00245093	0.0779182
IGFBP-7	FAM3C	0.460279	0.00246146	0.0781097
THOP1	VCAN	-0.460279	0.00246146	0.0781097
IL7R	CASP-3	-0.460105	0.00247202	0.0783732
PRTN3	FCRL1	-0.45993	0.00248262	0.0786376
TNF-R2	TXNDC5	0.459756	0.00249327	0.0789027
CD163	TR	0.459582	0.00250395	0.0791686
NRP1	CD93	0.459408	0.00251467	0.079291
FETUB	BAG6	-0.459408	0.00251467	0.079291
Notch 3	METRNL	0.459408	0.00251467	0.079291
FAS	TYMP	0.459233	0.00252544	0.079414
CDH5	CD1C	0.459233	0.00252544	0.079414
LRIG1	ROR1	0.459233	0.00252544	0.079414
PTPRS	CD163	0.459059	0.00253624	0.0796816
PTPRS	ALCAM	0.458885	0.00254708	0.0798056
EFEMP1	VCAN	0.458885	0.00254708	0.0798056
PCOLCE	NECTIN2	0.458885	0.00254708	0.0798056
COL1A1	IGFBP-2	0.458711	0.00255797	0.0800022
SHPS-1	BAG6	-0.458711	0.00255797	0.0800022
NCAM1	ICAM-2	0.458537	0.0025689	0.0801995
MPO	FKBP4	0.458537	0.0025689	0.0801995
CLEC5A	SIGLEC7	0.458362	0.00257986	0.0803972
APLP1	TYRO3	0.458362	0.00257986	0.0803972
NRP1	IL-18BP	0.458188	0.00259087	0.0805956
EFEMP1	NECTIN2	0.458188	0.00259087	0.0805956
CCL15	FAM3C	0.45784	0.00261301	0.0812115
CDH1	GDF-15	0.457666	0.00262414	0.0812502
MCP-1	IL-6RA	0.457491	0.00263532	0.0812502
CD164	NADK	0.457491	0.00263532	0.0812502
DDC	CCDC80	0.457666	0.00262414	0.0812502
IL7R	ANGPTL1	0.457491	0.00263532	0.0812502
NOMO1	CDH2	0.457666	0.00262414	0.0812502
TNF-R2	RTN4R	0.457491	0.00263532	0.0812502
ALCAM	RTN4R	0.457666	0.00262414	0.0812502
PILRB	PAG1	0.457491	0.00263532	0.0812502
NADK	DPP7	0.457317	0.00264653	0.0815235
IGFBP-1	vWF	0.457143	0.00265779	0.081653
JAM-A	CA13	0.457143	0.00265779	0.081653
LTBR	RTN4R	0.457143	0.00265779	0.081653
Notch 3	IL-1RT1	0.456969	0.00266909	0.0818552
CST3	IL-18BP	0.456969	0.00266909	0.0818552
IGFBP6	EFEMP1	0.456794	0.00268043	0.0820581
GRN	DDC	0.456794	0.00268043	0.0820581
REG1A	IL-18BP	0.45662	0.00269182	0.082334
CTSD	THOP1	-0.456446	0.00270324	0.082538
LILRB5	TXNDC5	0.456446	0.00270324	0.082538
EFEMP1	GDF-15	0.456272	0.00271471	0.0827427
CCL15	IGFBP-7	0.456272	0.00271471	0.0827427
FCN2	C1QTNF1	0.455923	0.00273778	0.0830084
GP1BA	FAS	0.455923	0.00273778	0.0830084
KIT	CD93	0.455923	0.00273778	0.0830084
VCAM1	KLK6	0.455923	0.00273778	0.0830084
PI3	SERPINB8	0.455923	0.00273778	0.0830084
IL2-RA	FKBP4	-0.456098	0.00272622	0.0830084
PAM	EGFR	0.455749	0.00274937	0.0831422
CD163	FCRL1	0.455749	0.00274937	0.0831422
SPARCL1	KLK10	0.455749	0.00274937	0.0831422
DEFA1	TNFRSF10C	0.455575	0.00276101	0.0832766
TIE1	FCRL1	0.455575	0.00276101	0.0832766
TNF-R1	NECTIN2	0.455575	0.00276101	0.0832766
CRTAC1	EPHB4	0.455226	0.00278442	0.0837644
FABP4	ANGPTL7	0.455226	0.00278442	0.0837644
EGFR	CHRDL2	0.455226	0.00278442	0.0837644
LILRB5	FAM3C	0.455052	0.00279619	0.0839729
vWF	METRNL	0.455052	0.00279619	0.0839729
FABP4	SELE	0.454878	0.00280801	0.0842548
MEGF9	TNF-R1	0.454704	0.00281987	0.0844646
ANGPTL3	SIGLEC7	0.454704	0.00281987	0.0844646
CD46	TLT-2	0.45453	0.00283177	0.084675
LILRB1	LILRA5	0.45453	0.00283177	0.084675
PAI	DAB2	0.454355	0.00284371	0.084959
REG1A	LTBR	0.454181	0.0028557	0.0852439
TR	AXL	0.454007	0.00286774	0.0854561
TR	ADGRE2	0.454007	0.00286774	0.0854561
PLC	NPDC1	0.453833	0.00287982	0.085669
ANGPTL1	ROR1	0.453833	0.00287982	0.085669
PLTP	MFAP5	0.453659	0.00289194	0.085956
CCL5	THOP1	-0.453484	0.00290411	0.0861701
EFEMP1	ADGRE2	0.453484	0.00290411	0.0861701
AXL	PRTN3	-0.45331	0.00291632	0.0862377
CD46	S100P	0.45331	0.00291632	0.0862377
NT-proBNP	CCDC80	0.45331	0.00291632	0.0862377
ITGAM	ANXA11	0.45331	0.00291632	0.0862377
NT-proBNP	IGFBP-2	0.453136	0.00292858	0.0865264
IL2-RA	CD163	0.452962	0.00294088	0.0866686
QPCT	MPO	-0.452962	0.00294088	0.0866686
NOTCH1	ICAM-2	0.452962	0.00294088	0.0866686
FETUB	TFF3	0.452787	0.00295323	0.086738
APOM	SCGB3A2	0.452787	0.00295323	0.086738
TLT-2	CA13	0.452787	0.00295323	0.086738
PAI	TYMP	0.452787	0.00295323	0.086738
LTBR	IL-1RT1	0.452613	0.00296562	0.0868083
ITGAM	SHPS-1	0.452613	0.00296562	0.0868083
TIE1	NPTXR	0.452613	0.00296562	0.0868083
SHPS-1	DIABLO	0.452613	0.00296562	0.0868083
ENG	NCAM1	0.452265	0.00299055	0.0869513
REG1A	PRSS2	0.452265	0.00299055	0.0869513
MMP-2	PRTN3	-0.452265	0.00299055	0.0869513
CDH5	NPTXR	0.452265	0.00299055	0.0869513
IGFBP3	QDPR	0.452265	0.00299055	0.0869513
QPCT	CANT1	0.452439	0.00297806	0.0869513
NECTIN2	METRNL	0.452439	0.00297806	0.0869513
ENG	ROR1	0.452265	0.00299055	0.0869513
RETN	CD164	0.452091	0.00300308	0.0870241
CASP-3	USP8	0.452091	0.00300308	0.0870241
KLK6	NPDC1	0.452091	0.00300308	0.0870241
RETN	RNASE3	0.452091	0.00300308	0.0870241
LTBR	CDH5	0.451742	0.00302828	0.0876812
F7	PON3	-0.451568	0.00304095	0.0876823
PTPRS	MEPE	0.451568	0.00304095	0.0876823
CCL15	CLSTN2	0.451568	0.00304095	0.0876823
CRKL	DAB2	-0.451568	0.00304095	0.0876823
IL-18BP	METRNL	0.451568	0.00304095	0.0876823
REG1A	GRN	0.451394	0.00305366	0.0879759
DPP4	CNTN1	0.45122	0.00306643	0.0880513
RETN	IGFBP-7	-0.45122	0.00306643	0.0880513
GP1BA	SUMF2	0.45122	0.00306643	0.0880513
CLEC5A	CRKL	-0.45122	0.00306643	0.0880513
OSMR	ADGRG2	0.451045	0.00307923	0.0882002
PPP1R2	MCFD2	0.451045	0.00307923	0.0882002
CASP-3	TYRO3	-0.451045	0.00307923	0.0882002
TNF-R2	IL2-RA	0.450871	0.00309209	0.0884226
APOM	TFPI	0.450871	0.00309209	0.0884226
NOTCH1	CHRDL2	0.450697	0.00310499	0.0887184
TIMP1	USP8	0.450523	0.00311794	0.0890152
BLM hydrolase	uPA	-0.450348	0.00313094	0.0892395
Notch 3	ICAM-2	0.450348	0.00313094	0.0892395
PTPRS	GAS6	0.450174	0.00314398	0.0892449
OSMR	CTSO	0.450174	0.00314398	0.0892449
EFEMP1	CD1C	0.450174	0.00314398	0.0892449
CLSTN2	ROR1	0.450174	0.00314398	0.0892449
CLUL1	RNASE3	-0.450174	0.00314398	0.0892449
EFEMP1	VASN	0.45	0.00315708	0.0893972
TNF-R2	LTBR	0.45	0.00315708	0.0893972
CR2	ANXA11	-0.45	0.00315708	0.0893972
EPHB4	AXL	0.449826	0.00317021	0.0896962
PTPRS	CRTAC1	0.449652	0.0031834	0.0899307
PCOLCE	LTBR	0.449477	0.00319664	0.0899307
LTBR	PSP-D	0.449477	0.00319664	0.0899307
EPHB4	ACP6	0.449477	0.00319664	0.0899307
TGFBR3	ANGPTL1	0.449477	0.00319664	0.0899307
ACP6	ANXA4	0.449477	0.00319664	0.0899307
CHI3L1	SSC4D	-0.449477	0.00319664	0.0899307
CR2	FCRL1	0.449303	0.00320992	0.0901583
CCL5	TYMP	0.449303	0.00320992	0.0901583
IL7R	TIE1	0.449129	0.00322325	0.0903865
IGFBP3	TINAGL1	0.449129	0.00322325	0.0903865
MET	ANGPTL3	0.44878	0.00325006	0.090918
OSMR	OPG	0.44878	0.00325006	0.090918
CR2	CD163	0.44878	0.00325006	0.090918
TIMP1	NID1	0.448606	0.00326354	0.0910748
MMP-9	CDH5	-0.448606	0.00326354	0.0910748
CTSO	CCDC80	0.448606	0.00326354	0.0910748
APOM	IGFBP-1	0.448258	0.00329064	0.0914635
SOD1	CASP-3	-0.448258	0.00329064	0.0914635
LTBR	IL-18BP	0.448258	0.00329064	0.0914635
KLK6	KLK10	0.448258	0.00329064	0.0914635
PAM	CHRDL2	0.448258	0.00329064	0.0914635
TIMP4	DIABLO	0.448084	0.00330427	0.0916954
CA4	BAG6	-0.448084	0.00330427	0.0916954
RARRES2	CLSTN2	-0.447909	0.00331794	0.0920013
CRTAC1	CDH5	0.447735	0.00333167	0.092161
QPCT	RETN	0.447735	0.00333167	0.092161
CPB1	EGFR	0.447735	0.00333167	0.092161
CTSD	SERPINB8	0.447561	0.00334544	0.0923213
CTSO	ADGRE2	0.447561	0.00334544	0.0923213
GDF-15	REG4	0.447561	0.00334544	0.0923213
CST3	LILRB5	0.447213	0.00337313	0.0927171
TNFRSF10C	MPO	-0.447213	0.00337313	0.0927171
C1QTNF1	FCRL1	0.447213	0.00337313	0.0927171
CD164	SUMF2	0.447213	0.00337313	0.0927171
SIGLEC7	VCAN	0.447213	0.00337313	0.0927171
LCN2	t-PA	-0.447038	0.00338706	0.0929526
TNF-R2	CD79B	0.447038	0.00338706	0.0929526
CHL1	IGFBP3	0.446864	0.00340103	0.0931153
uPA	MEPE	0.446864	0.00340103	0.0931153
MCP-1	CTSO	0.446864	0.00340103	0.0931153
IL-1RT1	NPTXR	0.44669	0.00341505	0.0934256
AZU1	U-PAR	-0.446516	0.00342913	0.0934424
GP6	CTSD	0.446516	0.00342913	0.0934424
CLEC5A	LILRA5	0.446516	0.00342913	0.0934424
PAM	CD79B	0.446516	0.00342913	0.0934424
CD93	NPDC1	0.446516	0.00342913	0.0934424
OSMR	TNXB	0.446341	0.00344325	0.0936069
ICAM3	SHPS-1	0.446341	0.00344325	0.0936069
IGFBPL1	RTN4R	0.446341	0.00344325	0.0936069
FAS	ALDH1A1	-0.446167	0.00345743	0.0936988
FAM3C	REG4	0.446167	0.00345743	0.0936988
THOP1	PAG1	-0.446167	0.00345743	0.0936988
VASN	METRNL	0.446167	0.00345743	0.0936988
CHL1	TNFSF13B	0.445993	0.00347166	0.0937185
CHIT1	CHI3L1	0.445993	0.00347166	0.0937185
EGFR	DDC	0.445993	0.00347166	0.0937185
LRP11	ADGRE2	0.445993	0.00347166	0.0937185
GLRX	NECTIN2	0.445993	0.00347166	0.0937185
VCAM1	ICAM3	0.445645	0.00350026	0.0938341
CA1	DEFA1	-0.445645	0.00350026	0.0938341
PLTP	TNF-R2	-0.445645	0.00350026	0.0938341
ANGPTL3	t-PA	-0.445645	0.00350026	0.0938341
TR	CD164	-0.445645	0.00350026	0.0938341
VCAM1	TINAGL1	0.445819	0.00348593	0.0938341
MEGF9	CANT1	0.445645	0.00350026	0.0938341
SNAP23	SDC4	0.445819	0.00348593	0.0938341
IGFBPL1	ROR1	0.445819	0.00348593	0.0938341
SPARCL1	PECAM-1	0.44547	0.00351464	0.0940018
TNFRSF14	SEMA3F	0.44547	0.00351464	0.0940018
LCN2	CTSH	0.44547	0.00351464	0.0940018
ICAM3	EGFR	0.445122	0.00354356	0.0947022
PRTN3	OPN	-0.444948	0.0035581	0.0949445
GAS6	BAG6	-0.444948	0.0035581	0.0949445
OPN	CDHR5	0.444774	0.00357268	0.0951875
NECTIN2	NPDC1	0.444774	0.00357268	0.0951875
ENG	TGFBR3	0.444077	0.00363156	0.0965339
CRTAC1	uPA	0.444077	0.00363156	0.0965339
TGFBR3	uPA	0.444077	0.00363156	0.0965339
CDH5	APEX1	-0.443902	0.00364641	0.0968545
PSP-D	CD79B	0.443728	0.00366131	0.0971017
CNTN1	CTSH	-0.443728	0.00366131	0.0971017
COMP	DPP4	0.44338	0.00369128	0.0976248
NOTCH1	ANGPTL7	0.443206	0.00370634	0.0976248
S100P	SERPINB8	0.443206	0.00370634	0.0976248
CD163	CDHR5	0.443206	0.00370634	0.0976248
ST2	SIGLEC7	0.443206	0.00370634	0.0976248
MCP-1	NOMO1	0.443206	0.00370634	0.0976248
Gal-4	TXNDC5	0.44338	0.00369128	0.0976248
CA4	DPP7	0.443206	0.00370634	0.0976248
MCFD2	SUMF2	0.44338	0.00369128	0.0976248
MET	KIT	0.443031	0.00372146	0.0978744
AXL	GLRX	0.443031	0.00372146	0.0978744
EFEMP1	OSMR	0.442857	0.00373663	0.0980794
NID1	SELP	0.442857	0.00373663	0.0980794
DPP4	CDH5	0.442683	0.00375186	0.0980794
U-PAR	t-PA	-0.442683	0.00375186	0.0980794
CTSZ	PILRB	0.442683	0.00375186	0.0980794
IGFBP6	CANT1	0.442683	0.00375186	0.0980794
PCOLCE	RTN4R	0.442683	0.00375186	0.0980794
TYRO3	MEP1B	-0.442683	0.00375186	0.0980794
ALCAM	IL-1RT2	0.442509	0.00376714	0.0982569
CTSD	TNF-R1	0.442509	0.00376714	0.0982569
THOP1	FAM3C	-0.442509	0.00376714	0.0982569
PTPRS	TIMD4	0.442334	0.00378247	0.0985088
CPA1	EGFR	0.442334	0.00378247	0.0985088
CD46	MEGF9	0.44216	0.00379786	0.0987614
NCAM1	TR	0.44216	0.00379786	0.0987614
LILRB5	TNF-R1	0.441986	0.0038133	0.0990888
CES1	CTSD	0.441638	0.00384435	0.0993749
IGFBP-2	KLK10	0.441638	0.00384435	0.0993749
C2	NOMO1	0.441638	0.00384435	0.0993749
APEX1	PPP1R2	0.441638	0.00384435	0.0993749
MMP-2	LRP11	0.441638	0.00384435	0.0993749
MEGF9	BAG6	-0.441812	0.0038288	0.0993749
TNF-R1	ROR1	0.441638	0.00384435	0.0993749
ITGAM	MMP-9	0.441463	0.00385996	0.0994083
AXL	CTSO	0.441463	0.00385996	0.0994083
NOTCH1	PPP1R2	-0.441463	0.00385996	0.0994083
FETUB	RTN4R	0.441463	0.00385996	0.0994083
EPHB4	RNASE3	-0.441463	0.00385996	0.0994083
CR2	TNFRSF10C	-0.441289	0.00387562	0.0995163
PAM	CTSO	0.441289	0.00387562	0.0995163
SPARCL1	CLUL1	0.441289	0.00387562	0.0995163
FETUB	NOMO1	0.441289	0.00387562	0.0995163
CDH5	EGFR	0.441115	0.00389134	0.0997723
PSP-D	NECTIN2	0.441115	0.00389134	0.0997723
IGFBP6	PTPRS	0.440941	0.00390711	0.0999553
CPB1	TSHB	0.440941	0.00390711	0.0999553
ITGB2	PAG1	0.440941	0.00390711	0.0999553
TCN2	LILRA5	0.440767	0.00392294	0.100286
EFEMP1	SIGLEC7	0.440592	0.00393883	0.100544
MEPE	ENPP7	-0.440592	0.00393883	0.100544
PLTP	SOD1	0.440418	0.00395477	0.100803
VCAM1	NRP1	0.440418	0.00395477	0.100803
FETUB	IL-1RT1	0.440244	0.00397077	0.101137
NOTCH1	TR	0.44007	0.00398682	0.101397
PAM	ANGPTL1	0.44007	0.00398682	0.101397
GRN	CCDC80	0.439895	0.00400293	0.101732
ANG	F7	0.439721	0.0040191	0.101845
DEFA1	AXL	-0.439721	0.0040191	0.101845
TGFBR3	IGFBP-2	0.439721	0.0040191	0.101845
MEPE	CDHR5	0.439721	0.0040191	0.101845
TGFBR3	TNXB	0.439547	0.00403532	0.102032
TNFRSF10C	SERPINB8	0.439547	0.00403532	0.102032
CA4	ALDH1A1	-0.439547	0.00403532	0.102032
PRCP	MPO	-0.439373	0.00405161	0.102221
TR	APEX1	-0.439373	0.00405161	0.102221
PI3	NQO2	-0.439373	0.00405161	0.102221
DEFA1	ITGB2	0.439199	0.00406794	0.102261
SELE	CTSO	0.439199	0.00406794	0.102261
NID1	GRAP2	0.439199	0.00406794	0.102261
CNTN1	CD1C	0.439199	0.00406794	0.102261
CCL5	CRKL	-0.439199	0.00406794	0.102261
SERPINA5	IGFBP-2	-0.43885	0.00410079	0.102864
PTPRS	CD79B	0.43885	0.00410079	0.102864
ADGRG2	NPDC1	0.43885	0.00410079	0.102864
SELL	GDF-15	-0.438676	0.00411731	0.103129
ALCAM	CD1C	0.438676	0.00411731	0.103129
CES1	AOC3	-0.438502	0.00413387	0.103395
CA4	CRKL	-0.438502	0.00413387	0.103395
CD93	LRIG1	0.438153	0.00416719	0.10363
AZU1	S100P	-0.438153	0.00416719	0.10363
CTSD	TYMP	0.438328	0.0041505	0.10363
CASP-3	TYMP	0.438153	0.00416719	0.10363
FCN2	NOMO1	0.438328	0.0041505	0.10363
IL-18BP	IGFBPL1	0.438153	0.00416719	0.10363
SERPINB8	VCAN	0.438153	0.00416719	0.10363
METRNL	MEP1B	-0.438153	0.00416719	0.10363
PAM	KLK10	0.437979	0.00418393	0.103824
ENO2	GAL	-0.437979	0.00418393	0.103824
ANXA4	DAB2	0.437979	0.00418393	0.103824
TNFRSF14	SELP	0.437805	0.00420073	0.103869
TIE1	Notch 3	0.437805	0.00420073	0.103869
JAM-A	CASP-3	0.437805	0.00420073	0.103869
FETUB	REG4	0.437805	0.00420073	0.103869
APEX1	SUMF2	0.437805	0.00420073	0.103869
CXCL16	CCL15	0.437631	0.0042176	0.104064
COL1A1	CLUL1	0.437631	0.0042176	0.104064
OPG	CDH2	0.437631	0.0042176	0.104064
CRTAC1	LYVE1	0.437456	0.00423452	0.104112
FETUB	CCL16	0.437456	0.00423452	0.104112
PGLYRP1	ANGPTL7	-0.437456	0.00423452	0.104112
MMP-9	DPP7	0.437456	0.00423452	0.104112
IL2-RA	SSC4D	0.437456	0.00423452	0.104112
CRTAC1	TYRO3	0.437282	0.0042515	0.104455
OSMR	IL2-RA	0.437108	0.00426853	0.104725
ANGPTL1	VCAN	0.437108	0.00426853	0.104725
VASN	LRIG1	0.436934	0.00428563	0.105071
COL1A1	vWF	0.43676	0.00430279	0.105343
VCAN	PAG1	0.43676	0.00430279	0.105343
VASN	CTSO	0.436585	0.00432001	0.105615
PON3	RTN4R	-0.436585	0.00432001	0.105615
CXCL16	ADGRE2	0.436411	0.00433729	0.105963
REG1A	TNF-R1	0.436237	0.00435462	0.106237
CTSO	FAM3C	0.436237	0.00435462	0.106237
TIE1	C1QTNF1	0.435889	0.00438948	0.106787
IL7R	OPG	0.435889	0.00438948	0.106787
IGFBP-1	VCAN	0.435889	0.00438948	0.106787
MPO	USP8	-0.435889	0.00438948	0.106787
NPDC1	METRNL	0.43554	0.00442458	0.107566
TLT-2	CD79B	0.435366	0.00444222	0.107919
ALCAM	Notch 3	0.435192	0.00445992	0.108273
Notch 3	TR	0.435017	0.00447769	0.108326
TGFBR3	IGFBP-1	0.435017	0.00447769	0.108326
OSMR	CCL15	0.435017	0.00447769	0.108326
OSMR	LRIG1	0.435017	0.00447769	0.108326
GNLY	NQO2	0.435017	0.00447769	0.108326
KLK6	IGFBP-2	0.434669	0.0045134	0.108962
TLT-2	DIABLO	0.434669	0.0045134	0.108962
TFPI	CA13	0.434669	0.0045134	0.108962
ITGB2	RETN	0.434495	0.00453135	0.109319
FCRL1	SEMA3F	0.434321	0.00454936	0.109525
GRAP2	SUMF2	0.434321	0.00454936	0.109525
IGFBP-7	MEP1B	-0.434321	0.00454936	0.109525
ENG	CD93	0.434146	0.00456743	0.109808
ALCAM	PPP1R2	-0.434146	0.00456743	0.109808
F7	COL18A1	0.433972	0.00458557	0.109845
TNFRSF14	EPHB4	0.433798	0.00460377	0.109845
VCAM1	GRN	0.433798	0.00460377	0.109845
GRN	SHPS-1	0.433798	0.00460377	0.109845
LYVE1	CD93	0.433972	0.00458557	0.109845
CTSD	CTSO	0.433798	0.00460377	0.109845
THOP1	CA13	-0.433972	0.00458557	0.109845
DIABLO	TXNDC5	0.433972	0.00458557	0.109845
PILRB	TXNDC5	0.433798	0.00460377	0.109845
RETN	DPP7	0.433972	0.00458557	0.109845
CTSH	ARG1	-0.433798	0.00460377	0.109845
KIT	FABP4	-0.433624	0.00462203	0.110129
EPHB4	CASP-3	-0.433624	0.00462203	0.110129
PTPRS	OPN	0.433449	0.00464035	0.110263
GAS6	SHPS-1	0.433449	0.00464035	0.110263
SPARCL1	MEPE	0.433449	0.00464035	0.110263
NADK	BAG6	-0.433449	0.00464035	0.110263
IL7R	JAM-A	-0.433275	0.00465874	0.110624
ANGPTL3	CDH5	0.433101	0.00467719	0.110759
TLT-2	AXL	0.433101	0.00467719	0.110759
MCP-1	PCSK9	0.433101	0.00467719	0.110759
CTSZ	SERPINB8	0.433101	0.00467719	0.110759
LCN2	AZU1	-0.432927	0.0046957	0.110895
EFEMP1	CD93	0.432927	0.0046957	0.110895
LILRB5	DIABLO	0.432927	0.0046957	0.110895
CTSD	CANT1	0.432927	0.0046957	0.110895
CST3	CD46	0.432578	0.00473292	0.111547
PLC	PSP-D	0.432578	0.00473292	0.111547
EFEMP1	MEP1B	-0.432578	0.00473292	0.111547
TNF-R2	PI3	0.432404	0.00475163	0.111836
CCL15	METRNL	0.432404	0.00475163	0.111836
CRTAC1	THBS4	0.43223	0.0047704	0.111974
CD163	IL-18BP	0.43223	0.0047704	0.111974
PLC	SEMA3F	0.43223	0.0047704	0.111974
ADGRG2	TYRO3	0.43223	0.0047704	0.111974
OPG	CDH5	0.432056	0.00478923	0.112188
PLC	CD93	0.432056	0.00478923	0.112188
CD79B	CDH2	0.432056	0.00478923	0.112188
IGFBP6	CRTAC1	0.431882	0.00480813	0.112328
COL18A1	TFF3	0.431882	0.00480813	0.112328
LRIG1	NOMO1	0.431882	0.00480813	0.112328
APEX1	PAG1	0.431882	0.00480813	0.112328
MET	CNTN1	0.431707	0.00482709	0.112619
ALCAM	CNTN1	0.431707	0.00482709	0.112619
ITGAM	TNF-R2	0.431359	0.00486522	0.11328
CA1	S100P	-0.431359	0.00486522	0.11328
CA13	SDC4	0.431359	0.00486522	0.11328
TIE1	EGFR	0.431185	0.00488437	0.113422
LCN2	ANGPTL7	-0.431185	0.00488437	0.113422
IGFBP-2	ANGPTL1	0.431185	0.00488437	0.113422
THBS4	ROR1	0.431185	0.00488437	0.113422
ENG	SOD1	0.43101	0.0049036	0.113792
PRCP	QPCT	0.430836	0.00492289	0.113935
Ep-CAM	EGFR	0.430836	0.00492289	0.113935
CD46	THOP1	-0.430836	0.00492289	0.113935
TIE1	METRNL	0.430836	0.00492289	0.113935
PAM	KLK6	0.430662	0.00494225	0.114307
ENG	RARRES2	-0.430488	0.00496167	0.114451
ACP6	DIABLO	0.430488	0.00496167	0.114451
CNTN1	KLK10	0.430488	0.00496167	0.114451
TNFRSF14	GRAP2	0.430488	0.00496167	0.114451
SHPS-1	LRP11	0.430139	0.00500071	0.115275
LILRB1	IGLC2	-0.429965	0.00502033	0.115574
CCDC80	CD1C	0.429965	0.00502033	0.115574
PSP-D	CD2AP	0.429791	0.00504002	0.115644
COL1A1	CCDC80	0.429791	0.00504002	0.115644
COL18A1	FAM3C	0.429791	0.00504002	0.115644
LRP11	RTN4R	0.429791	0.00504002	0.115644
GDF-15	FKBP4	-0.429791	0.00504002	0.115644
TNC	FCRL1	0.429617	0.00505978	0.116021
TIMP1	TYMP	0.429443	0.0050796	0.116321
FAM3C	ADGRE2	0.429443	0.0050796	0.116321
CTSZ	CRKL	-0.429268	0.00509949	0.116623
PRSS2	NECTIN2	0.429268	0.00509949	0.116623
PAM	TIMD4	0.429094	0.00511945	0.116768
LILRB1	UMOD	0.42892	0.00513947	0.116768
TLT-2	THOP1	-0.42892	0.00513947	0.116768
PI3	ACP6	0.42892	0.00513947	0.116768
LTBR	SEMA3F	0.42892	0.00513947	0.116768
UMOD	APLP1	0.429094	0.00511945	0.116768
PILRB	FAM3C	0.429094	0.00511945	0.116768
uPA	PAG1	0.42892	0.00513947	0.116768
CD46	NPDC1	0.429094	0.00511945	0.116768
TNF-R2	METRNL	0.42892	0.00513947	0.116768
SPARCL1	ROR1	0.428746	0.00515957	0.117148
PTPRS	ICAM3	0.428571	0.00517973	0.117299
C1QTNF1	IL2-RA	0.428571	0.00517973	0.117299
PCSK9	TYMP	0.428571	0.00517973	0.117299
GRN	METRNL	0.428571	0.00517973	0.117299
GNLY	LILRB2	-0.428397	0.00519996	0.117374
DPP4	IL-6RA	0.428397	0.00519996	0.117374
ITGAM	CHI3L1	0.428397	0.00519996	0.117374
U-PAR	CTSZ	0.428397	0.00519996	0.117374
CD163	RTN4R	0.428397	0.00519996	0.117374
PRCP	CLEC5A	0.428049	0.00524062	0.118139
CHI3L1	SERPINB8	0.428049	0.00524062	0.118139
SERPINA7	PROC	0.427875	0.00526106	0.118292
VASN	CASP-3	-0.427875	0.00526106	0.118292
MPO	SERPINB8	-0.427875	0.00526106	0.118292
IGFBP-7	CD79B	0.427875	0.00526106	0.118292
COMP	NRP1	0.4277	0.00528156	0.118599
TIMD4	TLT-2	0.4277	0.00528156	0.118599
CFHR5	MPO	-0.427352	0.00532278	0.118757
NRP1	MMP-2	0.427352	0.00532278	0.118757
AOC3	KLK6	0.427352	0.00532278	0.118757
CA4	S100P	0.427352	0.00532278	0.118757
TR-AP	ALDH1A1	-0.427526	0.00530214	0.118757
TGFBR3	CD79B	0.427352	0.00532278	0.118757
RARRES2	CLUL1	-0.427352	0.00532278	0.118757
EGFR	ADGRE2	0.427526	0.00530214	0.118757
DIABLO	VCAN	0.427352	0.00532278	0.118757
TNFRSF14	ROR1	0.427526	0.00530214	0.118757
AZU1	AXL	0.427178	0.0053435	0.11899
CNTN1	KLK6	0.427178	0.0053435	0.11899
ALCAM	TYRO3	0.427178	0.0053435	0.11899
PSP-D	FAM3C	0.427003	0.00536428	0.119376
CST3	TIMD4	0.426829	0.00538513	0.119457
LTBR	LRIG1	0.426829	0.00538513	0.119457
TNF-R1	SERPINB8	0.426829	0.00538513	0.119457
COL1A1	ANGPTL1	0.426829	0.00538513	0.119457
NPTXR	CD1C	0.426829	0.00538513	0.119457
TLT-2	IL-18BP	0.426655	0.00540606	0.119692
CTSZ	CTSO	0.426655	0.00540606	0.119692
ENG	ADGRG2	0.426655	0.00540606	0.119692
CCL14	IGFBP-1	0.426481	0.00542705	0.120004
Notch 3	PECAM-1	0.426481	0.00542705	0.120004
GDF-15	DIABLO	0.426307	0.00544812	0.12024
vWF	CD79B	0.426307	0.00544812	0.12024
VCAM1	METRNL	0.426307	0.00544812	0.12024
PLXNB2	IGFBP-1	-0.426132	0.00546925	0.1204
Notch 3	RARRES2	-0.426132	0.00546925	0.1204
PGLYRP1	CLSTN2	-0.426132	0.00546925	0.1204
t-PA	PAG1	-0.426132	0.00546925	0.1204
OPN	CCDC80	0.425958	0.00549046	0.120561
SAA4	LILRA5	0.425958	0.00549046	0.120561
NPTXR	PPP1R2	-0.425958	0.00549046	0.120561
PGLYRP1	METRNL	-0.425958	0.00549046	0.120561
LYVE1	FAS	-0.425784	0.00551174	0.120799
CLEC5A	SERPINB8	0.425784	0.00551174	0.120799
TNXB	QDPR	-0.425784	0.00551174	0.120799
CNTN1	IGFBP-2	0.42561	0.00553309	0.121038
OSMR	CCDC80	0.42561	0.00553309	0.121038
AP-N	SDC4	-0.42561	0.00553309	0.121038
EFEMP1	TNF-R2	0.425436	0.00555451	0.121201
IGFBP6	CDH5	0.425436	0.00555451	0.121201
CCDC80	ANXA4	0.425436	0.00555451	0.121201
CD164	SDC4	0.425436	0.00555451	0.121201
SAA4	vWF	-0.425261	0.005576	0.121441
ST6GAL1	FCRL1	0.425261	0.005576	0.121441
DDC	ANGPTL1	0.425261	0.005576	0.121441
PTPRS	MMP-2	0.425087	0.00559757	0.121529
ITGAM	uPA	0.425087	0.00559757	0.121529
uPA	KLK6	0.425087	0.00559757	0.121529
CHI3L1	VCAN	0.425087	0.00559757	0.121529
FCGR2A	PAG1	-0.425087	0.00559757	0.121529
QPCT	t-PA	-0.424913	0.00561921	0.121619
GRN	EGFR	0.424913	0.00561921	0.121619
CST3	CTSZ	0.424913	0.00561921	0.121619
CDH5	FCRL1	0.424913	0.00561921	0.121619
Gal-4	RTN4R	0.424913	0.00561921	0.121619
IGFBP6	SHPS-1	0.424739	0.00564092	0.121861
PAM	LRIG1	0.424739	0.00564092	0.121861
CNTN1	PPP1R2	-0.424739	0.00564092	0.121861
PAM	CD1C	0.424564	0.0056627	0.122255
IGFBP6	TNF-R2	0.42439	0.00568455	0.122498
Gal-4	SHPS-1	0.42439	0.00568455	0.122498
DPP4	CLSTN2	0.42439	0.00568455	0.122498
ANG	TXNDC5	0.424216	0.00570648	0.122742
CD46	DPP7	0.424216	0.00570648	0.122742
DEFA1	CRKL	-0.424216	0.00570648	0.122742
APLP1	ADGRG2	0.424042	0.00572848	0.123139
TIMP1	CNTN1	-0.423868	0.00575056	0.123308
ITGAM	CTSZ	0.423868	0.00575056	0.123308
FABP4	TXNDC5	0.423868	0.00575056	0.123308
LTBR	NECTIN2	0.423868	0.00575056	0.123308
PLC	TNF-R1	0.423693	0.00577271	0.123631
MB	FAM3C	0.423693	0.00577271	0.123631
THOP1	LILRA5	-0.423345	0.00581723	0.124354
PILRB	REG4	0.423345	0.00581723	0.124354
CDH5	NPDC1	0.423345	0.00581723	0.124354
DPP4	OSMR	0.422997	0.00586204	0.124393
TIMD4	EPHB4	0.422997	0.00586204	0.124393
BLM hydrolase	CDH5	-0.422997	0.00586204	0.124393
PCOLCE	CCL15	0.423171	0.0058396	0.124393
ITGB2	t-PA	-0.423171	0.0058396	0.124393
IGFBP-7	COL1A1	0.422997	0.00586204	0.124393
TIE1	CTSO	0.422997	0.00586204	0.124393
FCGR2A	CD2AP	0.423171	0.0058396	0.124393
PRCP	PILRB	0.422997	0.00586204	0.124393
TFPI	ANGPTL1	0.423171	0.0058396	0.124393
BLM hydrolase	TYRO3	-0.423171	0.0058396	0.124393
TGFBR3	PAG1	0.422997	0.00586204	0.124393
ANGPTL3	APOM	0.422822	0.00588456	0.124642
EFEMP1	NT-proBNP	0.422822	0.00588456	0.124642
NOTCH1	MMP-2	0.422822	0.00588456	0.124642
TGFBR3	OPG	0.422648	0.00590716	0.124816
QPCT	CHI3L1	0.422648	0.00590716	0.124816
TIMP4	ST2	0.422648	0.00590716	0.124816
Notch 3	LRP11	0.422648	0.00590716	0.124816
SELL	EGFR	0.422474	0.00592983	0.125143
CST3	CTSO	0.422474	0.00592983	0.125143
NCAM1	KIT	0.4223	0.00595257	0.125394
PCOLCE	IL-18BP	0.4223	0.00595257	0.125394
CXCL16	NOMO1	0.4223	0.00595257	0.125394
TIE1	OSMR	0.422125	0.00597539	0.125494
NADK	LILRA5	0.422125	0.00597539	0.125494
CD163	CD79B	0.422125	0.00597539	0.125494
LRIG1	CD79B	0.422125	0.00597539	0.125494
CFHR5	ANXA11	0.422125	0.00597539	0.125494
PLTP	FABP4	-0.421951	0.00599829	0.125823
CDHR5	NOMO1	0.421951	0.00599829	0.125823
CNDP1	IGLC2	-0.421777	0.00602126	0.126152
PAM	TYRO3	0.421777	0.00602126	0.126152
PROC	TSHB	0.421603	0.00604431	0.126559
LCN2	LILRA5	0.421429	0.00606744	0.12689
COL1A1	METRNL	0.421429	0.00606744	0.12689
CD46	CD164	0.421254	0.00609064	0.127222
CST3	NECTIN2	0.421254	0.00609064	0.127222
TCN2	CD59	-0.42108	0.00611392	0.127478
MPO	CHI3L1	-0.42108	0.00611392	0.127478
TR-AP	CCDC80	0.42108	0.00611392	0.127478
UMOD	NPTXR	0.420906	0.00613727	0.127582
PRCP	S100P	0.420906	0.00613727	0.127582
IGFBP-7	CCDC80	0.420906	0.00613727	0.127582
CASP-3	MCFD2	0.420906	0.00613727	0.127582
ST2	GAL	0.420906	0.00613727	0.127582
IL2-RA	GDF-15	0.420732	0.0061607	0.127839
vWF	CLSTN2	0.420732	0.0061607	0.127839
SEMA3F	NPDC1	0.420732	0.0061607	0.127839
CCL14	PCOLCE	0.420557	0.00618421	0.128174
ALCAM	LRIG1	0.420557	0.00618421	0.128174
GP6	PI3	0.420209	0.00623146	0.128387
TGFBR3	CASP-3	-0.420209	0.00623146	0.128387
U-PAR	IGFBP-7	-0.420209	0.00623146	0.128387
TFPI	PON3	0.420383	0.0062078	0.128387
OPN	MEPE	0.420383	0.0062078	0.128387
CCL5	DIABLO	0.420209	0.00623146	0.128387
IGFBP-2	ADGRG2	0.420383	0.0062078	0.128387
CCDC80	TYRO3	0.420209	0.00623146	0.128387
CFHR5	IGFBPL1	-0.420209	0.00623146	0.128387
CD79B	NECTIN2	0.420209	0.00623146	0.128387
LILRB1	Ep-CAM	0.420035	0.00625521	0.128647
DPP4	RARRES2	-0.420035	0.00625521	0.128647
EGFR	CCDC80	0.420035	0.00625521	0.128647
CRTAC1	CCDC80	0.419861	0.00627903	0.128908
SERPINB8	ANXA11	0.419861	0.00627903	0.128908
Gal-4	METRNL	0.419861	0.00627903	0.128908
COL18A1	C1QTNF1	0.419686	0.00630293	0.129169
TIE1	IL2-RA	0.419686	0.00630293	0.129169
RETN	CRKL	-0.419686	0.00630293	0.129169
ITGB2	SERPINB8	0.419512	0.0063269	0.129279
LTBR	COMT	-0.419512	0.0063269	0.129279
TIE1	LRP11	0.419512	0.0063269	0.129279
ANGPTL7	METRNL	0.419512	0.0063269	0.129279
Notch 3	ROR1	0.419512	0.0063269	0.129279
NID1	GP6	0.419338	0.00635096	0.129542
ANGPTL3	EGFR	0.419338	0.00635096	0.129542
LRIG1	IGFBPL1	0.419338	0.00635096	0.129542
TIMD4	PRTN3	-0.419164	0.0063751	0.129805
TIMP1	IL-1RT2	-0.419164	0.0063751	0.129805
NPTXR	TYRO3	0.419164	0.0063751	0.129805
FCN2	IL-18BP	0.41899	0.00639931	0.130146
IGFBP6	ADGRE2	0.41899	0.00639931	0.130146
KIT	TFPI	0.418815	0.00642361	0.130258
CR2	TR	0.418815	0.00642361	0.130258
NRP1	COL1A1	0.418815	0.00642361	0.130258
PI3	KLK10	0.418815	0.00642361	0.130258
PLC	MEP1B	-0.418815	0.00642361	0.130258
ENG	MET	0.418641	0.00644798	0.130524
CD46	U-PAR	0.418641	0.00644798	0.130524
PCOLCE	METRNL	0.418641	0.00644798	0.130524
TGFBR3	CDH5	0.418293	0.00649697	0.131362
GDF-15	TNF-R1	0.418293	0.00649697	0.131362
CR2	PAM	0.418118	0.00652158	0.131706
Gal-3	SERPINB6	0.418118	0.00652158	0.131706
SPARCL1	EPHB4	0.417944	0.00654628	0.131898
FCGR2A	AXL	0.417944	0.00654628	0.131898
GAS6	LRIG1	0.417944	0.00654628	0.131898
COL1A1	CHRDL2	0.417944	0.00654628	0.131898
TFPI	EGFR	0.41777	0.00657105	0.132091
MFAP5	CCL16	0.41777	0.00657105	0.132091
THOP1	CLEC5A	-0.41777	0.00657105	0.132091
FAM3C	DAB2	0.41777	0.00657105	0.132091
KLK10	IGFBPL1	0.417596	0.00659591	0.132437
IGFBP-1	FBP1	-0.417596	0.00659591	0.132437
IL7R	TNXB	0.417422	0.00662085	0.132631
CA1	CD164	-0.417422	0.00662085	0.132631
TNC	FAM3C	0.417422	0.00662085	0.132631
THOP1	DAB2	-0.417422	0.00662085	0.132631
OSMR	EGFR	0.417247	0.00664587	0.132979
SEMA3F	TXNDC5	0.417247	0.00664587	0.132979
PAM	CNTN1	0.417073	0.00667097	0.13325
TGFBR3	DIABLO	0.417073	0.00667097	0.13325
FAM3C	VCAN	0.417073	0.00667097	0.13325
FCN2	GDF-15	0.416899	0.00669615	0.133523
LTBR	IGFBPL1	0.416899	0.00669615	0.133523
SHPS-1	FKBP4	-0.416899	0.00669615	0.133523
CFHR5	DLK-1	-0.416725	0.00672141	0.133873
GAS6	CTSO	0.416725	0.00672141	0.133873
SOD1	APEX1	-0.416551	0.00674676	0.134224
DPP7	CRKL	-0.416551	0.00674676	0.134224
TNC	TNF-R1	0.416376	0.00677219	0.134422
F7	CCL16	0.416376	0.00677219	0.134422
CHI3L1	CD164	0.416376	0.00677219	0.134422
ANXA11	VCAN	0.416376	0.00677219	0.134422
TIMD4	AXL	0.416202	0.0067977	0.134697
vWF	NQO2	0.416202	0.0067977	0.134697
MFAP5	BAG6	-0.416202	0.0067977	0.134697
LTBR	COL1A1	0.416028	0.0068233	0.13505
TLT-2	RTN4R	0.416028	0.0068233	0.13505
REG1A	TGFBR3	0.415854	0.00684898	0.135404
PAI	RARRES2	0.415854	0.00684898	0.135404
C1QTNF1	RARRES2	0.415679	0.00687474	0.13545
IGFBP-7	NADK	-0.415679	0.00687474	0.13545
EGFR	ADGRG2	0.415679	0.00687474	0.13545
IGLC2	CRKL	0.415679	0.00687474	0.13545
TXNDC5	NECTIN2	0.415679	0.00687474	0.13545
EPHB4	NPDC1	0.415679	0.00687474	0.13545
APOM	TNF-R2	-0.415505	0.00690058	0.135498
TFF3	CCL16	0.415505	0.00690058	0.135498
SPARCL1	SERPINB6	0.415505	0.00690058	0.135498
SHPS-1	CANT1	0.415505	0.00690058	0.135498
CNTN1	METRNL	0.415505	0.00690058	0.135498
CD1C	METRNL	0.415505	0.00690058	0.135498
TNFRSF14	PAI	0.415331	0.00692651	0.135624
EFEMP1	IGFBP-7	0.415331	0.00692651	0.135624
ST2	NPTXR	0.415331	0.00692651	0.135624
AZU1	NADK	-0.415331	0.00692651	0.135624
IGFBP6	RTN4R	0.415331	0.00692651	0.135624
ICAM1	CR2	0.415157	0.00695252	0.136056
TIE1	AOC3	0.414983	0.00697862	0.13626
PCSK9	CDH2	0.414983	0.00697862	0.13626
CDHR5	CDH2	0.414983	0.00697862	0.13626
REG1A	RTN4R	0.414983	0.00697862	0.13626
SERPINA7	SPARCL1	-0.414808	0.0070048	0.136464
NOTCH1	NRP1	0.414808	0.0070048	0.136464
MMP-2	ANXA4	0.414808	0.0070048	0.136464
TGFBR3	BAG6	-0.414808	0.0070048	0.136464
TIMD4	CD93	0.414634	0.00703107	0.136516
OPG	COL1A1	0.414634	0.00703107	0.136516
NID1	DIABLO	0.414634	0.00703107	0.136516
IL2-RA	ANXA4	0.414634	0.00703107	0.136516
NRP1	METRNL	0.414634	0.00703107	0.136516
LTBR	METRNL	0.414634	0.00703107	0.136516
MB	CD93	0.41446	0.00705742	0.136798
MMP-9	CRKL	-0.41446	0.00705742	0.136798
CD79B	RTN4R	0.41446	0.00705742	0.136798
IGFBP-2	vWF	0.414286	0.00708386	0.137157
TLT-2	MEPE	0.414286	0.00708386	0.137157
CR2	CD46	-0.414111	0.00711038	0.137212
ALCAM	CDH5	0.414111	0.00711038	0.137212
PAM	CASP-3	-0.414111	0.00711038	0.137212
CTSZ	S100P	0.414111	0.00711038	0.137212
GDF-15	SIGLEC7	0.414111	0.00711038	0.137212
DEFA1	BAG6	-0.414111	0.00711038	0.137212
C1QTNF1	IL-18BP	0.413937	0.00713699	0.137649
CCL5	FABP4	0.413763	0.00716368	0.137857
ICAM-2	ENO2	-0.413763	0.00716368	0.137857
SHPS-1	ADGRE2	0.413763	0.00716368	0.137857
TIMP1	SDC4	0.413763	0.00716368	0.137857
REG1A	TNFRSF14	0.413589	0.00719046	0.137896
ITGB2	MMP-9	0.413415	0.00721732	0.137896
DPP4	OPG	0.413415	0.00721732	0.137896
C2	TNFSF13B	0.413589	0.00719046	0.137896
NOTCH1	CASP-3	-0.413415	0.00721732	0.137896
TNXB	CD93	0.413589	0.00719046	0.137896
PCSK9	ANXA4	0.413589	0.00719046	0.137896
AOC3	PPP1R2	-0.413415	0.00721732	0.137896
CST3	REG4	0.413415	0.00721732	0.137896
CNTN1	FBP1	-0.413589	0.00719046	0.137896
SOD1	USP8	-0.413415	0.00721732	0.137896
DIABLO	PAG1	0.413415	0.00721732	0.137896
MMP-9	METRNL	-0.413589	0.00719046	0.137896
FCGR2A	MMP-9	-0.41324	0.00724428	0.138259
CD164	CRKL	-0.41324	0.00724428	0.138259
PAI	CTSD	0.413066	0.00727131	0.138698
TIMD4	LYVE1	0.412892	0.00729844	0.138744
SELP	Notch 3	-0.412892	0.00729844	0.138744
TIMD4	CCL15	0.412892	0.00729844	0.138744
TFPI	SCGB3A2	0.412718	0.00732565	0.138744
TIMP4	CLEC5A	0.412718	0.00732565	0.138744
SERPINB8	ALDH1A1	-0.412718	0.00732565	0.138744
CD93	CD79B	0.412718	0.00732565	0.138744
IL7R	ANXA4	-0.412718	0.00732565	0.138744
CD79B	SIGLEC7	0.412892	0.00729844	0.138744
SOST	ADGRE2	0.412892	0.00729844	0.138744
CD46	BAG6	-0.412718	0.00732565	0.138744
MET	NPDC1	0.412718	0.00732565	0.138744
TCN2	METRNL	0.412718	0.00732565	0.138744
EPHB4	DLK-1	0.412544	0.00735295	0.139033
IL2-RA	SEMA3F	0.412544	0.00735295	0.139033
OSMR	ADGRE2	0.412544	0.00735295	0.139033
MEGF9	CNDP1	0.412369	0.00738034	0.139475
FCGR3B	LILRB1	0.412195	0.00740782	0.139842
IGFBP6	AXL	0.412195	0.00740782	0.139842
Gal-4	PILRB	0.412021	0.00743538	0.140058
IGFBP-7	TXNDC5	0.412021	0.00743538	0.140058
CTSO	METRNL	0.412021	0.00743538	0.140058
METRNL	ROR1	0.412021	0.00743538	0.140058
IL7R	SOD1	0.411847	0.00746303	0.140198
PLTP	KIT	0.411847	0.00746303	0.140198
Notch 3	LRIG1	0.411847	0.00746303	0.140198
Gal-4	DDC	0.411847	0.00746303	0.140198
TNC	REG4	0.411847	0.00746303	0.140198
ICAM1	TCN2	0.411672	0.00749077	0.140264
PAM	EFEMP1	0.411672	0.00749077	0.140264
NOTCH1	TIE1	0.411672	0.00749077	0.140264
FETUB	F7	0.411672	0.00749077	0.140264
IGFBP6	CD79B	0.411672	0.00749077	0.140264
CANT1	PAG1	0.411672	0.00749077	0.140264
PTPRS	GRN	0.411498	0.0075186	0.140709
CHL1	PTPRS	0.411324	0.00754652	0.140928
IL2-RA	MMP-2	0.411324	0.00754652	0.140928
IGFBP-2	PPP1R2	-0.411324	0.00754652	0.140928
CTSO	IGFBPL1	0.411324	0.00754652	0.140928
ITGB2	LILRA5	0.41115	0.00757453	0.141375
CTSZ	THOP1	-0.410976	0.00760263	0.141747
PILRB	ANXA11	0.410976	0.00760263	0.141747
PCOLCE	TNF-R1	0.410801	0.00763081	0.142044
TIMD4	LRIG1	0.410801	0.00763081	0.142044
TGFBR3	NECTIN2	0.410801	0.00763081	0.142044
MET	GAS6	0.410627	0.00765909	0.142417
REG4	FKBP4	-0.410627	0.00765909	0.142417
CD46	ACP6	0.410453	0.00768746	0.142715
ITGAM	SIGLEC7	0.410453	0.00768746	0.142715
PLTP	APEX1	-0.410453	0.00768746	0.142715
TNFRSF14	TNFRSF10C	0.410105	0.00774446	0.143543
F7	MMP-2	-0.410105	0.00774446	0.143543
LRIG1	CTSO	0.410105	0.00774446	0.143543
CDH5	AXL	0.40993	0.0077731	0.143997
ITGAM	IGLC2	-0.409756	0.00780183	0.144145
NRP1	PRTN3	-0.409756	0.00780183	0.144145
APOM	RTN4R	-0.409756	0.00780183	0.144145
CLEC5A	VCAN	0.409756	0.00780183	0.144145
EFEMP1	NPDC1	0.409756	0.00780183	0.144145
DPP4	VASN	0.409582	0.00783065	0.144447
IGLC2	CD164	-0.409582	0.00783065	0.144447
NOTCH1	IGFBPL1	0.409582	0.00783065	0.144447
CCL14	CST3	0.409408	0.00785956	0.144749
Notch 3	AXL	0.409408	0.00785956	0.144749
CCDC80	KLK10	0.409408	0.00785956	0.144749
REG1A	TIMD4	0.409233	0.00788857	0.144899
NCAM1	CDH5	0.409233	0.00788857	0.144899
MMP-2	RARRES2	-0.409233	0.00788857	0.144899
RETN	SIGLEC7	0.409233	0.00788857	0.144899
CST3	ROR1	0.409233	0.00788857	0.144899
CDH5	MEPE	0.409059	0.00791767	0.145357
CDH1	PCOLCE	0.408885	0.00794685	0.145431
SERPINA5	LDL receptor	0.408885	0.00794685	0.145431
DLK-1	PSP-D	0.408885	0.00794685	0.145431
IGFBP-7	IL-18BP	0.408885	0.00794685	0.145431
IGFBP-2	NPTXR	0.408885	0.00794685	0.145431
CCL15	NOMO1	0.408885	0.00794685	0.145431
VCAM1	GAS6	0.408711	0.00797614	0.145813
SERPINB8	USP8	0.408711	0.00797614	0.145813
MB	LILRA5	-0.408537	0.00800551	0.146196
GAS6	CD79B	0.408537	0.00800551	0.146196
PRSS2	GRN	0.408362	0.00803498	0.146503
NOTCH1	EGFR	0.408362	0.00803498	0.146503
ICAM3	CCDC80	0.408362	0.00803498	0.146503
CRTAC1	OPG	0.408188	0.00806454	0.146657
LTBR	IGFBP-7	0.408188	0.00806454	0.146657
SERPINB8	DIABLO	0.408188	0.00806454	0.146657
FCN2	TXNDC5	0.408188	0.00806454	0.146657
DPP7	USP8	0.408188	0.00806454	0.146657
CDH1	PILRB	0.408014	0.00809419	0.147042
ITGB2	APEX1	0.408014	0.00809419	0.147042
ST6GAL1	TLT-2	0.40784	0.00812394	0.147428
ANGPTL7	ADGRE2	0.40784	0.00812394	0.147428
CRTAC1	MMP-2	0.407666	0.00815378	0.147815
MCP-1	CTSD	0.407666	0.00815378	0.147815
GAS6	IL2-RA	0.407491	0.00818372	0.147972
CD59	FAS	0.407491	0.00818372	0.147972
FCGR2A	FCRL1	0.407491	0.00818372	0.147972
DIABLO	CA13	0.407491	0.00818372	0.147972
PCOLCE	IGFBPL1	0.407491	0.00818372	0.147972
C1QTNF1	IGFBP-7	0.407317	0.00821375	0.148283
TNFRSF14	SERPINB8	0.407317	0.00821375	0.148283
TIMP4	ANXA11	0.407317	0.00821375	0.148283
DPP4	AOC3	0.407143	0.00824387	0.148364
MEGF9	TFF3	0.407143	0.00824387	0.148364
NCAM1	JAM-A	-0.407143	0.00824387	0.148364
GDF-15	IL-18BP	0.407143	0.00824387	0.148364
REG1A	SEMA3F	0.407143	0.00824387	0.148364
KLK6	PPP1R2	-0.407143	0.00824387	0.148364
EFEMP1	TIE1	0.406969	0.00827409	0.1486
DDC	ANGPTL7	0.406969	0.00827409	0.1486
CTSD	NOMO1	0.406969	0.00827409	0.1486
FCRL1	FAM3C	0.406969	0.00827409	0.1486
PCOLCE	EPHB4	0.406794	0.00830441	0.148836
CCL24	TR	0.406794	0.00830441	0.148836
GDF-15	TXNDC5	0.406794	0.00830441	0.148836
MPO	RNASE3	-0.406794	0.00830441	0.148836
ANG	SEMA3F	0.40662	0.00833482	0.149304
F7	TFF3	0.406446	0.00836532	0.149773
NOTCH1	GAS6	0.406272	0.00839593	0.149789
OSMR	GAS6	0.406098	0.00842662	0.149789
ANGPTL3	CSTB	-0.406272	0.00839593	0.149789
LYVE1	uPA	0.406098	0.00842662	0.149789
CDH5	IGFBP-2	0.406272	0.00839593	0.149789
ICAM3	DDC	0.406272	0.00839593	0.149789
FCGR2A	NADK	-0.406272	0.00839593	0.149789
CST3	SERPINB8	0.406098	0.00842662	0.149789
SHPS-1	ANXA4	0.406272	0.00839593	0.149789
DIABLO	ANXA11	0.406098	0.00842662	0.149789
CA4	NQO2	-0.406098	0.00842662	0.149789
DDC	ADGRE2	0.406098	0.00842662	0.149789
FAM3C	RTN4R	0.406098	0.00842662	0.149789
AOC3	METRNL	0.406098	0.00842662	0.149789
TGFBR3	IGLC2	-0.405923	0.00845742	0.1498
GP6	ANXA4	0.405923	0.00845742	0.1498
GRN	ADGRE2	0.405923	0.00845742	0.1498
IL-1RT1	ADGRE2	0.405923	0.00845742	0.1498
TNFSF13B	CDH2	0.405923	0.00845742	0.1498
DPP7	BAG6	-0.405923	0.00845742	0.1498
TLT-2	METRNL	0.405923	0.00845742	0.1498
F11	CNDP1	0.405749	0.00848831	0.149888
COMP	CCL16	-0.405749	0.00848831	0.149888
CST3	THOP1	-0.405749	0.00848831	0.149888
SUMF2	FBP1	0.405749	0.00848831	0.149888
ANGPTL3	NPDC1	0.405749	0.00848831	0.149888
ADGRE2	ROR1	0.405749	0.00848831	0.149888
NOTCH1	TIMD4	0.405575	0.0085193	0.150206
IL7R	SELP	-0.405575	0.0085193	0.150206
PPP1R2	LRP11	-0.405575	0.0085193	0.150206
PLTP	Gal-3	-0.405401	0.00855038	0.150525
TNFRSF14	SNAP23	0.405401	0.00855038	0.150525
NPDC1	MEP1B	-0.405401	0.00855038	0.150525
Gal-4	CCL15	0.405226	0.00858156	0.150768
MCP-1	CA13	0.405226	0.00858156	0.150768
DEFA1	DPP7	0.405226	0.00858156	0.150768
CTSZ	USP8	0.405226	0.00858156	0.150768
CCL5	NID1	0.405052	0.00861284	0.150859
TNF-R2	PSP-D	0.405052	0.00861284	0.150859
CR2	S100P	-0.405052	0.00861284	0.150859
ANXA4	REG4	0.405052	0.00861284	0.150859
QPCT	VCAN	0.405052	0.00861284	0.150859
U-PAR	VCAN	0.405052	0.00861284	0.150859
ANG	GDF-15	0.404878	0.00864422	0.151104
MMP-2	SHPS-1	0.404878	0.00864422	0.151104
CA1	FCRL1	0.404878	0.00864422	0.151104
OPG	TYRO3	0.404878	0.00864422	0.151104
IL7R	KLK10	0.40453	0.00870727	0.152053
AXL	METRNL	0.40453	0.00870727	0.152053
LTBR	SHPS-1	0.404355	0.00873895	0.152223
PON3	ADGRG2	0.404355	0.00873895	0.152223
CA1	LILRA5	-0.404355	0.00873895	0.152223
CCL16	TXNDC5	0.404355	0.00873895	0.152223
JAM-A	USP8	0.404355	0.00873895	0.152223
PAM	CRTAC1	0.404181	0.00877072	0.152471
CCL5	TNFRSF14	0.404181	0.00877072	0.152471
CST3	SHPS-1	0.404181	0.00877072	0.152471
IGFBP6	DIABLO	0.404181	0.00877072	0.152471
PCOLCE	TNFRSF14	0.404007	0.00880259	0.152719
CCL15	IL-18BP	0.404007	0.00880259	0.152719
[truncated: 32,717 more rows]

## Sheet: Study 3, IgG+
Protein-1	Protein-2	Correlation	Pvalue	FDR
CPA1	CPB1	0.927691	1.51899e-16	5.27333e-12
LCN2	PAG1	0.91394	2.85988e-15	4.96418e-11
LCN2	U-PAR	0.896633	6.13378e-14	7.09801e-10
LCN2	PGLYRP1	0.881697	5.75703e-13	4.99653e-09
PGLYRP1	U-PAR	0.877904	9.69339e-13	6.73031e-09
PAG1	U-PAR	0.874585	1.50804e-12	8.7255e-09
CPA1	PRSS2	0.852063	2.25084e-11	1.11629e-07
PAG1	PGLYRP1	0.846847	3.95116e-11	1.71461e-07
S100P	U-PAR	0.838786	9.06089e-11	3.49509e-07
CPB1	PRSS2	0.83357	1.51386e-10	5.25552e-07
DAB2	GP6	0.820294	5.18344e-10	1.63589e-06
ITGAM	QPCT	0.794927	4.20833e-09	1.21747e-05
LCN2	S100P	0.784258	9.32479e-09	2.31228e-05
ITGB2	U-PAR	0.784258	9.32479e-09	2.31228e-05
DEFA1	ITGAM	0.779516	1.30936e-08	3.03039e-05
PGLYRP1	S100P	0.778568	1.39995e-08	3.03754e-05
CHI3L1	PAG1	0.773589	1.97857e-08	4.04047e-05
NADK	PAG1	0.771693	2.25215e-08	4.34365e-05
PAG1	S100P	0.769322	2.64338e-08	4.82987e-05
PGLYRP1	RETN	0.767662	2.95371e-08	5.12705e-05
U-PAR	uPA	0.755808	6.36216e-08	0.000105176
PGLYRP1	TNFRSF10C	0.751304	8.42115e-08	0.000132886
RETN	U-PAR	0.749644	9.32373e-08	0.000140732
LCN2	RETN	0.744903	1.24186e-07	0.00017245
ITGB2	uPA	0.74514	1.22437e-07	0.00017245
CNTN1	Notch 3	0.740872	1.57682e-07	0.000210542
CNTN1	MMP-2	0.731863	2.64805e-07	0.00034048
PRCP	QPCT	0.731152	2.75626e-07	0.000341737
CHI3L1	LCN2	0.729493	3.02481e-07	0.000347816
LCN2	NADK	0.72973	2.98502e-07	0.000347816
MMP-2	Notch 3	0.729018	3.10585e-07	0.000347816
CA13	PAI	0.726885	3.49592e-07	0.000367771
CA13	SDC4	0.727122	3.45045e-07	0.000367771
DAB2	SELP	0.725936	3.68337e-07	0.000376093
ANXA11	U-PAR	0.724277	4.03384e-07	0.00040011
COL1A1	MEPE	0.721669	4.6471e-07	0.000424549
NADK	PGLYRP1	0.722143	4.52958e-07	0.000424549
ANXA11	SERPINB8	0.722143	4.52958e-07	0.000424549
CHI3L1	DEFA1	0.718824	5.41325e-07	0.000469816
NADK	U-PAR	0.719061	5.34522e-07	0.000469816
S100P	TNFRSF10C	0.716453	6.13877e-07	0.000519789
ITGAM	PAG1	0.715505	6.45324e-07	0.000527534
CD164	S100P	0.715268	6.53415e-07	0.000527534
GRAP2	SELP	0.71266	7.48779e-07	0.000590787
DAB2	PAI	0.711	8.15963e-07	0.000615804
ITGB2	RETN	0.711238	8.06038e-07	0.000615804
ANXA11	PGLYRP1	0.709341	8.88652e-07	0.000656392
LCN2	SERPINB8	0.704836	1.11701e-06	0.000807878
CHI3L1	U-PAR	0.704125	1.15764e-06	0.000820176
PAG1	TNFRSF10C	0.703177	1.21393e-06	0.000842852
DAB2	GRAP2	0.701991	1.28781e-06	0.000876623
KLK6	NPTXR	0.700569	1.38193e-06	0.000905188
ITGAM	PGLYRP1	0.700569	1.38193e-06	0.000905188
BAG6	FKBP4	0.699621	1.44813e-06	0.000917285
CTSD	GP6	0.697013	1.64551e-06	0.000917285
ADGRE2	LILRB2	0.697487	1.60788e-06	0.000917285
GRAP2	PAI	0.699384	1.46513e-06	0.000917285
CD164	PGLYRP1	0.696776	1.66462e-06	0.000917285
MMP-2	PON3	0.697724	1.58936e-06	0.000917285
PAG1	RETN	0.698672	1.51724e-06	0.000917285
PAG1	TNF-R2	0.697013	1.64551e-06	0.000917285
SNAP23	TYMP	0.698909	1.49968e-06	0.000917285
TNFRSF10C	U-PAR	0.698435	1.53498e-06	0.000917285
CTSD	DAB2	0.692982	1.99953e-06	0.00106793
PGLYRP1	SERPINB8	0.69322	1.97691e-06	0.00106793
APLP1	KLK6	0.692034	2.0924e-06	0.0011006
ADGRG2	DPP4	0.690612	2.23913e-06	0.00114314
ITGB2	PGLYRP1	0.690849	2.21404e-06	0.00114314
CA4	NADK	0.689663	2.34214e-06	0.0011784
DEFA1	PAG1	0.687767	2.5613e-06	0.0012488
DEFA1	QPCT	0.688004	2.53291e-06	0.0012488
CLEC5A	U-PAR	0.68753	2.58997e-06	0.0012488
CD164	U-PAR	0.68587	2.79911e-06	0.00133115
DEFA1	NADK	0.683973	3.05699e-06	0.00143414
CLEC5A	LCN2	0.683262	3.15919e-06	0.00146232
CD164	PAG1	0.682788	3.22904e-06	0.00147499
ANXA11	CD164	0.677098	4.18515e-06	0.00178197
FAM3C	KLK6	0.675913	4.41438e-06	0.00178197
EGFR	MEGF9	0.678046	4.00967e-06	0.00178197
CDH5	METRNL	0.675913	4.41438e-06	0.00178197
PAG1	QPCT	0.676387	4.32134e-06	0.00178197
ANXA11	S100P	0.677572	4.09655e-06	0.00178197
GP6	SELP	0.676624	4.2755e-06	0.00178197
ANGPTL1	SOST	0.67615	4.36763e-06	0.00178197
ANG	TR-AP	0.676861	4.23011e-06	0.00178197
SERPINB8	U-PAR	0.678284	3.96687e-06	0.00178197
PAG1	SERPINB8	0.673068	5.01215e-06	0.00200002
FBP1	PCSK9	0.671882	5.28238e-06	0.00206049
MMP-9	PGLYRP1	0.672119	5.2273e-06	0.00206049
LCN2	TNFRSF10C	0.671408	5.39416e-06	0.00208071
CLEC5A	PAG1	0.670223	5.68312e-06	0.00216695
LRIG1	TINAGL1	0.669986	5.74259e-06	0.00216695
CA13	CCL5	0.667615	6.3693e-06	0.0023776
LCN2	uPA	0.664296	7.35193e-06	0.00271521
GP6	GRAP2	0.663585	7.57973e-06	0.00274102
ITGAM	NADK	0.663822	7.50309e-06	0.00274102
CHI3L1	uPA	0.662399	7.97375e-06	0.00285378
RETN	uPA	0.661451	8.30234e-06	0.00294106
ANXA11	LCN2	0.660266	8.73044e-06	0.00303086
NADK	SERPINB8	0.660266	8.73044e-06	0.00303086
CD164	ITGAM	0.659791	8.90725e-06	0.00303161
KLK6	NPDC1	0.659791	8.90725e-06	0.00303161
ITGAM	LCN2	0.658369	9.45748e-06	0.00318763
CD164	TNFRSF10C	0.657895	9.64767e-06	0.00322047
GP6	PAI	0.657183	9.9395e-06	0.00325528
PAG1	uPA	0.657183	9.9395e-06	0.00325528
ITGB2	LCN2	0.656472	1.02394e-05	0.00329139
ADGRG2	NRP1	0.656472	1.02394e-05	0.00329139
IGFBP-2	REG4	0.655524	1.0652e-05	0.00339262
CCL5	GP6	0.654576	1.10798e-05	0.00346528
LCN2	MMP-9	0.654576	1.10798e-05	0.00346528
ITGAM	RETN	0.653864	1.14108e-05	0.00353695
DEFA1	PGLYRP1	0.653627	1.15232e-05	0.00354016
EGFR	MET	0.65339	1.16365e-05	0.00354362
ANXA4	CANT1	0.652679	1.19827e-05	0.00355547
NID1	SELP	0.652916	1.18663e-05	0.00355547
ITGAM	U-PAR	0.652679	1.19827e-05	0.00355547
PAI	SDC4	0.652205	1.22186e-05	0.00356455
CTSD	TNFRSF14	0.652205	1.22186e-05	0.00356455
CA4	ITGAM	0.650782	1.29521e-05	0.00374705
FAM3C	LTBR	0.645567	1.59982e-05	0.00459004
CA4	PAG1	0.644381	1.67757e-05	0.00477365
ANXA11	RETN	0.644144	1.69353e-05	0.00477988
OSMR	SPARCL1	0.643433	1.74223e-05	0.00487767
CCL5	PAI	0.643196	1.75874e-05	0.00488452
COL1A1	MMP-2	0.642959	1.7754e-05	0.00489165
MMP-9	S100P	0.642722	1.7922e-05	0.00489905
CHI3L1	NADK	0.642248	1.82624e-05	0.00495309
RETN	TNFRSF10C	0.64201	1.84347e-05	0.00496109
LILRB1	LILRB2	0.641536	1.87839e-05	0.00501618
CHI3L1	QPCT	0.641299	1.89608e-05	0.00502475
MMP-9	PAG1	0.640825	1.9319e-05	0.0050809
DDC	KYAT1	0.640114	1.98679e-05	0.00518598
DEFA1	LCN2	0.639877	2.00541e-05	0.0051955
CDH1	Gal-4	0.63964	2.02417e-05	0.00520528
CA13	DAB2	0.637269	2.22085e-05	0.00566903
NADK	uPA	0.636795	2.2622e-05	0.00573246
APOM	COMT	0.636321	2.30426e-05	0.00579672
COMP	THBS4	0.634187	2.50246e-05	0.00625004
IL-18BP	JAM-A	-0.633001	2.61915e-05	0.00649474
CDH5	TIE1	0.632053	2.71604e-05	0.00668723
DAB2	GP1BA	0.631105	2.81616e-05	0.00688493
LCN2	TNF-R2	0.630868	2.84171e-05	0.00689881
PAI	SELP	0.630631	2.86748e-05	0.00691301
CCDC80	MMP-2	0.629682	2.97265e-05	0.00711715
ITGB2	NADK	0.629445	2.99949e-05	0.00713221
RETN	S100P	0.629208	3.02654e-05	0.00714759
PAI	SNAP23	0.627074	3.2802e-05	0.00769429
QPCT	uPA	0.626837	3.30955e-05	0.00771102
ANGPTL7	KLK10	0.6266	3.33913e-05	0.00772808
CLUL1	DPP4	0.625415	3.49067e-05	0.00783716
CHI3L1	ITGAM	0.625652	3.45987e-05	0.00783716
CLEC5A	ITGAM	0.625889	3.42932e-05	0.00783716
NPDC1	NPTXR	0.625652	3.45987e-05	0.00783716
ANXA11	PAG1	0.625178	3.52171e-05	0.00783716
LCN2	QPCT	0.625178	3.52171e-05	0.00783716
MET	PLTP	0.624704	3.58456e-05	0.00792621
DIABLO	GP6	0.623518	3.74614e-05	0.00823108
ANGPTL1	EGFR	0.623281	3.77924e-05	0.00825158
TNF-R1	TNF-R2	0.621385	4.05374e-05	0.00879559
TIMP1	TYMP	0.619962	4.27133e-05	0.00921016
ICAM-2	IL-1RT1	0.619251	4.38405e-05	0.00928029
NADK	S100P	0.619251	4.38405e-05	0.00928029
SIGLEC7	uPA	0.619488	4.34618e-05	0.00928029
ANXA4	NADK	0.617117	4.73857e-05	0.0099099
MET	UMOD	0.617117	4.73857e-05	0.0099099
CA13	GP6	0.616643	4.8208e-05	0.00996183
ENG	PLTP	0.616643	4.8208e-05	0.00996183
Gal-4	TNFRSF10C	-0.616169	4.90431e-05	0.0100744
CHL1	TR	0.615695	4.98914e-05	0.0101884
CTSZ	LILRA5	0.614983	5.11887e-05	0.010213
CD164	MMP-9	0.614983	5.11887e-05	0.010213
ANXA4	PAG1	0.61522	5.07529e-05	0.010213
CTSZ	TNF-R2	0.614983	5.11887e-05	0.010213
DAB2	PECAM-1	0.614272	5.25164e-05	0.0104181
FAM3C	IGFBP6	0.613324	5.43352e-05	0.0107176
SIGLEC7	U-PAR	0.613087	5.47988e-05	0.010748
ANXA11	DEFA1	0.610242	6.06471e-05	0.0116322
CTSO	NOMO1	0.610479	6.0139e-05	0.0116322
APLP1	NPTXR	0.610242	6.06471e-05	0.0116322
GP1BA	TNFRSF14	0.610479	6.0139e-05	0.0116322
CLEC5A	S100P	0.609294	6.27185e-05	0.0119634
ITGB2	PAG1	0.606449	6.93225e-05	0.0131508
METRNL	SNAP23	-0.605974	7.04823e-05	0.0132263
CD59	USP8	0.605974	7.04823e-05	0.0132263
PGLYRP1	uPA	0.6055	7.16596e-05	0.0133749
CLEC5A	LILRA5	0.604789	7.34589e-05	0.0136374
CLUL1	Notch 3	0.604315	7.4681e-05	0.0137906
MCFD2	SUMF2	0.603841	7.59215e-05	0.013872
CHI3L1	TNF-R2	0.603841	7.59215e-05	0.013872
CD164	CHI3L1	0.602892	7.84584e-05	0.0142605
CD164	LCN2	0.602181	8.0411e-05	0.0145393
DEFA1	U-PAR	0.600759	8.44486e-05	0.0151902
CTSD	SDC4	0.59981	8.7241e-05	0.0154523
ANXA4	ST6GAL1	0.59981	8.7241e-05	0.0154523
CTSH	SUMF2	0.59981	8.7241e-05	0.0154523
CTSH	CTSZ	0.598151	9.2329e-05	0.0162705
ITGB2	SIGLEC7	0.59744	9.45904e-05	0.0165849
CCL5	DAB2	0.596728	9.69016e-05	0.0169047
IGFBP-2	t-PA	-0.59578	0.000100063	0.0173689
CD79B	FCRL1	0.595543	0.000100867	0.0174214
LILRA5	LILRB1	0.595306	0.000101678	0.0174744
DPP4	EGFR	0.593646	0.000107517	0.0181454
CASP-3	FKBP4	0.593883	0.000106665	0.0181454
KIT	Notch 3	0.593172	0.00010924	0.0181454
MCFD2	PPP1R2	0.593409	0.000108375	0.0181454
CDH1	PRSS2	0.593409	0.000108375	0.0181454
DEFA1	S100P	0.593172	0.00010924	0.0181454
ANXA11	SIGLEC7	0.593409	0.000108375	0.0181454
DPP4	TNF-R2	-0.592935	0.000110111	0.0182029
CCDC80	CNTN1	0.592224	0.000112761	0.0185527
CD164	DEFA1	0.591275	0.000116384	0.0190584
ADGRE2	LILRB1	0.591038	0.000117306	0.0191192
DEFA1	PLC	-0.590327	0.000120111	0.019485
ENG	NOTCH1	0.589853	0.000122015	0.0197018
CA4	QPCT	0.589379	0.000123946	0.0199209
NADK	TNFRSF10C	0.588905	0.000125905	0.0201424
ANXA11	MMP-9	0.588193	0.000128894	0.0203395
QPCT	SIGLEC7	0.588193	0.000128894	0.0203395
SERPINB8	TNF-R2	0.588193	0.000128894	0.0203395
CLEC5A	CTSH	0.587245	0.00013298	0.0206096
ITGB2	S100P	0.587482	0.000131948	0.0206096
S100P	SERPINB8	0.587245	0.00013298	0.0206096
MMP-9	U-PAR	0.587482	0.000131948	0.0206096
ANXA11	ITGAM	0.586534	0.000136121	0.0210026
DPP4	Notch 3	0.585823	0.000139328	0.0213796
CLEC5A	TNF-R1	0.585586	0.000140412	0.0213796
NRP1	TNXB	0.585586	0.000140412	0.0213796
ENG	NRP1	0.585349	0.000141504	0.0214517
CA4	DEFA1	0.584874	0.00014371	0.0216915
CTSZ	TR-AP	0.584637	0.000144825	0.0217651
NRP1	PAM	0.5844	0.000145947	0.0218392
CTSH	PAG1	0.583926	0.000148216	0.0220835
MMP-2	ROR1	0.583452	0.000150516	0.0223304
CLEC5A	PGLYRP1	0.582741	0.000154026	0.0227357
NADK	SIGLEC7	0.582504	0.000155213	0.0227357
NADK	USP8	0.582504	0.000155213	0.0227357
NADK	QPCT	0.581555	0.000160041	0.0233444
CDH5	FAM3C	0.580844	0.00016375	0.0236864
ANXA11	TNFRSF10C	0.580844	0.00016375	0.0236864
ADGRG2	EGFR	0.580133	0.000167536	0.0240339
CD164	SERPINB8	0.580133	0.000167536	0.0240339
LDL receptor	t-PA	0.578947	0.000174022	0.0248615
DPP4	SOST	0.57871	0.000175346	0.024948
ANGPTL1	APLP1	0.578473	0.000176679	0.0250351
IL-1RT1	NRP1	0.577051	0.00018487	0.0260892
NCAM1	PON3	0.576814	0.000186268	0.02618
CTSD	DIABLO	0.575391	0.000194856	0.0272767
CHI3L1	CHIT1	0.57468	0.000199282	0.0277842
BAG6	CASP-3	0.574206	0.000202282	0.0280897
CA13	GRAP2	0.573732	0.000205323	0.0282729
EGFR	NRP1	0.573732	0.000205323	0.0282729
ITGAM	PRCP	0.573495	0.000206859	0.0282729
CD164	SIGLEC7	0.573495	0.000206859	0.0282729
ITGAM	SIGLEC7	0.573257	0.000208405	0.0283725
ENG	MET	0.57302	0.000209962	0.0284728
CLUL1	KIT	0.572783	0.000211529	0.0285736
CA4	PGLYRP1	0.572072	0.000216293	0.0289915
CDH1	SNAP23	-0.572072	0.000216293	0.0289915
ICAM3	ITGAM	0.571598	0.000219522	0.0291989
ITGAM	ITGB2	0.571598	0.000219522	0.0291989
DEFA1	RETN	0.571361	0.000221153	0.0293036
DAB2	NID1	0.570887	0.000224447	0.0296213
KIT	PON3	0.57065	0.00022611	0.0296213
QPCT	U-PAR	0.57065	0.00022611	0.0296213
KYAT1	LILRA5	-0.570413	0.000227785	0.0297285
ITGAM	S100P	0.570175	0.000229471	0.0298363
CTSZ	TLT-2	0.569938	0.000231167	0.0299448
Gal-4	PGLYRP1	-0.569701	0.000232876	0.0300539
CHIT1	LCN2	0.56899	0.000238068	0.0304973
ENG	UMOD	0.56899	0.000238068	0.0304973
MEGF9	PLXNB2	0.568753	0.000239822	0.030609
CHI3L1	PGLYRP1	0.568279	0.000243364	0.0309474
ANXA11	CDH5	-0.567568	0.000248766	0.0312904
CCL5	GRAP2	0.567568	0.000248766	0.0312904
AHCY	THOP1	0.567568	0.000248766	0.0312904
AP-N	NRP1	0.566382	0.000258007	0.0319892
ADGRG2	PON3	0.566382	0.000258007	0.0319892
PROC	SEMA3F	0.566382	0.000258007	0.0319892
PCSK9	t-PA	0.566619	0.000256134	0.0319892
KLK6	LTBR	0.566145	0.000259892	0.0321082
CANT1	PAG1	0.565671	0.000263698	0.032463
COMP	DPP4	0.565434	0.00026562	0.032584
MEGF9	MET	0.56496	0.000269502	0.0329438
CA4	uPA	0.564723	0.000271462	0.0330669
ANGPTL1	NRP1	0.564248	0.00027542	0.0333152
SUMF2	TNF-R2	0.564248	0.00027542	0.0333152
ITGAM	uPA	0.564011	0.000277418	0.0334404
CRKL	THBS4	0.562826	0.000287606	0.0345485
COL1A1	OPN	0.562352	0.000291774	0.0349283
DPP7	PRCP	0.562115	0.000293878	0.0350593
KIT	MMP-2	0.561641	0.000298127	0.0354444
AOC3	VCAM1	0.560929	0.000304604	0.0360909
ANXA11	CHI3L1	0.560692	0.00030679	0.0361035
ANGPTL1	METRNL	0.560692	0.00030679	0.0361035
PRCP	ST6GAL1	0.559981	0.000313435	0.0366371
CST3	TNF-R1	0.559981	0.000313435	0.0366371
CCDC80	Notch 3	0.559507	0.000317936	0.0370385
CTSH	TNF-R2	0.55927	0.000320208	0.0371784
APEX1	NADK	0.558559	0.000327112	0.0377277
MCFD2	TXNDC5	0.558559	0.000327112	0.0377277
SOD1	TIMP1	-0.558321	0.000329443	0.0378707
CD164	NADK	0.557847	0.000334149	0.0382849
DAB2	SDC4	0.557373	0.000338915	0.0385763
JAM-A	SELP	0.557373	0.000338915	0.0385763
PECAM-1	TIE1	0.556662	0.000346178	0.0392742
NADK	RETN	0.556425	0.00034863	0.0394235
COL1A1	NCAM1	0.556188	0.000351097	0.0395736
DPP4	PAG1	-0.555477	0.000358592	0.0402877
PGLYRP1	QPCT	0.555239	0.000361122	0.040311
CTSD	ST6GAL1	0.555239	0.000361122	0.040311
FKBP4	PPP1R2	0.554765	0.000366231	0.0407502
CA4	U-PAR	0.554291	0.000371403	0.0411937
EPHB4	IL-1RT1	0.553106	0.000384621	0.0425239
MMP-2	NCAM1	0.552632	0.000390025	0.042579
CHI3L1	S100P	0.552632	0.000390025	0.042579
REG1A	TGFBR3	0.552632	0.000390025	0.042579
ICAM-2	TIE1	0.552632	0.000390025	0.042579
CCL5	GP1BA	0.552394	0.000392752	0.0426087
ICAM1	SERPINA7	0.552394	0.000392752	0.0426087
EGFR	PON3	0.552157	0.000395497	0.0427728
CHI3L1	PRCP	0.551446	0.000403832	0.0434039
CRTAC1	TNFRSF14	-0.551446	0.000403832	0.0434039
DEFA1	PRCP	0.550972	0.000409476	0.0438746
LDL receptor	PROC	0.550498	0.000415191	0.044214
COL1A1	TNXB	0.550498	0.000415191	0.044214
DDC	TYMP	-0.550261	0.000418074	0.0443849
BLM hydrolase	CASP-3	0.54955	0.000426833	0.0451767
PRTN3	TIMD4	-0.549312	0.000429789	0.0452138
SDC4	TNFRSF14	0.549312	0.000429789	0.0452138
ANXA4	DLK-1	-0.548601	0.000438766	0.0456054
CNTN1	DPP4	0.548601	0.000438766	0.0456054
LRIG1	QPCT	0.548601	0.000438766	0.0456054
MEGF9	UMOD	0.548601	0.000438766	0.0456054
CD59	FAS	0.54789	0.00044791	0.0462787
GP1BA	GP6	0.54789	0.00044791	0.0462787
LILRB2	QPCT	0.546942	0.000460367	0.0472843
TIE1	vWF	0.546942	0.000460367	0.0472843
CFHR5	MEPE	-0.546468	0.00046671	0.0476538
CANT1	TNFRSF14	0.546468	0.00046671	0.0476538
CTSZ	TNFRSF14	0.54623	0.000469911	0.0478399
AP-N	MEGF9	0.545993	0.000473131	0.0480269
ANXA11	NADK	0.545756	0.000476371	0.0482148
CTSH	PCSK9	0.545519	0.000479631	0.0482633
CCL5	TIMP1	0.545519	0.000479631	0.0482633
LDL receptor	PCSK9	0.544571	0.000492869	0.0494522
BAG6	FAM3C	-0.543623	0.000506432	0.050521
MMP-9	TNFRSF10C	0.543623	0.000506432	0.050521
CD46	GP6	0.543385	0.000509875	0.0507187
CLEC5A	TNF-R2	0.543148	0.000513338	0.0509173
METRNL	SPARCL1	0.542911	0.000516822	0.0511168
C2	IGFBP-2	-0.541726	0.000534561	0.0522755
CDH5	IL-1RT1	0.541726	0.000534561	0.0522755
CANT1	NADK	0.541726	0.000534561	0.0522755
SERPINB8	SHPS-1	0.541726	0.000534561	0.0522755
PPP1R2	SUMF2	0.541489	0.000538173	0.0524809
ITGAM	TNF-R2	0.541015	0.000545462	0.0530427
AXL	C2	-0.540541	0.000552839	0.0533121
MEGF9	PROC	0.540541	0.000552839	0.0533121
ST6GAL1	TNFRSF14	0.540541	0.000552839	0.0533121
ANXA11	ITGB2	0.540303	0.000556561	0.0535223
CTSO	EPHB4	0.540066	0.000560305	0.0537336
AP-N	PAM	0.539829	0.000564071	0.0537975
TIMP1	TNFRSF14	0.539829	0.000564071	0.0537975
ACP6	CANT1	0.539355	0.000571672	0.0540767
AP-N	SELP	0.539355	0.000571672	0.0540767
IGFBP-7	TNXB	0.539355	0.000571672	0.0540767
C1QTNF1	LILRB2	0.539118	0.000575506	0.0541444
IGFBP-7	SEMA3F	-0.539118	0.000575506	0.0541444
ACP6	CTSD	0.538644	0.000583244	0.0542839
ANG	CTSZ	0.538644	0.000583244	0.0542839
CLUL1	EGFR	0.538881	0.000579363	0.0542839
MEPE	OPN	0.538644	0.000583244	0.0542839
BAG6	CD2AP	0.538407	0.000587147	0.0545011
ITGB2	SERPINB8	0.537933	0.000595023	0.0550849
AP-N	CNTN1	0.537459	0.000602994	0.0555266
CTSO	TINAGL1	0.537459	0.000602994	0.0555266
ALDH1A1	CRKL	0.536747	0.000615127	0.0564941
CA4	CHI3L1	0.536036	0.000627477	0.0574762
CD2AP	GAL	-0.535799	0.000631643	0.0575541
CD79B	TIE1	0.535799	0.000631643	0.0575541
ANXA4	CHI3L1	0.535562	0.000635833	0.0577842
CD164	RETN	0.535088	0.000644287	0.0583996
DPP4	NRP1	0.534851	0.000648551	0.0584808
NADK	PRCP	0.534851	0.000648551	0.0584808
S100P	uPA	0.534614	0.000652841	0.0587151
CA4	LCN2	0.534376	0.000657155	0.0587985
BLM hydrolase	SELP	0.534376	0.000657155	0.0587985
CST3	IGFBP6	0.533665	0.000670252	0.0598161
OSMR	PAM	0.533428	0.000674668	0.0600559
GRAP2	NID1	0.533191	0.000679111	0.0601429
AP-N	S100P	-0.533191	0.000679111	0.0601429
LRIG1	PRCP	0.532954	0.00068358	0.0602313
CD164	TNF-R2	0.532954	0.00068358	0.0602313
ADGRE2	NOTCH1	0.53248	0.000692595	0.0607175
MET	TINAGL1	0.53248	0.000692595	0.0607175
AP-N	DPP4	0.532006	0.000701716	0.0610546
IL-1RT1	PAM	0.532006	0.000701716	0.0610546
RETN	SIGLEC7	0.532006	0.000701716	0.0610546
ADGRG2	ANGPTL1	0.531769	0.000706316	0.0611483
FCN2	SELL	-0.531769	0.000706316	0.0611483
CCL5	CTSD	0.531532	0.000710944	0.0613958
CTSD	GP1BA	0.530109	0.000739276	0.0628515
CLEC5A	ITGB2	0.529872	0.000744094	0.0628515
AOC3	NECTIN2	-0.529872	0.000744094	0.0628515
ENG	OSMR	0.530346	0.000734485	0.0628515
CA4	RETN	0.529872	0.000744094	0.0628515
FAM3C	ROR1	0.529872	0.000744094	0.0628515
AP-N	SOST	0.530109	0.000739276	0.0628515
CANT1	ST6GAL1	0.530583	0.000729722	0.0628515
DIABLO	TXNDC5	0.530109	0.000739276	0.0628515
CTSZ	LTBR	0.529635	0.00074894	0.0629545
AP-N	vWF	0.529635	0.00074894	0.0629545
CD164	ITGB2	0.529398	0.000753814	0.0630588
MEGF9	TGFBI	0.529398	0.000753814	0.0630588
CNTN1	ENG	0.528687	0.000768606	0.0638348
EPHB4	PECAM-1	0.528687	0.000768606	0.0638348
F11	TFPI	0.528687	0.000768606	0.0638348
GP6	SDC4	0.52845	0.000773593	0.0640956
DPP4	MMP-2	0.528212	0.00077861	0.0642048
PGLYRP1	SIGLEC7	0.528212	0.00077861	0.0642048
ANXA11	CHRDL2	-0.527738	0.000788729	0.0642758
CA3	Ep-CAM	0.527738	0.000788729	0.0642758
CHI3L1	SERPINB8	0.527975	0.000783655	0.0642758
S100P	SIGLEC7	0.527738	0.000788729	0.0642758
SELP	ST6GAL1	0.527975	0.000783655	0.0642758
PCSK9	RARRES2	0.527501	0.000793832	0.0643894
IL-1RT1	vWF	0.527501	0.000793832	0.0643894
AOC3	GAS6	0.527264	0.000798964	0.0646546
COL1A1	PON3	0.527027	0.000804126	0.0647704
MMP-9	SERPINB8	0.527027	0.000804126	0.0647704
CD2AP	TNF-R1	-0.52679	0.000809317	0.0650376
CA3	SERPINA5	0.526079	0.00082507	0.0661504
CHL1	COMP	0.525605	0.000835722	0.0666964
F7	MEGF9	0.525605	0.000835722	0.0666964
ITGAM	SERPINB8	0.525367	0.000841094	0.0669711
CCL15	Gal-4	0.52513	0.000846496	0.0670935
CNTN1	PON3	0.52513	0.000846496	0.0670935
AXL	CRKL	0.524893	0.000851929	0.0673703
ICAM3	QPCT	0.524419	0.000862888	0.0680818
Gal-4	MB	0.523945	0.000873971	0.0686443
DEFA1	SIGLEC7	0.523945	0.000873971	0.0686443
APLP1	BAG6	-0.523708	0.00087956	0.0687721
PAG1	PRCP	0.523708	0.00087956	0.0687721
CDH1	FAM3C	0.523471	0.000885181	0.069056
ANXA11	AP-N	-0.523234	0.000890833	0.0691633
AHCY	CD59	0.522997	0.000896517	0.0691633
CST3	CXCL16	0.522997	0.000896517	0.0691633
CA4	S100P	0.522997	0.000896517	0.0691633
SUMF2	TSHB	0.523234	0.000890833	0.0691633
DDC	PGLYRP1	-0.52276	0.000902234	0.0692964
GP1BA	SNAP23	0.52276	0.000902234	0.0692964
GDF-15	LTBR	0.522285	0.000913764	0.070027
CDH1	METRNL	0.522048	0.000919577	0.0703173
GRAP2	PPP1R2	0.521811	0.000925424	0.0706088
Gal-4	PRSS2	0.5211	0.000943161	0.0718043
CDH1	REG1A	0.520863	0.00094914	0.0721014
THOP1	TR	-0.520389	0.000961199	0.072858
EPHB4	LTBR	0.519915	0.000973393	0.0731435
MMP-2	NRP1	0.519915	0.000973393	0.0731435
GP1BA	PAI	0.520152	0.000967279	0.0731435
ANGPTL1	TINAGL1	0.519915	0.000973393	0.0731435
DAB2	DIABLO	0.51944	0.000985723	0.0737508
SELL	VCAM1	0.51944	0.000985723	0.0737508
ITGB2	TNFRSF10C	0.519203	0.00099194	0.0740563
APOM	IGFBP6	-0.518966	0.000998192	0.0742039
CLEC5A	uPA	0.518966	0.000998192	0.0742039
GP1BA	METRNL	-0.518492	0.0010108	0.0745031
CLSTN2	NRP1	0.518492	0.0010108	0.0745031
NCAM1	ROR1	0.518492	0.0010108	0.0745031
NOMO1	TINAGL1	0.518492	0.0010108	0.0745031
ANXA11	ANXA4	0.518255	0.00101716	0.0746546
CLEC5A	QPCT	0.518255	0.00101716	0.0746546
CTSD	CTSZ	0.518018	0.00102355	0.0748074
Notch 3	PON3	0.518018	0.00102355	0.0748074
CHI3L1	ITGB2	0.517781	0.00102998	0.075119
C2	MMP-3	-0.517544	0.00103644	0.0752742
KLK6	ROR1	0.517544	0.00103644	0.0752742
MMP-2	TNXB	0.517307	0.00104294	0.075588
CA13	CTSD	0.516833	0.00105605	0.0763785
EGFR	SOST	0.516596	0.00106265	0.0765375
MMP-9	TNF-R1	0.516596	0.00106265	0.0765375
IGFBP-7	MCP-1	-0.516121	0.00107598	0.0765444
IL-17RA	NPTXR	0.516121	0.00107598	0.0765444
CDHR5	PCSK9	0.516121	0.00107598	0.0765444
F7	PLXNB2	0.516358	0.0010693	0.0765444
CCDC80	PSP-D	0.516121	0.00107598	0.0765444
CTSH	U-PAR	0.516358	0.0010693	0.0765444
CDH5	ICAM-2	0.515884	0.0010827	0.0768647
CD164	DPP4	-0.515647	0.00108945	0.0771865
NID1	PAI	0.51541	0.00109624	0.0775095
ADGRG2	AP-N	0.515173	0.00110307	0.0775187
CD1C	NRP1	0.515173	0.00110307	0.0775187
SERPINB8	SIGLEC7	0.515173	0.00110307	0.0775187
AP-N	EGFR	0.514936	0.00110994	0.0776868
NOTCH1	TINAGL1	0.514936	0.00110994	0.0776868
C2	DDC	-0.514699	0.00111684	0.0780128
CA1	EFEMP1	-0.514225	0.00113077	0.0785114
CNTN1	NCAM1	0.514225	0.00113077	0.0785114
IGFBP6	RTN4R	0.514225	0.00113077	0.0785114
CD163	CD164	-0.513514	0.00115194	0.0792319
CA3	ICAM-2	-0.513514	0.00115194	0.0792319
FKBP4	KYAT1	0.513276	0.00115907	0.0792319
CTSH	LCN2	0.513039	0.00116625	0.0792319
LCN2	PRCP	0.513751	0.00114484	0.0792319
CLEC5A	RETN	0.513039	0.00116625	0.0792319
CDH1	ROR1	0.513039	0.00116625	0.0792319
GRAP2	SDC4	0.513276	0.00115907	0.0792319
IL-18BP	SEMA3F	0.513039	0.00116625	0.0792319
GP1BA	TIMP1	0.513514	0.00115194	0.0792319
SNAP23	TIMP1	0.513039	0.00116625	0.0792319
ANGPTL1	CLUL1	0.512565	0.00118071	0.0794374
CHIT1	S100P	0.512565	0.00118071	0.0794374
EGFR	TGFBI	0.512802	0.00117346	0.0794374
DPP4	TNF-R1	-0.512565	0.00118071	0.0794374
PRCP	uPA	0.512565	0.00118071	0.0794374
CRTAC1	PAG1	-0.512328	0.00118801	0.0797734
CANT1	TXNDC5	0.512091	0.00119534	0.0801107
AXL	IGFBP-2	0.511617	0.00121012	0.0801729
CLSTN2	IL-1RT1	0.511854	0.00120271	0.0801729
CA4	PLC	-0.511617	0.00121012	0.0801729
IL-18BP	TXNDC5	0.511617	0.00121012	0.0801729
CHIT1	U-PAR	0.511854	0.00120271	0.0801729
TIMP4	uPA	0.511617	0.00121012	0.0801729
CFHR5	NOMO1	0.511143	0.00122507	0.0810084
IL7R	PON3	0.510669	0.00124017	0.0818515
BAG6	LTBR	-0.510431	0.00124779	0.0821978
EPHB4	LRP11	0.510194	0.00125545	0.0823895
CA1	vWF	0.510194	0.00125545	0.0823895
CA13	GP1BA	0.50972	0.00127088	0.0829323
CA3	Gal-4	0.50972	0.00127088	0.0829323
CHRDL2	SAA4	-0.50972	0.00127088	0.0829323
LYVE1	MB	0.509246	0.00128649	0.0836362
AXL	RARRES2	-0.509246	0.00128649	0.0836362
Notch 3	PSP-D	0.509009	0.00129435	0.0838335
TNFRSF10C	TNFSF13B	0.509009	0.00129435	0.0838335
ADGRE2	vWF	0.508535	0.00131021	0.0847026
CD1C	PON3	0.508298	0.00131821	0.085061
ANGPTL7	PAM	0.508061	0.00132624	0.0852626
FAM3C	RTN4R	0.508061	0.00132624	0.0852626
Gal-4	RETN	-0.507587	0.00134244	0.0859857
QPCT	RETN	0.507587	0.00134244	0.0859857
LILRB2	PLXNB2	0.507349	0.00135061	0.0863495
CES1	FBP1	0.506401	0.00138372	0.0872351
BAG6	GAL	-0.506164	0.0013921	0.0872351
FABP4	IGFBP-1	-0.506875	0.00136707	0.0872351
LRIG1	LRP11	0.506638	0.00137537	0.0872351
DPP4	MCFD2	-0.506401	0.00138372	0.0872351
NCAM1	OPN	0.506164	0.0013921	0.0872351
IGFBPL1	PTPRS	0.506401	0.00138372	0.0872351
CDH2	SELE	0.506401	0.00138372	0.0872351
ANXA11	TNF-R2	0.506638	0.00137537	0.0872351
Gal-4	U-PAR	-0.506164	0.0013921	0.0872351
TNF-R2	U-PAR	0.506164	0.0013921	0.0872351
DDC	SNAP23	-0.505927	0.00140053	0.0876053
IGFBP6	LTBR	0.50569	0.00140901	0.087977
SUMF2	TYMP	0.505453	0.00141753	0.0883502
GRAP2	MCFD2	0.505216	0.0014261	0.0885662
ITGAM	MMP-9	0.505216	0.0014261	0.0885662
AZU1	BLM hydrolase	0.504979	0.00143471	0.088942
PRCP	USP8	0.504742	0.00144337	0.0893193
RETN	SERPINB8	0.50403	0.00146963	0.0906209
LILRA5	TNF-R2	0.50403	0.00146963	0.0906209
BLM hydrolase	CSTB	0.503793	0.00147847	0.090683
ADGRE2	EPHB4	0.503793	0.00147847	0.090683
FAM3C	NPDC1	0.503793	0.00147847	0.090683
CCL5	SELP	0.503082	0.00150528	0.0920026
GP6	TNFRSF14	0.503082	0.00150528	0.0920026
CTSH	TNF-R1	0.502845	0.00151432	0.0922299
TFPI	VASN	-0.502845	0.00151432	0.0922299
MMP-9	TNF-R2	0.502608	0.0015234	0.0926205
CLUL1	CNTN1	0.502371	0.00153253	0.0930126
SOST	TNF-R1	-0.502134	0.0015417	0.0934062
CST3	TNF-R2	0.50166	0.0015602	0.0943623
AP-N	CHRDL2	0.501422	0.00156952	0.0945965
CSTB	TIMP1	-0.501422	0.00156952	0.0945965
CTSO	IGFBPL1	0.501185	0.00157889	0.0946682
CXCL16	NPDC1	0.501185	0.00157889	0.0946682
MCFD2	TYMP	0.501185	0.00157889	0.0946682
LRP11	NPDC1	0.500948	0.00158831	0.0950689
ANXA4	SERPINB8	0.500711	0.00159778	0.0954711
CDH1	RETN	-0.500474	0.0016073	0.0955465
KLK6	RTN4R	0.500474	0.0016073	0.0955465
FETUB	TFF3	0.500474	0.0016073	0.0955465
CHIT1	PAG1	0.500237	0.00161687	0.0959511
CD59	MCP-1	0.5	0.00162649	0.096193
NCAM1	SCGB3A2	0.5	0.00162649	0.096193
ITGAM	LILRB2	0.499526	0.00164588	0.0969269
DEFA1	MMP-9	0.499289	0.00165565	0.0969269
NPTXR	REG4	0.499289	0.00165565	0.0969269
CD163	THBS4	0.499526	0.00164588	0.0969269
BLM hydrolase	USP8	0.499289	0.00165565	0.0969269
ENG	vWF	0.499289	0.00165565	0.0969269
CA13	SELP	0.499052	0.00166548	0.0973378
CD164	Gal-4	-0.498815	0.00167535	0.0977502
CASP-3	ICAM-2	-0.498578	0.00168527	0.0981643
GP1BA	PROC	0.497866	0.00171536	0.0997493
LYVE1	NOTCH1	-0.497629	0.00172549	0.100003
QPCT	TNF-R2	0.497629	0.00172549	0.100003
DPP4	U-PAR	-0.497392	0.00173567	0.100426
ENG	FCRL1	0.496918	0.0017562	0.101276
FBP1	GDF-15	0.496918	0.0017562	0.101276
CDHR5	COL18A1	0.496681	0.00176655	0.101536
SSC4D	t-PA	0.496681	0.00176655	0.101536
C2	TYMP	0.49597	0.0017979	0.103167
FAM3C	NPTXR	0.495733	0.00180846	0.103431
CHIT1	uPA	0.495733	0.00180846	0.103431
CA4	TNFRSF10C	0.495495	0.00181908	0.103867
DLK-1	TFF2	0.495258	0.00182974	0.104304
CTSZ	GDF-15	0.495021	0.00184047	0.104744
GP1BA	RTN4R	0.494073	0.00188392	0.106692
CCL5	SUMF2	0.494073	0.00188392	0.106692
DIABLO	SUMF2	0.494073	0.00188392	0.106692
BAG6	KLK6	-0.493599	0.00190598	0.107765
KIT	NCAM1	0.493125	0.00192826	0.10832
CTSD	PAI	0.493125	0.00192826	0.10832
GP1BA	PECAM-1	0.493125	0.00192826	0.10832
SCGB3A2	SOD1	0.493125	0.00192826	0.10832
PAM	SELP	0.492651	0.00195078	0.109055
PROC	TGFBI	0.492651	0.00195078	0.109055
SERPINB8	TNFRSF10C	0.492651	0.00195078	0.109055
PILRB	SERPINA7	0.492413	0.00196212	0.109337
FKBP4	THOP1	0.492413	0.00196212	0.109337
ANXA11	FAM3C	-0.492176	0.00197352	0.10962
CA4	SIGLEC7	0.492176	0.00197352	0.10962
MMP-3	SAA4	-0.491939	0.00198498	0.109905
DEFA1	SERPINB8	0.491939	0.00198498	0.109905
SHPS-1	TNF-R1	0.491702	0.0019965	0.110191
TNF-R2	TNFRSF14	0.491702	0.0019965	0.110191
GAL	TFF2	0.491228	0.00201971	0.111119
ANXA4	U-PAR	0.491228	0.00201971	0.111119
ICAM3	LILRB2	0.490991	0.0020314	0.11141
METRNL	TIE1	0.490991	0.0020314	0.11141
NPTXR	PON3	0.490754	0.00204316	0.111701
ANGPTL1	TCN2	0.490754	0.00204316	0.111701
NRP1	PECAM-1	0.490517	0.00205497	0.111994
OSMR	PLXNB2	0.490517	0.00205497	0.111994
ACP6	FBP1	0.489806	0.00209077	0.113657
CDHR5	FBP1	0.489331	0.00211494	0.113657
ARG1	GRN	-0.489331	0.00211494	0.113657
FABP4	IGFBP-2	-0.489331	0.00211494	0.113657
BAG6	NPDC1	-0.489331	0.00211494	0.113657
IGFBP-7	PILRB	-0.489331	0.00211494	0.113657
CDHR5	SEMA3F	0.489569	0.00210283	0.113657
NRP1	TCN2	0.489569	0.00210283	0.113657
DPP4	TYMP	-0.489569	0.00210283	0.113657
ADGRE2	CD79B	0.488857	0.00213935	0.113736
CXCL16	LILRA5	0.488857	0.00213935	0.113736
CES1	LTBR	0.488857	0.00213935	0.113736
IGFBP-2	NRP1	0.489094	0.00212712	0.113736
CTSD	SUMF2	0.488857	0.00213935	0.113736
APLP1	TINAGL1	0.488857	0.00213935	0.113736
CRTAC1	U-PAR	-0.488857	0.00213935	0.113736
DPP4	PGLYRP1	-0.48862	0.00215165	0.114215
CA3	CCL15	0.488146	0.00217644	0.114481
AXL	DDC	0.488383	0.00216401	0.114481
DPP4	S100P	-0.488383	0.00216401	0.114481
CSTB	SERPINA5	0.488146	0.00217644	0.114481
METRNL	SOST	0.488146	0.00217644	0.114481
GRAP2	SUMF2	0.488146	0.00217644	0.114481
ADGRE2	APEX1	0.487909	0.00218892	0.114963
CCL5	SDC4	0.487672	0.00220147	0.115273
TNF-R2	TXNDC5	0.487672	0.00220147	0.115273
CD1C	KIT	0.486961	0.0022395	0.117088
ICAM-2	vWF	0.486724	0.0022523	0.11758
ENG	TCN2	0.486249	0.0022781	0.11857
CD1C	TSHB	0.486249	0.0022781	0.11857
CHRDL2	DLK-1	0.485538	0.00231727	0.120429
FAM3C	REG4	0.485301	0.00233047	0.120753
ICAM1	SEMA3F	0.485301	0.00233047	0.120753
DAB2	JAM-A	0.484827	0.00235704	0.121046
FAS	MCP-1	0.484827	0.00235704	0.121046
COMP	MMP-2	0.485064	0.00234372	0.121046
CTSZ	PCSK9	0.485064	0.00234372	0.121046
LCN2	SIGLEC7	0.484827	0.00235704	0.121046
C2	t-PA	0.484827	0.00235704	0.121046
CNTN1	COMP	0.48459	0.00237043	0.121554
ANGPTL1	DPP4	0.484353	0.00238389	0.121704
DDC	Gal-4	0.484353	0.00238389	0.121704
AP-N	U-PAR	-0.484353	0.00238389	0.121704
GDF-15	LILRA5	0.484116	0.00239741	0.122036
CHI3L1	SIGLEC7	0.484116	0.00239741	0.122036
CTSD	GRAP2	0.483879	0.002411	0.12219
DIABLO	GRAP2	0.483879	0.002411	0.12219
NPDC1	TNFRSF14	0.483879	0.002411	0.12219
PGLYRP1	TNF-R2	0.483167	0.00245217	0.124095
ANXA11	DLK-1	-0.482693	0.00247995	0.124774
FBP1	RTN4R	0.482693	0.00247995	0.124774
LCN2	SHPS-1	0.482693	0.00247995	0.124774
LRP11	SHPS-1	0.482693	0.00247995	0.124774
PON3	TNXB	0.482456	0.00249395	0.125297
Gal-3	Gal-4	0.481982	0.00252215	0.12543
FETUB	MEPE	-0.481982	0.00252215	0.12543
CLSTN2	PAM	0.481982	0.00252215	0.12543
LTBR	RTN4R	0.481745	0.00253636	0.12543
AP-N	SERPINB8	-0.481745	0.00253636	0.12543
CA13	SNAP23	0.481745	0.00253636	0.12543
ANG	TFF2	0.482219	0.00250802	0.12543
DAB2	TNFRSF14	0.481982	0.00252215	0.12543
EPHB4	TNFRSF14	0.481982	0.00252215	0.12543
IL2-RA	TR-AP	0.482219	0.00250802	0.12543
MET	vWF	0.481745	0.00253636	0.12543
PECAM-1	PLXNB2	0.481508	0.00255063	0.1256
IL-1RT1	TNXB	0.481508	0.00255063	0.1256
FAM3C	TSHB	0.481508	0.00255063	0.1256
GP6	PECAM-1	0.481271	0.00256498	0.125949
F7	PROC	0.481271	0.00256498	0.125949
ANXA4	LCN2	0.481034	0.00257939	0.126119
LRIG1	PAM	0.480797	0.00259388	0.126119
COL1A1	ROR1	0.481034	0.00257939	0.126119
AXL	SAA4	-0.480797	0.00259388	0.126119
NOTCH1	SEMA3F	0.481034	0.00257939	0.126119
CLUL1	TYMP	-0.480797	0.00259388	0.126119
TIMP1	UMOD	-0.480797	0.00259388	0.126119
CHL1	GAS6	0.48056	0.00260843	0.126296
ADGRG2	REG4	0.48056	0.00260843	0.126296
ADGRG2	TNXB	0.48056	0.00260843	0.126296
CST3	TNFRSF14	0.480322	0.00262306	0.126828
CRTAC1	DPP4	0.480085	0.00263776	0.127361
CDH1	DDC	0.479848	0.00265253	0.127719
APEX1	LCN2	0.479848	0.00265253	0.127719
MMP-9	RETN	0.479611	0.00266738	0.127902
CTSD	SELP	0.479611	0.00266738	0.127902
IGFBP-1	t-PA	-0.479611	0.00266738	0.127902
CST3	GP1BA	0.479374	0.00268229	0.12791
CD163	IGLC2	0.479374	0.00268229	0.12791
ICAM1	IL-18BP	0.479374	0.00268229	0.12791
AXL	TYMP	-0.479374	0.00268229	0.12791
CRTAC1	THBS4	0.479137	0.00269728	0.128272
TNFRSF10C	uPA	0.479137	0.00269728	0.128272
ACP6	DIABLO	0.4789	0.00271235	0.128286
NPDC1	NT-proBNP	-0.4789	0.00271235	0.128286
MFAP5	PLXNB2	0.4789	0.00271235	0.128286
SEMA3F	TINAGL1	0.4789	0.00271235	0.128286
DLK-1	IL-18BP	0.478663	0.00272748	0.128826
ITGAM	LILRA5	0.478426	0.00274269	0.129018
NCAM1	Notch 3	0.478426	0.00274269	0.129018
ANXA11	TYMP	0.478426	0.00274269	0.129018
DDC	PON3	0.478189	0.00275798	0.129386
IL7R	SOD1	0.478189	0.00275798	0.129386
COMT	TNF-R1	-0.477952	0.00277333	0.129931
CD1C	OPG	0.477715	0.00278877	0.130478
FCRL1	Notch 3	0.477477	0.00280427	0.131027
CD46	ENPP7	-0.47724	0.00281986	0.131578
CHI3L1	RETN	0.477003	0.00283552	0.131954
AP-N	TNF-R1	-0.477003	0.00283552	0.131954
ANGPTL3	NPDC1	-0.476766	0.00285125	0.132155
AP-N	PON3	0.476766	0.00285125	0.132155
ADGRE2	uPA	0.476766	0.00285125	0.132155
PAM	SPARCL1	0.476529	0.00286706	0.13271
CST3	FAM3C	0.476055	0.00289891	0.132944
CASP-3	LTBR	-0.476055	0.00289891	0.132944
GAS6	NCAM1	0.476055	0.00289891	0.132944
PECAM-1	SELP	0.476055	0.00289891	0.132944
GP6	TLT-2	0.476055	0.00289891	0.132944
GLRX	TR-AP	-0.476055	0.00289891	0.132944
DIABLO	USP8	0.476292	0.00288295	0.132944
COL1A1	NRP1	0.475818	0.00291495	0.133152
GDF-15	OPG	0.475818	0.00291495	0.133152
LRIG1	ST6GAL1	0.475818	0.00291495	0.133152
FAM3C	Gal-4	0.475581	0.00293107	0.133362
CR2	OSMR	0.475581	0.00293107	0.133362
AZU1	PRTN3	0.475581	0.00293107	0.133362
QPCT	SERPINB8	0.475344	0.00294726	0.133923
PAM	TSHB	0.475107	0.00296354	0.134311
DEFA1	uPA	0.475107	0.00296354	0.134311
DDC	ENPP7	0.47487	0.00297989	0.134525
ADGRE2	QPCT	0.47487	0.00297989	0.134525
CST3	TIMP1	0.47487	0.00297989	0.134525
ENG	NCAM1	0.474633	0.00299632	0.134916
GAL	TR-AP	0.474633	0.00299632	0.134916
ALCAM	CCDC80	0.474395	0.00301283	0.134959
ANXA11	CDH1	-0.474395	0.00301283	0.134959
LRP11	LTBR	0.474395	0.00301283	0.134959
TIMP1	TNF-R2	0.474395	0.00301283	0.134959
CA13	MCFD2	0.474158	0.00302942	0.135353
CCDC80	NT-proBNP	0.474158	0.00302942	0.135353
ITGAM	PLXNB2	0.473921	0.00304609	0.135748
F11	ROR1	-0.473921	0.00304609	0.135748
CD163	LYVE1	0.473447	0.00307966	0.136022
IGFBP-2	MMP-3	0.473447	0.00307966	0.136022
LRP11	NECTIN2	0.473447	0.00307966	0.136022
FKBP4	PLC	0.473684	0.00306283	0.136022
ANG	REG1A	0.473684	0.00306283	0.136022
ITGB2	REG1A	-0.473447	0.00307966	0.136022
PCSK9	TYRO3	0.473447	0.00307966	0.136022
MMP-9	SIGLEC7	0.47321	0.00309657	0.136422
CDHR5	t-PA	0.47321	0.00309657	0.136422
ANGPTL1	MET	0.472973	0.00311356	0.136823
FABP4	t-PA	0.472973	0.00311356	0.136823
DPP4	LCN2	-0.472736	0.00313063	0.137226
NRP1	PON3	0.472736	0.00313063	0.137226
CTSZ	PAG1	0.472499	0.00314778	0.137804
ANGPTL7	NRP1	0.472262	0.00316502	0.138036
CDH1	PGLYRP1	-0.472262	0.00316502	0.138036
EGFR	TYMP	-0.472262	0.00316502	0.138036
CFHR5	FCGR2A	-0.472025	0.00318234	0.138444
CST3	MET	-0.472025	0.00318234	0.138444
CD46	PAG1	0.471788	0.00319973	0.139026
CFHR5	ICAM1	0.47155	0.00321722	0.139089
CANT1	MPO	-0.47155	0.00321722	0.139089
MMP-9	NADK	0.47155	0.00321722	0.139089
CCL5	NID1	0.47155	0.00321722	0.139089
AP-N	ENG	0.471313	0.00323478	0.139501
SUMF2	TIMP1	0.471313	0.00323478	0.139501
CTSZ	RTN4R	0.471076	0.00325243	0.140088
CLEC5A	CRTAC1	-0.470839	0.00327016	0.14033
Ep-CAM	LILRB2	-0.470839	0.00327016	0.14033
GP6	NID1	0.470839	0.00327016	0.14033
ANXA4	COL18A1	0.470365	0.00330588	0.141513
ANXA4	DEFA1	0.470365	0.00330588	0.141513
MEGF9	NOTCH1	0.470128	0.00332386	0.141933
DLK-1	NT-proBNP	-0.470128	0.00332386	0.141933
AZU1	NPDC1	-0.469891	0.00334193	0.142529
EFEMP1	FCGR3B	-0.469654	0.00336009	0.142952
THOP1	TIMP4	-0.469654	0.00336009	0.142952
C2	CA13	0.46918	0.00339666	0.143453
ADGRE2	CLEC5A	0.46918	0.00339666	0.143453
Gal-4	REG4	0.46918	0.00339666	0.143453
CTSO	SERPINA7	0.46918	0.00339666	0.143453
ITGAM	TNFRSF10C	0.469417	0.00337833	0.143453
SELP	USP8	0.46918	0.00339666	0.143453
RARRES2	TFF3	0.468943	0.00341507	0.144056
APLP1	EGFR	0.468706	0.00343358	0.144135
ENG	METRNL	0.468706	0.00343358	0.144135
DPP7	RARRES2	0.468706	0.00343358	0.144135
APEX1	SERPINB8	0.468706	0.00343358	0.144135
ANXA4	APEX1	0.468468	0.00345216	0.144218
CDH1	DLK-1	0.468468	0.00345216	0.144218
CNTN1	KIT	0.468468	0.00345216	0.144218
IL-1RT1	MET	0.468468	0.00345216	0.144218
FABP4	KLK10	-0.468231	0.00347084	0.144477
PAI	SCGB3A2	-0.468231	0.00347084	0.144477
PAI	TYMP	0.468231	0.00347084	0.144477
AHCY	BLM hydrolase	0.467757	0.00350846	0.144655
BLM hydrolase	CD2AP	0.467757	0.00350846	0.144655
CLEC5A	ICAM3	0.467757	0.00350846	0.144655
CD1C	IL7R	0.467994	0.0034896	0.144655
EGFR	KIT	0.467994	0.0034896	0.144655
DLK-1	KLK6	0.467994	0.0034896	0.144655
CST3	UMOD	-0.467757	0.00350846	0.144655
SERPINB8	uPA	0.467757	0.00350846	0.144655
Gal-4	SNAP23	-0.46752	0.0035274	0.145263
CD163	CRKL	0.467283	0.00354642	0.145357
COMP	CRTAC1	0.467283	0.00354642	0.145357
ENG	ICAM-2	0.467283	0.00354642	0.145357
CD164	QPCT	0.467283	0.00354642	0.145357
ANXA11	DPP4	-0.467046	0.00356554	0.145625
CNTN1	NRP1	0.467046	0.00356554	0.145625
PAG1	SHPS-1	0.467046	0.00356554	0.145625
Ep-CAM	Gal-4	0.466572	0.00360405	0.145825
FCRL1	NOTCH1	0.466572	0.00360405	0.145825
DIABLO	PRCP	0.466572	0.00360405	0.145825
CTSD	PROC	0.466572	0.00360405	0.145825
NRP1	REG4	0.466809	0.00358475	0.145825
EGFR	TNF-R1	-0.466572	0.00360405	0.145825
PAG1	TNF-R1	0.466809	0.00358475	0.145825
FCRL1	vWF	0.466572	0.00360405	0.145825
LDL receptor	PLXNB2	0.466335	0.00362344	0.146099
DAB2	SNAP23	0.466335	0.00362344	0.146099
GAS6	TIMP1	-0.466335	0.00362344	0.146099
CD46	TNFRSF14	0.466098	0.00364292	0.146714
FAM3C	IL-1RT1	0.465861	0.00366249	0.147331
METRNL	PAM	0.465624	0.00368215	0.147439
CANT1	TNF-R2	0.465624	0.00368215	0.147439
SEMA3F	TXNDC5	0.465624	0.00368215	0.147439
RARRES2	TYMP	0.465624	0.00368215	0.147439
CDH1	CDH5	0.465149	0.00372174	0.147493
CLUL1	MCFD2	-0.465149	0.00372174	0.147493
ACP6	OPG	0.465149	0.00372174	0.147493
GP1BA	SDC4	0.465386	0.0037019	0.147493
C1QTNF1	SELE	0.465149	0.00372174	0.147493
ENG	SPARCL1	0.465149	0.00372174	0.147493
BAG6	TIMP4	-0.465149	0.00372174	0.147493
DEFA1	TNF-R2	0.465149	0.00372174	0.147493
NADK	TNF-R2	0.465386	0.0037019	0.147493
CD93	DEFA1	-0.464912	0.00374168	0.147777
FABP4	NPDC1	0.464912	0.00374168	0.147777
TFF3	TIMP4	-0.464912	0.00374168	0.147777
ANGPTL7	Gal-4	0.464675	0.00376171	0.148231
PROC	TNFRSF14	0.464675	0.00376171	0.148231
ACP6	CES1	0.464438	0.00378183	0.148518
CTSZ	FBP1	0.464438	0.00378183	0.148518
Gal-4	IL-1RT1	0.464438	0.00378183	0.148518
DPP4	THBS4	0.464201	0.00380205	0.149143
F7	FABP4	0.463964	0.00382236	0.149434
ITGB2	ROR1	-0.463964	0.00382236	0.149434
ADGRG2	TFF2	0.463964	0.00382236	0.149434
AZU1	CSTB	0.463727	0.00384277	0.149726
DLK-1	SAA4	-0.463727	0.00384277	0.149726
IL-6RA	USP8	0.463727	0.00384277	0.149726
BLM hydrolase	JAM-A	0.46349	0.00386326	0.150187
LILRA5	TNF-R1	0.46349	0.00386326	0.150187
CRTAC1	S100P	-0.463253	0.00388386	0.150819
IL-18BP	IL2-RA	0.463016	0.00390455	0.151115
ICAM-2	QDPR	-0.463016	0.00390455	0.151115
PAI	TIMP1	0.463016	0.00390455	0.151115
IL-1RT1	TIE1	0.462779	0.00392533	0.15175
MB	PLC	0.462541	0.00394621	0.15205
KIT	RNASE3	0.462541	0.00394621	0.15205
TNF-R2	TYMP	0.462541	0.00394621	0.15205
EPHB4	NECTIN2	0.462304	0.00396719	0.152688
DIABLO	NADK	0.462067	0.00398826	0.15316
LTBR	NPTXR	0.462067	0.00398826	0.15316
BLM hydrolase	FKBP4	0.46183	0.00400943	0.153295
CXCL16	KLK6	0.46183	0.00400943	0.153295
ACP6	PRCP	0.46183	0.00400943	0.153295
CTSD	TLT-2	0.46183	0.00400943	0.153295
APEX1	PAG1	0.461593	0.0040307	0.153769
NRP1	SOST	0.461593	0.0040307	0.153769
RARRES2	TIMP1	0.461356	0.00405207	0.154414
CTSD	IL-17RA	0.461119	0.00407353	0.154723
MCFD2	PAI	0.461119	0.00407353	0.154723
NRP1	SELP	0.461119	0.00407353	0.154723
CD2AP	GRAP2	0.460882	0.00409509	0.155372
ENG	QPCT	0.460645	0.00411676	0.155853
PAM	SOST	0.460645	0.00411676	0.155853
ANXA4	CD164	0.460408	0.00413852	0.156336
MB	TNFRSF10C	-0.460408	0.00413852	0.156336
C1QTNF1	ENG	0.460171	0.00416038	0.15665
C2	NQO2	-0.460171	0.00416038	0.15665
SOD1	TGFBR3	0.460171	0.00416038	0.15665
ANXA11	Notch 3	-0.459934	0.00418234	0.157115
GP6	PAM	0.459697	0.0042044	0.157115
NPTXR	PROC	0.459697	0.0042044	0.157115
REG1A	ROR1	0.459697	0.0042044	0.157115
MCFD2	TNF-R2	0.459697	0.0042044	0.157115
CTSD	TR-AP	0.459934	0.00418234	0.157115
NECTIN2	VCAM1	-0.459697	0.0042044	0.157115
CD1C	ENG	0.459222	0.00424883	0.157588
CA13	NID1	0.459222	0.00424883	0.157588
CDH5	PECAM-1	0.459222	0.00424883	0.157588
C1QTNF1	PLXNB2	0.459222	0.00424883	0.157588
APLP1	PPP1R2	-0.459222	0.00424883	0.157588
LILRB2	TCN2	0.459222	0.00424883	0.157588
TYRO3	t-PA	0.459459	0.00422656	0.157588
CCDC80	DAB2	0.458985	0.00427119	0.15808
LILRB1	TYRO3	0.458985	0.00427119	0.15808
IGFBP6	TNF-R1	0.458748	0.00429366	0.158742
CST3	LILRA5	0.458511	0.00431623	0.158899
PON3	REG4	0.458511	0.00431623	0.158899
IL-18BP	SNAP23	-0.458511	0.00431623	0.158899
CD79B	uPA	0.458511	0.00431623	0.158899
CDH1	IL-1RT1	0.458274	0.0043389	0.159059
BLM hydrolase	NID1	0.458274	0.0043389	0.159059
FCN2	Notch 3	-0.458274	0.0043389	0.159059
CDH1	U-PAR	-0.458274	0.0043389	0.159059
CTSD	OPG	0.458037	0.00436167	0.159389
MMP-9	QPCT	0.458037	0.00436167	0.159389
CD79B	vWF	0.458037	0.00436167	0.159389
CST3	CTSZ	0.457563	0.00440754	0.16039
COL1A1	IL7R	0.457563	0.00440754	0.16039
IL-1RT1	ROR1	0.457563	0.00440754	0.16039
CTSZ	SUMF2	0.457563	0.00440754	0.16039
CD46	CXCL16	0.457326	0.00443062	0.160893
TLT-2	TR-AP	0.457326	0.00443062	0.160893
BAG6	CTSZ	-0.457089	0.00445381	0.161229
OPG	TR-AP	0.457089	0.00445381	0.161229
PTPRS	VASN	0.457089	0.00445381	0.161229
CA4	FKBP4	-0.456852	0.00447711	0.161572
KYAT1	PGLYRP1	-0.456615	0.00450051	0.161572
CHRDL2	SERPINB8	-0.456615	0.00450051	0.161572
QPCT	TCN2	0.456615	0.00450051	0.161572
NID1	TIMP1	0.456615	0.00450051	0.161572
DEFA1	TNFRSF10C	0.456615	0.00450051	0.161572
MEPE	TNXB	0.456852	0.00447711	0.161572
PCSK9	TR-AP	0.456615	0.00450051	0.161572
ANGPTL7	IL-1RT1	0.456377	0.00452402	0.162248
IL7R	TIMP1	-0.45614	0.00454764	0.162926
CST3	NPDC1	0.455903	0.00457136	0.163439
METRNL	TIMP1	-0.455903	0.00457136	0.163439
ANG	BAG6	-0.454955	0.00466731	0.166185
ANGPTL3	CXCL16	-0.454955	0.00466731	0.166185
CES1	PCSK9	0.454955	0.00466731	0.166185
EGFR	PLTP	0.454955	0.00466731	0.166185
CCDC80	NCAM1	0.454481	0.00471594	0.166212
NPTXR	NRP1	0.454718	0.00469157	0.166212
CCL24	OPN	-0.454481	0.00471594	0.166212
ANXA4	PGLYRP1	0.454481	0.00471594	0.166212
ENO2	SSC4D	0.454718	0.00469157	0.166212
SERPINA7	TFF3	0.454718	0.00469157	0.166212
CSTB	THBS4	0.454718	0.00469157	0.166212
CDH2	TINAGL1	0.454481	0.00471594	0.166212
ADGRE2	TNF-R2	0.454481	0.00471594	0.166212
ACP6	TR-AP	0.454481	0.00471594	0.166212
COMP	NECTIN2	-0.454007	0.00476501	0.167262
PAM	PECAM-1	0.454007	0.00476501	0.167262
ICAM3	PLC	-0.454007	0.00476501	0.167262
PLXNB2	TIE1	0.454007	0.00476501	0.167262
CLEC5A	LILRB1	0.45377	0.00478971	0.16779
CLEC5A	TNFRSF10C	0.45377	0.00478971	0.16779
CDH2	CTSO	0.453532	0.00481452	0.168319
ADGRG2	SOST	0.453532	0.00481452	0.168319
ANXA11	IL-1RT1	-0.453295	0.00483944	0.16885
TIE1	TYRO3	0.453295	0.00483944	0.16885
FABP4	PCSK9	0.453058	0.00486447	0.169213
RARRES2	SCGB3A2	-0.453058	0.00486447	0.169213
C1QTNF1	TIE1	0.453058	0.00486447	0.169213
CD164	CLEC5A	0.452821	0.00488961	0.169409
COL1A1	FETUB	-0.452821	0.00488961	0.169409
PAG1	SIGLEC7	0.452821	0.00488961	0.169409
DIABLO	TLT-2	0.452821	0.00488961	0.169409
PECAM-1	vWF	0.452584	0.00491487	0.170114
CHI3L1	CLEC5A	0.452347	0.00494024	0.170652
CLEC5A	SERPINB8	0.452347	0.00494024	0.170652
CST3	GDF-15	0.45211	0.00496572	0.171022
CASP-3	NPDC1	-0.45211	0.00496572	0.171022
PCOLCE	SEMA3F	-0.45211	0.00496572	0.171022
NT-proBNP	PSP-D	0.451873	0.00499132	0.171563
Notch 3	TYMP	-0.451873	0.00499132	0.171563
ACP6	USP8	0.451636	0.00501703	0.172276
RETN	TNFSF13B	0.451399	0.00504285	0.172992
BLM hydrolase	CD59	0.450925	0.00509484	0.174431
CANT1	COMP	-0.450925	0.00509484	0.174431
METRNL	OSMR	0.45045	0.0051473	0.175362
ICAM-2	PECAM-1	0.45045	0.0051473	0.175362
EGFR	PROC	0.45045	0.0051473	0.175362
CANT1	SEMA3F	0.45045	0.0051473	0.175362
PCOLCE	TIMP1	0.45045	0.0051473	0.175362
ANG	DIABLO	0.450213	0.0051737	0.175572
ENG	IL7R	0.450213	0.0051737	0.175572
REG1A	REG4	0.450213	0.0051737	0.175572
CCL24	SAA4	-0.450213	0.0051737	0.175572
AZU1	TFF2	-0.449976	0.00520022	0.1763
CANT1	CD46	0.449265	0.00528048	0.176606
APLP1	FKBP4	-0.449265	0.00528048	0.176606
ENG	IL-1RT1	0.449739	0.00522685	0.176606
DEFA1	LYVE1	-0.449502	0.00525361	0.176606
FCGR3B	MEPE	0.449265	0.00528048	0.176606
IL-1RT1	MMP-2	0.449739	0.00522685	0.176606
CDH5	NRP1	0.449739	0.00522685	0.176606
PAM	PLXNB2	0.449265	0.00528048	0.176606
GRN	ST2	0.449265	0.00528048	0.176606
EGFR	TFPI	0.449502	0.00525361	0.176606
COMP	TNFRSF14	-0.449502	0.00525361	0.176606
LTBR	TNFRSF14	0.449502	0.00525361	0.176606
QPCT	TYRO3	0.449265	0.00528048	0.176606
APEX1	uPA	0.449265	0.00528048	0.176606
Gal-4	ITGB2	-0.449028	0.00530747	0.176827
CLEC5A	MMP-9	0.449028	0.00530747	0.176827
COMP	Notch 3	0.449028	0.00530747	0.176827
ENG	PON3	0.449028	0.00530747	0.176827
CD79B	CDH5	0.448554	0.00536181	0.177277
APLP1	CLUL1	0.448554	0.00536181	0.177277
CLEC5A	COMT	-0.448554	0.00536181	0.177277
GP1BA	LILRB1	0.448554	0.00536181	0.177277
METRNL	NRP1	0.448791	0.00533458	0.177277
CES1	OPG	0.448554	0.00536181	0.177277
PECAM-1	TYRO3	0.448554	0.00536181	0.177277
IL7R	UMOD	0.448791	0.00533458	0.177277
CD1C	COL1A1	0.448317	0.00538916	0.177505
AOC3	F11	-0.448317	0.00538916	0.177505
FBP1	PAG1	0.448317	0.00538916	0.177505
PLXNB2	vWF	0.448317	0.00538916	0.177505
CASP-3	GRAP2	0.44808	0.00541663	0.177735
SHPS-1	SIGLEC7	0.44808	0.00541663	0.177735
KLK6	SNAP23	-0.44808	0.00541663	0.177735
CRKL	TNXB	0.44808	0.00541663	0.177735
BAG6	BLM hydrolase	0.447843	0.00544422	0.178135
LTBR	NPDC1	0.447843	0.00544422	0.178135
CTSH	RETN	0.447843	0.00544422	0.178135
ANGPTL1	ENG	0.447606	0.00547193	0.178705
SELE	vWF	0.447606	0.00547193	0.178705
IL-18BP	TIMD4	0.447368	0.00549976	0.179277
CDHR5	TR-AP	0.447368	0.00549976	0.179277
CANT1	LCN2	0.447131	0.00552772	0.179682
IL-1RT1	PGLYRP1	-0.447131	0.00552772	0.179682
ENG	SCGB3A2	0.447131	0.00552772	0.179682
ANGPTL7	CLSTN2	0.446894	0.0055558	0.179753
CCDC80	IL-1RT1	0.446894	0.0055558	0.179753
JAM-A	PLTP	0.446894	0.0055558	0.179753
KIT	SOD1	0.446894	0.0055558	0.179753
EPHB4	TIE1	0.446894	0.0055558	0.179753
MET	TNF-R1	-0.446657	0.005584	0.180329
REG1A	uPA	-0.446657	0.005584	0.180329
APEX1	LILRB2	0.44642	0.00561232	0.180572
DPP4	NCAM1	0.44642	0.00561232	0.180572
CDH5	NPDC1	0.44642	0.00561232	0.180572
ANXA11	NPTXR	-0.44642	0.00561232	0.180572
ICAM3	ITGB2	0.446183	0.00564077	0.180817
KIT	MET	0.446183	0.00564077	0.180817
LILRB2	NOTCH1	0.446183	0.00564077	0.180817
QPCT	SHPS-1	0.446183	0.00564077	0.180817
AP-N	CLEC5A	-0.445709	0.00569804	0.182148
C2	RARRES2	0.445709	0.00569804	0.182148
APEX1	U-PAR	0.445709	0.00569804	0.182148
ALCAM	KIT	0.445235	0.00575581	0.183488
CLEC5A	NADK	0.445235	0.00575581	0.183488
ICAM3	RETN	0.445235	0.00575581	0.183488
GAS6	THBS4	0.444998	0.00578488	0.184246
ANG	CTSD	0.444761	0.00581408	0.18433
C2	FABP4	0.444761	0.00581408	0.18433
DEFA1	ICAM3	0.444761	0.00581408	0.18433
LDL receptor	MEGF9	0.444761	0.00581408	0.18433
APLP1	TYMP	-0.444761	0.00581408	0.18433
IGFBP-1	MMP-2	-0.444523	0.00584341	0.184418
CTSO	OSMR	0.444523	0.00584341	0.184418
IGFBP-2	PCSK9	-0.444523	0.00584341	0.184418
ANXA4	TNFRSF10C	0.444523	0.00584341	0.184418
ANXA11	uPA	0.444523	0.00584341	0.184418
CLEC5A	CTSZ	0.444286	0.00587286	0.184509
DDC	IGFBP-2	0.444286	0.00587286	0.184509
LILRA5	TIMP1	0.444286	0.00587286	0.184509
LTBR	TLT-2	0.444286	0.00587286	0.184509
SOD1	UMOD	0.444286	0.00587286	0.184509
[truncated: 33,611 more rows]

## Sheet: Study 3, IgG-
Protein-1	Protein-2	Correlation	Pvalue	FDR
[truncated: 34,716 more rows]
