# Supplementary material for: Proteome profiling of home-sampled dried blood spots reveals proteins of SARS-CoV-2 infections
Source: Commun Med (Lond). 2024 Apr 2;4:55. doi: 10.1038/s43856-024-00480-4 (PMC10987641; doi:10.1038/s43856-024-00480-4)
Supplement: Supplementary file 7 — Supplementary Data 4 [file 43856_2024_480_MOESM7_ESM.xlsx]

## Sheet: Descriptions
Sheet name	Column name	Description
Levels per serostatus	-	Protein measurement (Z-score) medians and IQRs, per serostatus
	assay	Name of target protein
	gene_name	Target protein gene name
	uniprot_ID	UniProt ID of target gene
	serostatus	Serostatus group
	studyset	Study set containing the serostatus group
	median_zscore	Median of Z-scores of given protein
	iqr_zscore	IQR of Z-scores of given protein
Association logreg	-	Results from logistic regression to find associations between proteins and age, sex, and serostatus
	assay	Described above
	gene_name	Described above
	uniprot_ID	Described above
	variable	Variable being tested. Participant age (age_group) in discrete groups, sex, and serostatus. Oridnal logistic regression was used for age groups, logistic regression for sex and serostatus
	estimate_studysetN	Estimate from regression model for the protein in study set N
	pval_studysetN	P-value from regression model for the protein in study set N
	fdr_studysetN	FDR for the protein in study set N, computed per study set and tested variable (given in column 'variable')
Association combined pval	-	P-values from the logistic regressions (Sheet name: 'Association logreg'), combined using Fisher's method
	assay	Described above
	gene_name	Described above
	uniprot_ID	Described above
	variable	Described above
	pval	Combined p-value using Fisher's method
Levene test	-	Results from heterogeneity of variance test using Levene's test
	assay	Described above
	gene_name	Described above
	uniprot_ID	Described above
	studyset	The study set being tested
	variance_group1	Variance of the seronegative (study sets 1 and 3) or early (study set 2) group
	variance_group2	Variance of the seropositive (study sets 1 and 3) or late (study set 2) group
	pval	P-value from Levene's test
	fdr	FDR computed per study set
Protein-antibody corr	-	Correlations between Olink protein measurements and Luminex anti-SARS-CoV-2 antibody measurements
	assay	Described above
	gene_name	Described above
	uniprot_ID	Described above
	antigen	The SARS-CoV-2 antigen of the measured antibody
	ig	The kind of antibody measured (IgG or IgM)
	corr_studysetN	Correlation between the given protein and Ig in study set N
	pval_studysetN	P-value for the given correlation in study set N
	fdr_studysetN	FDR for the protein in study set N, computed per study set

## Sheet: Levels per serostatus
assay	gene_name	uniprot_ID	serostatus	studyset	median_zscore	iqr_zscore
ACP6	ACP6	Q9NPH0	Seronegative, IgM-IgG-	studyset1	0.266934	1.41463
ACP6	ACP6	Q9NPH0	Seropositive, IgM+IgG+	studyset1	-0.0608682	1.07501
ACP6	ACP6	Q9NPH0	Early phase, IgM+IgG-	studyset2	0.232862	1.24052
ACP6	ACP6	Q9NPH0	Late phase, IgM-IgG+	studyset2	0.119526	1.11903
ACP6	ACP6	Q9NPH0	Seronegative, IgG-	studyset3	0.0963288	1.18664
ACP6	ACP6	Q9NPH0	Seropositive, IgG+	studyset3	0.228443	1.37457
ADGRE2	ADGRE2	Q9UHX3	Seronegative, IgM-IgG-	studyset1	-0.160803	1.41588
ADGRE2	ADGRE2	Q9UHX3	Seropositive, IgM+IgG+	studyset1	-0.0890648	1.28533
ADGRE2	ADGRE2	Q9UHX3	Early phase, IgM+IgG-	studyset2	0.0560893	1.72065
ADGRE2	ADGRE2	Q9UHX3	Late phase, IgM-IgG+	studyset2	-0.0212633	1.2564
ADGRE2	ADGRE2	Q9UHX3	Seronegative, IgG-	studyset3	-0.0122332	1.42487
ADGRE2	ADGRE2	Q9UHX3	Seropositive, IgG+	studyset3	-0.203669	0.876695
ADGRG2	ADGRG2	Q8IZP9	Seronegative, IgM-IgG-	studyset1	0.222257	0.957926
ADGRG2	ADGRG2	Q8IZP9	Seropositive, IgM+IgG+	studyset1	0.112681	1.31292
ADGRG2	ADGRG2	Q8IZP9	Early phase, IgM+IgG-	studyset2	0.130281	1.26337
ADGRG2	ADGRG2	Q8IZP9	Late phase, IgM-IgG+	studyset2	-0.0780277	1.53596
ADGRG2	ADGRG2	Q8IZP9	Seronegative, IgG-	studyset3	-0.0818213	1.42509
ADGRG2	ADGRG2	Q8IZP9	Seropositive, IgG+	studyset3	0.099181	0.976152
AHCY	AHCY	P23526	Seronegative, IgM-IgG-	studyset1	0.297299	0.913886
AHCY	AHCY	P23526	Seropositive, IgM+IgG+	studyset1	-0.0839736	0.742788
AHCY	AHCY	P23526	Early phase, IgM+IgG-	studyset2	0.168149	0.308943
AHCY	AHCY	P23526	Late phase, IgM-IgG+	studyset2	0.118756	0.326633
AHCY	AHCY	P23526	Seronegative, IgG-	studyset3	0.160068	0.482372
AHCY	AHCY	P23526	Seropositive, IgG+	studyset3	0.166026	0.603262
ALCAM	ALCAM	Q13740	Seronegative, IgM-IgG-	studyset1	-0.0665998	1.21934
ALCAM	ALCAM	Q13740	Seropositive, IgM+IgG+	studyset1	-0.166327	1.15602
ALCAM	ALCAM	Q13740	Early phase, IgM+IgG-	studyset2	-0.0852144	0.956741
ALCAM	ALCAM	Q13740	Late phase, IgM-IgG+	studyset2	-0.131869	1.33918
ALCAM	ALCAM	Q13740	Seronegative, IgG-	studyset3	-0.272218	1.81385
ALCAM	ALCAM	Q13740	Seropositive, IgG+	studyset3	0.0436911	1.11459
ALDH1A1	ALDH1A1	P00352	Seronegative, IgM-IgG-	studyset1	-0.178974	1.55659
ALDH1A1	ALDH1A1	P00352	Seropositive, IgM+IgG+	studyset1	0.0315266	1.70368
ALDH1A1	ALDH1A1	P00352	Early phase, IgM+IgG-	studyset2	0.067037	1.0078
ALDH1A1	ALDH1A1	P00352	Late phase, IgM-IgG+	studyset2	-0.0833732	1.01518
ALDH1A1	ALDH1A1	P00352	Seronegative, IgG-	studyset3	0.0397245	1.31733
ALDH1A1	ALDH1A1	P00352	Seropositive, IgG+	studyset3	-0.0725179	1.0988
ANG	ANG	P03950	Seronegative, IgM-IgG-	studyset1	-0.299449	0.719295
ANG	ANG	P03950	Seropositive, IgM+IgG+	studyset1	0.374621	1.32977
ANG	ANG	P03950	Early phase, IgM+IgG-	studyset2	0.160174	1.77605
ANG	ANG	P03950	Late phase, IgM-IgG+	studyset2	-0.0660773	1.06308
ANG	ANG	P03950	Seronegative, IgG-	studyset3	0.196721	1.26265
ANG	ANG	P03950	Seropositive, IgG+	studyset3	-0.105205	1.34934
ANGPTL1	ANGPTL1	O95841	Seronegative, IgM-IgG-	studyset1	-0.00800742	1.10097
ANGPTL1	ANGPTL1	O95841	Seropositive, IgM+IgG+	studyset1	0.113879	1.27358
ANGPTL1	ANGPTL1	O95841	Early phase, IgM+IgG-	studyset2	0.0177855	0.735497
ANGPTL1	ANGPTL1	O95841	Late phase, IgM-IgG+	studyset2	-0.310286	0.727831
ANGPTL1	ANGPTL1	O95841	Seronegative, IgG-	studyset3	-0.0967708	1.46569
ANGPTL1	ANGPTL1	O95841	Seropositive, IgG+	studyset3	0.0566752	1.80547
ANGPTL3	ANGPTL3	Q9Y5C1	Seronegative, IgM-IgG-	studyset1	-0.00338213	1.19879
ANGPTL3	ANGPTL3	Q9Y5C1	Seropositive, IgM+IgG+	studyset1	0.0284096	1.42317
ANGPTL3	ANGPTL3	Q9Y5C1	Early phase, IgM+IgG-	studyset2	0.147643	1.00652
ANGPTL3	ANGPTL3	Q9Y5C1	Late phase, IgM-IgG+	studyset2	0.00135169	1.73904
ANGPTL3	ANGPTL3	Q9Y5C1	Seronegative, IgG-	studyset3	0.0375305	1.50992
ANGPTL3	ANGPTL3	Q9Y5C1	Seropositive, IgG+	studyset3	-0.0913768	1.05907
ANGPTL7	ANGPTL7	O43827	Seronegative, IgM-IgG-	studyset1	-0.105516	1.2883
ANGPTL7	ANGPTL7	O43827	Seropositive, IgM+IgG+	studyset1	-0.0935284	1.30737
ANGPTL7	ANGPTL7	O43827	Early phase, IgM+IgG-	studyset2	-0.247351	1.12098
ANGPTL7	ANGPTL7	O43827	Late phase, IgM-IgG+	studyset2	-0.125401	1.08206
ANGPTL7	ANGPTL7	O43827	Seronegative, IgG-	studyset3	-0.11236	1.64652
ANGPTL7	ANGPTL7	O43827	Seropositive, IgG+	studyset3	-0.211408	1.02728
ANXA11	ANXA11	P50995	Seronegative, IgM-IgG-	studyset1	0.311341	1.07871
ANXA11	ANXA11	P50995	Seropositive, IgM+IgG+	studyset1	-0.215971	1.22248
ANXA11	ANXA11	P50995	Early phase, IgM+IgG-	studyset2	0.0212154	1.43417
ANXA11	ANXA11	P50995	Late phase, IgM-IgG+	studyset2	0.171088	1.00663
ANXA11	ANXA11	P50995	Seronegative, IgG-	studyset3	-0.0815246	1.41055
ANXA11	ANXA11	P50995	Seropositive, IgG+	studyset3	-0.19646	1.301
ANXA4	ANXA4	P09525	Seronegative, IgM-IgG-	studyset1	-0.0962859	1.13134
ANXA4	ANXA4	P09525	Seropositive, IgM+IgG+	studyset1	0.298938	1.25179
ANXA4	ANXA4	P09525	Early phase, IgM+IgG-	studyset2	0.312474	1.28341
ANXA4	ANXA4	P09525	Late phase, IgM-IgG+	studyset2	0.0996539	1.13374
ANXA4	ANXA4	P09525	Seronegative, IgG-	studyset3	0.0159302	1.08316
ANXA4	ANXA4	P09525	Seropositive, IgG+	studyset3	0.104865	1.53387
AOC3	AOC3	Q16853	Seronegative, IgM-IgG-	studyset1	0.0968359	1.24222
AOC3	AOC3	Q16853	Seropositive, IgM+IgG+	studyset1	0.121289	1.3193
AOC3	AOC3	Q16853	Early phase, IgM+IgG-	studyset2	0.510289	1.62527
AOC3	AOC3	Q16853	Late phase, IgM-IgG+	studyset2	-0.209034	0.84805
AOC3	AOC3	Q16853	Seronegative, IgG-	studyset3	0.077283	0.971768
AOC3	AOC3	Q16853	Seropositive, IgG+	studyset3	0.154561	1.41273
AP-N	ANPEP	P15144	Seronegative, IgM-IgG-	studyset1	-0.0847677	1.01686
AP-N	ANPEP	P15144	Seropositive, IgM+IgG+	studyset1	-0.0202055	1.42743
AP-N	ANPEP	P15144	Early phase, IgM+IgG-	studyset2	0.203405	1.39961
AP-N	ANPEP	P15144	Late phase, IgM-IgG+	studyset2	-0.0568453	1.0896
AP-N	ANPEP	P15144	Seronegative, IgG-	studyset3	0.0127288	1.0185
AP-N	ANPEP	P15144	Seropositive, IgG+	studyset3	0.0607875	1.29778
APEX1	APEX1	P27695	Seronegative, IgM-IgG-	studyset1	-0.211385	1.7561
APEX1	APEX1	P27695	Seropositive, IgM+IgG+	studyset1	-0.149979	1.60396
APEX1	APEX1	P27695	Early phase, IgM+IgG-	studyset2	-0.0227176	1.27337
APEX1	APEX1	P27695	Late phase, IgM-IgG+	studyset2	0.176414	1.36852
APEX1	APEX1	P27695	Seronegative, IgG-	studyset3	-0.136108	1.51947
APEX1	APEX1	P27695	Seropositive, IgG+	studyset3	0.371779	1.22757
APLP1	APLP1	P51693	Seronegative, IgM-IgG-	studyset1	0.122803	0.96852
APLP1	APLP1	P51693	Seropositive, IgM+IgG+	studyset1	-0.080499	1.16522
APLP1	APLP1	P51693	Early phase, IgM+IgG-	studyset2	0.0659904	0.681981
APLP1	APLP1	P51693	Late phase, IgM-IgG+	studyset2	0.149387	1.37779
APLP1	APLP1	P51693	Seronegative, IgG-	studyset3	0.00133634	1.37883
APLP1	APLP1	P51693	Seropositive, IgG+	studyset3	0.0504719	1.54272
APOM	APOM	O95445	Seronegative, IgM-IgG-	studyset1	-0.221166	0.970987
APOM	APOM	O95445	Seropositive, IgM+IgG+	studyset1	0.278904	1.46418
APOM	APOM	O95445	Early phase, IgM+IgG-	studyset2	0.0403358	1.04882
APOM	APOM	O95445	Late phase, IgM-IgG+	studyset2	0.0479635	1.33776
APOM	APOM	O95445	Seronegative, IgG-	studyset3	-0.194558	1.50464
APOM	APOM	O95445	Seropositive, IgG+	studyset3	-0.0624521	1.05468
ARG1	ARG1	P05089	Seronegative, IgM-IgG-	studyset1	-0.136988	1.52158
ARG1	ARG1	P05089	Seropositive, IgM+IgG+	studyset1	-0.0268454	1.37101
ARG1	ARG1	P05089	Early phase, IgM+IgG-	studyset2	0.110613	1.32587
ARG1	ARG1	P05089	Late phase, IgM-IgG+	studyset2	0.054379	0.665594
ARG1	ARG1	P05089	Seronegative, IgG-	studyset3	0.258176	1.64985
ARG1	ARG1	P05089	Seropositive, IgG+	studyset3	-0.202142	1.26502
AXL	AXL	P30530	Seronegative, IgM-IgG-	studyset1	-0.181861	1.20712
AXL	AXL	P30530	Seropositive, IgM+IgG+	studyset1	0.173832	1.09537
AXL	AXL	P30530	Early phase, IgM+IgG-	studyset2	-0.0349296	1.20424
AXL	AXL	P30530	Late phase, IgM-IgG+	studyset2	-0.105766	1.44803
AXL	AXL	P30530	Seronegative, IgG-	studyset3	0.0821887	1.604
AXL	AXL	P30530	Seropositive, IgG+	studyset3	0.134388	1.53505
AZU1	AZU1	P20160	Seronegative, IgM-IgG-	studyset1	0.28263	1.10202
AZU1	AZU1	P20160	Seropositive, IgM+IgG+	studyset1	0.124608	1.08029
AZU1	AZU1	P20160	Early phase, IgM+IgG-	studyset2	-0.288318	1.88673
AZU1	AZU1	P20160	Late phase, IgM-IgG+	studyset2	0.236496	0.982667
AZU1	AZU1	P20160	Seronegative, IgG-	studyset3	0.0659795	0.892707
AZU1	AZU1	P20160	Seropositive, IgG+	studyset3	0.313582	1.11955
BAG6	BAG6	P46379	Seronegative, IgM-IgG-	studyset1	0.150186	0.896684
BAG6	BAG6	P46379	Seropositive, IgM+IgG+	studyset1	-0.126369	0.83298
BAG6	BAG6	P46379	Early phase, IgM+IgG-	studyset2	-0.216539	0.88321
BAG6	BAG6	P46379	Late phase, IgM-IgG+	studyset2	0.099724	1.17401
BAG6	BAG6	P46379	Seronegative, IgG-	studyset3	0.252761	1.06957
BAG6	BAG6	P46379	Seropositive, IgG+	studyset3	-0.290761	1.277
BLM hydrolase	BLMH	Q13867	Seronegative, IgM-IgG-	studyset1	-0.0558006	0.718207
BLM hydrolase	BLMH	Q13867	Seropositive, IgM+IgG+	studyset1	0.277156	1.08951
BLM hydrolase	BLMH	Q13867	Early phase, IgM+IgG-	studyset2	0.0804659	1.41801
BLM hydrolase	BLMH	Q13867	Late phase, IgM-IgG+	studyset2	0.1707	0.798094
BLM hydrolase	BLMH	Q13867	Seronegative, IgG-	studyset3	-0.272199	0.945864
BLM hydrolase	BLMH	Q13867	Seropositive, IgG+	studyset3	0.174981	1.02481
C1QTNF1	C1QTNF1	Q9BXJ1	Seronegative, IgM-IgG-	studyset1	-0.287554	1.33269
C1QTNF1	C1QTNF1	Q9BXJ1	Seropositive, IgM+IgG+	studyset1	0.0704014	0.691729
C1QTNF1	C1QTNF1	Q9BXJ1	Early phase, IgM+IgG-	studyset2	-0.109308	1.02204
C1QTNF1	C1QTNF1	Q9BXJ1	Late phase, IgM-IgG+	studyset2	0.176914	1.55861
C1QTNF1	C1QTNF1	Q9BXJ1	Seronegative, IgG-	studyset3	-0.0162345	1.22795
C1QTNF1	C1QTNF1	Q9BXJ1	Seropositive, IgG+	studyset3	0.0140919	1.23994
C2	C2	P06681	Seronegative, IgM-IgG-	studyset1	-0.118933	1.01209
C2	C2	P06681	Seropositive, IgM+IgG+	studyset1	0.0160203	0.928697
C2	C2	P06681	Early phase, IgM+IgG-	studyset2	-0.101233	0.656755
C2	C2	P06681	Late phase, IgM-IgG+	studyset2	0.170001	1.01534
C2	C2	P06681	Seronegative, IgG-	studyset3	0.0802128	1.32476
C2	C2	P06681	Seropositive, IgG+	studyset3	-0.0018994	0.824902
CA1	CA1	P00915	Seronegative, IgM-IgG-	studyset1	0.0463543	1.24326
CA1	CA1	P00915	Seropositive, IgM+IgG+	studyset1	0.0768772	1.22165
CA1	CA1	P00915	Early phase, IgM+IgG-	studyset2	0.158985	1.42176
CA1	CA1	P00915	Late phase, IgM-IgG+	studyset2	-0.128278	1.27064
CA1	CA1	P00915	Seronegative, IgG-	studyset3	0.248423	1.53142
CA1	CA1	P00915	Seropositive, IgG+	studyset3	-0.317534	1.41744
CA13	CA13	Q8N1Q1	Seronegative, IgM-IgG-	studyset1	-0.0353173	1.23226
CA13	CA13	Q8N1Q1	Seropositive, IgM+IgG+	studyset1	0.143101	0.881309
CA13	CA13	Q8N1Q1	Early phase, IgM+IgG-	studyset2	0.294415	1.7686
CA13	CA13	Q8N1Q1	Late phase, IgM-IgG+	studyset2	0.254161	0.797587
CA13	CA13	Q8N1Q1	Seronegative, IgG-	studyset3	0.180608	1.39946
CA13	CA13	Q8N1Q1	Seropositive, IgG+	studyset3	-0.306827	1.21607
CA3	CA3	P07451	Seronegative, IgM-IgG-	studyset1	0.0993819	1.20925
CA3	CA3	P07451	Seropositive, IgM+IgG+	studyset1	-0.0513661	1.6023
CA3	CA3	P07451	Early phase, IgM+IgG-	studyset2	0.00359046	1.51053
CA3	CA3	P07451	Late phase, IgM-IgG+	studyset2	0.139014	1.36736
CA3	CA3	P07451	Seronegative, IgG-	studyset3	0.247265	1.13285
CA3	CA3	P07451	Seropositive, IgG+	studyset3	-0.0700084	0.754429
CA4	CA4	P22748	Seronegative, IgM-IgG-	studyset1	-0.231777	1.33155
CA4	CA4	P22748	Seropositive, IgM+IgG+	studyset1	0.328217	1.35464
CA4	CA4	P22748	Early phase, IgM+IgG-	studyset2	-0.136536	1.31549
CA4	CA4	P22748	Late phase, IgM-IgG+	studyset2	0.339298	1.2407
CA4	CA4	P22748	Seronegative, IgG-	studyset3	-0.0232807	1.31416
CA4	CA4	P22748	Seropositive, IgG+	studyset3	-0.0621289	1.15248
CANT1	CANT1	Q8WVQ1	Seronegative, IgM-IgG-	studyset1	-0.0618616	1.11041
CANT1	CANT1	Q8WVQ1	Seropositive, IgM+IgG+	studyset1	0.170971	1.56875
CANT1	CANT1	Q8WVQ1	Early phase, IgM+IgG-	studyset2	0.229596	1.34797
CANT1	CANT1	Q8WVQ1	Late phase, IgM-IgG+	studyset2	0.10669	1.04479
CANT1	CANT1	Q8WVQ1	Seronegative, IgG-	studyset3	-0.225176	0.886089
CANT1	CANT1	Q8WVQ1	Seropositive, IgG+	studyset3	0.131853	1.30635
CASP-3	CASP3	P42574	Seronegative, IgM-IgG-	studyset1	0.0021903	1.16827
CASP-3	CASP3	P42574	Seropositive, IgM+IgG+	studyset1	0.0309312	1.10917
CASP-3	CASP3	P42574	Early phase, IgM+IgG-	studyset2	-0.579564	1.32703
CASP-3	CASP3	P42574	Late phase, IgM-IgG+	studyset2	0.23979	1.27804
CASP-3	CASP3	P42574	Seronegative, IgG-	studyset3	-0.117157	1.15856
CASP-3	CASP3	P42574	Seropositive, IgG+	studyset3	0.166508	1.31753
CCDC80	CCDC80	Q76M96	Seronegative, IgM-IgG-	studyset1	-0.026802	0.955404
CCDC80	CCDC80	Q76M96	Seropositive, IgM+IgG+	studyset1	0.0433162	1.51593
CCDC80	CCDC80	Q76M96	Early phase, IgM+IgG-	studyset2	0.219853	0.996484
CCDC80	CCDC80	Q76M96	Late phase, IgM-IgG+	studyset2	0.0532349	1.62968
CCDC80	CCDC80	Q76M96	Seronegative, IgG-	studyset3	-0.162576	1.24794
CCDC80	CCDC80	Q76M96	Seropositive, IgG+	studyset3	0.106384	1.65973
CCL14	CCL14	Q16627	Seronegative, IgM-IgG-	studyset1	0.0961453	1.07666
CCL14	CCL14	Q16627	Seropositive, IgM+IgG+	studyset1	0.164529	1.2793
CCL14	CCL14	Q16627	Early phase, IgM+IgG-	studyset2	-0.133291	1.63633
CCL14	CCL14	Q16627	Late phase, IgM-IgG+	studyset2	0.0237298	0.929799
CCL14	CCL14	Q16627	Seronegative, IgG-	studyset3	-0.0450938	1.03347
CCL14	CCL14	Q16627	Seropositive, IgG+	studyset3	0.234393	0.930757
CCL15	CCL15	Q16663	Seronegative, IgM-IgG-	studyset1	-0.117373	1.15266
CCL15	CCL15	Q16663	Seropositive, IgM+IgG+	studyset1	-0.140985	1.62536
CCL15	CCL15	Q16663	Early phase, IgM+IgG-	studyset2	0.137841	1.22864
CCL15	CCL15	Q16663	Late phase, IgM-IgG+	studyset2	-0.136404	1.04528
CCL15	CCL15	Q16663	Seronegative, IgG-	studyset3	-0.26454	1.70919
CCL15	CCL15	Q16663	Seropositive, IgG+	studyset3	-0.168226	0.971919
CCL16	CCL16	O15467	Seronegative, IgM-IgG-	studyset1	-0.147743	1.16791
CCL16	CCL16	O15467	Seropositive, IgM+IgG+	studyset1	0.158351	1.03285
CCL16	CCL16	O15467	Early phase, IgM+IgG-	studyset2	0.0347618	0.963408
CCL16	CCL16	O15467	Late phase, IgM-IgG+	studyset2	0.223829	1.36126
CCL16	CCL16	O15467	Seronegative, IgG-	studyset3	0.319727	1.15844
CCL16	CCL16	O15467	Seropositive, IgG+	studyset3	-0.181622	1.35647
CCL18	CCL18	P55774	Seronegative, IgM-IgG-	studyset1	-0.115742	1.09873
CCL18	CCL18	P55774	Seropositive, IgM+IgG+	studyset1	0.00891848	1.5566
CCL18	CCL18	P55774	Early phase, IgM+IgG-	studyset2	-0.0186791	0.821806
CCL18	CCL18	P55774	Late phase, IgM-IgG+	studyset2	-0.0651436	1.6004
CCL18	CCL18	P55774	Seronegative, IgG-	studyset3	0.145592	1.57569
CCL18	CCL18	P55774	Seropositive, IgG+	studyset3	0.159288	1.33307
CCL24	CCL24	O00175	Seronegative, IgM-IgG-	studyset1	-0.064187	1.29716
CCL24	CCL24	O00175	Seropositive, IgM+IgG+	studyset1	-0.035089	1.3759
CCL24	CCL24	O00175	Early phase, IgM+IgG-	studyset2	-0.227017	1.5488
CCL24	CCL24	O00175	Late phase, IgM-IgG+	studyset2	-0.211967	1.58931
CCL24	CCL24	O00175	Seronegative, IgG-	studyset3	-0.0591796	1.11531
CCL24	CCL24	O00175	Seropositive, IgG+	studyset3	0.0117968	1.78012
CCL5	CCL5	P13501	Seronegative, IgM-IgG-	studyset1	0.0355413	1.41116
CCL5	CCL5	P13501	Seropositive, IgM+IgG+	studyset1	0.0877743	1.07733
CCL5	CCL5	P13501	Early phase, IgM+IgG-	studyset2	-0.416766	1.67721
CCL5	CCL5	P13501	Late phase, IgM-IgG+	studyset2	0.242768	0.59456
CCL5	CCL5	P13501	Seronegative, IgG-	studyset3	0.0839376	1.38993
CCL5	CCL5	P13501	Seropositive, IgG+	studyset3	-0.200303	1.44141
CD163	CD163	Q86VB7	Seronegative, IgM-IgG-	studyset1	-0.330533	1.35251
CD163	CD163	Q86VB7	Seropositive, IgM+IgG+	studyset1	0.243281	1.00926
CD163	CD163	Q86VB7	Early phase, IgM+IgG-	studyset2	0.169192	1.1492
CD163	CD163	Q86VB7	Late phase, IgM-IgG+	studyset2	-0.134242	1.39152
CD163	CD163	Q86VB7	Seronegative, IgG-	studyset3	-0.169746	1.1318
CD163	CD163	Q86VB7	Seropositive, IgG+	studyset3	-0.198586	1.25675
CD164	CD164	Q04900	Seronegative, IgM-IgG-	studyset1	0.353052	1.2284
CD164	CD164	Q04900	Seropositive, IgM+IgG+	studyset1	0.0275398	1.16371
CD164	CD164	Q04900	Early phase, IgM+IgG-	studyset2	-0.0066312	1.00236
CD164	CD164	Q04900	Late phase, IgM-IgG+	studyset2	0.0680936	1.35251
CD164	CD164	Q04900	Seronegative, IgG-	studyset3	0.0893739	1.24414
CD164	CD164	Q04900	Seropositive, IgG+	studyset3	-0.0494836	1.21307
CD1C	CD1C	P29017	Seronegative, IgM-IgG-	studyset1	0.261902	0.926715
CD1C	CD1C	P29017	Seropositive, IgM+IgG+	studyset1	0.0744411	1.2509
CD1C	CD1C	P29017	Early phase, IgM+IgG-	studyset2	-0.163319	1.76882
CD1C	CD1C	P29017	Late phase, IgM-IgG+	studyset2	-0.0566145	1.21832
CD1C	CD1C	P29017	Seronegative, IgG-	studyset3	-0.0263028	1.41726
CD1C	CD1C	P29017	Seropositive, IgG+	studyset3	-0.107394	1.51081
CD2AP	CD2AP	Q9Y5K6	Seronegative, IgM-IgG-	studyset1	0.198356	0.977724
CD2AP	CD2AP	Q9Y5K6	Seropositive, IgM+IgG+	studyset1	0.183412	1.17359
CD2AP	CD2AP	Q9Y5K6	Early phase, IgM+IgG-	studyset2	0.139828	1.42533
CD2AP	CD2AP	Q9Y5K6	Late phase, IgM-IgG+	studyset2	0.0961836	1.18743
CD2AP	CD2AP	Q9Y5K6	Seronegative, IgG-	studyset3	0.0501732	1.19124
CD2AP	CD2AP	Q9Y5K6	Seropositive, IgG+	studyset3	0.335364	1.52874
CD46	CD46	P15529	Seronegative, IgM-IgG-	studyset1	0.0267356	1.55821
CD46	CD46	P15529	Seropositive, IgM+IgG+	studyset1	0.00859139	0.98088
CD46	CD46	P15529	Early phase, IgM+IgG-	studyset2	-0.267059	1.27061
CD46	CD46	P15529	Late phase, IgM-IgG+	studyset2	-0.0173565	1.30787
CD46	CD46	P15529	Seronegative, IgG-	studyset3	-0.0803794	1.21044
CD46	CD46	P15529	Seropositive, IgG+	studyset3	0.0855309	1.08757
CD59	CD59	P13987	Seronegative, IgM-IgG-	studyset1	0.0894272	1.19672
CD59	CD59	P13987	Seropositive, IgM+IgG+	studyset1	-0.104954	1.34179
CD59	CD59	P13987	Early phase, IgM+IgG-	studyset2	-0.031543	1.00635
CD59	CD59	P13987	Late phase, IgM-IgG+	studyset2	0.182093	1.01209
CD59	CD59	P13987	Seronegative, IgG-	studyset3	0.066011	1.01343
CD59	CD59	P13987	Seropositive, IgG+	studyset3	-0.110867	0.853427
CD79B	CD79B	P40259	Seronegative, IgM-IgG-	studyset1	-0.0236464	1.02327
CD79B	CD79B	P40259	Seropositive, IgM+IgG+	studyset1	0.222526	1.60117
CD79B	CD79B	P40259	Early phase, IgM+IgG-	studyset2	0.0249108	0.906313
CD79B	CD79B	P40259	Late phase, IgM-IgG+	studyset2	-0.264136	0.92414
CD79B	CD79B	P40259	Seronegative, IgG-	studyset3	0.0605002	1.46128
CD79B	CD79B	P40259	Seropositive, IgG+	studyset3	0.139572	1.58635
CD93	CD93	Q9NPY3	Seronegative, IgM-IgG-	studyset1	0.156131	0.75789
CD93	CD93	Q9NPY3	Seropositive, IgM+IgG+	studyset1	-0.0924843	1.4187
CD93	CD93	Q9NPY3	Early phase, IgM+IgG-	studyset2	0.23187	1.41179
CD93	CD93	Q9NPY3	Late phase, IgM-IgG+	studyset2	0.0724848	1.1195
CD93	CD93	Q9NPY3	Seronegative, IgG-	studyset3	0.0635258	1.23896
CD93	CD93	Q9NPY3	Seropositive, IgG+	studyset3	0.0728822	1.50989
CDH1	CDH1	P12830	Seronegative, IgM-IgG-	studyset1	0.218854	1.01064
CDH1	CDH1	P12830	Seropositive, IgM+IgG+	studyset1	-0.18732	1.45698
CDH1	CDH1	P12830	Early phase, IgM+IgG-	studyset2	0.222647	1.25489
CDH1	CDH1	P12830	Late phase, IgM-IgG+	studyset2	-0.320347	1.00646
CDH1	CDH1	P12830	Seronegative, IgG-	studyset3	-0.23414	1.22215
CDH1	CDH1	P12830	Seropositive, IgG+	studyset3	-0.0344032	1.42087
CDH2	CDH2	P19022	Seronegative, IgM-IgG-	studyset1	0.0444657	1.41864
CDH2	CDH2	P19022	Seropositive, IgM+IgG+	studyset1	0.0101814	1.16863
CDH2	CDH2	P19022	Early phase, IgM+IgG-	studyset2	-0.320668	1.44621
CDH2	CDH2	P19022	Late phase, IgM-IgG+	studyset2	-0.0313512	1.31478
CDH2	CDH2	P19022	Seronegative, IgG-	studyset3	0.0563247	1.22365
CDH2	CDH2	P19022	Seropositive, IgG+	studyset3	0.200903	1.17
CDH5	CDH5	P33151	Seronegative, IgM-IgG-	studyset1	0.0282496	1.17709
CDH5	CDH5	P33151	Seropositive, IgM+IgG+	studyset1	-0.209477	1.49071
CDH5	CDH5	P33151	Early phase, IgM+IgG-	studyset2	-0.0935517	1.12672
CDH5	CDH5	P33151	Late phase, IgM-IgG+	studyset2	-0.19462	1.02945
CDH5	CDH5	P33151	Seronegative, IgG-	studyset3	-0.293005	1.11747
CDH5	CDH5	P33151	Seropositive, IgG+	studyset3	-0.0782493	0.999387
CDHR5	CDHR5	Q9HBB8	Seronegative, IgM-IgG-	studyset1	0.0821648	1.21579
CDHR5	CDHR5	Q9HBB8	Seropositive, IgM+IgG+	studyset1	0.0045291	1.24564
CDHR5	CDHR5	Q9HBB8	Early phase, IgM+IgG-	studyset2	0.0950026	1.14907
CDHR5	CDHR5	Q9HBB8	Late phase, IgM-IgG+	studyset2	-0.123916	1.29394
CDHR5	CDHR5	Q9HBB8	Seronegative, IgG-	studyset3	0.0145085	1.27444
CDHR5	CDHR5	Q9HBB8	Seropositive, IgG+	studyset3	0.0454295	1.02315
CES1	CES1	P23141	Seronegative, IgM-IgG-	studyset1	0.122242	1.49981
CES1	CES1	P23141	Seropositive, IgM+IgG+	studyset1	-0.0216437	1.0814
CES1	CES1	P23141	Early phase, IgM+IgG-	studyset2	0.219319	1.21099
CES1	CES1	P23141	Late phase, IgM-IgG+	studyset2	0.128561	1.29567
CES1	CES1	P23141	Seronegative, IgG-	studyset3	-0.0614569	1.15218
CES1	CES1	P23141	Seropositive, IgG+	studyset3	-0.0339419	1.46233
CFHR5	CFHR5	Q9BXR6	Seronegative, IgM-IgG-	studyset1	0.174747	0.985981
CFHR5	CFHR5	Q9BXR6	Seropositive, IgM+IgG+	studyset1	-0.214742	0.893671
CFHR5	CFHR5	Q9BXR6	Early phase, IgM+IgG-	studyset2	0.106723	1.12716
CFHR5	CFHR5	Q9BXR6	Late phase, IgM-IgG+	studyset2	-0.0264249	1.05074
CFHR5	CFHR5	Q9BXR6	Seronegative, IgG-	studyset3	0.0738466	0.96898
CFHR5	CFHR5	Q9BXR6	Seropositive, IgG+	studyset3	-0.153291	1.30195
CHI3L1	CHI3L1	P36222	Seronegative, IgM-IgG-	studyset1	0.016992	0.938151
CHI3L1	CHI3L1	P36222	Seropositive, IgM+IgG+	studyset1	0.00845151	1.20998
CHI3L1	CHI3L1	P36222	Early phase, IgM+IgG-	studyset2	0.145242	1.80728
CHI3L1	CHI3L1	P36222	Late phase, IgM-IgG+	studyset2	0.0443636	1.15604
CHI3L1	CHI3L1	P36222	Seronegative, IgG-	studyset3	-0.138971	1.34212
CHI3L1	CHI3L1	P36222	Seropositive, IgG+	studyset3	0.148614	1.42597
CHIT1	CHIT1	Q13231	Seronegative, IgM-IgG-	studyset1	0.152836	0.693707
CHIT1	CHIT1	Q13231	Seropositive, IgM+IgG+	studyset1	0.203194	0.917212
CHIT1	CHIT1	Q13231	Early phase, IgM+IgG-	studyset2	0.462197	0.671676
CHIT1	CHIT1	Q13231	Late phase, IgM-IgG+	studyset2	0.17	0.731629
CHIT1	CHIT1	Q13231	Seronegative, IgG-	studyset3	0.144825	0.713365
CHIT1	CHIT1	Q13231	Seropositive, IgG+	studyset3	0.248472	0.859858
CHL1	CHL1	O00533	Seronegative, IgM-IgG-	studyset1	-0.263406	0.889388
CHL1	CHL1	O00533	Seropositive, IgM+IgG+	studyset1	-0.0146537	1.04905
CHL1	CHL1	O00533	Early phase, IgM+IgG-	studyset2	-0.110865	0.894294
CHL1	CHL1	O00533	Late phase, IgM-IgG+	studyset2	-0.222462	1.37606
CHL1	CHL1	O00533	Seronegative, IgG-	studyset3	-0.0257898	1.25924
CHL1	CHL1	O00533	Seropositive, IgG+	studyset3	-0.228655	1.10363
CHRDL2	CHRDL2	Q6WN34	Seronegative, IgM-IgG-	studyset1	-0.164781	1.22862
CHRDL2	CHRDL2	Q6WN34	Seropositive, IgM+IgG+	studyset1	-0.00395934	1.39275
CHRDL2	CHRDL2	Q6WN34	Early phase, IgM+IgG-	studyset2	-0.0552178	1.41598
CHRDL2	CHRDL2	Q6WN34	Late phase, IgM-IgG+	studyset2	-0.146364	0.950457
CHRDL2	CHRDL2	Q6WN34	Seronegative, IgG-	studyset3	-0.161614	1.1796
CHRDL2	CHRDL2	Q6WN34	Seropositive, IgG+	studyset3	0.0550318	1.33009
CLEC5A	CLEC5A	Q9NY25	Seronegative, IgM-IgG-	studyset1	0.1174	1.37207
CLEC5A	CLEC5A	Q9NY25	Seropositive, IgM+IgG+	studyset1	0.0418884	1.48721
CLEC5A	CLEC5A	Q9NY25	Early phase, IgM+IgG-	studyset2	-0.0384227	1.09285
CLEC5A	CLEC5A	Q9NY25	Late phase, IgM-IgG+	studyset2	0.0407553	1.28796
CLEC5A	CLEC5A	Q9NY25	Seronegative, IgG-	studyset3	-0.293104	1.14558
CLEC5A	CLEC5A	Q9NY25	Seropositive, IgG+	studyset3	0.148911	0.979667
CLSTN2	CLSTN2	Q9H4D0	Seronegative, IgM-IgG-	studyset1	0.0771072	1.32812
CLSTN2	CLSTN2	Q9H4D0	Seropositive, IgM+IgG+	studyset1	0.241872	1.37842
CLSTN2	CLSTN2	Q9H4D0	Early phase, IgM+IgG-	studyset2	-0.0235287	0.761266
CLSTN2	CLSTN2	Q9H4D0	Late phase, IgM-IgG+	studyset2	-0.0542837	0.744924
CLSTN2	CLSTN2	Q9H4D0	Seronegative, IgG-	studyset3	-0.12937	1.09644
CLSTN2	CLSTN2	Q9H4D0	Seropositive, IgG+	studyset3	0.0900668	1.44044
CLUL1	CLUL1	Q15846	Seronegative, IgM-IgG-	studyset1	-0.151379	1.46818
CLUL1	CLUL1	Q15846	Seropositive, IgM+IgG+	studyset1	0.179476	1.1914
CLUL1	CLUL1	Q15846	Early phase, IgM+IgG-	studyset2	0.155509	0.984738
CLUL1	CLUL1	Q15846	Late phase, IgM-IgG+	studyset2	-0.148092	1.1852
CLUL1	CLUL1	Q15846	Seronegative, IgG-	studyset3	0.1444	1.13723
CLUL1	CLUL1	Q15846	Seropositive, IgG+	studyset3	-0.010553	1.44361
CNDP1	CNDP1	Q96KN2	Seronegative, IgM-IgG-	studyset1	-0.0151201	1.01717
CNDP1	CNDP1	Q96KN2	Seropositive, IgM+IgG+	studyset1	0.210124	1.52167
CNDP1	CNDP1	Q96KN2	Early phase, IgM+IgG-	studyset2	-0.392253	1.08789
CNDP1	CNDP1	Q96KN2	Late phase, IgM-IgG+	studyset2	0.219051	1.10475
CNDP1	CNDP1	Q96KN2	Seronegative, IgG-	studyset3	-0.151006	1.1117
CNDP1	CNDP1	Q96KN2	Seropositive, IgG+	studyset3	0.387398	1.13532
CNTN1	CNTN1	Q12860	Seronegative, IgM-IgG-	studyset1	0.249842	1.31105
CNTN1	CNTN1	Q12860	Seropositive, IgM+IgG+	studyset1	-0.0431661	1.12649
CNTN1	CNTN1	Q12860	Early phase, IgM+IgG-	studyset2	-0.18499	1.28876
CNTN1	CNTN1	Q12860	Late phase, IgM-IgG+	studyset2	-0.104784	1.3592
CNTN1	CNTN1	Q12860	Seronegative, IgG-	studyset3	-0.0832712	1.39431
CNTN1	CNTN1	Q12860	Seropositive, IgG+	studyset3	-0.104607	1.29469
COL18A1	COL18A1	P39060	Seronegative, IgM-IgG-	studyset1	-0.280759	0.78119
COL18A1	COL18A1	P39060	Seropositive, IgM+IgG+	studyset1	0.260137	0.828288
COL18A1	COL18A1	P39060	Early phase, IgM+IgG-	studyset2	0.0699935	0.989225
COL18A1	COL18A1	P39060	Late phase, IgM-IgG+	studyset2	-0.0914144	1.35777
COL18A1	COL18A1	P39060	Seronegative, IgG-	studyset3	0.225584	0.941926
COL18A1	COL18A1	P39060	Seropositive, IgG+	studyset3	-0.0168537	0.903667
COL1A1	COL1A1	P02452	Seronegative, IgM-IgG-	studyset1	-0.225468	1.12834
COL1A1	COL1A1	P02452	Seropositive, IgM+IgG+	studyset1	0.0733859	1.0089
COL1A1	COL1A1	P02452	Early phase, IgM+IgG-	studyset2	0.201802	0.894458
COL1A1	COL1A1	P02452	Late phase, IgM-IgG+	studyset2	-0.0629408	1.30011
COL1A1	COL1A1	P02452	Seronegative, IgG-	studyset3	0.0477885	1.13224
COL1A1	COL1A1	P02452	Seropositive, IgG+	studyset3	-0.16262	1.36782
COMP	COMP	P49747	Seronegative, IgM-IgG-	studyset1	0.0509658	1.03943
COMP	COMP	P49747	Seropositive, IgM+IgG+	studyset1	0.0073644	1.25988
COMP	COMP	P49747	Early phase, IgM+IgG-	studyset2	-0.0719626	1.22711
COMP	COMP	P49747	Late phase, IgM-IgG+	studyset2	-0.190384	1.48117
COMP	COMP	P49747	Seronegative, IgG-	studyset3	-0.00999707	1.12349
COMP	COMP	P49747	Seropositive, IgG+	studyset3	-0.00411968	1.35759
COMT	COMT	P21964	Seronegative, IgM-IgG-	studyset1	-0.266396	1.98733
COMT	COMT	P21964	Seropositive, IgM+IgG+	studyset1	0.242063	1.20235
COMT	COMT	P21964	Early phase, IgM+IgG-	studyset2	-0.311576	1.45302
COMT	COMT	P21964	Late phase, IgM-IgG+	studyset2	0.268598	1.54776
COMT	COMT	P21964	Seronegative, IgG-	studyset3	0.213153	1.23272
COMT	COMT	P21964	Seropositive, IgG+	studyset3	0.0831713	1.33223
CPA1	CPA1	P15085	Seronegative, IgM-IgG-	studyset1	-0.298519	0.975735
CPA1	CPA1	P15085	Seropositive, IgM+IgG+	studyset1	0.182339	1.6509
CPA1	CPA1	P15085	Early phase, IgM+IgG-	studyset2	-0.534282	1.69435
CPA1	CPA1	P15085	Late phase, IgM-IgG+	studyset2	-0.00954761	1.42489
CPA1	CPA1	P15085	Seronegative, IgG-	studyset3	-0.268674	1.03479
CPA1	CPA1	P15085	Seropositive, IgG+	studyset3	0.0811331	1.14299
CPB1	CPB1	P15086	Seronegative, IgM-IgG-	studyset1	-0.394646	1.00982
CPB1	CPB1	P15086	Seropositive, IgM+IgG+	studyset1	0.178388	1.55715
CPB1	CPB1	P15086	Early phase, IgM+IgG-	studyset2	-0.299227	1.66429
CPB1	CPB1	P15086	Late phase, IgM-IgG+	studyset2	0.141939	1.19661
CPB1	CPB1	P15086	Seronegative, IgG-	studyset3	0.0310864	1.31013
CPB1	CPB1	P15086	Seropositive, IgG+	studyset3	-0.0904175	0.836503
CR2	CR2	P20023	Seronegative, IgM-IgG-	studyset1	-0.00358966	1.11206
CR2	CR2	P20023	Seropositive, IgM+IgG+	studyset1	0.0259583	0.892022
CR2	CR2	P20023	Early phase, IgM+IgG-	studyset2	-0.013608	1.33836
CR2	CR2	P20023	Late phase, IgM-IgG+	studyset2	-0.0233489	1.51133
CR2	CR2	P20023	Seronegative, IgG-	studyset3	-0.345592	1.3066
CR2	CR2	P20023	Seropositive, IgG+	studyset3	0.446311	1.24971
CRKL	CRKL	P46109	Seronegative, IgM-IgG-	studyset1	0.0833069	0.895201
CRKL	CRKL	P46109	Seropositive, IgM+IgG+	studyset1	-0.109194	1.30131
CRKL	CRKL	P46109	Early phase, IgM+IgG-	studyset2	-0.106637	0.802594
CRKL	CRKL	P46109	Late phase, IgM-IgG+	studyset2	-0.0133908	1.13761
CRKL	CRKL	P46109	Seronegative, IgG-	studyset3	0.0705452	1.00401
CRKL	CRKL	P46109	Seropositive, IgG+	studyset3	-0.199848	1.56476
CRTAC1	CRTAC1	Q9NQ79	Seronegative, IgM-IgG-	studyset1	-0.170276	1.19976
CRTAC1	CRTAC1	Q9NQ79	Seropositive, IgM+IgG+	studyset1	-0.0526981	1.12785
CRTAC1	CRTAC1	Q9NQ79	Early phase, IgM+IgG-	studyset2	-0.14671	1.41918
CRTAC1	CRTAC1	Q9NQ79	Late phase, IgM-IgG+	studyset2	-0.00253047	1.10607
CRTAC1	CRTAC1	Q9NQ79	Seronegative, IgG-	studyset3	-0.0544638	1.35241
CRTAC1	CRTAC1	Q9NQ79	Seropositive, IgG+	studyset3	0.0818573	1.3071
CST3	CST3	P01034	Seronegative, IgM-IgG-	studyset1	-0.161968	0.975212
CST3	CST3	P01034	Seropositive, IgM+IgG+	studyset1	0.330806	1.00323
CST3	CST3	P01034	Early phase, IgM+IgG-	studyset2	0.104197	1.20418
CST3	CST3	P01034	Late phase, IgM-IgG+	studyset2	-0.115644	1.10172
CST3	CST3	P01034	Seronegative, IgG-	studyset3	0.0337524	1.63128
CST3	CST3	P01034	Seropositive, IgG+	studyset3	-0.033727	1.18439
CSTB	CSTB	P04080	Seronegative, IgM-IgG-	studyset1	0.162348	0.79842
CSTB	CSTB	P04080	Seropositive, IgM+IgG+	studyset1	0.20564	1.05987
CSTB	CSTB	P04080	Early phase, IgM+IgG-	studyset2	0.124619	1.19143
CSTB	CSTB	P04080	Late phase, IgM-IgG+	studyset2	0.323418	1.2253
CSTB	CSTB	P04080	Seronegative, IgG-	studyset3	0.193488	0.754893
CSTB	CSTB	P04080	Seropositive, IgG+	studyset3	0.16665	0.907293
CTSD	CTSD	P07339	Seronegative, IgM-IgG-	studyset1	-0.0325606	1.25639
CTSD	CTSD	P07339	Seropositive, IgM+IgG+	studyset1	0.312849	1.43127
CTSD	CTSD	P07339	Early phase, IgM+IgG-	studyset2	0.322959	0.878017
CTSD	CTSD	P07339	Late phase, IgM-IgG+	studyset2	-0.376634	0.975966
CTSD	CTSD	P07339	Seronegative, IgG-	studyset3	0.0457053	1.01667
CTSD	CTSD	P07339	Seropositive, IgG+	studyset3	0.0409396	1.38592
CTSH	CTSH	P09668	Seronegative, IgM-IgG-	studyset1	-0.0760094	0.789014
CTSH	CTSH	P09668	Seropositive, IgM+IgG+	studyset1	0.150398	1.362
CTSH	CTSH	P09668	Early phase, IgM+IgG-	studyset2	-0.393003	1.7125
CTSH	CTSH	P09668	Late phase, IgM-IgG+	studyset2	0.33732	0.859366
CTSH	CTSH	P09668	Seronegative, IgG-	studyset3	0.12007	1.16475
CTSH	CTSH	P09668	Seropositive, IgG+	studyset3	0.312083	0.846802
CTSO	CTSO	P43234	Seronegative, IgM-IgG-	studyset1	-0.329595	1.23711
CTSO	CTSO	P43234	Seropositive, IgM+IgG+	studyset1	0.0635471	0.904154
CTSO	CTSO	P43234	Early phase, IgM+IgG-	studyset2	0.00580744	1.34879
CTSO	CTSO	P43234	Late phase, IgM-IgG+	studyset2	-0.00299354	1.43646
CTSO	CTSO	P43234	Seronegative, IgG-	studyset3	0.0613242	0.738696
CTSO	CTSO	P43234	Seropositive, IgG+	studyset3	0.169378	1.205
CTSZ	CTSZ	Q9UBR2	Seronegative, IgM-IgG-	studyset1	-0.11322	1.32654
CTSZ	CTSZ	Q9UBR2	Seropositive, IgM+IgG+	studyset1	0.0705947	1.30893
CTSZ	CTSZ	Q9UBR2	Early phase, IgM+IgG-	studyset2	-0.0399101	1.59212
CTSZ	CTSZ	Q9UBR2	Late phase, IgM-IgG+	studyset2	0.0158718	0.933894
CTSZ	CTSZ	Q9UBR2	Seronegative, IgG-	studyset3	0.019133	1.44825
CTSZ	CTSZ	Q9UBR2	Seropositive, IgG+	studyset3	-0.124228	0.99288
CXCL16	CXCL16	Q9H2A7	Seronegative, IgM-IgG-	studyset1	-0.073694	1.65017
CXCL16	CXCL16	Q9H2A7	Seropositive, IgM+IgG+	studyset1	0.190845	1.34099
CXCL16	CXCL16	Q9H2A7	Early phase, IgM+IgG-	studyset2	0.0696278	1.61581
CXCL16	CXCL16	Q9H2A7	Late phase, IgM-IgG+	studyset2	-0.1624	1.29961
CXCL16	CXCL16	Q9H2A7	Seronegative, IgG-	studyset3	0.0893161	1.39579
CXCL16	CXCL16	Q9H2A7	Seropositive, IgG+	studyset3	-0.130227	1.1146
DAB2	DAB2	P98082	Seronegative, IgM-IgG-	studyset1	-0.173626	1.29884
DAB2	DAB2	P98082	Seropositive, IgM+IgG+	studyset1	0.157448	1.34135
DAB2	DAB2	P98082	Early phase, IgM+IgG-	studyset2	0.0924867	1.54039
DAB2	DAB2	P98082	Late phase, IgM-IgG+	studyset2	0.304779	1.10587
DAB2	DAB2	P98082	Seronegative, IgG-	studyset3	0.137503	1.45161
DAB2	DAB2	P98082	Seropositive, IgG+	studyset3	-0.0179578	1.02458
DDC	DDC	P20711	Seronegative, IgM-IgG-	studyset1	0.0178531	1.42383
DDC	DDC	P20711	Seropositive, IgM+IgG+	studyset1	0.11951	1.30185
DDC	DDC	P20711	Early phase, IgM+IgG-	studyset2	0.11708	1.13539
DDC	DDC	P20711	Late phase, IgM-IgG+	studyset2	-0.261595	0.832479
DDC	DDC	P20711	Seronegative, IgG-	studyset3	-0.0563838	1.22434
DDC	DDC	P20711	Seropositive, IgG+	studyset3	0.311328	1.07796
DEFA1	DEFA1	P59665	Seronegative, IgM-IgG-	studyset1	0.151568	1.4405
DEFA1	DEFA1	P59665	Seropositive, IgM+IgG+	studyset1	-0.00989136	1.25334
DEFA1	DEFA1	P59665	Early phase, IgM+IgG-	studyset2	-0.0815803	0.946159
DEFA1	DEFA1	P59665	Late phase, IgM-IgG+	studyset2	0.0264538	0.915215
DEFA1	DEFA1	P59665	Seronegative, IgG-	studyset3	0.233134	1.02185
DEFA1	DEFA1	P59665	Seropositive, IgG+	studyset3	0.0793385	1.1686
DIABLO	DIABLO	Q9NR28	Seronegative, IgM-IgG-	studyset1	0.102879	1.44887
DIABLO	DIABLO	Q9NR28	Seropositive, IgM+IgG+	studyset1	0.264125	1.11892
DIABLO	DIABLO	Q9NR28	Early phase, IgM+IgG-	studyset2	0.381311	0.726341
DIABLO	DIABLO	Q9NR28	Late phase, IgM-IgG+	studyset2	0.141209	1.00951
DIABLO	DIABLO	Q9NR28	Seronegative, IgG-	studyset3	0.0406508	1.29663
DIABLO	DIABLO	Q9NR28	Seropositive, IgG+	studyset3	0.246289	1.32938
DLK-1	DLK1	P80370	Seronegative, IgM-IgG-	studyset1	0.0964348	1.26047
DLK-1	DLK1	P80370	Seropositive, IgM+IgG+	studyset1	0.038385	1.07024
DLK-1	DLK1	P80370	Early phase, IgM+IgG-	studyset2	0.130048	1.47767
DLK-1	DLK1	P80370	Late phase, IgM-IgG+	studyset2	-0.124046	1.34554
DLK-1	DLK1	P80370	Seronegative, IgG-	studyset3	0.0845488	1.32785
DLK-1	DLK1	P80370	Seropositive, IgG+	studyset3	-0.00349828	1.27621
DPP4	DPP4	P27487	Seronegative, IgM-IgG-	studyset1	0.0967684	1.21276
DPP4	DPP4	P27487	Seropositive, IgM+IgG+	studyset1	0.0808611	1.43541
DPP4	DPP4	P27487	Early phase, IgM+IgG-	studyset2	-0.099725	1.1912
DPP4	DPP4	P27487	Late phase, IgM-IgG+	studyset2	-0.0456295	1.37555
DPP4	DPP4	P27487	Seronegative, IgG-	studyset3	-0.228496	1.09917
DPP4	DPP4	P27487	Seropositive, IgG+	studyset3	0.00627361	1.04983
DPP7	DPP7	Q9UHL4	Seronegative, IgM-IgG-	studyset1	0.321176	1.2544
DPP7	DPP7	Q9UHL4	Seropositive, IgM+IgG+	studyset1	0.0428056	1.18348
DPP7	DPP7	Q9UHL4	Early phase, IgM+IgG-	studyset2	0.0642157	1.26617
DPP7	DPP7	Q9UHL4	Late phase, IgM-IgG+	studyset2	0.128739	1.06058
DPP7	DPP7	Q9UHL4	Seronegative, IgG-	studyset3	-0.0973113	1.18711
DPP7	DPP7	Q9UHL4	Seropositive, IgG+	studyset3	0.363509	0.839747
EFEMP1	EFEMP1	Q12805	Seronegative, IgM-IgG-	studyset1	-0.177746	1.22349
EFEMP1	EFEMP1	Q12805	Seropositive, IgM+IgG+	studyset1	0.0447629	1.1517
EFEMP1	EFEMP1	Q12805	Early phase, IgM+IgG-	studyset2	-0.161194	1.27811
EFEMP1	EFEMP1	Q12805	Late phase, IgM-IgG+	studyset2	0.0902627	1.12953
EFEMP1	EFEMP1	Q12805	Seronegative, IgG-	studyset3	-0.114559	1.42371
EFEMP1	EFEMP1	Q12805	Seropositive, IgG+	studyset3	0.161964	1.29519
EGFR	EGFR	P00533	Seronegative, IgM-IgG-	studyset1	0.028038	0.838809
EGFR	EGFR	P00533	Seropositive, IgM+IgG+	studyset1	-0.136435	1.53279
EGFR	EGFR	P00533	Early phase, IgM+IgG-	studyset2	0.290419	1.57232
EGFR	EGFR	P00533	Late phase, IgM-IgG+	studyset2	0.209787	1.22151
EGFR	EGFR	P00533	Seronegative, IgG-	studyset3	-0.117045	0.903969
EGFR	EGFR	P00533	Seropositive, IgG+	studyset3	0.0465463	1.56836
ENG	ENG	P17813	Seronegative, IgM-IgG-	studyset1	0.00781525	1.16443
ENG	ENG	P17813	Seropositive, IgM+IgG+	studyset1	-0.102749	1.49738
ENG	ENG	P17813	Early phase, IgM+IgG-	studyset2	0.15314	1.62482
ENG	ENG	P17813	Late phase, IgM-IgG+	studyset2	-0.0221055	1.19739
ENG	ENG	P17813	Seronegative, IgG-	studyset3	0.00551347	1.0625
ENG	ENG	P17813	Seropositive, IgG+	studyset3	0.120613	1.64729
ENO2	ENO2	P09104	Seronegative, IgM-IgG-	studyset1	0.0152186	1.33536
ENO2	ENO2	P09104	Seropositive, IgM+IgG+	studyset1	-0.015889	1.24269
ENO2	ENO2	P09104	Early phase, IgM+IgG-	studyset2	-0.0488868	1.28931
ENO2	ENO2	P09104	Late phase, IgM-IgG+	studyset2	0.256368	0.97065
ENO2	ENO2	P09104	Seronegative, IgG-	studyset3	0.0599034	1.06752
ENO2	ENO2	P09104	Seropositive, IgG+	studyset3	-0.0333711	1.25896
ENPP7	ENPP7	Q6UWV6	Seronegative, IgM-IgG-	studyset1	0.0764376	1.09414
ENPP7	ENPP7	Q6UWV6	Seropositive, IgM+IgG+	studyset1	-0.308649	1.26804
ENPP7	ENPP7	Q6UWV6	Early phase, IgM+IgG-	studyset2	-0.000624769	1.36129
ENPP7	ENPP7	Q6UWV6	Late phase, IgM-IgG+	studyset2	-0.238018	1.24691
ENPP7	ENPP7	Q6UWV6	Seronegative, IgG-	studyset3	0.0459957	1.63003
ENPP7	ENPP7	Q6UWV6	Seropositive, IgG+	studyset3	0.145637	1.28564
EPHB4	EPHB4	P54760	Seronegative, IgM-IgG-	studyset1	0.0597262	1.38825
EPHB4	EPHB4	P54760	Seropositive, IgM+IgG+	studyset1	0.114555	1.6889
EPHB4	EPHB4	P54760	Early phase, IgM+IgG-	studyset2	0.394078	1.27749
EPHB4	EPHB4	P54760	Late phase, IgM-IgG+	studyset2	-0.174976	1.38195
EPHB4	EPHB4	P54760	Seronegative, IgG-	studyset3	-0.136861	1.46533
EPHB4	EPHB4	P54760	Seropositive, IgG+	studyset3	0.0805677	1.05514
Ep-CAM	EPCAM	P16422	Seronegative, IgM-IgG-	studyset1	-0.046865	1.26624
Ep-CAM	EPCAM	P16422	Seropositive, IgM+IgG+	studyset1	-0.0430807	1.38136
Ep-CAM	EPCAM	P16422	Early phase, IgM+IgG-	studyset2	-0.102655	1.96809
Ep-CAM	EPCAM	P16422	Late phase, IgM-IgG+	studyset2	0.00391964	1.31193
Ep-CAM	EPCAM	P16422	Seronegative, IgG-	studyset3	-0.223622	1.48632
Ep-CAM	EPCAM	P16422	Seropositive, IgG+	studyset3	-0.0165759	1.36105
F11	F11	P03951	Seronegative, IgM-IgG-	studyset1	-0.212408	0.90849
F11	F11	P03951	Seropositive, IgM+IgG+	studyset1	0.0357428	1.58877
F11	F11	P03951	Early phase, IgM+IgG-	studyset2	-0.469102	0.754324
F11	F11	P03951	Late phase, IgM-IgG+	studyset2	0.225893	1.00154
F11	F11	P03951	Seronegative, IgG-	studyset3	0.154647	1.48594
F11	F11	P03951	Seropositive, IgG+	studyset3	0.140811	0.693777
F7	F7	P08709	Seronegative, IgM-IgG-	studyset1	-0.132792	1.14015
F7	F7	P08709	Seropositive, IgM+IgG+	studyset1	0.0194655	1.46274
F7	F7	P08709	Early phase, IgM+IgG-	studyset2	-0.548826	1.13494
F7	F7	P08709	Late phase, IgM-IgG+	studyset2	0.161545	1.27814
F7	F7	P08709	Seronegative, IgG-	studyset3	-0.177793	1.02787
F7	F7	P08709	Seropositive, IgG+	studyset3	0.0817388	1.35122
FABP4	FABP4	P15090	Seronegative, IgM-IgG-	studyset1	-0.3163	1.19035
FABP4	FABP4	P15090	Seropositive, IgM+IgG+	studyset1	0.231345	1.09345
FABP4	FABP4	P15090	Early phase, IgM+IgG-	studyset2	0.104377	1.02835
FABP4	FABP4	P15090	Late phase, IgM-IgG+	studyset2	-0.0523581	1.13241
FABP4	FABP4	P15090	Seronegative, IgG-	studyset3	-0.0380322	1.11687
FABP4	FABP4	P15090	Seropositive, IgG+	studyset3	-0.0632105	1.46175
FAM3C	FAM3C	Q92520	Seronegative, IgM-IgG-	studyset1	-0.284742	1.31256
FAM3C	FAM3C	Q92520	Seropositive, IgM+IgG+	studyset1	0.0470253	1.26235
FAM3C	FAM3C	Q92520	Early phase, IgM+IgG-	studyset2	0.101619	0.952896
FAM3C	FAM3C	Q92520	Late phase, IgM-IgG+	studyset2	-0.332256	1.40093
FAM3C	FAM3C	Q92520	Seronegative, IgG-	studyset3	-0.158298	1.03493
FAM3C	FAM3C	Q92520	Seropositive, IgG+	studyset3	-0.0221158	1.27336
FAS	FAS	P25445	Seronegative, IgM-IgG-	studyset1	-0.21439	1.05266
FAS	FAS	P25445	Seropositive, IgM+IgG+	studyset1	0.21176	1.49644
FAS	FAS	P25445	Early phase, IgM+IgG-	studyset2	0.225774	0.908604
FAS	FAS	P25445	Late phase, IgM-IgG+	studyset2	0.100273	1.62062
FAS	FAS	P25445	Seronegative, IgG-	studyset3	-0.0653627	1.27841
FAS	FAS	P25445	Seropositive, IgG+	studyset3	-0.0457734	1.51114
FBP1	FBP1	P09467	Seronegative, IgM-IgG-	studyset1	0.204582	1.39848
FBP1	FBP1	P09467	Seropositive, IgM+IgG+	studyset1	0.0767001	1.60636
FBP1	FBP1	P09467	Early phase, IgM+IgG-	studyset2	-0.150248	1.06737
FBP1	FBP1	P09467	Late phase, IgM-IgG+	studyset2	-0.201833	1.27712
FBP1	FBP1	P09467	Seronegative, IgG-	studyset3	-0.157049	1.61617
FBP1	FBP1	P09467	Seropositive, IgG+	studyset3	-0.0117357	0.985332
FCGR2A	FCGR2A	P12318	Seronegative, IgM-IgG-	studyset1	0.43682	1.04919
FCGR2A	FCGR2A	P12318	Seropositive, IgM+IgG+	studyset1	-0.0725412	1.60708
FCGR2A	FCGR2A	P12318	Early phase, IgM+IgG-	studyset2	0.15771	0.559668
FCGR2A	FCGR2A	P12318	Late phase, IgM-IgG+	studyset2	0.132782	0.98704
FCGR2A	FCGR2A	P12318	Seronegative, IgG-	studyset3	0.252178	0.880938
FCGR2A	FCGR2A	P12318	Seropositive, IgG+	studyset3	0.0167158	0.892288
FCGR3B	FCGR3B	O75015	Seronegative, IgM-IgG-	studyset1	-0.104564	1.09596
FCGR3B	FCGR3B	O75015	Seropositive, IgM+IgG+	studyset1	0.0370453	1.43784
FCGR3B	FCGR3B	O75015	Early phase, IgM+IgG-	studyset2	0.0983612	1.16
FCGR3B	FCGR3B	O75015	Late phase, IgM-IgG+	studyset2	0.117535	1.19256
FCGR3B	FCGR3B	O75015	Seronegative, IgG-	studyset3	0.12977	0.783316
FCGR3B	FCGR3B	O75015	Seropositive, IgG+	studyset3	0.0859765	1.46157
FCN2	FCN2	Q15485	Seronegative, IgM-IgG-	studyset1	0.20123	1.32697
FCN2	FCN2	Q15485	Seropositive, IgM+IgG+	studyset1	0.0179862	1.33176
FCN2	FCN2	Q15485	Early phase, IgM+IgG-	studyset2	0.156006	1.26079
FCN2	FCN2	Q15485	Late phase, IgM-IgG+	studyset2	-0.0518495	1.16278
FCN2	FCN2	Q15485	Seronegative, IgG-	studyset3	0.155359	1.31639
FCN2	FCN2	Q15485	Seropositive, IgG+	studyset3	-0.0277612	1.11659
FCRL1	FCRL1	Q96LA6	Seronegative, IgM-IgG-	studyset1	0.00518276	0.778408
FCRL1	FCRL1	Q96LA6	Seropositive, IgM+IgG+	studyset1	0.302969	1.43158
FCRL1	FCRL1	Q96LA6	Early phase, IgM+IgG-	studyset2	-0.269025	1.19777
FCRL1	FCRL1	Q96LA6	Late phase, IgM-IgG+	studyset2	0.0765086	1.28994
FCRL1	FCRL1	Q96LA6	Seronegative, IgG-	studyset3	-0.367114	1.28295
FCRL1	FCRL1	Q96LA6	Seropositive, IgG+	studyset3	0.177966	1.11671
FETUB	FETUB	Q9UGM5	Seronegative, IgM-IgG-	studyset1	-0.124042	1.07069
FETUB	FETUB	Q9UGM5	Seropositive, IgM+IgG+	studyset1	0.0221558	1.53384
FETUB	FETUB	Q9UGM5	Early phase, IgM+IgG-	studyset2	-0.197814	0.693094
FETUB	FETUB	Q9UGM5	Late phase, IgM-IgG+	studyset2	0.0541832	1.23275
FETUB	FETUB	Q9UGM5	Seronegative, IgG-	studyset3	-0.258188	1.14957
FETUB	FETUB	Q9UGM5	Seropositive, IgG+	studyset3	0.0882128	1.20298
FKBP4	FKBP4	Q02790	Seronegative, IgM-IgG-	studyset1	0.15927	1.24288
FKBP4	FKBP4	Q02790	Seropositive, IgM+IgG+	studyset1	-0.30002	1.20447
FKBP4	FKBP4	Q02790	Early phase, IgM+IgG-	studyset2	-0.0244014	1.42575
FKBP4	FKBP4	Q02790	Late phase, IgM-IgG+	studyset2	-0.129265	1.62225
FKBP4	FKBP4	Q02790	Seronegative, IgG-	studyset3	0.31395	1.11919
FKBP4	FKBP4	Q02790	Seropositive, IgG+	studyset3	-0.115517	1.57069
GAL	GAL	P22466	Seronegative, IgM-IgG-	studyset1	0.0140926	1.02774
GAL	GAL	P22466	Seropositive, IgM+IgG+	studyset1	-0.0581135	1.16875
GAL	GAL	P22466	Early phase, IgM+IgG-	studyset2	-0.0194751	1.1713
GAL	GAL	P22466	Late phase, IgM-IgG+	studyset2	0.0716457	1.43637
GAL	GAL	P22466	Seronegative, IgG-	studyset3	0.068591	1.18367
GAL	GAL	P22466	Seropositive, IgG+	studyset3	-0.157381	1.82136
GAS6	GAS6	Q14393	Seronegative, IgM-IgG-	studyset1	-0.144016	1.38164
GAS6	GAS6	Q14393	Seropositive, IgM+IgG+	studyset1	0.119895	1.25389
GAS6	GAS6	Q14393	Early phase, IgM+IgG-	studyset2	0.231671	1.39578
GAS6	GAS6	Q14393	Late phase, IgM-IgG+	studyset2	-0.00456665	1.08032
GAS6	GAS6	Q14393	Seronegative, IgG-	studyset3	0.025308	1.15742
GAS6	GAS6	Q14393	Seropositive, IgG+	studyset3	-0.0197521	1.1334
GDF-15	GDF15	Q99988	Seronegative, IgM-IgG-	studyset1	-0.130343	0.897192
GDF-15	GDF15	Q99988	Seropositive, IgM+IgG+	studyset1	0.165386	1.03164
GDF-15	GDF15	Q99988	Early phase, IgM+IgG-	studyset2	-0.156493	0.944612
GDF-15	GDF15	Q99988	Late phase, IgM-IgG+	studyset2	-0.276475	0.966249
GDF-15	GDF15	Q99988	Seronegative, IgG-	studyset3	-0.0226168	0.841132
GDF-15	GDF15	Q99988	Seropositive, IgG+	studyset3	0.0067235	0.987875
GLRX	GLRX	P35754	Seronegative, IgM-IgG-	studyset1	0.0294552	1.42316
GLRX	GLRX	P35754	Seropositive, IgM+IgG+	studyset1	0.156914	0.928284
GLRX	GLRX	P35754	Early phase, IgM+IgG-	studyset2	0.0300744	1.53573
GLRX	GLRX	P35754	Late phase, IgM-IgG+	studyset2	0.227984	1.29707
GLRX	GLRX	P35754	Seronegative, IgG-	studyset3	0.275571	0.43467
GLRX	GLRX	P35754	Seropositive, IgG+	studyset3	0.31297	0.663687
GNLY	GNLY	P22749	Seronegative, IgM-IgG-	studyset1	-0.28555	1.17982
GNLY	GNLY	P22749	Seropositive, IgM+IgG+	studyset1	0.0509389	1.25312
GNLY	GNLY	P22749	Early phase, IgM+IgG-	studyset2	0.145832	0.921065
GNLY	GNLY	P22749	Late phase, IgM-IgG+	studyset2	-0.527205	1.31901
GNLY	GNLY	P22749	Seronegative, IgG-	studyset3	-0.417039	1.50852
GNLY	GNLY	P22749	Seropositive, IgG+	studyset3	-0.0808019	1.56416
GP1BA	GP1BA	P07359	Seronegative, IgM-IgG-	studyset1	-0.21638	1.20193
GP1BA	GP1BA	P07359	Seropositive, IgM+IgG+	studyset1	0.208241	1.11108
GP1BA	GP1BA	P07359	Early phase, IgM+IgG-	studyset2	-0.0574774	1.27487
GP1BA	GP1BA	P07359	Late phase, IgM-IgG+	studyset2	0.0811087	0.918939
GP1BA	GP1BA	P07359	Seronegative, IgG-	studyset3	-0.199666	1.69648
GP1BA	GP1BA	P07359	Seropositive, IgG+	studyset3	-0.109435	1.17805
GP6	GP6	Q9HCN6	Seronegative, IgM-IgG-	studyset1	-0.286566	1.60815
GP6	GP6	Q9HCN6	Seropositive, IgM+IgG+	studyset1	0.0721805	1.14894
GP6	GP6	Q9HCN6	Early phase, IgM+IgG-	studyset2	-0.120382	1.27983
GP6	GP6	Q9HCN6	Late phase, IgM-IgG+	studyset2	0.366449	0.946941
GP6	GP6	Q9HCN6	Seronegative, IgG-	studyset3	0.095861	1.57389
GP6	GP6	Q9HCN6	Seropositive, IgG+	studyset3	-0.145147	1.49747
GRAP2	GRAP2	O75791	Seronegative, IgM-IgG-	studyset1	-0.0725528	1.44583
GRAP2	GRAP2	O75791	Seropositive, IgM+IgG+	studyset1	0.0549292	1.22741
GRAP2	GRAP2	O75791	Early phase, IgM+IgG-	studyset2	-0.0325518	1.48127
GRAP2	GRAP2	O75791	Late phase, IgM-IgG+	studyset2	0.239937	0.939726
GRAP2	GRAP2	O75791	Seronegative, IgG-	studyset3	0.130478	1.34627
GRAP2	GRAP2	O75791	Seropositive, IgG+	studyset3	0.0503494	1.43484
GRN	GRN	P28799	Seronegative, IgM-IgG-	studyset1	0.00251911	0.938358
GRN	GRN	P28799	Seropositive, IgM+IgG+	studyset1	-0.141491	1.16168
GRN	GRN	P28799	Early phase, IgM+IgG-	studyset2	-0.181594	1.0623
GRN	GRN	P28799	Late phase, IgM-IgG+	studyset2	-0.040304	1.23864
GRN	GRN	P28799	Seronegative, IgG-	studyset3	-0.0788939	1.38251
GRN	GRN	P28799	Seropositive, IgG+	studyset3	-0.0931681	1.26488
Gal-3	LGALS3	P17931	Seronegative, IgM-IgG-	studyset1	0.0765932	1.04445
Gal-3	LGALS3	P17931	Seropositive, IgM+IgG+	studyset1	0.0246479	0.835592
Gal-3	LGALS3	P17931	Early phase, IgM+IgG-	studyset2	0.0310453	1.06475
Gal-3	LGALS3	P17931	Late phase, IgM-IgG+	studyset2	-0.0199442	1.29141
Gal-3	LGALS3	P17931	Seronegative, IgG-	studyset3	0.331066	1.10196
Gal-3	LGALS3	P17931	Seropositive, IgG+	studyset3	-0.00231317	1.08139
Gal-4	LGALS4	P56470	Seronegative, IgM-IgG-	studyset1	0.186813	1.57009
Gal-4	LGALS4	P56470	Seropositive, IgM+IgG+	studyset1	-0.225955	1.29992
Gal-4	LGALS4	P56470	Early phase, IgM+IgG-	studyset2	0.319495	1.24923
Gal-4	LGALS4	P56470	Late phase, IgM-IgG+	studyset2	-0.137723	1.096
Gal-4	LGALS4	P56470	Seronegative, IgG-	studyset3	-0.0784975	1.17511
Gal-4	LGALS4	P56470	Seropositive, IgG+	studyset3	-0.00812997	0.853993
HDGF	HDGF	P51858	Seronegative, IgM-IgG-	studyset1	0.608833	1.80735
HDGF	HDGF	P51858	Seropositive, IgM+IgG+	studyset1	-0.239486	1.80614
HDGF	HDGF	P51858	Early phase, IgM+IgG-	studyset2	0.365908	1.60284
HDGF	HDGF	P51858	Late phase, IgM-IgG+	studyset2	0.437348	1.679
HDGF	HDGF	P51858	Seronegative, IgG-	studyset3	-0.590888	1.38955
HDGF	HDGF	P51858	Seropositive, IgG+	studyset3	0.599852	1.62826
ICAM-2	ICAM2	P13598	Seronegative, IgM-IgG-	studyset1	0.332044	1.3431
ICAM-2	ICAM2	P13598	Seropositive, IgM+IgG+	studyset1	-0.0258454	1.19243
ICAM-2	ICAM2	P13598	Early phase, IgM+IgG-	studyset2	0.2338	0.866627
ICAM-2	ICAM2	P13598	Late phase, IgM-IgG+	studyset2	-0.00962415	1.2644
ICAM-2	ICAM2	P13598	Seronegative, IgG-	studyset3	0.102438	1.22529
ICAM-2	ICAM2	P13598	Seropositive, IgG+	studyset3	-0.0108059	1.55334
ICAM1	ICAM1	P05362	Seronegative, IgM-IgG-	studyset1	0.00522465	1.22809
ICAM1	ICAM1	P05362	Seropositive, IgM+IgG+	studyset1	-0.272359	1.23549
ICAM1	ICAM1	P05362	Early phase, IgM+IgG-	studyset2	0.0689556	1.51666
ICAM1	ICAM1	P05362	Late phase, IgM-IgG+	studyset2	-0.044788	1.19135
ICAM1	ICAM1	P05362	Seronegative, IgG-	studyset3	0.0530205	1.31442
ICAM1	ICAM1	P05362	Seropositive, IgG+	studyset3	0.017101	1.47793
ICAM3	ICAM3	P32942	Seronegative, IgM-IgG-	studyset1	-0.482891	1.39568
ICAM3	ICAM3	P32942	Seropositive, IgM+IgG+	studyset1	0.179933	1.4629
ICAM3	ICAM3	P32942	Early phase, IgM+IgG-	studyset2	0.357265	1.12848
ICAM3	ICAM3	P32942	Late phase, IgM-IgG+	studyset2	-0.222066	0.971534
ICAM3	ICAM3	P32942	Seronegative, IgG-	studyset3	0.169009	1.1733
ICAM3	ICAM3	P32942	Seropositive, IgG+	studyset3	0.0621785	1.40272
IGFBP-1	IGFBP1	P08833	Seronegative, IgM-IgG-	studyset1	-0.135174	1.14745
IGFBP-1	IGFBP1	P08833	Seropositive, IgM+IgG+	studyset1	-0.190261	1.3613
IGFBP-1	IGFBP1	P08833	Early phase, IgM+IgG-	studyset2	0.214716	0.788202
IGFBP-1	IGFBP1	P08833	Late phase, IgM-IgG+	studyset2	-0.0584387	1.53946
IGFBP-1	IGFBP1	P08833	Seronegative, IgG-	studyset3	0.0615125	1.25451
IGFBP-1	IGFBP1	P08833	Seropositive, IgG+	studyset3	0.115756	1.57359
IGFBP-2	IGFBP2	P18065	Seronegative, IgM-IgG-	studyset1	0.0427044	1.79928
IGFBP-2	IGFBP2	P18065	Seropositive, IgM+IgG+	studyset1	0.087219	1.06302
IGFBP-2	IGFBP2	P18065	Early phase, IgM+IgG-	studyset2	0.151344	1.32888
IGFBP-2	IGFBP2	P18065	Late phase, IgM-IgG+	studyset2	0.25881	1.60042
IGFBP-2	IGFBP2	P18065	Seronegative, IgG-	studyset3	0.293246	1.25908
IGFBP-2	IGFBP2	P18065	Seropositive, IgG+	studyset3	-0.378841	1.49037
IGFBP-7	IGFBP7	Q16270	Seronegative, IgM-IgG-	studyset1	-0.200696	0.989639
IGFBP-7	IGFBP7	Q16270	Seropositive, IgM+IgG+	studyset1	-0.0940112	1.5197
IGFBP-7	IGFBP7	Q16270	Early phase, IgM+IgG-	studyset2	0.110085	0.884746
IGFBP-7	IGFBP7	Q16270	Late phase, IgM-IgG+	studyset2	-0.0141055	1.03449
IGFBP-7	IGFBP7	Q16270	Seronegative, IgG-	studyset3	0.166424	1.02542
IGFBP-7	IGFBP7	Q16270	Seropositive, IgG+	studyset3	-0.0731892	0.966649
IGFBP3	IGFBP3	P17936	Seronegative, IgM-IgG-	studyset1	-0.00596205	1.15354
IGFBP3	IGFBP3	P17936	Seropositive, IgM+IgG+	studyset1	0.283744	1.61477
IGFBP3	IGFBP3	P17936	Early phase, IgM+IgG-	studyset2	-0.364258	1.29829
IGFBP3	IGFBP3	P17936	Late phase, IgM-IgG+	studyset2	0.303905	1.21917
IGFBP3	IGFBP3	P17936	Seronegative, IgG-	studyset3	0.278556	1.09862
IGFBP3	IGFBP3	P17936	Seropositive, IgG+	studyset3	-0.0595559	1.72974
IGFBP6	IGFBP6	P24592	Seronegative, IgM-IgG-	studyset1	-0.0409111	1.47512
IGFBP6	IGFBP6	P24592	Seropositive, IgM+IgG+	studyset1	0.172881	1.06009
IGFBP6	IGFBP6	P24592	Early phase, IgM+IgG-	studyset2	0.519307	2.00296
IGFBP6	IGFBP6	P24592	Late phase, IgM-IgG+	studyset2	-0.176999	1.50473
IGFBP6	IGFBP6	P24592	Seronegative, IgG-	studyset3	0.111549	1.19535
IGFBP6	IGFBP6	P24592	Seropositive, IgG+	studyset3	-0.0802355	1.04209
IGFBPL1	IGFBPL1	Q8WX77	Seronegative, IgM-IgG-	studyset1	-0.38261	1.52012
IGFBPL1	IGFBPL1	Q8WX77	Seropositive, IgM+IgG+	studyset1	0.05204	1.07392
IGFBPL1	IGFBPL1	Q8WX77	Early phase, IgM+IgG-	studyset2	-0.116256	0.670345
IGFBPL1	IGFBPL1	Q8WX77	Late phase, IgM-IgG+	studyset2	-0.122152	1.00308
IGFBPL1	IGFBPL1	Q8WX77	Seronegative, IgG-	studyset3	-0.0429638	1.15594
IGFBPL1	IGFBPL1	Q8WX77	Seropositive, IgG+	studyset3	-0.0374871	1.24651
IGLC2	IGLC2	P0DOY2	Seronegative, IgM-IgG-	studyset1	0.060322	0.970804
IGLC2	IGLC2	P0DOY2	Seropositive, IgM+IgG+	studyset1	0.194506	1.61524
IGLC2	IGLC2	P0DOY2	Early phase, IgM+IgG-	studyset2	0.189142	1.11389
IGLC2	IGLC2	P0DOY2	Late phase, IgM-IgG+	studyset2	0.0624463	1.34004
IGLC2	IGLC2	P0DOY2	Seronegative, IgG-	studyset3	0.230642	1.3448
IGLC2	IGLC2	P0DOY2	Seropositive, IgG+	studyset3	-0.0707572	1.17364
IL-17RA	IL17RA	Q96F46	Seronegative, IgM-IgG-	studyset1	-0.014072	1.06111
IL-17RA	IL17RA	Q96F46	Seropositive, IgM+IgG+	studyset1	-0.0742124	1.12801
IL-17RA	IL17RA	Q96F46	Early phase, IgM+IgG-	studyset2	0.0135716	1.28622
IL-17RA	IL17RA	Q96F46	Late phase, IgM-IgG+	studyset2	0.0336291	1.09266
IL-17RA	IL17RA	Q96F46	Seronegative, IgG-	studyset3	-0.0493607	1.08515
IL-17RA	IL17RA	Q96F46	Seropositive, IgG+	studyset3	0.265429	1.23887
IL-18BP	IL18BP	O95998	Seronegative, IgM-IgG-	studyset1	-0.0112681	1.12328
IL-18BP	IL18BP	O95998	Seropositive, IgM+IgG+	studyset1	-0.12937	0.824914
IL-18BP	IL18BP	O95998	Early phase, IgM+IgG-	studyset2	-0.0604918	1.45051
IL-18BP	IL18BP	O95998	Late phase, IgM-IgG+	studyset2	-0.167372	1.39023
IL-18BP	IL18BP	O95998	Seronegative, IgG-	studyset3	0.0678108	1.16513
IL-18BP	IL18BP	O95998	Seropositive, IgG+	studyset3	-0.466695	1.22093
IL-1RT1	IL1R1	P14778	Seronegative, IgM-IgG-	studyset1	-0.0318027	1.21
IL-1RT1	IL1R1	P14778	Seropositive, IgM+IgG+	studyset1	0.177966	1.19132
IL-1RT1	IL1R1	P14778	Early phase, IgM+IgG-	studyset2	0.187372	0.82216
IL-1RT1	IL1R1	P14778	Late phase, IgM-IgG+	studyset2	-0.0349911	1.20778
IL-1RT1	IL1R1	P14778	Seronegative, IgG-	studyset3	0.0242551	1.55399
IL-1RT1	IL1R1	P14778	Seropositive, IgG+	studyset3	0.0781095	1.30321
IL-1RT2	IL1R2	P27930	Seronegative, IgM-IgG-	studyset1	0.183716	1.00398
IL-1RT2	IL1R2	P27930	Seropositive, IgM+IgG+	studyset1	0.0490725	1.2194
IL-1RT2	IL1R2	P27930	Early phase, IgM+IgG-	studyset2	-0.180529	1.22283
IL-1RT2	IL1R2	P27930	Late phase, IgM-IgG+	studyset2	-0.125783	1.21651
IL-1RT2	IL1R2	P27930	Seronegative, IgG-	studyset3	0.180728	1.16858
IL-1RT2	IL1R2	P27930	Seropositive, IgG+	studyset3	-0.144532	1.32093
IL-6RA	IL6R	P08887	Seronegative, IgM-IgG-	studyset1	0.0552655	1.79527
IL-6RA	IL6R	P08887	Seropositive, IgM+IgG+	studyset1	0.171105	1.42717
IL-6RA	IL6R	P08887	Early phase, IgM+IgG-	studyset2	-0.48107	1.65481
IL-6RA	IL6R	P08887	Late phase, IgM-IgG+	studyset2	0.047022	1.36825
IL-6RA	IL6R	P08887	Seronegative, IgG-	studyset3	0.0265806	1.2089
IL-6RA	IL6R	P08887	Seropositive, IgG+	studyset3	0.201211	1.61119
IL2-RA	IL2RA	P01589	Seronegative, IgM-IgG-	studyset1	-0.132737	1.2318
IL2-RA	IL2RA	P01589	Seropositive, IgM+IgG+	studyset1	0.369354	1.31808
IL2-RA	IL2RA	P01589	Early phase, IgM+IgG-	studyset2	-0.145248	0.965046
IL2-RA	IL2RA	P01589	Late phase, IgM-IgG+	studyset2	-0.184727	1.02133
IL2-RA	IL2RA	P01589	Seronegative, IgG-	studyset3	0.0723537	1.31472
IL2-RA	IL2RA	P01589	Seropositive, IgG+	studyset3	0.0740381	1.00072
IL7R	IL7R	P16871	Seronegative, IgM-IgG-	studyset1	-0.0345227	1.37233
IL7R	IL7R	P16871	Seropositive, IgM+IgG+	studyset1	-0.263817	1.32017
IL7R	IL7R	P16871	Early phase, IgM+IgG-	studyset2	0.339593	1.62467
IL7R	IL7R	P16871	Late phase, IgM-IgG+	studyset2	-0.178298	1.20437
IL7R	IL7R	P16871	Seronegative, IgG-	studyset3	0.0933783	1.44888
IL7R	IL7R	P16871	Seropositive, IgG+	studyset3	-0.00820624	1.26031
ITGAM	ITGAM	P11215	Seronegative, IgM-IgG-	studyset1	0.174903	1.59054
ITGAM	ITGAM	P11215	Seropositive, IgM+IgG+	studyset1	-0.00868797	1.21377
ITGAM	ITGAM	P11215	Early phase, IgM+IgG-	studyset2	-0.0245697	1.16596
ITGAM	ITGAM	P11215	Late phase, IgM-IgG+	studyset2	0.0224539	1.57486
ITGAM	ITGAM	P11215	Seronegative, IgG-	studyset3	0.0556693	1.47612
ITGAM	ITGAM	P11215	Seropositive, IgG+	studyset3	-0.0831961	0.970513
ITGB2	ITGB2	P05107	Seronegative, IgM-IgG-	studyset1	0.14519	1.1505
ITGB2	ITGB2	P05107	Seropositive, IgM+IgG+	studyset1	-0.117842	1.15363
ITGB2	ITGB2	P05107	Early phase, IgM+IgG-	studyset2	0.28445	1.00696
ITGB2	ITGB2	P05107	Late phase, IgM-IgG+	studyset2	0.126875	0.939347
ITGB2	ITGB2	P05107	Seronegative, IgG-	studyset3	-0.193358	1.44564
ITGB2	ITGB2	P05107	Seropositive, IgG+	studyset3	-0.0835379	0.833223
JAM-A	F11R	Q9Y624	Seronegative, IgM-IgG-	studyset1	0.0732614	1.08487
JAM-A	F11R	Q9Y624	Seropositive, IgM+IgG+	studyset1	0.101441	0.973613
JAM-A	F11R	Q9Y624	Early phase, IgM+IgG-	studyset2	0.0820765	0.961746
JAM-A	F11R	Q9Y624	Late phase, IgM-IgG+	studyset2	0.0368003	1.31797
JAM-A	F11R	Q9Y624	Seronegative, IgG-	studyset3	0.22738	1.01889
JAM-A	F11R	Q9Y624	Seropositive, IgG+	studyset3	-0.0779051	1.09253
KIT	KIT	P10721	Seronegative, IgM-IgG-	studyset1	0.0823128	1.03561
KIT	KIT	P10721	Seropositive, IgM+IgG+	studyset1	0.196304	1.0099
KIT	KIT	P10721	Early phase, IgM+IgG-	studyset2	-0.394445	1.62352
KIT	KIT	P10721	Late phase, IgM-IgG+	studyset2	-0.0772192	1.47798
KIT	KIT	P10721	Seronegative, IgG-	studyset3	0.142732	1.45652
KIT	KIT	P10721	Seropositive, IgG+	studyset3	0.168331	1.46001
KLK10	KLK10	O43240	Seronegative, IgM-IgG-	studyset1	-0.288435	1.15752
KLK10	KLK10	O43240	Seropositive, IgM+IgG+	studyset1	0.0870695	0.84865
KLK10	KLK10	O43240	Early phase, IgM+IgG-	studyset2	-0.0187744	1.332
KLK10	KLK10	O43240	Late phase, IgM-IgG+	studyset2	-0.341319	1.3379
KLK10	KLK10	O43240	Seronegative, IgG-	studyset3	0.300289	1.27817
KLK10	KLK10	O43240	Seropositive, IgG+	studyset3	-0.261652	1.22918
KLK6	KLK6	Q92876	Seronegative, IgM-IgG-	studyset1	-0.182206	1.07897
KLK6	KLK6	Q92876	Seropositive, IgM+IgG+	studyset1	-0.0200078	1.46407
KLK6	KLK6	Q92876	Early phase, IgM+IgG-	studyset2	-0.180967	0.87663
KLK6	KLK6	Q92876	Late phase, IgM-IgG+	studyset2	0.138435	1.18796
KLK6	KLK6	Q92876	Seronegative, IgG-	studyset3	0.113933	0.999445
KLK6	KLK6	Q92876	Seropositive, IgG+	studyset3	-0.287727	1.41448
KYAT1	KYAT1	Q16773	Seronegative, IgM-IgG-	studyset1	0.176843	1.28252
KYAT1	KYAT1	Q16773	Seropositive, IgM+IgG+	studyset1	-0.316765	1.2255
KYAT1	KYAT1	Q16773	Early phase, IgM+IgG-	studyset2	0.0372533	1.00747
KYAT1	KYAT1	Q16773	Late phase, IgM-IgG+	studyset2	0.24242	1.34563
KYAT1	KYAT1	Q16773	Seronegative, IgG-	studyset3	-0.262409	1.14194
KYAT1	KYAT1	Q16773	Seropositive, IgG+	studyset3	0.189486	1.42928
LCN2	LCN2	P80188	Seronegative, IgM-IgG-	studyset1	0.0606546	1.44145
LCN2	LCN2	P80188	Seropositive, IgM+IgG+	studyset1	-0.163903	1.18717
LCN2	LCN2	P80188	Early phase, IgM+IgG-	studyset2	0.0391732	1.46884
LCN2	LCN2	P80188	Late phase, IgM-IgG+	studyset2	-0.0581981	1.41124
LCN2	LCN2	P80188	Seronegative, IgG-	studyset3	-0.0744877	0.854577
LCN2	LCN2	P80188	Seropositive, IgG+	studyset3	-0.059441	1.30333
LDL receptor	LDLR	P01130	Seronegative, IgM-IgG-	studyset1	-0.0955066	0.89889
LDL receptor	LDLR	P01130	Seropositive, IgM+IgG+	studyset1	-0.0492389	1.00869
LDL receptor	LDLR	P01130	Early phase, IgM+IgG-	studyset2	-0.192437	1.38288
LDL receptor	LDLR	P01130	Late phase, IgM-IgG+	studyset2	-0.060872	1.1238
LDL receptor	LDLR	P01130	Seronegative, IgG-	studyset3	0.198896	1.34046
LDL receptor	LDLR	P01130	Seropositive, IgG+	studyset3	0.133659	1.457
LILRA5	LILRA5	A6NI73	Seronegative, IgM-IgG-	studyset1	-0.35263	1.09802
LILRA5	LILRA5	A6NI73	Seropositive, IgM+IgG+	studyset1	-0.129705	1.05752
LILRA5	LILRA5	A6NI73	Early phase, IgM+IgG-	studyset2	0.0161541	1.19914
LILRA5	LILRA5	A6NI73	Late phase, IgM-IgG+	studyset2	-0.0979357	1.18424
LILRA5	LILRA5	A6NI73	Seronegative, IgG-	studyset3	-0.155571	1.15458
LILRA5	LILRA5	A6NI73	Seropositive, IgG+	studyset3	-0.110771	0.988953
LILRB1	LILRB1	Q8NHL6	Seronegative, IgM-IgG-	studyset1	-0.297388	0.857336
LILRB1	LILRB1	Q8NHL6	Seropositive, IgM+IgG+	studyset1	0.371598	1.46282
LILRB1	LILRB1	Q8NHL6	Early phase, IgM+IgG-	studyset2	0.482183	1.56372
LILRB1	LILRB1	Q8NHL6	Late phase, IgM-IgG+	studyset2	-0.116946	1.50273
LILRB1	LILRB1	Q8NHL6	Seronegative, IgG-	studyset3	0.143104	1.24161
LILRB1	LILRB1	Q8NHL6	Seropositive, IgG+	studyset3	0.00405784	1.14601
LILRB2	LILRB2	Q8N423	Seronegative, IgM-IgG-	studyset1	0.0257722	1.5203
LILRB2	LILRB2	Q8N423	Seropositive, IgM+IgG+	studyset1	0.231063	0.782185
LILRB2	LILRB2	Q8N423	Early phase, IgM+IgG-	studyset2	0.135186	1.25644
LILRB2	LILRB2	Q8N423	Late phase, IgM-IgG+	studyset2	-0.226735	1.08281
LILRB2	LILRB2	Q8N423	Seronegative, IgG-	studyset3	0.194667	1.30188
LILRB2	LILRB2	Q8N423	Seropositive, IgG+	studyset3	-0.165183	1.1743
LILRB5	LILRB5	O75023	Seronegative, IgM-IgG-	studyset1	0.0522691	0.916005
LILRB5	LILRB5	O75023	Seropositive, IgM+IgG+	studyset1	0.122068	1.08491
LILRB5	LILRB5	O75023	Early phase, IgM+IgG-	studyset2	0.0183869	1.95143
LILRB5	LILRB5	O75023	Late phase, IgM-IgG+	studyset2	0.167109	0.900569
LILRB5	LILRB5	O75023	Seronegative, IgG-	studyset3	0.204713	0.914919
LILRB5	LILRB5	O75023	Seropositive, IgG+	studyset3	-0.00287433	1.3287
LRIG1	LRIG1	Q96JA1	Seronegative, IgM-IgG-	studyset1	-0.29847	0.863942
LRIG1	LRIG1	Q96JA1	Seropositive, IgM+IgG+	studyset1	0.199675	1.41177
LRIG1	LRIG1	Q96JA1	Early phase, IgM+IgG-	studyset2	0.232851	0.744107
LRIG1	LRIG1	Q96JA1	Late phase, IgM-IgG+	studyset2	-0.168651	1.42604
LRIG1	LRIG1	Q96JA1	Seronegative, IgG-	studyset3	-0.0970521	1.28383
LRIG1	LRIG1	Q96JA1	Seropositive, IgG+	studyset3	0.353608	1.25656
LRP11	LRP11	Q86VZ4	Seronegative, IgM-IgG-	studyset1	-0.135885	0.826661
LRP11	LRP11	Q86VZ4	Seropositive, IgM+IgG+	studyset1	-0.0230653	1.36647
LRP11	LRP11	Q86VZ4	Early phase, IgM+IgG-	studyset2	0.347795	1.67521
LRP11	LRP11	Q86VZ4	Late phase, IgM-IgG+	studyset2	-0.181419	1.13954
LRP11	LRP11	Q86VZ4	Seronegative, IgG-	studyset3	-0.075132	1.27512
LRP11	LRP11	Q86VZ4	Seropositive, IgG+	studyset3	0.156138	1.07057
LTBR	LTBR	P36941	Seronegative, IgM-IgG-	studyset1	-0.0506437	1.42576
LTBR	LTBR	P36941	Seropositive, IgM+IgG+	studyset1	-0.245172	1.33088
LTBR	LTBR	P36941	Early phase, IgM+IgG-	studyset2	0.238545	1.27965
LTBR	LTBR	P36941	Late phase, IgM-IgG+	studyset2	0.0699086	1.22952
LTBR	LTBR	P36941	Seronegative, IgG-	studyset3	0.155712	1.724
LTBR	LTBR	P36941	Seropositive, IgG+	studyset3	-0.179303	1.5329
LYVE1	LYVE1	Q9Y5Y7	Seronegative, IgM-IgG-	studyset1	0.0108696	1.03614
LYVE1	LYVE1	Q9Y5Y7	Seropositive, IgM+IgG+	studyset1	0.0151674	1.36235
LYVE1	LYVE1	Q9Y5Y7	Early phase, IgM+IgG-	studyset2	0.191114	0.995818
LYVE1	LYVE1	Q9Y5Y7	Late phase, IgM-IgG+	studyset2	0.0416366	1.15343
LYVE1	LYVE1	Q9Y5Y7	Seronegative, IgG-	studyset3	0.0849545	1.25237
LYVE1	LYVE1	Q9Y5Y7	Seropositive, IgG+	studyset3	0.148973	1.26207
MB	MB	P02144	Seronegative, IgM-IgG-	studyset1	-0.255973	1.05913
MB	MB	P02144	Seropositive, IgM+IgG+	studyset1	0.00146492	1.53755
MB	MB	P02144	Early phase, IgM+IgG-	studyset2	-0.0596841	1.1357
MB	MB	P02144	Late phase, IgM-IgG+	studyset2	-0.110965	0.920678
MB	MB	P02144	Seronegative, IgG-	studyset3	-0.0471837	1.21654
MB	MB	P02144	Seropositive, IgG+	studyset3	-0.0947829	1.22618
MBL2	MBL2	P11226	Seronegative, IgM-IgG-	studyset1	-0.264053	0.859986
MBL2	MBL2	P11226	Seropositive, IgM+IgG+	studyset1	0.166471	1.43679
MBL2	MBL2	P11226	Early phase, IgM+IgG-	studyset2	0.166342	1.52171
MBL2	MBL2	P11226	Late phase, IgM-IgG+	studyset2	-0.106837	1.23286
MBL2	MBL2	P11226	Seronegative, IgG-	studyset3	0.178283	1.38603
MBL2	MBL2	P11226	Seropositive, IgG+	studyset3	0.292702	1.47058
MCFD2	MCFD2	Q8NI22	Seronegative, IgM-IgG-	studyset1	-0.269318	0.864065
MCFD2	MCFD2	Q8NI22	Seropositive, IgM+IgG+	studyset1	0.019144	1.23904
MCFD2	MCFD2	Q8NI22	Early phase, IgM+IgG-	studyset2	-0.284156	0.934119
MCFD2	MCFD2	Q8NI22	Late phase, IgM-IgG+	studyset2	0.145078	0.681865
MCFD2	MCFD2	Q8NI22	Seronegative, IgG-	studyset3	0.128878	1.28764
MCFD2	MCFD2	Q8NI22	Seropositive, IgG+	studyset3	-0.384594	1.49773
MCP-1	CCL2	P13500	Seronegative, IgM-IgG-	studyset1	0.147836	0.956996
MCP-1	CCL2	P13500	Seropositive, IgM+IgG+	studyset1	0.0721231	1.3894
MCP-1	CCL2	P13500	Early phase, IgM+IgG-	studyset2	-0.0413434	1.21499
MCP-1	CCL2	P13500	Late phase, IgM-IgG+	studyset2	0.163953	0.889694
MCP-1	CCL2	P13500	Seronegative, IgG-	studyset3	0.0815987	1.185
MCP-1	CCL2	P13500	Seropositive, IgG+	studyset3	-0.108354	1.48601
MEGF9	MEGF9	Q9H1U4	Seronegative, IgM-IgG-	studyset1	-0.315489	1.34858
MEGF9	MEGF9	Q9H1U4	Seropositive, IgM+IgG+	studyset1	0.106572	1.28936
MEGF9	MEGF9	Q9H1U4	Early phase, IgM+IgG-	studyset2	-0.116748	1.15884
MEGF9	MEGF9	Q9H1U4	Late phase, IgM-IgG+	studyset2	0.0638733	1.04133
MEGF9	MEGF9	Q9H1U4	Seronegative, IgG-	studyset3	0.0810996	0.961286
MEGF9	MEGF9	Q9H1U4	Seropositive, IgG+	studyset3	-0.149823	1.09382
MEP1B	MEP1B	Q16820	Seronegative, IgM-IgG-	studyset1	0.380506	1.41252
MEP1B	MEP1B	Q16820	Seropositive, IgM+IgG+	studyset1	-0.0160434	1.08072
MEP1B	MEP1B	Q16820	Early phase, IgM+IgG-	studyset2	0.135843	1.89236
MEP1B	MEP1B	Q16820	Late phase, IgM-IgG+	studyset2	0.146527	1.44126
MEP1B	MEP1B	Q16820	Seronegative, IgG-	studyset3	-0.106396	1.54816
MEP1B	MEP1B	Q16820	Seropositive, IgG+	studyset3	0.271277	1.1737
MEPE	MEPE	Q9NQ76	Seronegative, IgM-IgG-	studyset1	0.113114	1.62778
MEPE	MEPE	Q9NQ76	Seropositive, IgM+IgG+	studyset1	0.066807	1.00897
MEPE	MEPE	Q9NQ76	Early phase, IgM+IgG-	studyset2	0.151547	1.39249
MEPE	MEPE	Q9NQ76	Late phase, IgM-IgG+	studyset2	0.0742332	1.32745
MEPE	MEPE	Q9NQ76	Seronegative, IgG-	studyset3	-0.19277	1.70879
MEPE	MEPE	Q9NQ76	Seropositive, IgG+	studyset3	0.179318	1.02018
MET	MET	P08581	Seronegative, IgM-IgG-	studyset1	-0.0745351	1.20187
MET	MET	P08581	Seropositive, IgM+IgG+	studyset1	0.0104917	0.902606
MET	MET	P08581	Early phase, IgM+IgG-	studyset2	0.38598	1.46061
MET	MET	P08581	Late phase, IgM-IgG+	studyset2	-0.276771	1.01658
MET	MET	P08581	Seronegative, IgG-	studyset3	-0.00610722	0.892584
MET	MET	P08581	Seropositive, IgG+	studyset3	0.109742	1.39608
METRNL	METRNL	Q641Q3	Seronegative, IgM-IgG-	studyset1	0.0180136	0.923361
METRNL	METRNL	Q641Q3	Seropositive, IgM+IgG+	studyset1	0.173163	1.32471
METRNL	METRNL	Q641Q3	Early phase, IgM+IgG-	studyset2	0.123192	1.43885
METRNL	METRNL	Q641Q3	Late phase, IgM-IgG+	studyset2	-0.123926	1.51035
METRNL	METRNL	Q641Q3	Seronegative, IgG-	studyset3	-0.010869	1.32757
METRNL	METRNL	Q641Q3	Seropositive, IgG+	studyset3	0.133848	1.50171
MFAP5	MFAP5	Q13361	Seronegative, IgM-IgG-	studyset1	-0.0167097	1.29073
MFAP5	MFAP5	Q13361	Seropositive, IgM+IgG+	studyset1	0.0649537	0.973833
MFAP5	MFAP5	Q13361	Early phase, IgM+IgG-	studyset2	-0.0913435	1.31486
MFAP5	MFAP5	Q13361	Late phase, IgM-IgG+	studyset2	-0.106158	1.21776
MFAP5	MFAP5	Q13361	Seronegative, IgG-	studyset3	0.145846	1.05721
MFAP5	MFAP5	Q13361	Seropositive, IgG+	studyset3	-0.306234	1.25409
MMP-2	MMP2	P08253	Seronegative, IgM-IgG-	studyset1	-0.154164	0.966924
MMP-2	MMP2	P08253	Seropositive, IgM+IgG+	studyset1	0.279559	1.14017
MMP-2	MMP2	P08253	Early phase, IgM+IgG-	studyset2	-0.141351	1.49477
MMP-2	MMP2	P08253	Late phase, IgM-IgG+	studyset2	-0.132329	1.26853
MMP-2	MMP2	P08253	Seronegative, IgG-	studyset3	-0.0678035	1.36281
MMP-2	MMP2	P08253	Seropositive, IgG+	studyset3	0.147987	1.31379
MMP-3	MMP3	P08254	Seronegative, IgM-IgG-	studyset1	-0.44652	1.47557
MMP-3	MMP3	P08254	Seropositive, IgM+IgG+	studyset1	0.390461	1.194
MMP-3	MMP3	P08254	Early phase, IgM+IgG-	studyset2	-0.141714	1.13082
MMP-3	MMP3	P08254	Late phase, IgM-IgG+	studyset2	0.00140109	0.914084
MMP-3	MMP3	P08254	Seronegative, IgG-	studyset3	0.113533	1.31981
MMP-3	MMP3	P08254	Seropositive, IgG+	studyset3	0.00819413	1.27862
MMP-9	MMP9	P14780	Seronegative, IgM-IgG-	studyset1	0.112839	0.966443
MMP-9	MMP9	P14780	Seropositive, IgM+IgG+	studyset1	0.0632239	1.05335
MMP-9	MMP9	P14780	Early phase, IgM+IgG-	studyset2	-0.0786306	1.12677
MMP-9	MMP9	P14780	Late phase, IgM-IgG+	studyset2	0.147272	1.18322
MMP-9	MMP9	P14780	Seronegative, IgG-	studyset3	-0.100056	1.23215
MMP-9	MMP9	P14780	Seropositive, IgG+	studyset3	0.242599	1.36511
MPO	MPO	P05164	Seronegative, IgM-IgG-	studyset1	-0.0279389	1.41681
MPO	MPO	P05164	Seropositive, IgM+IgG+	studyset1	-0.0120747	1.36653
MPO	MPO	P05164	Early phase, IgM+IgG-	studyset2	-0.078702	1.78281
MPO	MPO	P05164	Late phase, IgM-IgG+	studyset2	-0.00877128	1.40518
MPO	MPO	P05164	Seronegative, IgG-	studyset3	0.0926198	0.908937
MPO	MPO	P05164	Seropositive, IgG+	studyset3	0.0548496	1.34673
NADK	NADK	O95544	Seronegative, IgM-IgG-	studyset1	0.165193	1.42546
NADK	NADK	O95544	Seropositive, IgM+IgG+	studyset1	-0.139541	0.937809
NADK	NADK	O95544	Early phase, IgM+IgG-	studyset2	-0.0987036	1.25929
NADK	NADK	O95544	Late phase, IgM-IgG+	studyset2	0.287263	1.08946
NADK	NADK	O95544	Seronegative, IgG-	studyset3	-0.0763836	1.34787
NADK	NADK	O95544	Seropositive, IgG+	studyset3	0.132868	0.910825
NCAM1	NCAM1	P13591	Seronegative, IgM-IgG-	studyset1	-0.1171	1.40048
NCAM1	NCAM1	P13591	Seropositive, IgM+IgG+	studyset1	0.209335	1.24771
NCAM1	NCAM1	P13591	Early phase, IgM+IgG-	studyset2	-0.0833834	0.907871
NCAM1	NCAM1	P13591	Late phase, IgM-IgG+	studyset2	0.0265819	1.27435
NCAM1	NCAM1	P13591	Seronegative, IgG-	studyset3	-0.225319	1.14948
NCAM1	NCAM1	P13591	Seropositive, IgG+	studyset3	-0.121334	1.44375
NECTIN2	NECTIN2	Q92692	Seronegative, IgM-IgG-	studyset1	-0.123966	1.12299
NECTIN2	NECTIN2	Q92692	Seropositive, IgM+IgG+	studyset1	0.0628489	1.60155
NECTIN2	NECTIN2	Q92692	Early phase, IgM+IgG-	studyset2	-0.264159	1.37868
NECTIN2	NECTIN2	Q92692	Late phase, IgM-IgG+	studyset2	-0.106592	1.47681
NECTIN2	NECTIN2	Q92692	Seronegative, IgG-	studyset3	0.000926729	1.39606
NECTIN2	NECTIN2	Q92692	Seropositive, IgG+	studyset3	0.12716	0.999744
NID1	NID1	P14543	Seronegative, IgM-IgG-	studyset1	-0.0220376	0.940012
NID1	NID1	P14543	Seropositive, IgM+IgG+	studyset1	0.0670021	1.44691
NID1	NID1	P14543	Early phase, IgM+IgG-	studyset2	-0.252838	1.50281
NID1	NID1	P14543	Late phase, IgM-IgG+	studyset2	0.239687	1.1903
NID1	NID1	P14543	Seronegative, IgG-	studyset3	0.311992	1.15983
NID1	NID1	P14543	Seropositive, IgG+	studyset3	-0.190667	1.52716
NOMO1	NOMO1	Q15155	Seronegative, IgM-IgG-	studyset1	0.00383906	1.40456
NOMO1	NOMO1	Q15155	Seropositive, IgM+IgG+	studyset1	0.130726	1.30924
NOMO1	NOMO1	Q15155	Early phase, IgM+IgG-	studyset2	0.0709895	0.872908
NOMO1	NOMO1	Q15155	Late phase, IgM-IgG+	studyset2	-0.182429	1.51451
NOMO1	NOMO1	Q15155	Seronegative, IgG-	studyset3	0.0449467	1.29772
NOMO1	NOMO1	Q15155	Seropositive, IgG+	studyset3	-0.114488	1.21698
NOTCH1	NOTCH1	P46531	Seronegative, IgM-IgG-	studyset1	0.158284	1.90857
NOTCH1	NOTCH1	P46531	Seropositive, IgM+IgG+	studyset1	-0.0886278	1.20118
NOTCH1	NOTCH1	P46531	Early phase, IgM+IgG-	studyset2	0.199755	0.918579
NOTCH1	NOTCH1	P46531	Late phase, IgM-IgG+	studyset2	0.121654	1.21413
NOTCH1	NOTCH1	P46531	Seronegative, IgG-	studyset3	0.135584	1.27471
NOTCH1	NOTCH1	P46531	Seropositive, IgG+	studyset3	0.0619319	1.4375
NPDC1	NPDC1	Q9NQX5	Seronegative, IgM-IgG-	studyset1	-0.138064	0.896039
NPDC1	NPDC1	Q9NQX5	Seropositive, IgM+IgG+	studyset1	-0.0562438	1.20146
NPDC1	NPDC1	Q9NQX5	Early phase, IgM+IgG-	studyset2	-0.0384236	1.19325
NPDC1	NPDC1	Q9NQX5	Late phase, IgM-IgG+	studyset2	-0.149017	0.946882
NPDC1	NPDC1	Q9NQX5	Seronegative, IgG-	studyset3	-0.0134156	1.3393
NPDC1	NPDC1	Q9NQX5	Seropositive, IgG+	studyset3	-0.20272	1.46206
NPTXR	NPTXR	O95502	Seronegative, IgM-IgG-	studyset1	-0.193968	0.830408
NPTXR	NPTXR	O95502	Seropositive, IgM+IgG+	studyset1	-0.105092	1.0194
NPTXR	NPTXR	O95502	Early phase, IgM+IgG-	studyset2	-0.0349702	0.760158
NPTXR	NPTXR	O95502	Late phase, IgM-IgG+	studyset2	-0.240762	1.15755
NPTXR	NPTXR	O95502	Seronegative, IgG-	studyset3	-0.131992	0.966232
NPTXR	NPTXR	O95502	Seropositive, IgG+	studyset3	-0.120048	1.29232
NQO2	NQO2	P16083	Seronegative, IgM-IgG-	studyset1	0.249768	1.55146
NQO2	NQO2	P16083	Seropositive, IgM+IgG+	studyset1	0.438124	1.1412
NQO2	NQO2	P16083	Early phase, IgM+IgG-	studyset2	0.11452	1.66024
NQO2	NQO2	P16083	Late phase, IgM-IgG+	studyset2	0.287642	0.665099
NQO2	NQO2	P16083	Seronegative, IgG-	studyset3	0.296894	0.905468
NQO2	NQO2	P16083	Seropositive, IgG+	studyset3	0.259236	1.00913
NRP1	NRP1	O14786	Seronegative, IgM-IgG-	studyset1	-0.0249596	1.17365
NRP1	NRP1	O14786	Seropositive, IgM+IgG+	studyset1	0.0624474	0.928704
NRP1	NRP1	O14786	Early phase, IgM+IgG-	studyset2	0.236985	0.940476
NRP1	NRP1	O14786	Late phase, IgM-IgG+	studyset2	-0.0607772	1.54552
NRP1	NRP1	O14786	Seronegative, IgG-	studyset3	0.0158582	1.63302
NRP1	NRP1	O14786	Seropositive, IgG+	studyset3	-0.043894	1.15188
NT-proBNP		NA	Seronegative, IgM-IgG-	studyset1	0.0485836	1.29103
NT-proBNP		NA	Seropositive, IgM+IgG+	studyset1	-0.102743	0.897432
NT-proBNP		NA	Early phase, IgM+IgG-	studyset2	0.0516236	0.857658
NT-proBNP		NA	Late phase, IgM-IgG+	studyset2	-0.0678282	1.5515
NT-proBNP		NA	Seronegative, IgG-	studyset3	-0.109787	1.10345
NT-proBNP		NA	Seropositive, IgG+	studyset3	0.134008	1.16719
Notch 3	NOTCH3	Q9UM47	Seronegative, IgM-IgG-	studyset1	-0.239134	1.09364
Notch 3	NOTCH3	Q9UM47	Seropositive, IgM+IgG+	studyset1	0.154274	1.09948
Notch 3	NOTCH3	Q9UM47	Early phase, IgM+IgG-	studyset2	-0.0344977	0.882673
Notch 3	NOTCH3	Q9UM47	Late phase, IgM-IgG+	studyset2	-0.0060625	0.949263
Notch 3	NOTCH3	Q9UM47	Seronegative, IgG-	studyset3	0.00817339	1.36442
Notch 3	NOTCH3	Q9UM47	Seropositive, IgG+	studyset3	0.133384	1.31866
OPG	TNFRSF11B	O00300	Seronegative, IgM-IgG-	studyset1	0.152049	1.10262
OPG	TNFRSF11B	O00300	Seropositive, IgM+IgG+	studyset1	0.0077288	1.62803
OPG	TNFRSF11B	O00300	Early phase, IgM+IgG-	studyset2	0.491859	0.981301
OPG	TNFRSF11B	O00300	Late phase, IgM-IgG+	studyset2	-0.167505	1.36832
OPG	TNFRSF11B	O00300	Seronegative, IgG-	studyset3	0.0185637	1.21179
OPG	TNFRSF11B	O00300	Seropositive, IgG+	studyset3	-0.0846458	1.30246
OPN	SPP1	P10451	Seronegative, IgM-IgG-	studyset1	0.024092	1.18822
OPN	SPP1	P10451	Seropositive, IgM+IgG+	studyset1	0.0883606	1.10822
OPN	SPP1	P10451	Early phase, IgM+IgG-	studyset2	0.125561	1.15902
OPN	SPP1	P10451	Late phase, IgM-IgG+	studyset2	0.135541	1.17255
OPN	SPP1	P10451	Seronegative, IgG-	studyset3	-0.087977	1.24735
OPN	SPP1	P10451	Seropositive, IgG+	studyset3	-0.0357662	1.11996
OSMR	OSMR	Q99650	Seronegative, IgM-IgG-	studyset1	-0.090556	1.24016
OSMR	OSMR	Q99650	Seropositive, IgM+IgG+	studyset1	0.129119	1.29585
OSMR	OSMR	Q99650	Early phase, IgM+IgG-	studyset2	-0.212263	1.58416
OSMR	OSMR	Q99650	Late phase, IgM-IgG+	studyset2	-0.0950403	0.990544
OSMR	OSMR	Q99650	Seronegative, IgG-	studyset3	-0.13623	1.07164
OSMR	OSMR	Q99650	Seropositive, IgG+	studyset3	0.234555	1.38931
PAG1	PAG1	Q9NWQ8	Seronegative, IgM-IgG-	studyset1	0.108365	1.56033
PAG1	PAG1	Q9NWQ8	Seropositive, IgM+IgG+	studyset1	0.0833799	1.08804
PAG1	PAG1	Q9NWQ8	Early phase, IgM+IgG-	studyset2	-0.227997	1.63318
PAG1	PAG1	Q9NWQ8	Late phase, IgM-IgG+	studyset2	0.0251231	1.37474
PAG1	PAG1	Q9NWQ8	Seronegative, IgG-	studyset3	-0.09611	1.06772
PAG1	PAG1	Q9NWQ8	Seropositive, IgG+	studyset3	-0.00557599	1.30994
PAI	SERPINE1	P05121	Seronegative, IgM-IgG-	studyset1	0.261447	1.23677
PAI	SERPINE1	P05121	Seropositive, IgM+IgG+	studyset1	-0.10275	1.17809
PAI	SERPINE1	P05121	Early phase, IgM+IgG-	studyset2	0.0655435	1.24614
PAI	SERPINE1	P05121	Late phase, IgM-IgG+	studyset2	0.00994088	0.789412
PAI	SERPINE1	P05121	Seronegative, IgG-	studyset3	0.276973	1.10108
PAI	SERPINE1	P05121	Seropositive, IgG+	studyset3	-0.260924	1.2472
PAM	PAM	P19021	Seronegative, IgM-IgG-	studyset1	-0.102745	0.859506
PAM	PAM	P19021	Seropositive, IgM+IgG+	studyset1	0.10593	1.22677
PAM	PAM	P19021	Early phase, IgM+IgG-	studyset2	-0.110535	0.900616
PAM	PAM	P19021	Late phase, IgM-IgG+	studyset2	-0.143433	0.882233
PAM	PAM	P19021	Seronegative, IgG-	studyset3	-0.0374358	1.47201
PAM	PAM	P19021	Seropositive, IgG+	studyset3	0.0972072	0.941274
PCOLCE	PCOLCE	Q15113	Seronegative, IgM-IgG-	studyset1	-0.110774	1.10081
PCOLCE	PCOLCE	Q15113	Seropositive, IgM+IgG+	studyset1	-0.0397066	1.04589
PCOLCE	PCOLCE	Q15113	Early phase, IgM+IgG-	studyset2	-0.202621	1.00768
PCOLCE	PCOLCE	Q15113	Late phase, IgM-IgG+	studyset2	-0.137568	1.46835
PCOLCE	PCOLCE	Q15113	Seronegative, IgG-	studyset3	-0.0452954	1.493
PCOLCE	PCOLCE	Q15113	Seropositive, IgG+	studyset3	-0.22382	1.38291
PCSK9	PCSK9	Q8NBP7	Seronegative, IgM-IgG-	studyset1	0.108511	1.02419
PCSK9	PCSK9	Q8NBP7	Seropositive, IgM+IgG+	studyset1	0.288294	1.4737
PCSK9	PCSK9	Q8NBP7	Early phase, IgM+IgG-	studyset2	0.0288221	1.40656
PCSK9	PCSK9	Q8NBP7	Late phase, IgM-IgG+	studyset2	0.0154534	1.20275
PCSK9	PCSK9	Q8NBP7	Seronegative, IgG-	studyset3	-0.0179236	1.25721
PCSK9	PCSK9	Q8NBP7	Seropositive, IgG+	studyset3	0.066932	1.51118
PECAM-1	PECAM1	P16284	Seronegative, IgM-IgG-	studyset1	0.0849677	1.24976
PECAM-1	PECAM1	P16284	Seropositive, IgM+IgG+	studyset1	-0.0576774	1.42235
PECAM-1	PECAM1	P16284	Early phase, IgM+IgG-	studyset2	-0.0629728	1.35173
PECAM-1	PECAM1	P16284	Late phase, IgM-IgG+	studyset2	0.223686	0.958749
PECAM-1	PECAM1	P16284	Seronegative, IgG-	studyset3	0.16282	1.65564
PECAM-1	PECAM1	P16284	Seropositive, IgG+	studyset3	-0.234738	1.72141
PGLYRP1	PGLYRP1	O75594	Seronegative, IgM-IgG-	studyset1	0.128566	1.46367
PGLYRP1	PGLYRP1	O75594	Seropositive, IgM+IgG+	studyset1	-0.166581	1.02476
PGLYRP1	PGLYRP1	O75594	Early phase, IgM+IgG-	studyset2	0.17676	1.40867
PGLYRP1	PGLYRP1	O75594	Late phase, IgM-IgG+	studyset2	-0.0895467	1.34507
PGLYRP1	PGLYRP1	O75594	Seronegative, IgG-	studyset3	0.0276086	0.712288
PGLYRP1	PGLYRP1	O75594	Seropositive, IgG+	studyset3	0.0234498	1.29843
PI3	PI3	P19957	Seronegative, IgM-IgG-	studyset1	-0.185559	1.0436
PI3	PI3	P19957	Seropositive, IgM+IgG+	studyset1	-0.0954695	1.39665
PI3	PI3	P19957	Early phase, IgM+IgG-	studyset2	0.110388	1.27064
PI3	PI3	P19957	Late phase, IgM-IgG+	studyset2	-0.412174	1.19723
PI3	PI3	P19957	Seronegative, IgG-	studyset3	0.034158	1.76845
PI3	PI3	P19957	Seropositive, IgG+	studyset3	-0.246502	0.900415
PILRB	PILRB	Q9UKJ0	Seronegative, IgM-IgG-	studyset1	-0.128121	1.36831
PILRB	PILRB	Q9UKJ0	Seropositive, IgM+IgG+	studyset1	0.0722573	1.13054
PILRB	PILRB	Q9UKJ0	Early phase, IgM+IgG-	studyset2	0.241271	1.19031
PILRB	PILRB	Q9UKJ0	Late phase, IgM-IgG+	studyset2	-0.159995	1.15775
PILRB	PILRB	Q9UKJ0	Seronegative, IgG-	studyset3	-0.0160171	1.65212
PILRB	PILRB	Q9UKJ0	Seropositive, IgG+	studyset3	0.198547	1.23627
PLC	HSPG2	P98160	Seronegative, IgM-IgG-	studyset1	0.0142928	1.40094
PLC	HSPG2	P98160	Seropositive, IgM+IgG+	studyset1	0.228216	1.50324
PLC	HSPG2	P98160	Early phase, IgM+IgG-	studyset2	0.29638	1.38792
PLC	HSPG2	P98160	Late phase, IgM-IgG+	studyset2	-0.130317	1.30087
PLC	HSPG2	P98160	Seronegative, IgG-	studyset3	0.0273488	1.29545
PLC	HSPG2	P98160	Seropositive, IgG+	studyset3	-0.0353922	1.13202
PLTP	PLTP	P55058	Seronegative, IgM-IgG-	studyset1	0.133953	1.24859
PLTP	PLTP	P55058	Seropositive, IgM+IgG+	studyset1	-0.0570569	1.15049
PLTP	PLTP	P55058	Early phase, IgM+IgG-	studyset2	-0.1541	1.53068
PLTP	PLTP	P55058	Late phase, IgM-IgG+	studyset2	-0.00630527	1.13919
PLTP	PLTP	P55058	Seronegative, IgG-	studyset3	0.0365947	0.956089
PLTP	PLTP	P55058	Seropositive, IgG+	studyset3	0.0506265	1.4347
PLXNB2	PLXNB2	O15031	Seronegative, IgM-IgG-	studyset1	0.163	1.3495
PLXNB2	PLXNB2	O15031	Seropositive, IgM+IgG+	studyset1	0.0540435	0.84912
PLXNB2	PLXNB2	O15031	Early phase, IgM+IgG-	studyset2	-0.254993	1.94241
PLXNB2	PLXNB2	O15031	Late phase, IgM-IgG+	studyset2	0.102418	1.0164
PLXNB2	PLXNB2	O15031	Seronegative, IgG-	studyset3	0.124981	1.14069
PLXNB2	PLXNB2	O15031	Seropositive, IgG+	studyset3	-0.108938	1.33961
PON3	PON3	Q15166	Seronegative, IgM-IgG-	studyset1	-0.0181197	0.858415
PON3	PON3	Q15166	Seropositive, IgM+IgG+	studyset1	0.116532	1.06955
PON3	PON3	Q15166	Early phase, IgM+IgG-	studyset2	0.0136575	1.25481
PON3	PON3	Q15166	Late phase, IgM-IgG+	studyset2	-0.159682	1.18305
PON3	PON3	Q15166	Seronegative, IgG-	studyset3	0.263608	1.13436
PON3	PON3	Q15166	Seropositive, IgG+	studyset3	0.0549133	0.964838
PPP1R2	PPP1R2	P41236	Seronegative, IgM-IgG-	studyset1	0.292885	1.6448
PPP1R2	PPP1R2	P41236	Seropositive, IgM+IgG+	studyset1	-0.170431	1.14449
PPP1R2	PPP1R2	P41236	Early phase, IgM+IgG-	studyset2	0.0917606	1.23061
PPP1R2	PPP1R2	P41236	Late phase, IgM-IgG+	studyset2	-0.0405273	0.997902
PPP1R2	PPP1R2	P41236	Seronegative, IgG-	studyset3	-0.0273519	1.38464
PPP1R2	PPP1R2	P41236	Seropositive, IgG+	studyset3	-0.166745	0.731566
PRCP	PRCP	P42785	Seronegative, IgM-IgG-	studyset1	0.16486	1.49423
PRCP	PRCP	P42785	Seropositive, IgM+IgG+	studyset1	-0.0995563	1.58304
PRCP	PRCP	P42785	Early phase, IgM+IgG-	studyset2	0.0970376	1.3568
PRCP	PRCP	P42785	Late phase, IgM-IgG+	studyset2	-0.121974	0.88212
PRCP	PRCP	P42785	Seronegative, IgG-	studyset3	-0.158841	1.10413
PRCP	PRCP	P42785	Seropositive, IgG+	studyset3	-0.328905	1.10565
PROC	PROC	P04070	Seronegative, IgM-IgG-	studyset1	-0.240269	1.23666
PROC	PROC	P04070	Seropositive, IgM+IgG+	studyset1	0.214031	1.43747
PROC	PROC	P04070	Early phase, IgM+IgG-	studyset2	-0.187413	0.954404
PROC	PROC	P04070	Late phase, IgM-IgG+	studyset2	0.191595	1.25952
PROC	PROC	P04070	Seronegative, IgG-	studyset3	0.138876	1.4153
PROC	PROC	P04070	Seropositive, IgG+	studyset3	0.046016	1.01475
PRSS2	PRSS2	P07478	Seronegative, IgM-IgG-	studyset1	-0.399699	1.13513
PRSS2	PRSS2	P07478	Seropositive, IgM+IgG+	studyset1	0.0725324	1.48797
PRSS2	PRSS2	P07478	Early phase, IgM+IgG-	studyset2	-0.288903	1.37831
PRSS2	PRSS2	P07478	Late phase, IgM-IgG+	studyset2	0.0965877	1.28532
PRSS2	PRSS2	P07478	Seronegative, IgG-	studyset3	-0.193111	1.31709
PRSS2	PRSS2	P07478	Seropositive, IgG+	studyset3	0.144664	1.59496
PRTN3	PRTN3	P24158	Seronegative, IgM-IgG-	studyset1	0.351662	0.932647
PRTN3	PRTN3	P24158	Seropositive, IgM+IgG+	studyset1	-0.0768837	1.24347
PRTN3	PRTN3	P24158	Early phase, IgM+IgG-	studyset2	-0.244475	1.19828
PRTN3	PRTN3	P24158	Late phase, IgM-IgG+	studyset2	0.141034	1.15566
PRTN3	PRTN3	P24158	Seronegative, IgG-	studyset3	0.045804	0.415832
PRTN3	PRTN3	P24158	Seropositive, IgG+	studyset3	0.174049	0.511346
PSP-D	SFTPD	P35247	Seronegative, IgM-IgG-	studyset1	0.126135	1.56486
PSP-D	SFTPD	P35247	Seropositive, IgM+IgG+	studyset1	-0.035152	0.869548
PSP-D	SFTPD	P35247	Early phase, IgM+IgG-	studyset2	0.101539	1.73731
PSP-D	SFTPD	P35247	Late phase, IgM-IgG+	studyset2	0.06727	1.03188
PSP-D	SFTPD	P35247	Seronegative, IgG-	studyset3	-0.0571816	1.62822
PSP-D	SFTPD	P35247	Seropositive, IgG+	studyset3	-0.00628785	1.32116
PTPRS	PTPRS	Q13332	Seronegative, IgM-IgG-	studyset1	0.128802	1.28471
PTPRS	PTPRS	Q13332	Seropositive, IgM+IgG+	studyset1	0.0896457	1.28245
PTPRS	PTPRS	Q13332	Early phase, IgM+IgG-	studyset2	0.124135	1.51669
PTPRS	PTPRS	Q13332	Late phase, IgM-IgG+	studyset2	0.0891729	1.12933
PTPRS	PTPRS	Q13332	Seronegative, IgG-	studyset3	0.0708255	1.08023
PTPRS	PTPRS	Q13332	Seropositive, IgG+	studyset3	0.0738568	1.46994
QDPR	QDPR	P09417	Seronegative, IgM-IgG-	studyset1	-0.0563858	1.13697
QDPR	QDPR	P09417	Seropositive, IgM+IgG+	studyset1	-0.0187186	0.789265
QDPR	QDPR	P09417	Early phase, IgM+IgG-	studyset2	0.276978	1.28774
QDPR	QDPR	P09417	Late phase, IgM-IgG+	studyset2	0.209642	1.35592
QDPR	QDPR	P09417	Seronegative, IgG-	studyset3	0.210241	1.47899
QDPR	QDPR	P09417	Seropositive, IgG+	studyset3	0.0946302	1.58359
QPCT	QPCT	Q16769	Seronegative, IgM-IgG-	studyset1	0.0198499	1.65584
QPCT	QPCT	Q16769	Seropositive, IgM+IgG+	studyset1	0.14334	1.4117
QPCT	QPCT	Q16769	Early phase, IgM+IgG-	studyset2	0.0338765	1.40025
QPCT	QPCT	Q16769	Late phase, IgM-IgG+	studyset2	-0.022346	0.982726
QPCT	QPCT	Q16769	Seronegative, IgG-	studyset3	-0.0421239	1.22891
QPCT	QPCT	Q16769	Seropositive, IgG+	studyset3	0.0656177	1.25148
RARRES2	RARRES2	Q99969	Seronegative, IgM-IgG-	studyset1	0.144811	1.11522
RARRES2	RARRES2	Q99969	Seropositive, IgM+IgG+	studyset1	-0.0183573	1.19447
RARRES2	RARRES2	Q99969	Early phase, IgM+IgG-	studyset2	0.0209282	0.580687
RARRES2	RARRES2	Q99969	Late phase, IgM-IgG+	studyset2	0.0974684	1.3767
RARRES2	RARRES2	Q99969	Seronegative, IgG-	studyset3	0.220806	1.78801
RARRES2	RARRES2	Q99969	Seropositive, IgG+	studyset3	0.0630404	1.20725
REG1A	REG1A	P05451	Seronegative, IgM-IgG-	studyset1	-0.169131	0.825783
REG1A	REG1A	P05451	Seropositive, IgM+IgG+	studyset1	-0.133801	0.97406
REG1A	REG1A	P05451	Early phase, IgM+IgG-	studyset2	-0.0662362	0.926065
REG1A	REG1A	P05451	Late phase, IgM-IgG+	studyset2	-0.201165	1.10172
REG1A	REG1A	P05451	Seronegative, IgG-	studyset3	-0.190763	1.21532
REG1A	REG1A	P05451	Seropositive, IgG+	studyset3	0.249936	1.36768
REG4	REG4	Q9BYZ8	Seronegative, IgM-IgG-	studyset1	-0.133202	1.58573
REG4	REG4	Q9BYZ8	Seropositive, IgM+IgG+	studyset1	-0.072943	1.49413
REG4	REG4	Q9BYZ8	Early phase, IgM+IgG-	studyset2	0.20296	0.896297
REG4	REG4	Q9BYZ8	Late phase, IgM-IgG+	studyset2	-0.259282	1.19111
REG4	REG4	Q9BYZ8	Seronegative, IgG-	studyset3	-0.0872251	1.50378
REG4	REG4	Q9BYZ8	Seropositive, IgG+	studyset3	0.0827859	1.06523
RETN	RETN	Q9HD89	Seronegative, IgM-IgG-	studyset1	0.234258	1.32907
RETN	RETN	Q9HD89	Seropositive, IgM+IgG+	studyset1	-0.0944276	1.12329
RETN	RETN	Q9HD89	Early phase, IgM+IgG-	studyset2	-0.127104	1.31444
RETN	RETN	Q9HD89	Late phase, IgM-IgG+	studyset2	0.0788443	1.39936
RETN	RETN	Q9HD89	Seronegative, IgG-	studyset3	-0.0426669	1.40804
RETN	RETN	Q9HD89	Seropositive, IgG+	studyset3	-0.149394	1.06044
RNASE3	RNASE3	P12724	Seronegative, IgM-IgG-	studyset1	0.0595184	1.06854
RNASE3	RNASE3	P12724	Seropositive, IgM+IgG+	studyset1	0.0606542	0.973823
RNASE3	RNASE3	P12724	Early phase, IgM+IgG-	studyset2	0.232173	1.07549
RNASE3	RNASE3	P12724	Late phase, IgM-IgG+	studyset2	0.0174733	1.70656
RNASE3	RNASE3	P12724	Seronegative, IgG-	studyset3	-0.0405127	1.34421
RNASE3	RNASE3	P12724	Seropositive, IgG+	studyset3	-0.019163	1.12381
ROR1	ROR1	Q01973	Seronegative, IgM-IgG-	studyset1	-0.113146	0.88222
ROR1	ROR1	Q01973	Seropositive, IgM+IgG+	studyset1	0.144952	0.946152
ROR1	ROR1	Q01973	Early phase, IgM+IgG-	studyset2	-0.105581	1.38918
ROR1	ROR1	Q01973	Late phase, IgM-IgG+	studyset2	-0.145816	1.19674
ROR1	ROR1	Q01973	Seronegative, IgG-	studyset3	-0.201841	1.17698
ROR1	ROR1	Q01973	Seropositive, IgG+	studyset3	-0.199093	1.47595
RTN4R	RTN4R	Q9BZR6	Seronegative, IgM-IgG-	studyset1	-0.176421	1.34272
RTN4R	RTN4R	Q9BZR6	Seropositive, IgM+IgG+	studyset1	-0.017216	1.06503
RTN4R	RTN4R	Q9BZR6	Early phase, IgM+IgG-	studyset2	0.162812	1.12771
RTN4R	RTN4R	Q9BZR6	Late phase, IgM-IgG+	studyset2	-0.0813726	1.21942
RTN4R	RTN4R	Q9BZR6	Seronegative, IgG-	studyset3	0.0358241	0.963242
RTN4R	RTN4R	Q9BZR6	Seropositive, IgG+	studyset3	-0.0672475	1.03411
S100P	S100P	P25815	Seronegative, IgM-IgG-	studyset1	0.169027	1.49347
S100P	S100P	P25815	Seropositive, IgM+IgG+	studyset1	-0.107767	0.813236
S100P	S100P	P25815	Early phase, IgM+IgG-	studyset2	0.141611	0.894648
S100P	S100P	P25815	Late phase, IgM-IgG+	studyset2	0.235413	1.13782
S100P	S100P	P25815	Seronegative, IgG-	studyset3	0.0518998	1.10621
S100P	S100P	P25815	Seropositive, IgG+	studyset3	0.0760251	0.972217
SAA4	SAA4	P35542	Seronegative, IgM-IgG-	studyset1	0.108403	1.56036
SAA4	SAA4	P35542	Seropositive, IgM+IgG+	studyset1	0.185324	1.03147
SAA4	SAA4	P35542	Early phase, IgM+IgG-	studyset2	-0.0563372	0.99481
SAA4	SAA4	P35542	Late phase, IgM-IgG+	studyset2	-0.120943	1.0699
SAA4	SAA4	P35542	Seronegative, IgG-	studyset3	0.0811009	1.20433
SAA4	SAA4	P35542	Seropositive, IgG+	studyset3	-0.300628	1.36715
SCGB3A2	SCGB3A2	Q96PL1	Seronegative, IgM-IgG-	studyset1	-0.359752	1.35942
SCGB3A2	SCGB3A2	Q96PL1	Seropositive, IgM+IgG+	studyset1	0.00388783	1.22818
SCGB3A2	SCGB3A2	Q96PL1	Early phase, IgM+IgG-	studyset2	-0.0243088	1.0135
SCGB3A2	SCGB3A2	Q96PL1	Late phase, IgM-IgG+	studyset2	-0.266698	1.05808
SCGB3A2	SCGB3A2	Q96PL1	Seronegative, IgG-	studyset3	-0.0876258	1.66998
SCGB3A2	SCGB3A2	Q96PL1	Seropositive, IgG+	studyset3	-0.168505	1.39428
SDC4	SDC4	P31431	Seronegative, IgM-IgG-	studyset1	-0.199429	1.09326
SDC4	SDC4	P31431	Seropositive, IgM+IgG+	studyset1	0.149918	1.2306
SDC4	SDC4	P31431	Early phase, IgM+IgG-	studyset2	-0.177054	1.85872
SDC4	SDC4	P31431	Late phase, IgM-IgG+	studyset2	0.313836	1.03621
SDC4	SDC4	P31431	Seronegative, IgG-	studyset3	0.00453105	1.51815
SDC4	SDC4	P31431	Seropositive, IgG+	studyset3	0.038965	0.972458
SELE	SELE	P16581	Seronegative, IgM-IgG-	studyset1	0.120356	1.58743
SELE	SELE	P16581	Seropositive, IgM+IgG+	studyset1	-0.22954	1.7321
SELE	SELE	P16581	Early phase, IgM+IgG-	studyset2	0.170564	0.951643
SELE	SELE	P16581	Late phase, IgM-IgG+	studyset2	-0.094556	1.40698
SELE	SELE	P16581	Seronegative, IgG-	studyset3	-0.0238191	1.58842
SELE	SELE	P16581	Seropositive, IgG+	studyset3	0.261812	1.41279
SELL	SELL	P14151	Seronegative, IgM-IgG-	studyset1	0.0657146	1.73803
SELL	SELL	P14151	Seropositive, IgM+IgG+	studyset1	0.0335402	0.867038
SELL	SELL	P14151	Early phase, IgM+IgG-	studyset2	-0.000785936	1.54061
SELL	SELL	P14151	Late phase, IgM-IgG+	studyset2	-0.122812	1.41876
SELL	SELL	P14151	Seronegative, IgG-	studyset3	-0.184743	1.45899
SELL	SELL	P14151	Seropositive, IgG+	studyset3	-0.00772552	1.10235
SELP	SELP	P16109	Seronegative, IgM-IgG-	studyset1	-0.217969	1.09898
SELP	SELP	P16109	Seropositive, IgM+IgG+	studyset1	0.155378	1.18744
SELP	SELP	P16109	Early phase, IgM+IgG-	studyset2	-0.064453	1.11052
SELP	SELP	P16109	Late phase, IgM-IgG+	studyset2	0.0763535	0.876334
SELP	SELP	P16109	Seronegative, IgG-	studyset3	0.0964991	1.17932
SELP	SELP	P16109	Seropositive, IgG+	studyset3	-0.161498	1.36608
SEMA3F	SEMA3F	Q13275	Seronegative, IgM-IgG-	studyset1	-0.264599	1.28815
SEMA3F	SEMA3F	Q13275	Seropositive, IgM+IgG+	studyset1	-0.0862157	1.15051
SEMA3F	SEMA3F	Q13275	Early phase, IgM+IgG-	studyset2	-0.0472047	1.24614
SEMA3F	SEMA3F	Q13275	Late phase, IgM-IgG+	studyset2	-0.0629047	1.09013
SEMA3F	SEMA3F	Q13275	Seronegative, IgG-	studyset3	-0.00310625	1.09131
SEMA3F	SEMA3F	Q13275	Seropositive, IgG+	studyset3	-0.185259	0.969783
SERPINA5	SERPINA5	P05154	Seronegative, IgM-IgG-	studyset1	0.176106	1.16634
SERPINA5	SERPINA5	P05154	Seropositive, IgM+IgG+	studyset1	-0.131045	1.31432
SERPINA5	SERPINA5	P05154	Early phase, IgM+IgG-	studyset2	-0.384416	1.26996
SERPINA5	SERPINA5	P05154	Late phase, IgM-IgG+	studyset2	0.246715	1.06679
SERPINA5	SERPINA5	P05154	Seronegative, IgG-	studyset3	0.0837391	1.13366
SERPINA5	SERPINA5	P05154	Seropositive, IgG+	studyset3	-0.0174539	0.873708
SERPINA7	SERPINA7	P05543	Seronegative, IgM-IgG-	studyset1	-0.0810853	0.977695
SERPINA7	SERPINA7	P05543	Seropositive, IgM+IgG+	studyset1	0.174371	1.16864
SERPINA7	SERPINA7	P05543	Early phase, IgM+IgG-	studyset2	0.100218	1.27315
SERPINA7	SERPINA7	P05543	Late phase, IgM-IgG+	studyset2	-0.153447	1.22421
SERPINA7	SERPINA7	P05543	Seronegative, IgG-	studyset3	-0.163157	1.33644
SERPINA7	SERPINA7	P05543	Seropositive, IgG+	studyset3	0.251326	1.16612
SERPINB6	SERPINB6	P35237	Seronegative, IgM-IgG-	studyset1	-0.225921	0.856509
SERPINB6	SERPINB6	P35237	Seropositive, IgM+IgG+	studyset1	-0.128824	0.833055
SERPINB6	SERPINB6	P35237	Early phase, IgM+IgG-	studyset2	-0.254387	0.612402
SERPINB6	SERPINB6	P35237	Late phase, IgM-IgG+	studyset2	-0.325357	0.69084
SERPINB6	SERPINB6	P35237	Seronegative, IgG-	studyset3	-0.188956	1.83279
SERPINB6	SERPINB6	P35237	Seropositive, IgG+	studyset3	-0.347678	0.597786
SERPINB8	SERPINB8	P50452	Seronegative, IgM-IgG-	studyset1	0.0576353	1.14996
SERPINB8	SERPINB8	P50452	Seropositive, IgM+IgG+	studyset1	0.0787067	1.26257
SERPINB8	SERPINB8	P50452	Early phase, IgM+IgG-	studyset2	0.122414	1.85987
SERPINB8	SERPINB8	P50452	Late phase, IgM-IgG+	studyset2	-0.197687	1.15348
SERPINB8	SERPINB8	P50452	Seronegative, IgG-	studyset3	-0.118407	1.47898
SERPINB8	SERPINB8	P50452	Seropositive, IgG+	studyset3	-0.00123221	1.12883
SHPS-1	SIRPA	P78324	Seronegative, IgM-IgG-	studyset1	0.14265	1.27333
SHPS-1	SIRPA	P78324	Seropositive, IgM+IgG+	studyset1	-0.0661385	1.43297
SHPS-1	SIRPA	P78324	Early phase, IgM+IgG-	studyset2	-0.101316	0.972291
SHPS-1	SIRPA	P78324	Late phase, IgM-IgG+	studyset2	0.0735961	1.52484
SHPS-1	SIRPA	P78324	Seronegative, IgG-	studyset3	0.171793	1.39728
SHPS-1	SIRPA	P78324	Seropositive, IgG+	studyset3	0.00727729	0.696444
SIGLEC7	SIGLEC7	Q9Y286	Seronegative, IgM-IgG-	studyset1	0.17891	0.81118
SIGLEC7	SIGLEC7	Q9Y286	Seropositive, IgM+IgG+	studyset1	-0.190554	0.879489
SIGLEC7	SIGLEC7	Q9Y286	Early phase, IgM+IgG-	studyset2	0.17865	0.985409
SIGLEC7	SIGLEC7	Q9Y286	Late phase, IgM-IgG+	studyset2	-0.0707604	1.42544
SIGLEC7	SIGLEC7	Q9Y286	Seronegative, IgG-	studyset3	-0.0264024	1.26934
SIGLEC7	SIGLEC7	Q9Y286	Seropositive, IgG+	studyset3	0.204043	0.972748
SNAP23	SNAP23	O00161	Seronegative, IgM-IgG-	studyset1	0.173675	1.20699
SNAP23	SNAP23	O00161	Seropositive, IgM+IgG+	studyset1	0.0838841	1.12073
SNAP23	SNAP23	O00161	Early phase, IgM+IgG-	studyset2	0.190108	1.45387
SNAP23	SNAP23	O00161	Late phase, IgM-IgG+	studyset2	0.229601	0.746111
SNAP23	SNAP23	O00161	Seronegative, IgG-	studyset3	0.000340954	1.42183
SNAP23	SNAP23	O00161	Seropositive, IgG+	studyset3	0.13353	1.48015
SOD1	SOD1	P00441	Seronegative, IgM-IgG-	studyset1	0.0780429	1.22469
SOD1	SOD1	P00441	Seropositive, IgM+IgG+	studyset1	0.124359	1.50791
SOD1	SOD1	P00441	Early phase, IgM+IgG-	studyset2	0.0393867	1.38091
SOD1	SOD1	P00441	Late phase, IgM-IgG+	studyset2	-0.088153	0.964552
SOD1	SOD1	P00441	Seronegative, IgG-	studyset3	0.0255845	1.12537
SOD1	SOD1	P00441	Seropositive, IgG+	studyset3	-0.188262	1.32804
SOST	SOST	Q9BQB4	Seronegative, IgM-IgG-	studyset1	0.255672	1.25047
SOST	SOST	Q9BQB4	Seropositive, IgM+IgG+	studyset1	-0.0499746	1.44095
SOST	SOST	Q9BQB4	Early phase, IgM+IgG-	studyset2	-0.151577	1.1861
SOST	SOST	Q9BQB4	Late phase, IgM-IgG+	studyset2	0.049406	1.2206
SOST	SOST	Q9BQB4	Seronegative, IgG-	studyset3	-0.102764	1.61707
SOST	SOST	Q9BQB4	Seropositive, IgG+	studyset3	-0.0610293	1.36365
SPARCL1	SPARCL1	Q14515	Seronegative, IgM-IgG-	studyset1	-0.17262	0.889415
SPARCL1	SPARCL1	Q14515	Seropositive, IgM+IgG+	studyset1	0.186798	1.44975
SPARCL1	SPARCL1	Q14515	Early phase, IgM+IgG-	studyset2	-0.233734	0.943882
SPARCL1	SPARCL1	Q14515	Late phase, IgM-IgG+	studyset2	-0.00673787	1.20303
SPARCL1	SPARCL1	Q14515	Seronegative, IgG-	studyset3	0.0383304	1.20536
SPARCL1	SPARCL1	Q14515	Seropositive, IgG+	studyset3	0.00735586	1.46536
SSC4D	SSC4D	Q8WTU2	Seronegative, IgM-IgG-	studyset1	-0.0975029	1.50825
SSC4D	SSC4D	Q8WTU2	Seropositive, IgM+IgG+	studyset1	-0.355018	1.35504
SSC4D	SSC4D	Q8WTU2	Early phase, IgM+IgG-	studyset2	-0.172864	0.777727
SSC4D	SSC4D	Q8WTU2	Late phase, IgM-IgG+	studyset2	-0.000684822	0.9985
SSC4D	SSC4D	Q8WTU2	Seronegative, IgG-	studyset3	-0.205568	1.13118
SSC4D	SSC4D	Q8WTU2	Seropositive, IgG+	studyset3	-0.283733	1.37063
ST2	IL1RL1	Q01638	Seronegative, IgM-IgG-	studyset1	0.0778728	1.03736
ST2	IL1RL1	Q01638	Seropositive, IgM+IgG+	studyset1	-0.021171	1.02908
ST2	IL1RL1	Q01638	Early phase, IgM+IgG-	studyset2	0.0883135	1.79811
ST2	IL1RL1	Q01638	Late phase, IgM-IgG+	studyset2	0.115699	1.12484
ST2	IL1RL1	Q01638	Seronegative, IgG-	studyset3	0.12479	1.13109
ST2	IL1RL1	Q01638	Seropositive, IgG+	studyset3	-0.022347	1.21734
ST6GAL1	ST6GAL1	P15907	Seronegative, IgM-IgG-	studyset1	-0.0818591	1.18736
ST6GAL1	ST6GAL1	P15907	Seropositive, IgM+IgG+	studyset1	0.341664	1.42264
ST6GAL1	ST6GAL1	P15907	Early phase, IgM+IgG-	studyset2	0.475274	1.3984
ST6GAL1	ST6GAL1	P15907	Late phase, IgM-IgG+	studyset2	-0.0871794	1.00534
ST6GAL1	ST6GAL1	P15907	Seronegative, IgG-	studyset3	-0.127457	1.01824
ST6GAL1	ST6GAL1	P15907	Seropositive, IgG+	studyset3	-0.0703812	1.57608
SUMF2	SUMF2	Q8NBJ7	Seronegative, IgM-IgG-	studyset1	0.107811	0.895102
SUMF2	SUMF2	Q8NBJ7	Seropositive, IgM+IgG+	studyset1	0.0909372	1.44792
SUMF2	SUMF2	Q8NBJ7	Early phase, IgM+IgG-	studyset2	0.107961	1.42853
SUMF2	SUMF2	Q8NBJ7	Late phase, IgM-IgG+	studyset2	0.185298	0.995478
SUMF2	SUMF2	Q8NBJ7	Seronegative, IgG-	studyset3	0.0542693	1.21747
SUMF2	SUMF2	Q8NBJ7	Seropositive, IgG+	studyset3	0.292798	0.78567
TCN2	TCN2	P20062	Seronegative, IgM-IgG-	studyset1	-0.177066	0.931141
TCN2	TCN2	P20062	Seropositive, IgM+IgG+	studyset1	0.0845662	1.14142
TCN2	TCN2	P20062	Early phase, IgM+IgG-	studyset2	-0.0636555	0.863199
TCN2	TCN2	P20062	Late phase, IgM-IgG+	studyset2	-0.131786	1.66834
TCN2	TCN2	P20062	Seronegative, IgG-	studyset3	0.108715	1.32943
TCN2	TCN2	P20062	Seropositive, IgG+	studyset3	-0.0370363	0.974577
TFF2	TFF2	Q03403	Seronegative, IgM-IgG-	studyset1	-0.215421	1.0959
TFF2	TFF2	Q03403	Seropositive, IgM+IgG+	studyset1	-0.115739	1.45736
TFF2	TFF2	Q03403	Early phase, IgM+IgG-	studyset2	-0.0957047	0.854097
TFF2	TFF2	Q03403	Late phase, IgM-IgG+	studyset2	-0.252425	0.837852
TFF2	TFF2	Q03403	Seronegative, IgG-	studyset3	-0.0362632	1.53827
TFF2	TFF2	Q03403	Seropositive, IgG+	studyset3	-0.320474	1.43447
TFF3	TFF3	Q07654	Seronegative, IgM-IgG-	studyset1	-0.355328	0.520413
TFF3	TFF3	Q07654	Seropositive, IgM+IgG+	studyset1	-0.164535	0.721004
TFF3	TFF3	Q07654	Early phase, IgM+IgG-	studyset2	0.00252608	0.692405
TFF3	TFF3	Q07654	Late phase, IgM-IgG+	studyset2	-0.0916976	0.364374
TFF3	TFF3	Q07654	Seronegative, IgG-	studyset3	-0.116064	0.513681
TFF3	TFF3	Q07654	Seropositive, IgG+	studyset3	-0.100021	0.56649
TFPI	TFPI	P10646	Seronegative, IgM-IgG-	studyset1	-0.264174	1.33833
TFPI	TFPI	P10646	Seropositive, IgM+IgG+	studyset1	0.0913447	0.962491
TFPI	TFPI	P10646	Early phase, IgM+IgG-	studyset2	-0.0918949	1.12737
TFPI	TFPI	P10646	Late phase, IgM-IgG+	studyset2	0.149396	1.22386
TFPI	TFPI	P10646	Seronegative, IgG-	studyset3	0.203838	1.1453
TFPI	TFPI	P10646	Seropositive, IgG+	studyset3	0.138489	1.13623
TGFBI	TGFBI	Q15582	Seronegative, IgM-IgG-	studyset1	-0.121008	0.730619
TGFBI	TGFBI	Q15582	Seropositive, IgM+IgG+	studyset1	-0.175197	1.37769
TGFBI	TGFBI	Q15582	Early phase, IgM+IgG-	studyset2	0.0645264	1.08773
TGFBI	TGFBI	Q15582	Late phase, IgM-IgG+	studyset2	-0.128746	0.897247
TGFBI	TGFBI	Q15582	Seronegative, IgG-	studyset3	-0.189888	0.8435
TGFBI	TGFBI	Q15582	Seropositive, IgG+	studyset3	0.236945	1.10169
TGFBR3	TGFBR3	Q03167	Seronegative, IgM-IgG-	studyset1	-0.168615	1.10656
TGFBR3	TGFBR3	Q03167	Seropositive, IgM+IgG+	studyset1	0.300356	1.27825
TGFBR3	TGFBR3	Q03167	Early phase, IgM+IgG-	studyset2	-0.0538108	0.837918
TGFBR3	TGFBR3	Q03167	Late phase, IgM-IgG+	studyset2	0.188005	1.23289
TGFBR3	TGFBR3	Q03167	Seronegative, IgG-	studyset3	0.284722	1.18039
TGFBR3	TGFBR3	Q03167	Seropositive, IgG+	studyset3	-0.147472	0.900107
THBS4	THBS4	P35443	Seronegative, IgM-IgG-	studyset1	0.0526609	1.07589
THBS4	THBS4	P35443	Seropositive, IgM+IgG+	studyset1	-0.156394	1.48746
THBS4	THBS4	P35443	Early phase, IgM+IgG-	studyset2	-0.0773564	1.78544
THBS4	THBS4	P35443	Late phase, IgM-IgG+	studyset2	0.152985	0.983541
THBS4	THBS4	P35443	Seronegative, IgG-	studyset3	-0.134636	1.44278
THBS4	THBS4	P35443	Seropositive, IgG+	studyset3	0.135293	1.8636
THOP1	THOP1	P52888	Seronegative, IgM-IgG-	studyset1	0.0573035	0.6361
THOP1	THOP1	P52888	Seropositive, IgM+IgG+	studyset1	-0.184035	0.967744
THOP1	THOP1	P52888	Early phase, IgM+IgG-	studyset2	-0.0921544	0.953558
THOP1	THOP1	P52888	Late phase, IgM-IgG+	studyset2	0.0196779	0.783111
THOP1	THOP1	P52888	Seronegative, IgG-	studyset3	0.117844	0.617444
THOP1	THOP1	P52888	Seropositive, IgG+	studyset3	0.034969	0.682276
TIE1	TIE1	P35590	Seronegative, IgM-IgG-	studyset1	-0.0469634	1.06706
TIE1	TIE1	P35590	Seropositive, IgM+IgG+	studyset1	0.214109	1.5001
TIE1	TIE1	P35590	Early phase, IgM+IgG-	studyset2	-0.107818	1.04095
TIE1	TIE1	P35590	Late phase, IgM-IgG+	studyset2	-0.0760125	1.23596
TIE1	TIE1	P35590	Seronegative, IgG-	studyset3	-0.297653	1.20263
TIE1	TIE1	P35590	Seropositive, IgG+	studyset3	-0.0154474	1.1225
TIMD4	TIMD4	Q96H15	Seronegative, IgM-IgG-	studyset1	-0.15283	0.861007
TIMD4	TIMD4	Q96H15	Seropositive, IgM+IgG+	studyset1	0.0540194	1.59579
TIMD4	TIMD4	Q96H15	Early phase, IgM+IgG-	studyset2	0.0514957	0.953727
TIMD4	TIMD4	Q96H15	Late phase, IgM-IgG+	studyset2	-0.331529	1.50054
TIMD4	TIMD4	Q96H15	Seronegative, IgG-	studyset3	-0.186084	1.21794
TIMD4	TIMD4	Q96H15	Seropositive, IgG+	studyset3	0.0263419	0.85526
TIMP1	TIMP1	P01033	Seronegative, IgM-IgG-	studyset1	0.0107304	1.13006
TIMP1	TIMP1	P01033	Seropositive, IgM+IgG+	studyset1	-0.0878123	1.28587
TIMP1	TIMP1	P01033	Early phase, IgM+IgG-	studyset2	-0.0660253	0.967855
TIMP1	TIMP1	P01033	Late phase, IgM-IgG+	studyset2	0.0504793	1.10021
TIMP1	TIMP1	P01033	Seronegative, IgG-	studyset3	0.070948	1.36421
TIMP1	TIMP1	P01033	Seropositive, IgG+	studyset3	-0.118961	1.50697
TIMP4	TIMP4	Q99727	Seronegative, IgM-IgG-	studyset1	-0.114781	1.01042
TIMP4	TIMP4	Q99727	Seropositive, IgM+IgG+	studyset1	-0.0806533	1.15189
TIMP4	TIMP4	Q99727	Early phase, IgM+IgG-	studyset2	-0.284269	0.896139
TIMP4	TIMP4	Q99727	Late phase, IgM-IgG+	studyset2	0.0546354	1.24614
TIMP4	TIMP4	Q99727	Seronegative, IgG-	studyset3	-0.0195348	0.94908
TIMP4	TIMP4	Q99727	Seropositive, IgG+	studyset3	-0.215737	1.38804
TINAGL1	TINAGL1	Q9GZM7	Seronegative, IgM-IgG-	studyset1	-0.0869189	1.23048
TINAGL1	TINAGL1	Q9GZM7	Seropositive, IgM+IgG+	studyset1	-0.0749188	1.6475
TINAGL1	TINAGL1	Q9GZM7	Early phase, IgM+IgG-	studyset2	-0.106906	0.958059
TINAGL1	TINAGL1	Q9GZM7	Late phase, IgM-IgG+	studyset2	0.0242086	1.07717
TINAGL1	TINAGL1	Q9GZM7	Seronegative, IgG-	studyset3	-0.0861672	1.30177
TINAGL1	TINAGL1	Q9GZM7	Seropositive, IgG+	studyset3	0.0846776	1.20108
TLT-2	TREML2	Q5T2D2	Seronegative, IgM-IgG-	studyset1	-0.144049	1.44437
TLT-2	TREML2	Q5T2D2	Seropositive, IgM+IgG+	studyset1	0.160971	1.30395
TLT-2	TREML2	Q5T2D2	Early phase, IgM+IgG-	studyset2	-0.0990553	1.38655
TLT-2	TREML2	Q5T2D2	Late phase, IgM-IgG+	studyset2	0.0413984	0.976744
TLT-2	TREML2	Q5T2D2	Seronegative, IgG-	studyset3	0.141025	0.962114
TLT-2	TREML2	Q5T2D2	Seropositive, IgG+	studyset3	-0.103116	1.1456
TNC	TNC	P24821	Seronegative, IgM-IgG-	studyset1	0.30754	1.42371
TNC	TNC	P24821	Seropositive, IgM+IgG+	studyset1	-0.142711	1.30727
TNC	TNC	P24821	Early phase, IgM+IgG-	studyset2	-0.0348451	0.930897
TNC	TNC	P24821	Late phase, IgM-IgG+	studyset2	0.0387807	0.995937
TNC	TNC	P24821	Seronegative, IgG-	studyset3	0.149636	1.56474
TNC	TNC	P24821	Seropositive, IgG+	studyset3	-0.249081	1.12722
TNF-R1	TNFRSF1A	P19438	Seronegative, IgM-IgG-	studyset1	0.087589	1.12308
TNF-R1	TNFRSF1A	P19438	Seropositive, IgM+IgG+	studyset1	0.0454533	1.46767
TNF-R1	TNFRSF1A	P19438	Early phase, IgM+IgG-	studyset2	0.458669	1.00612
TNF-R1	TNFRSF1A	P19438	Late phase, IgM-IgG+	studyset2	-0.111412	1.25921
TNF-R1	TNFRSF1A	P19438	Seronegative, IgG-	studyset3	-0.0458999	1.28321
TNF-R1	TNFRSF1A	P19438	Seropositive, IgG+	studyset3	-0.0888173	0.986828
TNF-R2	TNFRSF1B	P20333	Seronegative, IgM-IgG-	studyset1	-0.107388	1.20058
TNF-R2	TNFRSF1B	P20333	Seropositive, IgM+IgG+	studyset1	0.00136602	1.04914
TNF-R2	TNFRSF1B	P20333	Early phase, IgM+IgG-	studyset2	0.171931	1.33144
TNF-R2	TNFRSF1B	P20333	Late phase, IgM-IgG+	studyset2	0.085911	1.2064
TNF-R2	TNFRSF1B	P20333	Seronegative, IgG-	studyset3	-0.235065	0.958634
TNF-R2	TNFRSF1B	P20333	Seropositive, IgG+	studyset3	-0.0548972	1.23925
TNFRSF10C	TNFRSF10C	O14798	Seronegative, IgM-IgG-	studyset1	0.264963	1.07983
TNFRSF10C	TNFRSF10C	O14798	Seropositive, IgM+IgG+	studyset1	0.0593124	1.58228
TNFRSF10C	TNFRSF10C	O14798	Early phase, IgM+IgG-	studyset2	-0.1823	1.57689
TNFRSF10C	TNFRSF10C	O14798	Late phase, IgM-IgG+	studyset2	0.172788	0.789009
TNFRSF10C	TNFRSF10C	O14798	Seronegative, IgG-	studyset3	0.0743051	1.168
TNFRSF10C	TNFRSF10C	O14798	Seropositive, IgG+	studyset3	-0.114386	0.83209
TNFRSF14	TNFRSF14	Q92956	Seronegative, IgM-IgG-	studyset1	-0.198828	1.44375
TNFRSF14	TNFRSF14	Q92956	Seropositive, IgM+IgG+	studyset1	0.0514848	1.45303
TNFRSF14	TNFRSF14	Q92956	Early phase, IgM+IgG-	studyset2	0.0961819	1.8483
TNFRSF14	TNFRSF14	Q92956	Late phase, IgM-IgG+	studyset2	-0.144076	0.713518
TNFRSF14	TNFRSF14	Q92956	Seronegative, IgG-	studyset3	0.219396	1.28029
TNFRSF14	TNFRSF14	Q92956	Seropositive, IgG+	studyset3	-0.0801168	0.930082
TNFSF13B	TNFSF13B	Q9Y275	Seronegative, IgM-IgG-	studyset1	-0.439971	0.783712
TNFSF13B	TNFSF13B	Q9Y275	Seropositive, IgM+IgG+	studyset1	-0.0194972	1.18206
TNFSF13B	TNFSF13B	Q9Y275	Early phase, IgM+IgG-	studyset2	-0.187919	1.13594
TNFSF13B	TNFSF13B	Q9Y275	Late phase, IgM-IgG+	studyset2	0.0666838	0.977814
TNFSF13B	TNFSF13B	Q9Y275	Seronegative, IgG-	studyset3	-0.10988	0.824378
TNFSF13B	TNFSF13B	Q9Y275	Seropositive, IgG+	studyset3	0.00932904	1.58058
TNXB	TNXB	P22105	Seronegative, IgM-IgG-	studyset1	0.322485	0.863006
TNXB	TNXB	P22105	Seropositive, IgM+IgG+	studyset1	-0.259563	1.40973
TNXB	TNXB	P22105	Early phase, IgM+IgG-	studyset2	-0.41613	0.96049
TNXB	TNXB	P22105	Late phase, IgM-IgG+	studyset2	0.269751	1.1064
TNXB	TNXB	P22105	Seronegative, IgG-	studyset3	-0.0843007	0.983456
TNXB	TNXB	P22105	Seropositive, IgG+	studyset3	0.244017	1.72818
TR	TFRC	P02786	Seronegative, IgM-IgG-	studyset1	-0.207398	1.21712
TR	TFRC	P02786	Seropositive, IgM+IgG+	studyset1	0.145569	1.36971
TR	TFRC	P02786	Early phase, IgM+IgG-	studyset2	0.00332203	1.11494
TR	TFRC	P02786	Late phase, IgM-IgG+	studyset2	-0.038534	1.6574
TR	TFRC	P02786	Seronegative, IgG-	studyset3	-0.142933	1.30593
TR	TFRC	P02786	Seropositive, IgG+	studyset3	0.156065	1.25855
TR-AP	ACP5	P13686	Seronegative, IgM-IgG-	studyset1	-0.114431	1.2566
TR-AP	ACP5	P13686	Seropositive, IgM+IgG+	studyset1	0.00348723	1.33553
TR-AP	ACP5	P13686	Early phase, IgM+IgG-	studyset2	0.224054	1.3458
TR-AP	ACP5	P13686	Late phase, IgM-IgG+	studyset2	0.00124443	1.06842
TR-AP	ACP5	P13686	Seronegative, IgG-	studyset3	0.0869422	1.31763
TR-AP	ACP5	P13686	Seropositive, IgG+	studyset3	0.00233356	1.50667
TSHB	TSHB	P01222	Seronegative, IgM-IgG-	studyset1	0.0877527	1.06752
TSHB	TSHB	P01222	Seropositive, IgM+IgG+	studyset1	-0.0144779	1.15733
TSHB	TSHB	P01222	Early phase, IgM+IgG-	studyset2	-0.23338	1.24104
TSHB	TSHB	P01222	Late phase, IgM-IgG+	studyset2	-0.000353636	1.36306
TSHB	TSHB	P01222	Seronegative, IgG-	studyset3	-0.031658	1.17549
TSHB	TSHB	P01222	Seropositive, IgG+	studyset3	0.17269	1.45477
TXNDC5	TXNDC5	Q8NBS9	Seronegative, IgM-IgG-	studyset1	-0.375801	1.24465
TXNDC5	TXNDC5	Q8NBS9	Seropositive, IgM+IgG+	studyset1	0.195288	1.05591
TXNDC5	TXNDC5	Q8NBS9	Early phase, IgM+IgG-	studyset2	-0.0231946	1.42361
TXNDC5	TXNDC5	Q8NBS9	Late phase, IgM-IgG+	studyset2	0.0167237	1.31387
TXNDC5	TXNDC5	Q8NBS9	Seronegative, IgG-	studyset3	-0.169383	0.984196
TXNDC5	TXNDC5	Q8NBS9	Seropositive, IgG+	studyset3	-0.174382	1.57442
TYMP	TYMP	P19971	Seronegative, IgM-IgG-	studyset1	-0.456823	1.11566
TYMP	TYMP	P19971	Seropositive, IgM+IgG+	studyset1	0.211677	1.44968
TYMP	TYMP	P19971	Early phase, IgM+IgG-	studyset2	0.25733	1.73006
TYMP	TYMP	P19971	Late phase, IgM-IgG+	studyset2	0.112217	1.21623
TYMP	TYMP	P19971	Seronegative, IgG-	studyset3	0.427089	1.3821
TYMP	TYMP	P19971	Seropositive, IgG+	studyset3	0.00833982	1.54737
TYRO3	TYRO3	Q06418	Seronegative, IgM-IgG-	studyset1	0.141775	1.18438
TYRO3	TYRO3	Q06418	Seropositive, IgM+IgG+	studyset1	0.115852	1.26811
TYRO3	TYRO3	Q06418	Early phase, IgM+IgG-	studyset2	-0.270654	1.32952
TYRO3	TYRO3	Q06418	Late phase, IgM-IgG+	studyset2	-0.011924	1.32209
TYRO3	TYRO3	Q06418	Seronegative, IgG-	studyset3	-0.0781145	1.05851
TYRO3	TYRO3	Q06418	Seropositive, IgG+	studyset3	-0.0937646	1.66643
U-PAR	PLAUR	Q03405	Seronegative, IgM-IgG-	studyset1	0.0736351	1.32768
U-PAR	PLAUR	Q03405	Seropositive, IgM+IgG+	studyset1	0.0293803	1.26734
U-PAR	PLAUR	Q03405	Early phase, IgM+IgG-	studyset2	-0.0268537	1.11717
U-PAR	PLAUR	Q03405	Late phase, IgM-IgG+	studyset2	0.0991399	1.33865
U-PAR	PLAUR	Q03405	Seronegative, IgG-	studyset3	-0.0396914	1.12592
U-PAR	PLAUR	Q03405	Seropositive, IgG+	studyset3	-0.10964	0.952927
UMOD	UMOD	P07911	Seronegative, IgM-IgG-	studyset1	0.0552812	1.05251
UMOD	UMOD	P07911	Seropositive, IgM+IgG+	studyset1	-0.0770439	1.3355
UMOD	UMOD	P07911	Early phase, IgM+IgG-	studyset2	-0.363712	1.37748
UMOD	UMOD	P07911	Late phase, IgM-IgG+	studyset2	0.129677	1.42801
UMOD	UMOD	P07911	Seronegative, IgG-	studyset3	-0.0914126	1.20264
UMOD	UMOD	P07911	Seropositive, IgG+	studyset3	0.0859949	1.50114
USP8	USP8	P40818	Seronegative, IgM-IgG-	studyset1	0.113689	1.47886
USP8	USP8	P40818	Seropositive, IgM+IgG+	studyset1	0.0713864	1.21489
USP8	USP8	P40818	Early phase, IgM+IgG-	studyset2	0.199332	1.14577
USP8	USP8	P40818	Late phase, IgM-IgG+	studyset2	0.0813395	0.900401
USP8	USP8	P40818	Seronegative, IgG-	studyset3	-0.0826217	1.42289
USP8	USP8	P40818	Seropositive, IgG+	studyset3	0.0537907	1.32514
VASN	VASN	Q6EMK4	Seronegative, IgM-IgG-	studyset1	0.196573	1.34406
VASN	VASN	Q6EMK4	Seropositive, IgM+IgG+	studyset1	-0.142533	1.51604
VASN	VASN	Q6EMK4	Early phase, IgM+IgG-	studyset2	0.0540462	1.60457
VASN	VASN	Q6EMK4	Late phase, IgM-IgG+	studyset2	0.125115	1.29433
VASN	VASN	Q6EMK4	Seronegative, IgG-	studyset3	0.0651477	1.17891
VASN	VASN	Q6EMK4	Seropositive, IgG+	studyset3	-0.159118	1.04228
VCAM1	VCAM1	P19320	Seronegative, IgM-IgG-	studyset1	-0.134243	1.20471
VCAM1	VCAM1	P19320	Seropositive, IgM+IgG+	studyset1	0.202777	1.03914
VCAM1	VCAM1	P19320	Early phase, IgM+IgG-	studyset2	-0.123502	1.3004
VCAM1	VCAM1	P19320	Late phase, IgM-IgG+	studyset2	-0.15328	0.954855
VCAM1	VCAM1	P19320	Seronegative, IgG-	studyset3	0.0169021	0.888969
VCAM1	VCAM1	P19320	Seropositive, IgG+	studyset3	-0.0513637	1.36174
VCAN	VCAN	P13611	Seronegative, IgM-IgG-	studyset1	-0.0983707	0.802852
VCAN	VCAN	P13611	Seropositive, IgM+IgG+	studyset1	0.0314951	1.54744
VCAN	VCAN	P13611	Early phase, IgM+IgG-	studyset2	0.170444	1.14181
VCAN	VCAN	P13611	Late phase, IgM-IgG+	studyset2	-0.0847257	1.68846
VCAN	VCAN	P13611	Seronegative, IgG-	studyset3	-0.205837	1.03918
VCAN	VCAN	P13611	Seropositive, IgG+	studyset3	0.305223	1.18239
t-PA	PLAT	P00750	Seronegative, IgM-IgG-	studyset1	-0.267226	0.992652
t-PA	PLAT	P00750	Seropositive, IgM+IgG+	studyset1	0.0915509	1.24623
t-PA	PLAT	P00750	Early phase, IgM+IgG-	studyset2	-0.368315	0.945994
t-PA	PLAT	P00750	Late phase, IgM-IgG+	studyset2	0.0253369	1.04547
t-PA	PLAT	P00750	Seronegative, IgG-	studyset3	0.145086	1.51245
t-PA	PLAT	P00750	Seropositive, IgG+	studyset3	-0.130976	1.31104
uPA	PLAU	P00749	Seronegative, IgM-IgG-	studyset1	0.00488799	1.32696
uPA	PLAU	P00749	Seropositive, IgM+IgG+	studyset1	0.076196	1.23304
uPA	PLAU	P00749	Early phase, IgM+IgG-	studyset2	-0.100589	0.761299
uPA	PLAU	P00749	Late phase, IgM-IgG+	studyset2	0.121781	1.3158
uPA	PLAU	P00749	Seronegative, IgG-	studyset3	-0.0891053	1.22659
uPA	PLAU	P00749	Seropositive, IgG+	studyset3	0.0802195	1.24292
vWF	VWF	P04275	Seronegative, IgM-IgG-	studyset1	-0.47849	1.25052
vWF	VWF	P04275	Seropositive, IgM+IgG+	studyset1	0.25314	0.848181
vWF	VWF	P04275	Early phase, IgM+IgG-	studyset2	-0.295711	1.11176
vWF	VWF	P04275	Late phase, IgM-IgG+	studyset2	-0.00638207	1.29423
vWF	VWF	P04275	Seronegative, IgG-	studyset3	-0.135103	1.20939
vWF	VWF	P04275	Seropositive, IgG+	studyset3	0.0488876	0.833727

## Sheet: Association logreg
assay	gene_name	uniprot_ID	variable	estimate_studyset1	estimate_studyset2	estimate_studyset3	pval_studyset1	pval_studyset2	pval_studyset3	fdr_studyset1	fdr_studyset2	fdr_studyset3
PRCP	PRCP	P42785	age_group	1.83344	0.645907	0.396372	0.0878215	0.409446	0.386051	0.170477	0.627354	0.578648
PRCP	PRCP	P42785	sex	1.88933	3.69537	-0.208601	0.106362	0.00432508	0.705711	0.394364	0.0713638	0.874684
PRCP	PRCP	P42785	serostatus	-0.0629514	-0.207047	-0.152651	0.954343	0.839544	0.534302	0.995245	0.987908	0.996001
CA1	CA1	P00915	age_group	3.31345	-0.17817	-1.24847	0.0177919	0.904507	0.273576	0.0594564	0.958207	0.477533
CA1	CA1	P00915	sex	-2.85139	-3.41588	-5.41512	0.0691198	0.0932964	0.000573694	0.325851	0.300369	0.0247579
CA1	CA1	P00915	serostatus	1.27573	-2.25339	-0.43165	0.420352	0.215957	0.0712749	0.850554	0.936006	0.996001
ICAM1	ICAM1	P05362	age_group	2.41231	-0.161733	-0.669515	0.00164249	0.856903	0.393856	0.0135505	0.923357	0.578648
ICAM1	ICAM1	P05362	sex	-0.497261	-1.46139	-0.123698	0.57317	0.209693	0.890937	0.818992	0.427102	0.95428
ICAM1	ICAM1	P05362	serostatus	-0.907018	-1.47789	0.0374169	0.364198	0.183312	0.870859	0.833801	0.926378	0.996001
CHL1	CHL1	O00533	age_group	-0.382362	-1.72716	-3.00768	0.515439	0.053732	0.000811267	0.635869	0.177316	0.0142593
CHL1	CHL1	O00533	sex	-0.933849	0.549478	0.444909	0.201205	0.565523	0.579708	0.525921	0.737679	0.794153
CHL1	CHL1	O00533	serostatus	1.77871	0.750769	-0.0701923	0.0311215	0.477104	0.765823	0.493176	0.986938	0.996001
TGFBI	TGFBI	Q15582	age_group	-1.10742	-0.995259	-0.36355	0.117312	0.180064	0.607278	0.213589	0.380295	0.753546
TGFBI	TGFBI	Q15582	sex	0.58635	0.579344	1.63623	0.450938	0.474322	0.0590587	0.730354	0.673232	0.246616
TGFBI	TGFBI	Q15582	serostatus	0.385512	0.283887	0.405202	0.631383	0.749595	0.112346	0.927125	0.987908	0.996001
ENG	ENG	P17813	age_group	-2.38796	-5.67916	0.113065	0.0203769	4.13157e-05	0.909444	0.0638216	0.00121193	0.949739
ENG	ENG	P17813	sex	1.18865	-1.57604	0.398697	0.285002	0.277908	0.723954	0.615203	0.509124	0.88727
ENG	ENG	P17813	serostatus	-0.55332	-0.925503	-0.0616965	0.622646	0.572696	0.787343	0.927125	0.986938	0.996001
PLTP	PLTP	P55058	age_group	0.238793	-1.38985	-0.0937548	0.715066	0.0678839	0.907211	0.806741	0.194797	0.949739
PLTP	PLTP	P55058	sex	-1.16326	1.10988	-0.163003	0.111684	0.194512	0.85983	0.394364	0.415392	0.946303
PLTP	PLTP	P55058	serostatus	-0.0769677	0.312644	-0.0350804	0.916008	0.750405	0.878457	0.995245	0.987908	0.996001
SERPINA7	SERPINA7	P05543	age_group	-0.901874	-3.08699	-0.306187	0.194065	0.000609126	0.621304	0.312398	0.00730951	0.758046
SERPINA7	SERPINA7	P05543	sex	-1.90126	-1.31318	-0.702541	0.0327625	0.17842	0.302207	0.240259	0.400427	0.554046
SERPINA7	SERPINA7	P05543	serostatus	1.2683	-0.455413	0.260414	0.125646	0.669174	0.263408	0.825233	0.986938	0.996001
IGFBP3	IGFBP3	P17936	age_group	-2.11176	-2.4536	-1.4879	0.00115532	0.000108378	0.0557268	0.00983884	0.00286117	0.19596
IGFBP3	IGFBP3	P17936	sex	-3.43901	-3.25732	-1.61077	0.000449529	0.00158129	0.0687358	0.0301745	0.0505306	0.255581
IGFBP3	IGFBP3	P17936	serostatus	0.16945	1.10936	-0.0806051	0.832104	0.21844	0.72181	0.988002	0.936006	0.996001
CR2	CR2	P20023	age_group	-2.05712	-2.20076	-2.05794	0.000279798	1.93414e-05	1.35909e-05	0.00307778	0.000729447	0.000717597
CR2	CR2	P20023	sex	0.361192	-0.739502	0.829234	0.486838	0.157021	0.10009	0.753534	0.37685	0.313251
CR2	CR2	P20023	serostatus	0.542461	-0.201502	1.07145	0.332045	0.738944	0.000399	0.833801	0.987908	0.105336
SERPINA5	SERPINA5	P05154	age_group	-0.643383	1.13738	1.14786	0.436154	0.244747	0.0781081	0.567215	0.463626	0.231658
SERPINA5	SERPINA5	P05154	sex	1.41409	3.06966	2.64551	0.127849	0.0230019	0.00709557	0.418204	0.126323	0.0669011
SERPINA5	SERPINA5	P05154	serostatus	-0.773884	2.29014	0.0475359	0.422055	0.0949304	0.83576	0.850554	0.919414	0.996001
FCGR3B	FCGR3B	O75015	age_group	-0.0967289	-0.230203	0.233314	0.82075	0.58351	0.608544	0.872372	0.773178	0.753546
FCGR3B	FCGR3B	O75015	sex	-0.334497	-0.522533	-0.477008	0.463979	0.312434	0.348781	0.74396	0.549884	0.594052
FCGR3B	FCGR3B	O75015	serostatus	0.247664	-0.433678	-0.0226561	0.602586	0.42599	0.923068	0.927125	0.986938	0.996001
IGFBP6	IGFBP6	P24592	age_group	2.03433	2.21303	1.21199	0.0124115	0.00353886	0.1002	0.0489052	0.0305456	0.26191
IGFBP6	IGFBP6	P24592	sex	4.15873	4.32279	3.36104	0.000780374	0.000982468	0.00342185	0.0343365	0.0432286	0.0430175
IGFBP6	IGFBP6	P24592	serostatus	1.71063	0.0420208	0.121778	0.110995	0.968932	0.601554	0.825233	0.995484	0.996001
CDH1	CDH1	P12830	age_group	1.57108	0.772451	1.13725	0.0313736	0.150691	0.153177	0.0832522	0.342952	0.351642
CDH1	CDH1	P12830	sex	-0.400171	-0.40421	-0.844444	0.605614	0.572745	0.334709	0.841484	0.737679	0.581337
CDH1	CDH1	P12830	serostatus	-0.377893	-0.826269	0.0723096	0.635349	0.249658	0.753025	0.927125	0.936006	0.996001
CCL5	CCL5	P13501	age_group	-0.212526	-0.8002	1.18602	0.630433	0.142932	0.0520618	0.746342	0.338911	0.190893
CCL5	CCL5	P13501	sex	-1.06426	-0.525303	-0.612908	0.0504243	0.385054	0.375371	0.289392	0.601504	0.627202
CCL5	CCL5	P13501	serostatus	0.412781	1.37913	-0.201695	0.435067	0.0440427	0.382382	0.850798	0.919414	0.996001
CCL14	CCL14	Q16627	age_group	-0.693987	3.28597	0.468893	0.260905	0.000763127	0.481212	0.384799	0.00841739	0.667481
CCL14	CCL14	Q16627	sex	0.316019	0.57539	0.253132	0.644796	0.572616	0.744611	0.851131	0.737679	0.90145
CCL14	CCL14	Q16627	serostatus	-0.381479	-0.472267	0.188928	0.588505	0.667355	0.441473	0.927125	0.986938	0.996001
GNLY	GNLY	P22749	age_group	0.4107	0.119628	0.147868	0.157278	0.71065	0.567445	0.264468	0.848256	0.715682
GNLY	GNLY	P22749	sex	0.250458	0.656439	-0.0737289	0.437151	0.104958	0.799523	0.721648	0.314326	0.913741
GNLY	GNLY	P22749	serostatus	0.043667	-0.794389	0.0946611	0.892294	0.0683225	0.68011	0.995245	0.919414	0.996001
NOTCH1	NOTCH1	P46531	age_group	-0.598374	-3.39587	-0.280308	0.637905	0.0113495	0.780882	0.749122	0.0652898	0.861164
NOTCH1	NOTCH1	P46531	sex	-2.57087	-2.01666	-1.91296	0.0901243	0.178979	0.099307	0.366043	0.400427	0.313251
NOTCH1	NOTCH1	P46531	serostatus	-1.71835	-2.43875	0.07505	0.247657	0.143556	0.74949	0.825233	0.919414	0.996001
PAM	PAM	P19021	age_group	0.994082	-1.22735	-0.269806	0.326884	0.21752	0.78583	0.463847	0.425373	0.861164
PAM	PAM	P19021	sex	0.00794577	-0.648629	0.18492	0.993852	0.574208	0.861186	0.994622	0.737679	0.946303
PAM	PAM	P19021	serostatus	2.23865	0.157978	0.111149	0.0609495	0.896083	0.634071	0.538187	0.987908	0.996001
PROC	PROC	P04070	age_group	1.64938	0.249909	1.17386	0.0263121	0.763695	0.0705931	0.0771823	0.865302	0.224717
PROC	PROC	P04070	sex	-0.648317	-0.147025	0.510875	0.42904	0.881979	0.472181	0.721648	0.938881	0.727303
PROC	PROC	P04070	serostatus	1.11392	0.965377	-0.177014	0.213664	0.347408	0.444158	0.825233	0.960758	0.996001
CST3	CST3	P01034	age_group	3.67978	1.87108	2.57092	3.36464e-06	0.00975011	0.0042404	9.86962e-05	0.0598611	0.0414617
CST3	CST3	P01034	sex	1.20695	1.00068	1.59518	0.091524	0.218641	0.0996865	0.366096	0.433993	0.313251
CST3	CST3	P01034	serostatus	1.92916	-1.1733	0.0162267	0.0364784	0.203558	0.943637	0.493176	0.936006	0.996001
NCAM1	NCAM1	P13591	age_group	-1.09528	-0.965838	-1.58659	0.15036	0.231043	0.0413554	0.258359	0.448495	0.162129
NCAM1	NCAM1	P13591	sex	2.51378	2.41554	2.74868	0.0092063	0.0239248	0.0055015	0.127919	0.126323	0.0580959
NCAM1	NCAM1	P13591	serostatus	2.44715	0.166685	0.0851305	0.0120349	0.866889	0.719931	0.408232	0.987908	0.996001
PCOLCE	PCOLCE	Q15113	age_group	1.53579	2.07529	2.52091	0.0172572	0.000323531	0.000964035	0.0593905	0.00533827	0.0147365
PCOLCE	PCOLCE	Q15113	sex	0.895197	-0.0384167	1.58615	0.211692	0.949481	0.056833	0.536073	0.973748	0.245966
PCOLCE	PCOLCE	Q15113	serostatus	0.906585	-0.0225372	-0.0949901	0.264145	0.974351	0.69179	0.833801	0.995484	0.996001
LILRB1	LILRB1	Q8NHL6	age_group	1.13604	-0.995263	-0.633338	0.0318503	0.174649	0.390475	0.0832522	0.372822	0.578648
LILRB1	LILRB1	Q8NHL6	sex	-0.451061	0.0096832	-0.228053	0.44283	0.991346	0.79005	0.721648	0.994694	0.912448
LILRB1	LILRB1	Q8NHL6	serostatus	1.37686	-2.61799	-0.131561	0.0410135	0.0135317	0.568294	0.493176	0.919414	0.996001
MET	MET	P08581	age_group	-1.51397	-1.91642	0.413551	0.115023	0.0565126	0.683665	0.21235	0.181647	0.808422
MET	MET	P08581	sex	-0.322764	-0.439256	-1.2845	0.748765	0.710564	0.300837	0.88643	0.819165	0.554046
MET	MET	P08581	serostatus	0.128558	-2.05591	0.149258	0.895729	0.115743	0.538737	0.995245	0.919414	0.996001
IL7R	IL7R	P16871	age_group	0.177017	-1.68654	-0.380383	0.638456	0.000283026	0.316089	0.749122	0.00509653	0.521048
IL7R	IL7R	P16871	sex	-0.119354	-1.0271	-0.184796	0.776292	0.0553768	0.662365	0.900503	0.217369	0.848856
IL7R	IL7R	P16871	serostatus	-0.201613	-0.295474	0.0616104	0.633063	0.603647	0.794492	0.927125	0.986938	0.996001
VCAM1	VCAM1	P19320	age_group	0.275389	-0.689496	-4.23521	0.674138	0.417238	0.000443377	0.777172	0.63305	0.0120851
VCAM1	VCAM1	P19320	sex	0.0502765	-1.5671	1.8026	0.949565	0.149725	0.158992	0.975992	0.372901	0.402995
VCAM1	VCAM1	P19320	serostatus	1.27164	-1.42376	-0.0972148	0.140056	0.171121	0.6702	0.825233	0.919414	0.996001
SELL	SELL	P14151	age_group	-3.22825	-3.71991	-3.67539	4.2813e-06	1.68952e-06	4.07738e-06	0.000102751	0.000446034	0.000269107
SELL	SELL	P14151	sex	-2.38981	-2.51199	0.00240583	0.00504864	0.0050074	0.997395	0.088856	0.0748609	0.998527
SELL	SELL	P14151	serostatus	0.572546	-0.486895	0.186319	0.497439	0.633332	0.425748	0.918348	0.986938	0.996001
F11	F11	P03951	age_group	-0.177223	0.39376	0.877722	0.814009	0.609277	0.248599	0.872372	0.78463	0.462184
F11	F11	P03951	sex	0.827958	-0.300078	0.205513	0.335447	0.744832	0.806436	0.65054	0.854938	0.913864
F11	F11	P03951	serostatus	0.450786	2.50748	0.10787	0.599397	0.0205462	0.643002	0.927125	0.919414	0.996001
COMP	COMP	P49747	age_group	1.24487	1.73833	2.17013	0.017724	0.0039339	0.00234484	0.0594564	0.0305456	0.0257932
COMP	COMP	P49747	sex	2.31142	0.980201	1.12154	0.00110067	0.16547	0.136438	0.0415111	0.386584	0.367548
COMP	COMP	P49747	serostatus	-0.665848	-0.516045	0.0800318	0.316395	0.511943	0.739306	0.833801	0.986938	0.996001
CA4	CA4	P22748	age_group	-1.24556	-0.908596	-0.846133	0.089791	0.292295	0.113384	0.173028	0.511032	0.293465
CA4	CA4	P22748	sex	0.432069	1.40754	-1.0141	0.58819	0.189646	0.102946	0.830386	0.413772	0.313251
CA4	CA4	P22748	serostatus	1.02927	1.03047	0.0875798	0.213703	0.328739	0.706218	0.825233	0.960758	0.996001
PTPRS	PTPRS	Q13332	age_group	-1.76057	-2.94867	-2.32166	0.0268062	0.0037301	0.0391029	0.0772871	0.0305456	0.161299
PTPRS	PTPRS	Q13332	sex	-1.02002	-1.16935	-3.10001	0.236404	0.279633	0.0217696	0.571893	0.509124	0.130617
PTPRS	PTPRS	Q13332	serostatus	0.886783	1.30671	0.0449235	0.322625	0.273915	0.845107	0.833801	0.936006	0.996001
MBL2	MBL2	P11226	age_group	-0.218978	-0.10442	-0.309005	0.221419	0.567951	0.076586	0.345885	0.760334	0.229758
MBL2	MBL2	P11226	sex	0.216575	0.085713	-0.301351	0.296225	0.70312	0.140164	0.616246	0.818331	0.37377
MBL2	MBL2	P11226	serostatus	0.67109	-0.355308	0.24266	0.00548085	0.142887	0.293551	0.408232	0.919414	0.996001
TIMP1	TIMP1	P01033	age_group	1.34903	1.54874	2.27653	0.152891	0.210375	0.0113739	0.260407	0.419505	0.0834083
TIMP1	TIMP1	P01033	sex	-0.321541	2.33759	0.0166459	0.734472	0.146733	0.986481	0.88643	0.369745	0.998527
TIMP1	TIMP1	P01033	serostatus	-0.117072	1.09831	-0.159709	0.913536	0.470373	0.490226	0.995245	0.986938	0.996001
ANGPTL3	ANGPTL3	Q9Y5C1	age_group	1.61431	1.23154	0.669185	0.00584719	0.0571086	0.274702	0.0302835	0.181647	0.477533
ANGPTL3	ANGPTL3	Q9Y5C1	sex	-0.828114	-1.92781	-1.93261	0.189231	0.0195991	0.0119547	0.520385	0.126323	0.095638
ANGPTL3	ANGPTL3	Q9Y5C1	serostatus	0.44193	-0.209125	-0.18842	0.510678	0.802582	0.424383	0.927125	0.987908	0.996001
SOD1	SOD1	P00441	age_group	4.09543	1.65472	2.53993	0.0804349	0.486079	0.231415	0.15966	0.701228	0.442706
SOD1	SOD1	P00441	sex	-2.05312	-5.26327	-7.59428	0.418006	0.107511	0.00685055	0.721648	0.314326	0.0669011
SOD1	SOD1	P00441	serostatus	-0.126415	-0.648007	-0.385467	0.958796	0.832542	0.118622	0.995245	0.987908	0.996001
CD46	CD46	P15529	age_group	0.684417	-0.516939	2.76474	0.582772	0.715724	0.0417606	0.705742	0.848256	0.162129
CD46	CD46	P15529	sex	-1.33819	-0.902037	-2.41693	0.349816	0.591359	0.117129	0.6644	0.743423	0.328957
CD46	CD46	P15529	serostatus	0.0902174	0.508981	0.0380012	0.950994	0.760195	0.868917	0.995245	0.987908	0.996001
ITGAM	ITGAM	P11215	age_group	-0.62331	-1.7279	-0.47319	0.253072	0.0243288	0.216892	0.381777	0.112681	0.435637
ITGAM	ITGAM	P11215	sex	0.563542	-0.804643	-0.897131	0.329626	0.360812	0.0593649	0.649412	0.584382	0.246616
ITGAM	ITGAM	P11215	serostatus	0.248534	-0.520953	-0.199655	0.682248	0.584101	0.392915	0.952981	0.986938	0.996001
TNC	TNC	P24821	age_group	-0.536291	-0.978246	-0.694215	0.182804	0.0644127	0.142288	0.297904	0.186868	0.336864
TNC	TNC	P24821	sex	0.00732344	-0.45392	-0.804942	0.986844	0.454031	0.108406	0.994622	0.654996	0.313251
TNC	TNC	P24821	serostatus	-0.364265	0.158879	-0.418007	0.434824	0.797424	0.100391	0.850798	0.987908	0.996001
NID1	NID1	P14543	age_group	0.961632	-1.39092	1.32115	0.212161	0.0636832	0.0406801	0.337413	0.186868	0.162129
NID1	NID1	P14543	sex	-0.339823	0.407799	-0.376629	0.676913	0.648905	0.587158	0.871261	0.789451	0.79902
NID1	NID1	P14543	serostatus	-0.113091	1.83568	-0.331179	0.898344	0.0674391	0.170809	0.995245	0.919414	0.996001
CFHR5	CFHR5	Q9BXR6	age_group	0.434981	-1.02469	0.284581	0.510152	0.159253	0.563454	0.632301	0.34791	0.715682
CFHR5	CFHR5	Q9BXR6	sex	1.65453	-0.457976	0.644126	0.027248	0.587447	0.260066	0.224486	0.742391	0.51237
CFHR5	CFHR5	Q9BXR6	serostatus	-0.988894	-0.140676	-0.0044003	0.186928	0.883202	0.984559	0.825233	0.987908	0.996001
SPARCL1	SPARCL1	Q14515	age_group	1.00867	0.818998	-1.44123	0.237552	0.250191	0.0599543	0.368904	0.465143	0.205558
SPARCL1	SPARCL1	Q14515	sex	-0.800771	-0.86043	-1.52322	0.404903	0.326009	0.0979923	0.712629	0.555267	0.313251
SPARCL1	SPARCL1	Q14515	serostatus	1.27927	0.981023	-0.00114141	0.230085	0.287184	0.996001	0.825233	0.936006	0.996001
PLXNB2	PLXNB2	O15031	age_group	2.67406	-0.411759	1.29107	0.0190406	0.700781	0.283308	0.0620582	0.846506	0.488845
PLXNB2	PLXNB2	O15031	sex	-0.317088	3.48899	-0.684838	0.802228	0.0147839	0.60344	0.908963	0.112762	0.809529
PLXNB2	PLXNB2	O15031	serostatus	0.302398	1.76805	-0.360308	0.811881	0.213966	0.143318	0.988002	0.936006	0.996001
MEGF9	MEGF9	Q9H1U4	age_group	-1.48448	-1.25621	0.511068	0.0496014	0.141043	0.47466	0.109123	0.338503	0.663017
MEGF9	MEGF9	Q9H1U4	sex	-0.492461	2.52846	0.980137	0.550569	0.01912	0.229652	0.803039	0.126323	0.477388
MEGF9	MEGF9	Q9H1U4	serostatus	1.13019	0.320851	-0.192915	0.200561	0.778196	0.412738	0.825233	0.987908	0.996001
ANG	ANG	P03950	age_group	1.5813	0.516788	0.742728	0.0283279	0.401633	0.187526	0.0779018	0.624834	0.399248
ANG	ANG	P03950	sex	1.66119	0.828347	2.94811	0.0592994	0.289869	0.000778308	0.314654	0.52058	0.0247579
ANG	ANG	P03950	serostatus	2.72489	-0.589276	-0.0776454	0.00740669	0.444774	0.733075	0.408232	0.986938	0.996001
ST6GAL1	ST6GAL1	P15907	age_group	1.99696	0.0686349	1.38608	0.0365822	0.950026	0.0724876	0.0902588	0.968367	0.227818
ST6GAL1	ST6GAL1	P15907	sex	-0.555667	-0.742951	-0.469943	0.56795	0.570193	0.580574	0.818992	0.737679	0.794153
ST6GAL1	ST6GAL1	P15907	serostatus	1.10394	-1.34503	-0.0106526	0.311484	0.329274	0.96275	0.833801	0.960758	0.996001
DPP4	DPP4	P27487	age_group	-1.25635	-1.69197	-2.04452	0.0972421	0.0168828	0.00763128	0.18469	0.0891411	0.0610503
DPP4	DPP4	P27487	sex	-0.00492741	-0.140821	1.59925	0.994602	0.863856	0.0660045	0.994622	0.930849	0.255581
DPP4	DPP4	P27487	serostatus	-0.508728	-0.251214	0.460711	0.529691	0.776804	0.070298	0.927125	0.987908	0.996001
REG1A	REG1A	P05451	age_group	0.411111	0.521415	0.902402	0.160295	0.0977704	0.0789742	0.26615	0.257645	0.231658
REG1A	REG1A	P05451	sex	0.326373	0.293737	0.241183	0.371609	0.424431	0.662299	0.671951	0.629492	0.848856
REG1A	REG1A	P05451	serostatus	0.088997	-0.22908	0.371422	0.807243	0.550102	0.118738	0.988002	0.986938	0.996001
QPCT	QPCT	Q16769	age_group	-0.743917	-0.232387	-0.141698	0.328558	0.795783	0.792183	0.463847	0.888366	0.861164
QPCT	QPCT	Q16769	sex	0.3929	1.59017	-0.729859	0.632015	0.161468	0.232718	0.850605	0.384031	0.479981
QPCT	QPCT	Q16769	serostatus	0.67873	0.188724	0.0222718	0.430243	0.854907	0.923149	0.850798	0.987908	0.996001
FCN2	FCN2	Q15485	age_group	0.752849	-0.312555	0.576711	0.113697	0.512686	0.173002	0.21138	0.731617	0.37132
FCN2	FCN2	Q15485	sex	0.589657	-0.0621557	0.513694	0.290382	0.915121	0.308327	0.616246	0.95115	0.554779
FCN2	FCN2	Q15485	serostatus	-0.500212	-0.117508	-0.0114533	0.38351	0.841797	0.960198	0.833801	0.987908	0.996001
FETUB	FETUB	Q9UGM5	age_group	-0.427924	-2.03879	0.014623	0.37642	0.000275489	0.975701	0.517577	0.00509653	0.979411
FETUB	FETUB	Q9UGM5	sex	-2.03763	-3.69811	-1.28216	0.00419319	0.000936759	0.0512691	0.085154	0.0432286	0.232323
FETUB	FETUB	Q9UGM5	serostatus	-0.276738	0.408644	0.119423	0.622472	0.538499	0.6026	0.927125	0.986938	0.996001
CES1	CES1	P23141	age_group	0.795224	0.319489	-0.0383651	0.0484874	0.508947	0.918899	0.109123	0.730229	0.950219
CES1	CES1	P23141	sex	0.0562507	1.29865	-0.097956	0.897251	0.055364	0.815085	0.95235	0.217369	0.91567
CES1	CES1	P23141	serostatus	0.236371	-0.0958349	-0.0362292	0.591205	0.876797	0.874203	0.927125	0.987908	0.996001
CRTAC1	CRTAC1	Q9NQ79	age_group	1.56483	0.49099	1.4993	9.48695e-05	0.274468	0.0030969	0.00147327	0.486107	0.0327033
CRTAC1	CRTAC1	Q9NQ79	sex	-0.149388	-0.618241	-0.671389	0.716601	0.275003	0.214237	0.879919	0.507698	0.459826
CRTAC1	CRTAC1	Q9NQ79	serostatus	-0.0654253	0.0972028	0.00756575	0.890974	0.863769	0.97367	0.995245	0.987908	0.996001
TCN2	TCN2	P20062	age_group	0.933879	-0.651781	0.649552	0.148046	0.308372	0.402097	0.257133	0.531557	0.586484
TCN2	TCN2	P20062	sex	-0.676215	-2.7191	-0.242367	0.384264	0.00616431	0.774941	0.690107	0.0813689	0.905721
TCN2	TCN2	P20062	serostatus	-0.158242	0.488297	-0.276501	0.831714	0.575767	0.238938	0.988002	0.986938	0.996001
PRSS2	PRSS2	P07478	age_group	1.27451	1.16923	2.0411	0.00423726	0.0288582	8.28959e-05	0.0248586	0.119217	0.00312636
PRSS2	PRSS2	P07478	sex	-0.496362	1.20221	0.498708	0.270908	0.0591359	0.343967	0.611279	0.220148	0.589658
PRSS2	PRSS2	P07478	serostatus	1.34522	0.346613	0.0312894	0.0133794	0.567003	0.891174	0.408232	0.986938	0.996001
ICAM3	ICAM3	P32942	age_group	1.29328	-2.80481	-0.368673	0.179235	0.00375567	0.653732	0.293901	0.0305456	0.777411
ICAM3	ICAM3	P32942	sex	-1.16378	0.45028	-0.360407	0.286629	0.682828	0.697747	0.615203	0.809108	0.870081
ICAM3	ICAM3	P32942	serostatus	2.28905	-2.68154	-0.253956	0.0382156	0.0661208	0.287224	0.493176	0.919414	0.996001
SAA4	SAA4	P35542	age_group	1.27877	-0.23328	0.595586	0.00485495	0.561229	0.123873	0.0272704	0.755941	0.314448
SAA4	SAA4	P35542	sex	-0.80118	-0.414176	0.207701	0.114337	0.397257	0.610117	0.394364	0.61331	0.809529
SAA4	SAA4	P35542	serostatus	0.554788	-0.0344396	-0.249623	0.301706	0.94643	0.282331	0.833801	0.995484	0.996001
CNDP1	CNDP1	Q96KN2	age_group	-0.354448	-0.870549	0.375424	0.439388	0.0342994	0.409767	0.56862	0.125765	0.591139
CNDP1	CNDP1	Q96KN2	sex	-0.540284	-0.665933	0.395692	0.303454	0.178898	0.428697	0.616246	0.400427	0.677189
CNDP1	CNDP1	Q96KN2	serostatus	0.73649	0.915448	0.35582	0.197187	0.0945917	0.1361	0.825233	0.919414	0.996001
FCGR2A	FCGR2A	P12318	age_group	0.408614	-0.267246	0.551876	0.255819	0.463011	0.191376	0.383729	0.682876	0.404187
FCGR2A	FCGR2A	P12318	sex	-0.168988	-0.386135	-0.114925	0.622578	0.414217	0.798387	0.850605	0.621326	0.913741
FCGR2A	FCGR2A	P12318	serostatus	-1.27255	-0.10216	-0.236542	0.00837717	0.838909	0.338165	0.408232	0.987908	0.996001
NRP1	NRP1	O14786	age_group	0.0199416	-1.51393	-0.762902	0.982584	0.159131	0.256182	0.982584	0.34791	0.466427
NRP1	NRP1	O14786	sex	2.45257	-0.582321	-0.410891	0.0428937	0.639109	0.577636	0.265708	0.783203	0.794153
NRP1	NRP1	O14786	serostatus	1.02196	-0.878039	-0.0418084	0.372513	0.498378	0.861277	0.833801	0.986938	0.996001
EFEMP1	EFEMP1	Q12805	age_group	5.93673	3.13585	3.54694	2.50559e-09	0.000280797	6.33706e-05	6.26681e-07	0.00509653	0.00278831
EFEMP1	EFEMP1	Q12805	sex	-0.829763	-0.867286	-5.30048	0.260938	0.36758	0.000113784	0.605818	0.591715	0.010013
EFEMP1	EFEMP1	Q12805	serostatus	0.838715	0.106827	0.227158	0.444674	0.921497	0.339009	0.85689	0.987908	0.996001
TIMD4	TIMD4	Q96H15	age_group	1.09542	-0.498063	0.0199179	0.0282644	0.411107	0.966213	0.0779018	0.627354	0.973589
TIMD4	TIMD4	Q96H15	sex	-0.872207	-2.34403	-0.907276	0.122101	0.0112753	0.107596	0.408033	0.0992224	0.313251
TIMD4	TIMD4	Q96H15	serostatus	1.22592	-0.412961	0.323838	0.0611	0.583121	0.170565	0.538187	0.986938	0.996001
TIE1	TIE1	P35590	age_group	1.16854	-3.57491	0.624698	0.248507	0.000583331	0.365183	0.377655	0.00730951	0.560514
TIE1	TIE1	P35590	sex	-1.84324	-1.9043	-0.960419	0.108077	0.123074	0.22233	0.394364	0.345655	0.469561
TIE1	TIE1	P35590	serostatus	1.37186	-0.588555	0.146769	0.20982	0.639168	0.521363	0.825233	0.986938	0.996001
THBS4	THBS4	P35443	age_group	0.429735	-0.413088	0.520682	0.263332	0.388546	0.313301	0.384878	0.617929	0.521048
THBS4	THBS4	P35443	sex	-0.0497804	-0.800619	-2.7706	0.909047	0.169373	0.000669185	0.95235	0.39144	0.0247579
THBS4	THBS4	P35443	serostatus	-0.705842	0.243912	0.160028	0.131383	0.684048	0.481974	0.825233	0.987908	0.996001
F7	F7	P08709	age_group	2.30829	-0.295346	3.54967	0.00180836	0.726158	0.0004458	0.0144669	0.848256	0.0120851
F7	F7	P08709	sex	-1.73426	0.555089	-1.02481	0.0561638	0.57394	0.275146	0.308901	0.737679	0.52258
F7	F7	P08709	serostatus	0.777244	1.4956	0.0394013	0.409605	0.178296	0.861712	0.850554	0.922942	0.996001
GP1BA	GP1BA	P07359	age_group	-0.737286	-0.353497	1.40123	0.259887	0.693528	0.0763596	0.384799	0.846506	0.229758
GP1BA	GP1BA	P07359	sex	-1.41194	1.56732	1.49643	0.105193	0.163205	0.103008	0.394364	0.384697	0.313251
GP1BA	GP1BA	P07359	serostatus	2.01797	1.16204	-0.213504	0.0327574	0.270503	0.358796	0.493176	0.936006	0.996001
LYVE1	LYVE1	Q9Y5Y7	age_group	-0.302452	-1.74231	-0.768823	0.706087	0.019833	0.226451	0.800134	0.0969615	0.442022
LYVE1	LYVE1	Q9Y5Y7	sex	-2.2442	-3.01162	-3.09024	0.0223579	0.00310461	0.000844019	0.224486	0.0630474	0.0247579
LYVE1	LYVE1	Q9Y5Y7	serostatus	-0.292499	-0.194076	0.366422	0.74718	0.835225	0.131864	0.977634	0.987908	0.996001
CA3	CA3	P07451	age_group	-1.31349	1.2647	0.26129	0.0407418	0.134594	0.631982	0.0957674	0.329008	0.761841
CA3	CA3	P07451	sex	-0.226083	0.919867	1.54992	0.746337	0.358925	0.0342743	0.88643	0.584382	0.180969
CA3	CA3	P07451	serostatus	-0.00361292	-0.111409	-0.302022	0.99601	0.914471	0.201851	0.99601	0.987908	0.996001
TGFBR3	TGFBR3	Q03167	age_group	-0.0327609	0.0600824	0.556284	0.966724	0.938531	0.451709	0.970399	0.965152	0.637706
TGFBR3	TGFBR3	Q03167	sex	-0.609628	-0.818261	-0.28157	0.488084	0.402268	0.751208	0.753534	0.613865	0.90145
TGFBR3	TGFBR3	Q03167	serostatus	1.84589	0.200352	-0.191179	0.0500419	0.845061	0.405574	0.528443	0.987908	0.996001
DEFA1	DEFA1	P59665	age_group	-0.433379	0.113067	-0.1859	0.175448	0.751799	0.558354	0.289489	0.863998	0.715682
DEFA1	DEFA1	P59665	sex	0.259627	0.204771	-0.447694	0.472419	0.609685	0.212673	0.746818	0.755665	0.459826
DEFA1	DEFA1	P59665	serostatus	0.0974339	0.219529	-0.126629	0.801554	0.613408	0.580954	0.988002	0.986938	0.996001
CD59	CD59	P13987	age_group	-2.13753	-2.17776	-0.114147	0.0164608	0.0270747	0.864255	0.0590594	0.115286	0.916318
CD59	CD59	P13987	sex	0.942968	3.20216	1.10514	0.362579	0.039249	0.190216	0.66699	0.181785	0.436669
CD59	CD59	P13987	serostatus	-1.10849	1.38684	-0.00274362	0.302447	0.294395	0.990423	0.833801	0.947808	0.996001
APOM	APOM	O95445	age_group	0.475635	-1.41338	0.782663	0.536659	0.0521465	0.220033	0.655077	0.174262	0.436757
APOM	APOM	O95445	sex	-1.4794	-1.70483	-0.22086	0.0824106	0.0546899	0.763548	0.362607	0.217369	0.905721
APOM	APOM	O95445	serostatus	0.176721	-0.249322	-0.23258	0.828545	0.775328	0.320438	0.988002	0.987908	0.996001
OSMR	OSMR	Q99650	age_group	4.25406	-0.5673	1.1327	4.16808e-06	0.594527	0.273011	0.000102751	0.773178	0.477533
OSMR	OSMR	Q99650	sex	-0.387452	-1.26638	-1.32575	0.631617	0.32297	0.273612	0.850605	0.553663	0.52258
OSMR	OSMR	Q99650	serostatus	0.9763	-0.440683	0.129032	0.336638	0.72563	0.588368	0.833801	0.987908	0.996001
LILRB2	LILRB2	Q8N423	age_group	0.674215	-0.00898241	0.191656	0.15071	0.989204	0.76996	0.258359	0.996391	0.854591
LILRB2	LILRB2	Q8N423	sex	-0.159275	1.46148	-0.37887	0.760477	0.108347	0.610213	0.892293	0.314326	0.809529
LILRB2	LILRB2	Q8N423	serostatus	0.556141	-1.65776	-0.223502	0.326196	0.0706796	0.338591	0.833801	0.919414	0.996001
UMOD	UMOD	P07911	age_group	-0.169952	-1.52433	-0.615204	0.772473	0.0165296	0.359668	0.846195	0.0890574	0.559341
UMOD	UMOD	P07911	sex	-1.63007	-0.700296	-1.08179	0.0228243	0.337773	0.147346	0.224486	0.560831	0.385142
UMOD	UMOD	P07911	serostatus	-1.0095	0.985655	0.144538	0.158595	0.206364	0.529498	0.825233	0.936006	0.996001
CCL18	CCL18	P55774	age_group	1.6208	0.883276	0.651185	2.37204e-06	0.024143	0.0608372	7.82774e-05	0.112681	0.205863
CCL18	CCL18	P55774	sex	0.441388	1.03949	-0.0575318	0.198108	0.0400672	0.879883	0.523006	0.182375	0.952004
CCL18	CCL18	P55774	serostatus	0.407459	0.219411	0.23257	0.325053	0.664244	0.321203	0.833801	0.986938	0.996001
COL18A1	COL18A1	P39060	age_group	3.82238	1.65283	1.95712	8.46228e-06	0.0638052	0.0210074	0.00018617	0.186868	0.11637
COL18A1	COL18A1	P39060	sex	0.267478	2.14938	1.54117	0.710586	0.071691	0.103746	0.879919	0.252352	0.313251
COL18A1	COL18A1	P39060	serostatus	3.08546	-0.729307	-0.172574	0.010475	0.518995	0.466372	0.408232	0.986938	0.996001
LCN2	LCN2	P80188	age_group	-0.849459	-0.0790745	-0.668597	0.0732319	0.893748	0.210888	0.146464	0.955261	0.428265
LCN2	LCN2	P80188	sex	0.456095	-0.181462	-0.394198	0.395623	0.775462	0.510672	0.700969	0.878635	0.747254
LCN2	LCN2	P80188	serostatus	-0.238895	0.284729	0.128205	0.681925	0.673449	0.576346	0.952981	0.987725	0.996001
KIT	KIT	P10721	age_group	-2.01203	-3.88287	-1.28445	0.00285621	6.96171e-06	0.0295861	0.0179533	0.00061263	0.142013
KIT	KIT	P10721	sex	-1.59864	-2.63149	-0.847462	0.0453413	0.0152912	0.203445	0.272048	0.112762	0.452823
KIT	KIT	P10721	serostatus	-0.659743	0.689296	0.164991	0.409762	0.531722	0.495404	0.850554	0.986938	0.996001
C1QTNF1	C1QTNF1	Q9BXJ1	age_group	1.74468	0.904928	0.363252	0.0166806	0.21293	0.601693	0.0590594	0.419505	0.752829
C1QTNF1	C1QTNF1	Q9BXJ1	sex	0.306214	1.85315	0.628461	0.713969	0.0596239	0.429994	0.879919	0.220148	0.677189
C1QTNF1	C1QTNF1	Q9BXJ1	serostatus	0.503162	1.02877	-0.179368	0.566186	0.28666	0.441531	0.927125	0.936006	0.996001
AOC3	AOC3	Q16853	age_group	1.48387	-0.260165	0.808491	0.0359072	0.76761	0.339864	0.0896761	0.866022	0.545186
AOC3	AOC3	Q16853	sex	-0.676489	-1.34272	-2.42332	0.390374	0.229634	0.0263354	0.696343	0.448293	0.147927
AOC3	AOC3	Q16853	serostatus	-0.20238	-1.90126	0.134737	0.799871	0.101893	0.563756	0.988002	0.919414	0.996001
GAS6	GAS6	Q14393	age_group	-0.240008	-1.24168	-0.0481571	0.732448	0.135899	0.92482	0.819349	0.329149	0.950219
GAS6	GAS6	Q14393	sex	-3.21601	-0.732041	-1.63021	0.00155204	0.438167	0.0212078	0.0455264	0.639094	0.130206
GAS6	GAS6	Q14393	serostatus	0.811463	-0.351689	-0.100246	0.370863	0.720552	0.661293	0.833801	0.987908	0.996001
IGLC2	IGLC2	P0DOY2	age_group	0.118789	0.0976033	-0.425514	0.925634	0.939561	0.701984	0.943504	0.965152	0.820016
IGLC2	IGLC2	P0DOY2	sex	0.547193	2.25934	0.761522	0.708694	0.187256	0.515153	0.879919	0.413381	0.747254
IGLC2	IGLC2	P0DOY2	serostatus	0.363592	-1.53101	-0.112708	0.805268	0.390407	0.624762	0.988002	0.980344	0.996001
TNXB	TNXB	P22105	age_group	-2.61324	-4.51093	-2.15499	0.00596494	6.72847e-06	0.0251434	0.0302835	0.00061263	0.128698
TNXB	TNXB	P22105	sex	-0.767494	0.153748	-2.65387	0.43975	0.876608	0.0203904	0.721648	0.936942	0.128168
TNXB	TNXB	P22105	serostatus	-1.346	2.24251	-0.0883846	0.211637	0.115862	0.696442	0.825233	0.919414	0.996001
MFAP5	MFAP5	Q13361	age_group	2.00828	-0.649961	1.64007	0.0173222	0.346621	0.0337358	0.0593905	0.579164	0.153556
MFAP5	MFAP5	Q13361	sex	0.70552	3.29474	-1.27256	0.427928	0.00157145	0.159655	0.721648	0.0505306	0.402995
MFAP5	MFAP5	Q13361	serostatus	0.49643	1.12269	-0.455604	0.610672	0.278249	0.0664014	0.927125	0.936006	0.996001
VASN	VASN	Q6EMK4	age_group	0.288235	-0.456684	-0.886564	0.76768	0.67137	0.496414	0.844448	0.837483	0.682569
VASN	VASN	Q6EMK4	sex	0.339274	1.84283	0.418313	0.758908	0.200258	0.772592	0.892293	0.422945	0.905721
VASN	VASN	Q6EMK4	serostatus	-1.59469	1.35126	-0.114723	0.159589	0.339075	0.625453	0.825233	0.960758	0.996001
LILRB5	LILRB5	O75023	age_group	0.603264	-0.728314	0.459005	0.0471633	0.0191669	0.166859	0.107337	0.095473	0.368674
LILRB5	LILRB5	O75023	sex	0.278139	-0.4112	0.0168503	0.419087	0.231243	0.960989	0.721648	0.448293	0.998527
LILRB5	LILRB5	O75023	serostatus	0.411965	0.520812	0.0425231	0.24694	0.16512	0.849666	0.825233	0.919414	0.996001
C2	C2	P06681	age_group	2.47357	0.287191	0.609928	0.00817923	0.702215	0.418873	0.0372296	0.846506	0.597744
C2	C2	P06681	sex	-1.05709	-1.952	0.67892	0.234111	0.0522723	0.403407	0.571893	0.217369	0.653371
C2	C2	P06681	serostatus	-0.195538	0.870017	-0.280469	0.826088	0.344795	0.245828	0.988002	0.960758	0.996001
TNFRSF14	TNFRSF14	Q92956	age_group	-0.323214	-1.25529	1.31672	0.763184	0.212302	0.287867	0.843015	0.419505	0.493487
TNFRSF14	TNFRSF14	Q92956	sex	-0.59203	0.983506	0.367449	0.642904	0.384839	0.78853	0.851131	0.601504	0.912448
TNFRSF14	TNFRSF14	Q92956	serostatus	1.19037	-0.182545	-0.0699923	0.366854	0.87413	0.756197	0.833801	0.987908	0.996001
LDL receptor	LDLR	P01130	age_group	1.26076	1.29094	0.873203	0.00193571	0.00630307	0.017274	0.0146008	0.0462225	0.10722
LDL receptor	LDLR	P01130	sex	-0.0386328	1.42706	0.0645937	0.920504	0.0229776	0.870237	0.956744	0.126323	0.94935
LDL receptor	LDLR	P01130	serostatus	0.0856218	0.51706	0.0461242	0.834562	0.387425	0.838271	0.988002	0.980344	0.996001
ITGB2	ITGB2	P05107	age_group	-0.517688	-2.73708	-0.672346	0.53518	0.011268	0.244855	0.655077	0.0652898	0.458452
ITGB2	ITGB2	P05107	sex	0.235306	-2.72986	-1.01605	0.797517	0.0375973	0.129506	0.907887	0.177245	0.358657
ITGB2	ITGB2	P05107	serostatus	-0.532513	-0.222936	-0.00605557	0.529766	0.86474	0.979188	0.927125	0.987908	0.996001
IL-17RA	IL17RA	Q96F46	age_group	0.201274	-0.44623	-1.09143	0.680374	0.320312	0.0174149	0.780951	0.545564	0.10722
IL-17RA	IL17RA	Q96F46	sex	-0.312447	-0.827516	-0.361761	0.573915	0.138611	0.438339	0.818992	0.362309	0.684743
IL-17RA	IL17RA	Q96F46	serostatus	0.153984	0.325573	0.216379	0.784294	0.552078	0.380202	0.988002	0.986938	0.996001
TNF-R2	TNFRSF1B	P20333	age_group	1.39981	0.973795	-0.63982	0.0727662	0.254454	0.390249	0.146464	0.466499	0.578648
TNF-R2	TNFRSF1B	P20333	sex	-0.552048	-1.25455	-1.85706	0.515001	0.244102	0.0519206	0.776915	0.463618	0.232323
TNF-R2	TNFRSF1B	P20333	serostatus	0.660506	-1.27164	0.106662	0.477721	0.248914	0.64241	0.894681	0.936006	0.996001
MMP-9	MMP9	P14780	age_group	-2.18787	0.310433	-1.89139	0.00361636	0.761697	0.0366151	0.0216982	0.865302	0.158465
MMP-9	MMP9	P14780	sex	2.27474	0.50103	-0.338924	0.0250803	0.656065	0.743159	0.224486	0.790873	0.90145
MMP-9	MMP9	P14780	serostatus	-0.881917	1.74296	0.207086	0.348865	0.144916	0.376698	0.833801	0.919414	0.996001
EPHB4	EPHB4	P54760	age_group	-0.216963	0.640904	-1.94024	0.858589	0.591644	0.0984068	0.888892	0.773178	0.259794
EPHB4	EPHB4	P54760	sex	-0.167591	-1.88772	-1.74095	0.904868	0.208037	0.167651	0.95235	0.427102	0.412573
EPHB4	EPHB4	P54760	serostatus	0.0501254	-2.86719	0.185786	0.97301	0.0688233	0.424478	0.995245	0.919414	0.996001
IL2-RA	IL2RA	P01589	age_group	0.703155	-0.0105173	-0.248308	0.263874	0.982957	0.636282	0.384878	0.994256	0.763538
IL2-RA	IL2RA	P01589	sex	0.212029	-0.46219	0.388403	0.743	0.487768	0.532397	0.88643	0.688613	0.754443
IL2-RA	IL2RA	P01589	serostatus	1.96614	-0.484024	0.0429163	0.0161654	0.458014	0.849643	0.408232	0.986938	0.996001
OPG	TNFRSF11B	O00300	age_group	3.39332	1.48035	1.95335	9.43366e-07	0.0564299	0.0120812	4.15081e-05	0.181647	0.0839327
OPG	TNFRSF11B	O00300	sex	0.0978835	-0.0060359	-3.39561	0.8685	0.994694	0.00131077	0.947454	0.994694	0.0277852
OPG	TNFRSF11B	O00300	serostatus	0.186897	-2.18786	-0.0269419	0.807162	0.0354447	0.908414	0.988002	0.919414	0.996001
ALCAM	ALCAM	Q13740	age_group	0.180445	-2.51738	-3.04483	0.8687	0.080375	0.00634511	0.895847	0.223358	0.0548989
ALCAM	ALCAM	Q13740	sex	-6.80455	-5.7786	-4.6921	0.000457189	0.00721437	0.00304224	0.0301745	0.0865724	0.0419455
ALCAM	ALCAM	Q13740	serostatus	-1.0859	-1.19561	0.109339	0.440911	0.525158	0.634024	0.855887	0.986938	0.996001
TFF3	TFF3	Q07654	age_group	-0.559308	-0.58571	0.0441373	0.0838332	0.0428395	0.910167	0.16394	0.150788	0.949739
TFF3	TFF3	Q07654	sex	-0.78023	-1.07995	-2.4233	0.106252	0.187901	0.0244195	0.394364	0.413381	0.14291
TFF3	TFF3	Q07654	serostatus	0.330976	-0.236245	0.11563	0.34612	0.479082	0.617527	0.833801	0.986938	0.996001
SELP	SELP	P16109	age_group	-1.56261	-1.69858	0.677919	0.0209342	0.0341392	0.1216	0.0642631	0.125765	0.311675
SELP	SELP	P16109	sex	-1.73347	0.177698	-0.000905823	0.0260361	0.853458	0.998527	0.224486	0.925017	0.998527
SELP	SELP	P16109	serostatus	0.121055	1.16282	0.0170184	0.87703	0.252347	0.942707	0.995245	0.936006	0.996001
CSTB	CSTB	P04080	age_group	-0.452978	-0.773996	0.109823	0.726934	0.599804	0.941356	0.816641	0.776217	0.959529
CSTB	CSTB	P04080	sex	-0.173332	2.94901	0.722567	0.906233	0.154614	0.662326	0.95235	0.376287	0.848856
CSTB	CSTB	P04080	serostatus	-0.566494	0.714885	-0.0107863	0.708218	0.692072	0.963885	0.958855	0.987908	0.996001
MCP-1	CCL2	P13500	age_group	-0.30176	1.21487	1.03992	0.396083	0.0315753	0.0972873	0.525457	0.125765	0.259794
MCP-1	CCL2	P13500	sex	0.282685	2.18452	1.39827	0.522041	0.0153767	0.0531061	0.783062	0.112762	0.233667
MCP-1	CCL2	P13500	serostatus	-0.116397	0.12167	-0.215742	0.807516	0.844473	0.356322	0.988002	0.987908	0.996001
CD163	CD163	Q86VB7	age_group	1.51862	0.10274	0.168907	0.002227	0.80845	0.770426	0.0154718	0.893016	0.854591
CD163	CD163	Q86VB7	sex	0.302809	0.100842	-0.42836	0.586224	0.844341	0.492353	0.830386	0.921099	0.730232
CD163	CD163	Q86VB7	serostatus	1.51064	-0.893165	-0.0382909	0.0356861	0.0968259	0.867755	0.493176	0.919414	0.996001
Gal-3	LGALS3	P17931	age_group	-2.33776	-1.11726	0.474096	0.0489639	0.474268	0.639268	0.109123	0.69175	0.76365
Gal-3	LGALS3	P17931	sex	0.524296	-1.68109	0.486201	0.671404	0.353612	0.677357	0.871261	0.579835	0.859723
Gal-3	LGALS3	P17931	serostatus	-1.61522	-1.17778	-0.328546	0.240432	0.533735	0.176895	0.825233	0.986938	0.996001
GRN	GRN	P28799	age_group	0.65061	-0.556901	-1.3741	0.392393	0.538851	0.196646	0.525331	0.737677	0.41202
GRN	GRN	P28799	sex	-2.71095	-2.51021	-1.08468	0.0280608	0.0362749	0.389268	0.224486	0.177245	0.642292
GRN	GRN	P28799	serostatus	-0.0938844	0.342671	-0.269847	0.916603	0.756511	0.243274	0.995245	0.987908	0.996001
NT-proBNP		NA	age_group	0.783595	0.69729	0.524248	0.000551123	0.00389905	0.146341	0.00538876	0.0305456	0.341893
NT-proBNP		NA	sex	-0.264008	0.100832	-1.78911	0.259373	0.705765	0.000756296	0.605818	0.818331	0.0247579
NT-proBNP		NA	serostatus	0.0444542	-0.100818	0.166689	0.880597	0.730358	0.469393	0.995245	0.987908	0.996001
BLM hydrolase	BLMH	Q13867	age_group	-6.50707	-2.05454	-1.39763	0.00906401	0.394987	0.347722	0.0392278	0.62441	0.553004
BLM hydrolase	BLMH	Q13867	sex	0.747297	10.2775	3.42855	0.735951	0.0211732	0.0485916	0.88643	0.126323	0.229075
BLM hydrolase	BLMH	Q13867	serostatus	0.0254774	5.31747	0.22758	0.991475	0.113736	0.328268	0.995245	0.919414	0.996001
PLC	HSPG2	P98160	age_group	2.86259	1.29731	2.6639	0.00207841	0.245862	0.0249422	0.0148298	0.463626	0.128698
PLC	HSPG2	P98160	sex	1.71479	1.81076	0.658915	0.089432	0.195109	0.601281	0.366043	0.415392	0.809529
PLC	HSPG2	P98160	serostatus	0.992236	-1.58285	-0.0833853	0.373735	0.280307	0.722884	0.833801	0.936006	0.996001
LTBR	LTBR	P36941	age_group	1.95929	1.4359	0.552232	0.0108321	0.103295	0.534824	0.0453919	0.266161	0.708661
LTBR	LTBR	P36941	sex	-1.10702	-0.425871	-3.11216	0.19157	0.683451	0.00508067	0.52098	0.809108	0.0558874
LTBR	LTBR	P36941	serostatus	-0.491556	-1.43362	-0.225046	0.602678	0.210904	0.330067	0.927125	0.936006	0.996001
Notch 3	NOTCH3	Q9UM47	age_group	1.01442	0.175363	0.386845	0.0631123	0.761035	0.472292	0.130169	0.865302	0.663017
Notch 3	NOTCH3	Q9UM47	sex	-0.871867	-2.16649	-1.9438	0.152575	0.0107243	0.0079009	0.473881	0.0992224	0.0695279
Notch 3	NOTCH3	Q9UM47	serostatus	0.832293	-0.786206	-0.0327972	0.197839	0.28684	0.889143	0.825233	0.936006	0.996001
TIMP4	TIMP4	Q99727	age_group	1.46943	0.143362	1.05237	0.00263946	0.743136	0.0170932	0.0174204	0.863998	0.10722
TIMP4	TIMP4	Q99727	sex	-0.455578	-1.93337	-2.32627	0.363061	0.00870474	0.000968669	0.66699	0.0944602	0.0254462
TIMP4	TIMP4	Q99727	serostatus	0.35795	0.682096	-0.266304	0.517578	0.280451	0.287847	0.927125	0.936006	0.996001
CNTN1	CNTN1	Q12860	age_group	-0.671079	-1.82022	-1.34379	0.257855	0.00686994	0.0212626	0.384597	0.047728	0.11637
CNTN1	CNTN1	Q12860	sex	-2.6529	-3.18818	-2.71918	0.000688086	0.00172263	0.00106026	0.0343365	0.0505306	0.0254462
CNTN1	CNTN1	Q12860	serostatus	-0.569715	0.241448	0.0100211	0.41975	0.789188	0.965221	0.850554	0.987908	0.996001
CDH5	CDH5	P33151	age_group	-0.754072	-2.35807	-0.528112	0.208747	0.000765217	0.34033	0.333996	0.00841739	0.545186
CDH5	CDH5	P33151	sex	0.780444	-1.7227	-0.164591	0.263898	0.0515116	0.79148	0.605818	0.217369	0.912448
CDH5	CDH5	P33151	serostatus	-0.307161	-0.37998	0.126747	0.642372	0.64476	0.582304	0.927125	0.986938	0.996001
TLT-2	TREML2	Q5T2D2	age_group	-1.40068	-1.81822	-1.09744	0.0458736	0.0146692	0.165591	0.10531	0.0806804	0.368674
TLT-2	TREML2	Q5T2D2	sex	-2.59993	-1.26657	-1.58561	0.00457928	0.134519	0.0763964	0.0863522	0.35603	0.265377
TLT-2	TREML2	Q5T2D2	serostatus	0.802159	0.11745	-0.179887	0.349036	0.892573	0.432497	0.833801	0.987908	0.996001
FABP4	FABP4	P15090	age_group	1.16576	0.718384	0.705276	9.47178e-05	0.0256602	0.0182761	0.00147327	0.114818	0.10722
FABP4	FABP4	P15090	sex	-0.613468	-0.26716	-1.20668	0.0607854	0.50779	0.00182107	0.314654	0.70556	0.0288099
FABP4	FABP4	P15090	serostatus	0.725445	0.0445309	-0.185038	0.0549479	0.916872	0.432622	0.538187	0.987908	0.996001
TFPI	TFPI	P10646	age_group	1.38112	1.1886	2.6908	0.11625	0.145656	0.00198307	0.213126	0.338911	0.0237968
TFPI	TFPI	P10646	sex	2.11745	2.63365	1.23456	0.0432466	0.021549	0.176599	0.265708	0.126323	0.427726
TFPI	TFPI	P10646	serostatus	1.31861	0.715566	0.00201769	0.221407	0.502519	0.993	0.825233	0.986938	0.996001
PAI	SERPINE1	P05121	age_group	-0.686497	-0.0813594	1.03468	0.248909	0.911023	0.061603	0.377655	0.958207	0.205863
PAI	SERPINE1	P05121	sex	-1.17065	2.01244	-0.271531	0.0994785	0.0483851	0.669666	0.386211	0.212894	0.854067
PAI	SERPINE1	P05121	serostatus	-0.672212	0.849688	-0.600344	0.34336	0.31876	0.0229192	0.833801	0.960758	0.996001
CCL24	CCL24	O00175	age_group	-0.168841	-0.0164177	-0.18289	0.538454	0.949564	0.436461	0.655077	0.968367	0.619493
CCL24	CCL24	O00175	sex	0.334115	0.475092	0.00193802	0.257352	0.120966	0.994129	0.605818	0.343387	0.998527
CCL24	CCL24	O00175	serostatus	0.155694	-0.0922553	-0.17809	0.602346	0.757609	0.441922	0.927125	0.987908	0.996001
TR	TFRC	P02786	age_group	0.566053	-1.43009	-1.28751	0.298756	0.0417256	0.021599	0.430992	0.148859	0.11637
TR	TFRC	P02786	sex	-0.6871	-2.51409	0.398006	0.277865	0.00965091	0.52411	0.611302	0.0961493	0.751984
TR	TFRC	P02786	serostatus	1.46684	0.184192	0.127062	0.0333824	0.838733	0.579806	0.493176	0.987908	0.996001
TNFRSF10C	TNFRSF10C	O14798	age_group	0.139617	-0.114047	-0.821808	0.797228	0.797511	0.0414519	0.869703	0.888366	0.162129
TNFRSF10C	TNFRSF10C	O14798	sex	0.154666	-0.282251	-0.989892	0.790861	0.583245	0.0472698	0.907887	0.742391	0.226895
TNFRSF10C	TNFRSF10C	O14798	serostatus	-0.317649	0.659077	0.0383804	0.604147	0.249607	0.865501	0.927125	0.936006	0.996001
GDF-15	GDF15	Q99988	age_group	4.05242	1.86318	4.16327	4.74758e-09	0.000145905	1.46263e-08	6.26681e-07	0.00350172	1.93067e-06
GDF-15	GDF15	Q99988	sex	0.375512	0.267625	-0.261493	0.300441	0.512483	0.636867	0.616246	0.70794	0.832341
GDF-15	GDF15	Q99988	serostatus	0.597383	-0.46522	0.00326805	0.292174	0.337954	0.988853	0.833801	0.960758	0.996001
SELE	SELE	P16581	age_group	0.572105	0.179494	0.15168	0.105574	0.686558	0.732188	0.19767	0.846506	0.840425
SELE	SELE	P16581	sex	0.575168	-0.114663	0.975109	0.166806	0.824869	0.0682003	0.483921	0.910881	0.255581
SELE	SELE	P16581	serostatus	-0.595197	-0.445573	0.157921	0.171788	0.391506	0.494853	0.825233	0.980344	0.996001
AZU1	AZU1	P20160	age_group	0.955342	-1.05629	-0.622917	0.504771	0.534299	0.533586	0.63035	0.737677	0.708661
AZU1	AZU1	P20160	sex	-2.23052	-1.54992	-0.589683	0.133065	0.453746	0.606004	0.418204	0.654996	0.809529
AZU1	AZU1	P20160	serostatus	-2.15269	3.20014	-0.0267062	0.221075	0.133069	0.913264	0.825233	0.919414	0.996001
DLK-1	DLK1	P80370	age_group	1.14547	0.940451	0.530796	0.00186591	0.00958026	0.128284	0.0144883	0.0598611	0.319499
DLK-1	DLK1	P80370	sex	0.357545	0.102197	0.043985	0.299445	0.804184	0.906136	0.616246	0.897166	0.960723
DLK-1	DLK1	P80370	serostatus	0.388874	-0.402501	-0.0761577	0.30227	0.358832	0.743334	0.833801	0.960758	0.996001
MPO	MPO	P05164	age_group	1.96411	1.02671	3.40001	0.0551758	0.372629	0.0388589	0.117471	0.599842	0.161299
MPO	MPO	P05164	sex	0.208581	1.66608	-4.67435	0.856225	0.232637	0.0160514	0.942597	0.448293	0.107402
MPO	MPO	P05164	serostatus	0.754024	0.391471	-0.222623	0.525517	0.7786	0.343929	0.927125	0.987908	0.996001
CXCL16	CXCL16	Q9H2A7	age_group	2.21165	-0.0212805	1.20309	0.0104639	0.979619	0.142912	0.0445561	0.994256	0.336864
CXCL16	CXCL16	Q9H2A7	sex	0.219752	-2.74434	-1.51015	0.79784	0.0175957	0.105835	0.907887	0.125547	0.313251
CXCL16	CXCL16	Q9H2A7	serostatus	0.451151	-0.406931	-0.0730676	0.637288	0.717194	0.74931	0.927125	0.987908	0.996001
IL-6RA	IL6R	P08887	age_group	-0.319365	0.280466	0.242529	0.66281	0.690878	0.716914	0.767465	0.846506	0.830111
IL-6RA	IL6R	P08887	sex	-0.473973	0.0896826	0.903741	0.543256	0.911058	0.237805	0.796775	0.95115	0.482926
IL-6RA	IL6R	P08887	serostatus	-0.291075	0.0796266	-0.136119	0.711877	0.921137	0.561959	0.958855	0.987908	0.996001
RETN	RETN	Q9HD89	age_group	-0.795188	-0.632354	-0.17143	0.015988	0.103843	0.685934	0.0590594	0.266161	0.808422
RETN	RETN	Q9HD89	sex	-0.18016	-0.797014	-1.32769	0.628738	0.0867205	0.0163435	0.850605	0.293516	0.107402
RETN	RETN	Q9HD89	serostatus	-0.431403	0.299285	-0.117641	0.315122	0.542322	0.624265	0.833801	0.986938	0.996001
IGFBP-1	IGFBP1	P08833	age_group	0.00780419	0.0112029	0.224147	0.953643	0.931917	0.142194	0.960922	0.964808	0.336864
IGFBP-1	IGFBP1	P08833	sex	-0.294379	-0.293928	-0.645647	0.066311	0.088489	0.00136821	0.318293	0.293926	0.0277852
IGFBP-1	IGFBP1	P08833	serostatus	0.0727724	-0.127021	0.0314926	0.658432	0.464663	0.890165	0.939601	0.986938	0.996001
CHIT1	CHIT1	Q13231	age_group	-0.0254761	-0.0553142	-0.103408	0.852958	0.65647	0.289945	0.888892	0.825277	0.493842
CHIT1	CHIT1	Q13231	sex	0.0957538	-0.197342	0.0468364	0.572504	0.204789	0.711686	0.818992	0.427102	0.877968
CHIT1	CHIT1	Q13231	serostatus	0.0395131	-0.459022	-0.00694704	0.811375	0.124898	0.975354	0.988002	0.919414	0.996001
TR-AP	ACP5	P13686	age_group	1.76068	1.3248	0.786511	0.00724855	0.077653	0.244025	0.0335722	0.220434	0.458452
TR-AP	ACP5	P13686	sex	1.56557	1.36014	2.77632	0.0466448	0.129571	0.00185518	0.273649	0.35603	0.0288099
TR-AP	ACP5	P13686	serostatus	0.747578	-1.31163	-0.232807	0.371089	0.149792	0.346405	0.833801	0.919414	0.996001
GP6	GP6	Q9HCN6	age_group	-0.254547	-1.20395	1.31207	0.616801	0.0352046	0.0204559	0.740161	0.127315	0.11637
GP6	GP6	Q9HCN6	sex	-0.928575	-0.457911	-1.09651	0.114142	0.494713	0.0982168	0.394364	0.694703	0.313251
GP6	GP6	Q9HCN6	serostatus	0.318745	0.800814	-0.118964	0.587999	0.254659	0.60608	0.927125	0.936006	0.996001
PSP-D	SFTPD	P35247	age_group	0.431336	0.855231	0.172965	0.243149	0.0187104	0.615573	0.373206	0.0949913	0.755867
PSP-D	SFTPD	P35247	sex	0.0800093	0.556714	0.0220912	0.839584	0.211463	0.953051	0.931303	0.427102	0.994488
PSP-D	SFTPD	P35247	serostatus	0.018678	0.200251	-0.0483787	0.964226	0.659406	0.833716	0.995245	0.986938	0.996001
PI3	PI3	P19957	age_group	0.93525	-0.441201	0.912584	0.0254353	0.264944	0.0452153	0.0754486	0.479076	0.170526
PI3	PI3	P19957	sex	1.11919	0.683766	0.389592	0.0267739	0.131769	0.430938	0.224486	0.35603	0.677189
PI3	PI3	P19957	serostatus	0.581631	-0.407793	-0.538415	0.241545	0.388052	0.0350175	0.825233	0.980344	0.996001
Ep-CAM	EPCAM	P16422	age_group	0.0130758	-0.20876	-0.166265	0.944166	0.356237	0.394533	0.955019	0.587791	0.578648
Ep-CAM	EPCAM	P16422	sex	-0.0254493	-0.703845	-0.214998	0.905784	0.0235145	0.325993	0.95235	0.126323	0.569948
Ep-CAM	EPCAM	P16422	serostatus	-0.15296	0.0537579	0.0716187	0.48037	0.845362	0.754196	0.894681	0.987908	0.996001
AP-N	ANPEP	P15144	age_group	-1.85037	-1.91323	-1.71214	0.0167782	0.0211091	0.0550332	0.0590594	0.101323	0.19596
AP-N	ANPEP	P15144	sex	-0.527262	0.448716	0.896125	0.503161	0.640802	0.373849	0.767829	0.783203	0.627202
AP-N	ANPEP	P15144	serostatus	0.24924	-1.29574	0.174404	0.755053	0.233041	0.45353	0.977701	0.936006	0.996001
AXL	AXL	P30530	age_group	-1.72044	-0.929011	-2.21586	0.0205486	0.261367	0.00377945	0.0638216	0.475868	0.038376
AXL	AXL	P30530	sex	0.943362	-0.429141	2.22568	0.210421	0.671089	0.0104293	0.536073	0.801663	0.086042
AXL	AXL	P30530	serostatus	0.737054	0.0185828	-0.0248857	0.363205	0.985753	0.911597	0.833801	0.995484	0.996001
IL-1RT1	IL1R1	P14778	age_group	0.201455	-0.578146	-0.0316877	0.80697	0.549757	0.964088	0.872372	0.748123	0.973589
IL-1RT1	IL1R1	P14778	sex	-1.5284	0.066646	-0.237437	0.130611	0.951617	0.765046	0.418204	0.973748	0.905721
IL-1RT1	IL1R1	P14778	serostatus	1.50561	-1.90872	0.0981585	0.133127	0.121138	0.675244	0.825233	0.919414	0.996001
MMP-2	MMP2	P08253	age_group	0.415521	-0.679416	0.251382	0.457446	0.322833	0.739932	0.583409	0.546334	0.841992
MMP-2	MMP2	P08253	sex	-0.0292093	-1.52644	-2.38711	0.963195	0.0760962	0.0150063	0.985595	0.264334	0.106652
MMP-2	MMP2	P08253	serostatus	0.702907	-0.775745	0.0643303	0.28285	0.34651	0.788198	0.833801	0.960758	0.996001
FAS	FAS	P25445	age_group	-1.35548	1.39902	0.617625	0.0359433	0.0328751	0.293156	0.0896761	0.125765	0.496109
FAS	FAS	P25445	sex	0.491126	0.826408	-0.958265	0.511596	0.321051	0.160282	0.776215	0.553663	0.402995
FAS	FAS	P25445	serostatus	1.51901	-0.637038	-0.07294	0.0631963	0.451956	0.754736	0.538187	0.986938	0.996001
MB	MB	P02144	age_group	0.788501	0.428621	1.05867	0.0157577	0.276197	0.00980552	0.0590594	0.486107	0.0739616
MB	MB	P02144	sex	1.32308	1.64458	1.00876	0.00223916	0.00510415	0.0367873	0.0492616	0.0748609	0.190429
MB	MB	P02144	serostatus	0.821399	-0.214528	-0.0714957	0.0451781	0.684916	0.751929	0.518566	0.987908	0.996001
TNFSF13B	TNFSF13B	Q9Y275	age_group	-0.708126	-1.25364	-1.34733	0.426086	0.0962285	0.0983602	0.559635	0.256609	0.259794
TNFSF13B	TNFSF13B	Q9Y275	sex	-3.3345	-6.32046	-3.45213	0.00847414	0.000648466	0.00456031	0.124287	0.0432286	0.0523444
TNFSF13B	TNFSF13B	Q9Y275	serostatus	1.26057	2.06909	0.357374	0.220866	0.100826	0.147699	0.825233	0.919414	0.996001
PRTN3	PRTN3	P24158	age_group	-3.73092	-0.995018	-0.117639	0.00620599	0.552669	0.804	0.0309129	0.748228	0.866351
PRTN3	PRTN3	P24158	sex	-0.0473355	-1.03632	-2.32226	0.971224	0.599409	0.208676	0.989974	0.746652	0.459086
PRTN3	PRTN3	P24158	serostatus	-3.08327	2.52538	-0.111617	0.0616926	0.266179	0.644849	0.538187	0.936006	0.996001
PCSK9	PCSK9	Q8NBP7	age_group	2.13578	0.445543	0.707657	0.000671784	0.468415	0.228403	0.00611555	0.687008	0.442022
PCSK9	PCSK9	Q8NBP7	sex	-1.10585	-1.056	-1.16836	0.0989525	0.147058	0.070557	0.386211	0.369745	0.258696
PCSK9	PCSK9	Q8NBP7	serostatus	0.352657	-0.603052	0.0448186	0.609107	0.393623	0.845338	0.927125	0.980344	0.996001
U-PAR	PLAUR	Q03405	age_group	-1.06294	-0.426912	-0.988399	0.0399562	0.455946	0.0564126	0.0957674	0.676234	0.19596
U-PAR	PLAUR	Q03405	sex	-0.211236	-1.04876	-1.31525	0.712617	0.117413	0.0429183	0.879919	0.336925	0.209823
U-PAR	PLAUR	Q03405	serostatus	-0.247521	0.0307957	0.0420753	0.708553	0.964861	0.853207	0.958855	0.995484	0.996001
OPN	SPP1	P10451	age_group	0.653894	-0.788185	-1.76013	0.140611	0.202928	0.000739184	0.245837	0.419505	0.0142593
OPN	SPP1	P10451	sex	0.208382	-0.335762	-0.10285	0.686448	0.599584	0.837694	0.871261	0.746652	0.937082
OPN	SPP1	P10451	serostatus	0.803801	0.374781	0.0897864	0.160273	0.579387	0.690538	0.825233	0.986938	0.996001
CTSD	CTSD	P07339	age_group	3.47634	1.07305	0.848299	0.000183714	0.210978	0.274943	0.00223426	0.419505	0.477533
CTSD	CTSD	P07339	sex	2.31901	2.13476	-0.644741	0.0412851	0.0559889	0.47934	0.265708	0.217369	0.727303
CTSD	CTSD	P07339	serostatus	-0.306726	-0.717552	-0.256009	0.786294	0.489341	0.385791	0.988002	0.986938	0.996001
PGLYRP1	PGLYRP1	O75594	age_group	-1.20919	-0.306241	-0.969032	0.0129446	0.57025	0.0898864	0.0502554	0.760334	0.247187
PGLYRP1	PGLYRP1	O75594	sex	0.127328	-0.374482	-0.704801	0.815869	0.514866	0.272947	0.920467	0.70794	0.52258
PGLYRP1	PGLYRP1	O75594	serostatus	-0.640858	0.475283	0.00589885	0.293963	0.427984	0.979701	0.833801	0.986938	0.996001
CPA1	CPA1	P15085	age_group	0.246303	0.644858	0.668717	0.44969	0.12719	0.0321243	0.579113	0.317849	0.151443
CPA1	CPA1	P15085	sex	-0.259215	0.836641	0.628692	0.465073	0.103397	0.105315	0.74396	0.314326	0.313251
CPA1	CPA1	P15085	serostatus	0.705382	0.151555	0.263362	0.0552567	0.764685	0.270447	0.538187	0.987908	0.996001
JAM-A	F11R	Q9Y624	age_group	-2.30176	-2.44463	1.48799	0.0159581	0.0179628	0.0470169	0.0590594	0.0929841	0.174823
JAM-A	F11R	Q9Y624	sex	-1.37192	-0.677249	-1.04273	0.185304	0.554272	0.221461	0.520385	0.737679	0.469561
JAM-A	F11R	Q9Y624	serostatus	-0.0664776	1.21494	-0.215256	0.94724	0.338761	0.366938	0.995245	0.960758	0.996001
Gal-4	LGALS4	P56470	age_group	1.2812	0.445745	0.872732	0.00723618	0.211832	0.12665	0.0335722	0.419505	0.318435
Gal-4	LGALS4	P56470	sex	-0.105841	-0.362594	-0.787408	0.832575	0.436361	0.213299	0.929756	0.639094	0.459826
Gal-4	LGALS4	P56470	serostatus	-0.0274587	-0.400894	0.0572274	0.959236	0.388031	0.809737	0.995245	0.980344	0.996001
IL-1RT2	IL1R2	P27930	age_group	-1.5965	-1.82604	-2.63293	0.028728	0.0264181	0.00572087	0.0781875	0.115229	0.0520796
IL-1RT2	IL1R2	P27930	sex	0.301537	0.813812	1.58136	0.700446	0.399866	0.109163	0.879919	0.613748	0.313251
IL-1RT2	IL1R2	P27930	serostatus	-0.906121	-0.0266192	-0.266779	0.284767	0.979965	0.283766	0.833801	0.995484	0.996001
SHPS-1	SIRPA	P78324	age_group	-0.13239	-1.2691	0.103235	0.825842	0.0338637	0.842877	0.872372	0.125765	0.897256
SHPS-1	SIRPA	P78324	sex	-0.116844	-0.953676	-0.468387	0.856907	0.152239	0.393068	0.942597	0.375617	0.644535
SHPS-1	SIRPA	P78324	serostatus	-0.281528	0.0667856	-0.041386	0.646178	0.924293	0.856884	0.927125	0.987908	0.996001
CCL15	CCL15	Q16663	age_group	0.938015	0.407827	0.68945	0.0294213	0.368806	0.0967224	0.0792575	0.59733	0.259794
CCL15	CCL15	Q16663	sex	-0.579027	-0.88654	-0.0807219	0.230646	0.144576	0.855563	0.569072	0.369745	0.946303
CCL15	CCL15	Q16663	serostatus	-0.269222	0.259877	-0.258425	0.580151	0.661916	0.260875	0.927125	0.986938	0.996001
CASP-3	CASP3	P42574	age_group	-4.24135	-0.861654	-0.828369	0.000648404	0.533954	0.381411	0.00611352	0.737677	0.578648
CASP-3	CASP3	P42574	sex	-0.0749803	2.73699	2.97736	0.950113	0.134595	0.012667	0.975992	0.35603	0.0983554
CASP-3	CASP3	P42574	serostatus	-0.182072	4.86352	-0.0773095	0.89217	0.0177332	0.73819	0.995245	0.919414	0.996001
uPA	PLAU	P00749	age_group	-1.53132	-3.03082	-1.65528	0.0569903	0.000559832	0.00846196	0.119408	0.00730951	0.0657046
uPA	PLAU	P00749	sex	-0.952041	-3.37096	-1.26513	0.276094	0.00543089	0.0798147	0.611302	0.0754607	0.273651
uPA	PLAU	P00749	serostatus	-0.419201	0.519465	-0.0488849	0.643547	0.663418	0.830939	0.927125	0.986938	0.996001
CPB1	CPB1	P15086	age_group	0.32133	0.756597	0.899879	0.308257	0.0785464	0.00644646	0.44091	0.220598	0.0548989
CPB1	CPB1	P15086	sex	-0.3256	0.400685	0.440661	0.36788	0.421596	0.226977	0.669795	0.628821	0.475571
CPB1	CPB1	P15086	serostatus	0.924478	0.270484	0.0664985	0.018556	0.596583	0.773362	0.408232	0.986938	0.996001
CHI3L1	CHI3L1	P36222	age_group	-0.148533	-0.183101	-0.338386	0.629042	0.683948	0.314121	0.746342	0.846506	0.521048
CHI3L1	CHI3L1	P36222	sex	-0.140908	-0.885747	-1.02155	0.69146	0.106979	0.0166798	0.873424	0.314326	0.107402
CHI3L1	CHI3L1	P36222	serostatus	0.0653192	0.246272	0.172792	0.868155	0.668937	0.45211	0.995245	0.986938	0.996001
ST2	IL1RL1	Q01638	age_group	0.399292	-0.339335	-0.3266	0.28141	0.398232	0.362779	0.408199	0.624834	0.56008
ST2	IL1RL1	Q01638	sex	1.67191	1.28777	1.1896	0.00139456	0.0212359	0.013068	0.0455264	0.126323	0.0985704
ST2	IL1RL1	Q01638	serostatus	0.00556065	-0.0566992	-0.00176183	0.989852	0.914623	0.993871	0.995245	0.987908	0.996001
t-PA	PLAT	P00750	age_group	1.99895	2.40959	2.49795	2.81881e-07	1.79656e-05	3.17871e-06	1.86042e-05	0.000729447	0.000269107
t-PA	PLAT	P00750	sex	0.675796	1.78826	0.669204	0.0606202	0.00718509	0.185802	0.314654	0.0865724	0.436554
t-PA	PLAT	P00750	serostatus	0.397985	0.992426	-0.0755293	0.379997	0.174131	0.737963	0.833801	0.919414	0.996001
SCGB3A2	SCGB3A2	Q96PL1	age_group	-0.0403538	0.0334773	0.449384	0.919941	0.90222	0.270812	0.941794	0.958207	0.477533
SCGB3A2	SCGB3A2	Q96PL1	sex	-0.677842	-1.45012	-0.00452303	0.176398	0.0134277	0.991449	0.500743	0.110778	0.998527
SCGB3A2	SCGB3A2	Q96PL1	serostatus	-0.389647	-0.192635	-0.255418	0.419443	0.614994	0.276896	0.850554	0.986938	0.996001
EGFR	EGFR	P00533	age_group	-2.74889	-4.6853	-2.62089	0.0114799	1.60982e-05	0.0180264	0.0473545	0.000729447	0.10722
EGFR	EGFR	P00533	sex	-0.873569	-2.22891	0.998203	0.439077	0.055912	0.411845	0.721648	0.217369	0.66297
EGFR	EGFR	P00533	serostatus	0.672646	0.994577	0.00234543	0.558741	0.48094	0.992129	0.927125	0.986938	0.996001
IGFBP-7	IGFBP7	Q16270	age_group	2.96359	2.18751	2.25015	0.000172772	0.00818553	0.0381664	0.00223426	0.0554098	0.161299
IGFBP-7	IGFBP7	Q16270	sex	3.00051	1.79886	2.63228	0.00179841	0.101002	0.0423078	0.04566	0.313699	0.209823
IGFBP-7	IGFBP7	Q16270	serostatus	0.414342	-0.82664	-0.115812	0.643772	0.403518	0.608909	0.927125	0.986377	0.996001
CD93	CD93	Q9NPY3	age_group	-4.12629	-1.49354	-2.16548	0.000150836	0.194222	0.0747553	0.00209582	0.40694	0.229758
CD93	CD93	Q9NPY3	sex	0.628246	-2.69361	-1.31081	0.538101	0.0592079	0.306771	0.793624	0.220148	0.554779
CD93	CD93	Q9NPY3	serostatus	-1.59848	-0.87743	0.243204	0.198063	0.535429	0.303081	0.825233	0.986938	0.996001
IL-18BP	IL18BP	O95998	age_group	3.46393	1.48254	0.550099	4.69532e-05	0.063714	0.569292	0.000826376	0.186868	0.715682
IL-18BP	IL18BP	O95998	sex	0.662341	-0.961888	0.706345	0.442623	0.335456	0.519827	0.721648	0.560831	0.749915
IL-18BP	IL18BP	O95998	serostatus	-0.313186	-0.993875	-0.0159011	0.748038	0.319274	0.944288	0.977634	0.960758	0.996001
COL1A1	COL1A1	P02452	age_group	-1.13972	-2.43451	-0.920841	0.056297	0.000536723	0.0364622	0.118899	0.00730951	0.158465
COL1A1	COL1A1	P02452	sex	0.334309	-1.44437	-0.959008	0.596571	0.0645448	0.0657572	0.833305	0.230268	0.255581
COL1A1	COL1A1	P02452	serostatus	0.652051	-0.36573	-0.0880281	0.329441	0.635683	0.698678	0.833801	0.986938	0.996001
PON3	PON3	Q15166	age_group	-0.607101	-0.98756	-0.159492	0.0162612	0.00215055	0.630281	0.0590594	0.0210276	0.761841
PON3	PON3	Q15166	sex	-0.687162	-1.83508	-0.771542	0.0225825	0.00018056	0.0597858	0.224486	0.0238339	0.246616
PON3	PON3	Q15166	serostatus	0.0221935	-0.0739591	0.121814	0.940238	0.874035	0.631061	0.995245	0.987908	0.996001
CTSZ	CTSZ	Q9UBR2	age_group	2.25177	0.471101	-0.0843066	0.018254	0.618882	0.920413	0.0602382	0.793131	0.950219
CTSZ	CTSZ	Q9UBR2	sex	2.12734	0.198055	0.653131	0.0350279	0.844201	0.491012	0.249929	0.921099	0.730232
CTSZ	CTSZ	Q9UBR2	serostatus	0.903301	0.0251856	0.0152758	0.377143	0.980207	0.945818	0.833801	0.995484	0.996001
MMP-3	MMP3	P08254	age_group	0.416237	0.925871	0.338811	0.0907281	0.00864355	0.20542	0.173567	0.0570474	0.422557
MMP-3	MMP3	P08254	sex	2.35792	2.63841	2.42122	1.45134e-05	0.000149546	3.0481e-05	0.00383155	0.0238339	0.00751056
MMP-3	MMP3	P08254	serostatus	0.997717	0.513041	-0.268142	0.014627	0.329842	0.260375	0.408232	0.960758	0.996001
RARRES2	RARRES2	Q99969	age_group	2.89414	0.632982	1.89363	0.00840596	0.53812	0.0138751	0.0376131	0.737677	0.0939235
RARRES2	RARRES2	Q99969	sex	-0.813874	0.33646	-0.998673	0.49135	0.765707	0.235955	0.754165	0.871321	0.482884
RARRES2	RARRES2	Q99969	serostatus	0.192274	1.37494	0.0235767	0.875424	0.239387	0.916867	0.995245	0.936006	0.996001
ICAM-2	ICAM2	P13598	age_group	0.529312	-2.36044	-0.807976	0.376163	0.00131571	0.229383	0.517577	0.0138939	0.442022
ICAM-2	ICAM2	P13598	sex	-2.05206	-2.24555	-0.00409075	0.00695393	0.0109484	0.995588	0.10799	0.0992224	0.998527
ICAM-2	ICAM2	P13598	serostatus	-0.0486873	-1.16657	-0.00997725	0.942746	0.220217	0.965605	0.995245	0.936006	0.996001
KLK6	KLK6	Q92876	age_group	-0.655607	-1.15485	-0.331004	0.334571	0.0891277	0.558584	0.469823	0.240099	0.715682
KLK6	KLK6	Q92876	sex	-0.613926	-1.06137	-0.0123999	0.434361	0.206645	0.984383	0.721648	0.427102	0.998527
KLK6	KLK6	Q92876	serostatus	1.79082	-0.496894	-0.139771	0.041098	0.55248	0.548983	0.493176	0.986938	0.996001
TNF-R1	TNFRSF1A	P19438	age_group	1.46406	1.18572	0.0559314	0.0822655	0.175113	0.940816	0.162075	0.372822	0.959529
TNF-R1	TNFRSF1A	P19438	sex	0.121764	-1.05526	-1.03133	0.889514	0.320591	0.243388	0.95235	0.553663	0.486776
TNF-R1	TNFRSF1A	P19438	serostatus	-0.0153961	-1.48482	0.0567031	0.987404	0.171531	0.803285	0.995245	0.919414	0.996001
IGFBP-2	IGFBP2	P18065	age_group	0.554521	0.551852	0.361254	0.0360063	0.0332969	0.25912	0.0896761	0.125765	0.468546
IGFBP-2	IGFBP2	P18065	sex	-0.157039	-0.546909	-0.522166	0.593596	0.0890686	0.16878	0.833305	0.293926	0.412573
IGFBP-2	IGFBP2	P18065	serostatus	0.187411	0.0219603	-0.308517	0.547446	0.949692	0.193548	0.927125	0.995484	0.996001
vWF	VWF	P04275	age_group	1.22772	0.0382437	0.75802	0.00199637	0.917453	0.0833409	0.01464	0.961141	0.232729
vWF	VWF	P04275	sex	0.370689	-1.47827	-0.441082	0.363813	0.00894509	0.31693	0.66699	0.0944602	0.557797
vWF	VWF	P04275	serostatus	1.21706	0.226739	0.264359	0.0171299	0.643717	0.267841	0.408232	0.986938	0.996001
PECAM-1	PECAM1	P16284	age_group	0.301235	-3.50892	1.22446	0.752262	0.00270499	0.172959	0.837963	0.0255042	0.37132
PECAM-1	PECAM1	P16284	sex	-0.342294	-2.28714	-1.36512	0.741712	0.0929618	0.192905	0.88643	0.300369	0.439026
PECAM-1	PECAM1	P16284	serostatus	-0.0915848	1.29071	-0.251951	0.930335	0.373325	0.284198	0.995245	0.980344	0.996001
MEPE	MEPE	Q9NQ76	age_group	-2.07554	-1.85442	-3.3879	3.89277e-05	1.71003e-05	1.41486e-08	0.000780268	0.000729447	1.93067e-06
MEPE	MEPE	Q9NQ76	sex	0.320234	-0.0982919	-0.0837535	0.529612	0.828074	0.863108	0.785492	0.910881	0.946303
MEPE	MEPE	Q9NQ76	serostatus	0.532133	0.178065	0.284949	0.375129	0.742149	0.220428	0.833801	0.987908	0.996001
CCL16	CCL16	O15467	age_group	0.677141	0.213486	0.418095	0.0493371	0.590381	0.360182	0.109123	0.773178	0.559341
CCL16	CCL16	O15467	sex	1.40438	0.991403	2.19917	0.00576006	0.064051	0.0016926	0.095041	0.230268	0.0288099
CCL16	CCL16	O15467	serostatus	0.222412	-0.0696454	-0.438902	0.594646	0.879279	0.0773073	0.927125	0.987908	0.996001
LRIG1	LRIG1	Q96JA1	age_group	0.575675	-0.977117	-0.498871	0.382026	0.154912	0.323722	0.51978	0.347128	0.527546
LRIG1	LRIG1	Q96JA1	sex	-0.335608	-2.46056	-0.384557	0.624572	0.0123587	0.506601	0.850605	0.105248	0.747166
LRIG1	LRIG1	Q96JA1	serostatus	1.96949	-1.47717	0.406499	0.0292942	0.128515	0.0972609	0.493176	0.919414	0.996001
NPTXR	NPTXR	O95502	age_group	-0.0961225	-0.995714	-1.65056	0.82611	0.0836618	0.00169562	0.872372	0.23007	0.0225459
NPTXR	NPTXR	O95502	sex	-0.760348	-2.92264	-0.0114462	0.173529	0.00404423	0.982158	0.497954	0.0711785	0.998527
NPTXR	NPTXR	O95502	serostatus	0.73085	-0.327386	0.345402	0.192625	0.632578	0.153895	0.825233	0.986938	0.996001
AHCY	AHCY	P23526	age_group	-0.592715	0.129742	-0.844725	0.432898	0.635811	0.25405	0.565767	0.806991	0.466427
AHCY	AHCY	P23526	sex	-1.5961	-0.419223	1.05204	0.156418	0.336096	0.266177	0.474648	0.560831	0.519263
AHCY	AHCY	P23526	serostatus	-1.734	-0.351114	0.255279	0.132093	0.523539	0.298727	0.825233	0.986938	0.996001
THOP1	THOP1	P52888	age_group	0.723029	0.017384	-1.11554	0.624172	0.993247	0.0812441	0.745617	0.996391	0.232729
THOP1	THOP1	P52888	sex	-3.86206	-2.22905	5.60688	0.0881408	0.371402	0.00605571	0.366043	0.594244	0.0614888
THOP1	THOP1	P52888	serostatus	-0.579568	0.250518	-0.117366	0.746514	0.91526	0.608589	0.977634	0.987908	0.996001
CTSO	CTSO	P43234	age_group	2.51791	-0.389659	-0.868653	0.000223473	0.632517	0.379746	0.00256508	0.806688	0.578648
CTSO	CTSO	P43234	sex	0.697503	-0.0346933	1.13554	0.337591	0.972583	0.315866	0.65054	0.987108	0.557797
CTSO	CTSO	P43234	serostatus	0.0859367	-0.659498	-0.0606339	0.918387	0.515162	0.792913	0.995245	0.986938	0.996001
FCRL1	FCRL1	Q96LA6	age_group	-1.29422	-1.05096	-1.92728	0.012035	0.0253685	0.000816679	0.0481399	0.114818	0.0142593
FCRL1	FCRL1	Q96LA6	sex	-0.620147	-1.66434	-0.816401	0.277667	0.0140685	0.188187	0.611302	0.112548	0.436554
FCRL1	FCRL1	Q96LA6	serostatus	0.277143	0.431713	0.51843	0.632668	0.495037	0.0364921	0.927125	0.986938	0.996001
CD164	CD164	Q04900	age_group	-1.63292	0.243834	0.174325	0.0217503	0.723545	0.791799	0.0660009	0.848256	0.861164
CD164	CD164	Q04900	sex	1.55705	1.29198	0.182568	0.0800742	0.155361	0.810016	0.360953	0.376287	0.913864
CD164	CD164	Q04900	serostatus	-0.773561	0.415737	0.074886	0.368227	0.635255	0.742097	0.833801	0.986938	0.996001
DDC	DDC	P20711	age_group	-0.171617	-0.274912	-0.476051	0.593058	0.477012	0.241198	0.714919	0.691929	0.458103
DDC	DDC	P20711	sex	-0.083902	-0.481721	0.0498582	0.820405	0.332631	0.910763	0.921647	0.560831	0.961765
DDC	DDC	P20711	serostatus	-0.0659467	-0.305597	0.366202	0.860989	0.500479	0.128375	0.995245	0.986938	0.996001
ACP6	ACP6	Q9NPH0	age_group	-0.705919	0.155181	-0.202359	0.158778	0.752725	0.750615	0.265301	0.863998	0.848492
ACP6	ACP6	Q9NPH0	sex	0.969173	0.378113	0.0496499	0.115023	0.548972	0.942013	0.394364	0.737184	0.986871
ACP6	ACP6	Q9NPH0	serostatus	-0.337513	-0.879534	0.048847	0.588905	0.190349	0.828735	0.927125	0.930593	0.996001
TFF2	TFF2	Q03403	age_group	1.43084	0.0479934	0.694597	0.000460072	0.868627	0.083747	0.0046715	0.932185	0.232729
TFF2	TFF2	Q03403	sex	-0.00907189	-0.918598	-1.75763	0.981557	0.0960399	0.00168914	0.994622	0.303278	0.0288099
TFF2	TFF2	Q03403	serostatus	0.376333	-0.242487	0.057137	0.474012	0.466468	0.802231	0.894681	0.986938	0.996001
S100P	S100P	P25815	age_group	-0.807373	0.124114	-0.538124	0.0728614	0.807763	0.263844	0.146464	0.893016	0.473842
S100P	S100P	P25815	sex	0.713772	-0.148107	-0.76907	0.197037	0.791199	0.200873	0.523006	0.888837	0.452823
S100P	S100P	P25815	serostatus	-0.275656	-0.00798251	-0.0405615	0.618401	0.989527	0.858666	0.927125	0.995484	0.996001
CD2AP	CD2AP	Q9Y5K6	age_group	-1.44741	-0.39217	-0.140278	0.0531484	0.672524	0.824413	0.11501	0.837483	0.884736
CD2AP	CD2AP	Q9Y5K6	sex	-0.974179	-0.0340274	0.264528	0.266207	0.975891	0.698702	0.60585	0.987108	0.870081
CD2AP	CD2AP	Q9Y5K6	serostatus	-0.60513	-0.153001	0.110629	0.48123	0.896583	0.627225	0.894681	0.987908	0.996001
ANGPTL7	ANGPTL7	O43827	age_group	0.730785	0.169782	0.672942	0.128259	0.65187	0.135632	0.230342	0.823414	0.331804
ANGPTL7	ANGPTL7	O43827	sex	1.89606	1.0111	1.07176	0.0019025	0.046042	0.041744	0.04566	0.206019	0.209823
ANGPTL7	ANGPTL7	O43827	serostatus	0.292183	-0.445542	-0.205743	0.605512	0.351959	0.376031	0.927125	0.960758	0.996001
CLEC5A	CLEC5A	Q9NY25	age_group	-0.681253	-0.378797	-0.544233	0.131808	0.432733	0.159128	0.235117	0.650059	0.359059
CLEC5A	CLEC5A	Q9NY25	sex	0.00345885	-1.51584	-0.62736	0.994622	0.0254951	0.168146	0.994622	0.129437	0.412573
CLEC5A	CLEC5A	Q9NY25	serostatus	-0.273359	-0.00655555	0.243913	0.610009	0.991714	0.299821	0.927125	0.995484	0.996001
TINAGL1	TINAGL1	Q9GZM7	age_group	1.69304	-0.395535	-0.61152	0.0548572	0.724376	0.482913	0.117471	0.848256	0.667481
TINAGL1	TINAGL1	Q9GZM7	sex	-0.134521	-1.53835	1.124	0.893934	0.239568	0.251699	0.95235	0.458304	0.499614
TINAGL1	TINAGL1	Q9GZM7	serostatus	0.870598	-0.681535	0.217146	0.406114	0.593677	0.371062	0.850554	0.986938	0.996001
GLRX	GLRX	P35754	age_group	-2.28342	1.61552	-0.558744	0.0343458	0.241398	0.506298	0.0880319	0.463626	0.688983
GLRX	GLRX	P35754	sex	-2.12684	-3.59802	0.703212	0.0806675	0.0372876	0.49027	0.360953	0.177245	0.730232
GLRX	GLRX	P35754	serostatus	0.773744	0.243367	0.0110603	0.538134	0.892032	0.960876	0.927125	0.987908	0.996001
ENO2	ENO2	P09104	age_group	-0.0827564	1.40405	-1.29233	0.935123	0.270921	0.217819	0.94951	0.485075	0.435637
ENO2	ENO2	P09104	sex	0.337522	5.03328	3.43459	0.769144	0.00983346	0.00973839	0.898469	0.0961493	0.0829334
ENO2	ENO2	P09104	serostatus	0.455382	1.38529	-0.228783	0.700241	0.414754	0.330581	0.958855	0.986938	0.996001
NADK	NADK	O95544	age_group	-1.5538	-0.101323	-0.509821	0.0049957	0.854052	0.226114	0.0274763	0.923357	0.442022
NADK	NADK	O95544	sex	0.556331	-0.0743454	-0.683898	0.360858	0.896105	0.154665	0.66699	0.946287	0.400311
NADK	NADK	O95544	serostatus	-0.797982	0.323241	0.0176803	0.235656	0.598866	0.938906	0.825233	0.986938	0.996001
SERPINB8	SERPINB8	P50452	age_group	-0.893887	0.0507855	-0.345858	0.0198532	0.909107	0.405028	0.0631475	0.958207	0.587513
SERPINB8	SERPINB8	P50452	sex	1.05805	1.06528	-0.0625087	0.02748	0.0600404	0.892204	0.224486	0.220148	0.95428
SERPINB8	SERPINB8	P50452	serostatus	-0.189902	-0.571514	0.116899	0.662937	0.306095	0.61369	0.940943	0.960758	0.996001
SERPINB6	SERPINB6	P35237	age_group	0.0773785	-1.54964	-0.671631	0.836358	0.000500282	0.0180094	0.879675	0.00730951	0.10722
SERPINB6	SERPINB6	P35237	sex	0.447887	-0.96336	-0.0279805	0.284445	0.0964977	0.920949	0.615203	0.303278	0.968648
SERPINB6	SERPINB6	P35237	serostatus	0.148902	0.26519	-0.364095	0.725561	0.621365	0.127072	0.972325	0.986938	0.996001
CDHR5	CDHR5	Q9HBB8	age_group	1.22909	-0.87166	0.363018	0.0220129	0.0302984	0.520499	0.0660387	0.123058	0.70108
CDHR5	CDHR5	Q9HBB8	sex	-0.453351	0.28802	-0.421711	0.425034	0.548231	0.489171	0.721648	0.737184	0.730232
CDHR5	CDHR5	Q9HBB8	serostatus	-0.324155	-0.294434	-0.0395574	0.580859	0.562822	0.864688	0.927125	0.986938	0.996001
CCDC80	CCDC80	Q76M96	age_group	2.14585	1.94927	2.03122	0.000387045	0.00608815	0.0286607	0.0040872	0.0459221	0.140119
CCDC80	CCDC80	Q76M96	sex	0.691882	0.578812	-0.587184	0.261791	0.470364	0.53189	0.605818	0.671222	0.754443
CCDC80	CCDC80	Q76M96	serostatus	0.188931	-0.686499	0.133517	0.795742	0.452644	0.560484	0.988002	0.986938	0.996001
DIABLO	DIABLO	Q9NR28	age_group	-0.345746	-1.17447	0.0763898	0.46368	0.0266248	0.873677	0.586739	0.115229	0.922602
DIABLO	DIABLO	Q9NR28	sex	-0.700282	-0.407148	-1.2732	0.211861	0.506031	0.0282195	0.536073	0.70556	0.155207
DIABLO	DIABLO	Q9NR28	serostatus	0.315528	0.208939	0.210494	0.562586	0.752307	0.369145	0.927125	0.987908	0.996001
CA13	CA13	Q8N1Q1	age_group	-0.239995	-1.04529	1.92108	0.647111	0.0985686	0.00100476	0.753391	0.257645	0.0147365
CA13	CA13	Q8N1Q1	sex	-0.607398	0.132618	-0.00922089	0.321015	0.85494	0.988179	0.642031	0.925017	0.998527
CA13	CA13	Q8N1Q1	serostatus	0.259713	1.32904	-0.363269	0.680519	0.0802899	0.129865	0.952981	0.919414	0.996001
SEMA3F	SEMA3F	Q13275	age_group	1.13485	-1.73669	1.45798	0.215384	0.133352	0.159003	0.340249	0.329008	0.359059
SEMA3F	SEMA3F	Q13275	sex	1.96472	-1.50683	1.84081	0.0650717	0.282983	0.130421	0.318293	0.511694	0.358657
SEMA3F	SEMA3F	Q13275	serostatus	1.25897	-2.37142	-0.423574	0.250071	0.0946435	0.0936117	0.825233	0.919414	0.996001
KLK10	KLK10	O43240	age_group	-0.435704	-1.51247	0.25	0.40164	0.00681078	0.563452	0.530164	0.047728	0.715682
KLK10	KLK10	O43240	sex	0.430528	-0.618559	-0.684096	0.467793	0.347293	0.187338	0.74396	0.573034	0.436554
KLK10	KLK10	O43240	serostatus	0.133238	-0.137346	-0.534197	0.818458	0.838518	0.0381152	0.988002	0.987908	0.996001
PILRB	PILRB	Q9UKJ0	age_group	0.352391	0.81271	-0.335451	0.454104	0.0857701	0.514332	0.581959	0.233436	0.696327
PILRB	PILRB	Q9UKJ0	sex	-0.052453	0.1716	-0.427843	0.91592	0.761497	0.443887	0.955743	0.870283	0.689331
PILRB	PILRB	Q9UKJ0	serostatus	0.46274	-1.57853	0.176793	0.425537	0.0275857	0.442913	0.850798	0.919414	0.996001
ANGPTL1	ANGPTL1	O95841	age_group	-0.171052	-0.236534	0.349624	0.856377	0.709115	0.728196	0.888892	0.848256	0.839492
ANGPTL1	ANGPTL1	O95841	sex	-0.161793	-0.910581	-1.30694	0.876872	0.391863	0.267499	0.95235	0.608541	0.519263
ANGPTL1	ANGPTL1	O95841	serostatus	-0.399371	-1.33706	-0.0811568	0.697765	0.17062	0.728066	0.958855	0.919414	0.996001
APLP1	APLP1	P51693	age_group	-0.969545	-1.19798	-1.10828	0.00480355	0.00162649	0.0017467	0.0272704	0.0165151	0.0225459
APLP1	APLP1	P51693	sex	-0.977832	-1.78527	-0.683561	0.0199088	0.002901	0.0723834	0.224486	0.0630474	0.258696
APLP1	APLP1	P51693	serostatus	-0.0215669	-0.156509	0.185699	0.959495	0.75827	0.430504	0.995245	0.987908	0.996001
ADGRG2	ADGRG2	Q8IZP9	age_group	-1.71572	-2.28992	-1.66855	0.0117637	0.000289575	0.0265247	0.0477785	0.00509653	0.132123
ADGRG2	ADGRG2	Q8IZP9	sex	-1.89872	-2.77593	-2.82563	0.0153747	0.00399337	0.00317769	0.184496	0.0711785	0.0419455
ADGRG2	ADGRG2	Q8IZP9	serostatus	-1.11271	-0.943688	0.442868	0.156203	0.266073	0.0808194	0.825233	0.936006	0.996001
TYMP	TYMP	P19971	age_group	-0.297835	-0.309928	1.03599	0.50619	0.523912	0.0634296	0.63035	0.737677	0.209318
TYMP	TYMP	P19971	sex	-0.902196	-0.756762	0.0824667	0.0893985	0.191881	0.895019	0.366043	0.415217	0.95428
TYMP	TYMP	P19971	serostatus	1.36815	-0.0993253	-0.39542	0.0132844	0.867928	0.0955514	0.408232	0.987908	0.996001
GRAP2	GRAP2	O75791	age_group	-0.810737	-1.04625	1.1293	0.241554	0.113497	0.0692878	0.372925	0.288108	0.224717
GRAP2	GRAP2	O75791	sex	-1.95887	-0.216652	-1.32129	0.0255201	0.786859	0.0640305	0.224486	0.887738	0.255581
GRAP2	GRAP2	O75791	serostatus	0.0209479	1.0949	-0.0914853	0.979262	0.205082	0.693053	0.995245	0.936006	0.996001
LILRA5	LILRA5	A6NI73	age_group	1.90227	-0.573889	-0.260936	0.00878164	0.439885	0.623091	0.0386392	0.656099	0.758046
LILRA5	LILRA5	A6NI73	sex	0.129388	-0.10254	-0.618766	0.864402	0.90783	0.308911	0.946897	0.95115	0.554779
LILRA5	LILRA5	A6NI73	serostatus	0.855518	-0.535809	-0.186421	0.316258	0.543896	0.424228	0.833801	0.986938	0.996001
ALDH1A1	ALDH1A1	P00352	age_group	4.34309	0.543247	4.636	0.0031845	0.699322	0.0538694	0.0195514	0.846506	0.194815
ALDH1A1	ALDH1A1	P00352	sex	-2.08145	-5.20141	-2.96284	0.193394	0.0212892	0.240427	0.52098	0.126323	0.484525
ALDH1A1	ALDH1A1	P00352	serostatus	2.09335	-3.22974	-0.133619	0.253749	0.110697	0.568794	0.827034	0.919414	0.996001
CD79B	CD79B	P40259	age_group	0.474048	-1.20753	-0.581047	0.469063	0.059008	0.499236	0.58968	0.185454	0.682892
CD79B	CD79B	P40259	sex	1.00431	-2.55801	-1.3035	0.188819	0.019705	0.181538	0.520385	0.126323	0.435691
CD79B	CD79B	P40259	serostatus	0.679857	-1.21625	0.192973	0.37402	0.1542	0.400747	0.833801	0.919414	0.996001
ANXA4	ANXA4	P09525	age_group	-0.801379	-0.731435	-0.990528	0.186075	0.336938	0.305678	0.301372	0.566572	0.514006
ANXA4	ANXA4	P09525	sex	-0.681861	-0.224983	0.520223	0.316202	0.80541	0.620904	0.637232	0.897166	0.815515
ANXA4	ANXA4	P09525	serostatus	0.40176	-0.123862	0.272082	0.553585	0.893079	0.244897	0.927125	0.987908	0.996001
ANXA11	ANXA11	P50995	age_group	-3.41722	-1.63403	-1.23854	0.00107806	0.127621	0.167579	0.00948696	0.317849	0.368674
ANXA11	ANXA11	P50995	sex	1.07831	-0.201228	0.503738	0.329426	0.87131	0.614365	0.649412	0.935065	0.810962
ANXA11	ANXA11	P50995	serostatus	-3.00976	1.22886	-0.122726	0.0269466	0.353064	0.597281	0.493176	0.960758	0.996001
SIGLEC7	SIGLEC7	Q9Y286	age_group	1.41103	0.646675	-0.586804	0.00645341	0.533038	0.536864	0.03155	0.737677	0.708661
SIGLEC7	SIGLEC7	Q9Y286	sex	1.26407	0.674253	-1.99019	0.132963	0.587726	0.0670941	0.418204	0.742391	0.255581
SIGLEC7	SIGLEC7	Q9Y286	serostatus	-0.109041	-1.06622	0.147056	0.850189	0.398588	0.523834	0.995245	0.983432	0.996001
QDPR	QDPR	P09417	age_group	-2.21472	-0.131308	-0.409424	0.0627232	0.926579	0.69738	0.130169	0.964808	0.81826
QDPR	QDPR	P09417	sex	-0.472671	1.30742	6.10074	0.684327	0.435562	0.000458158	0.871261	0.639094	0.0247579
QDPR	QDPR	P09417	serostatus	1.73809	0.331626	0.205545	0.225838	0.836922	0.391444	0.825233	0.987908	0.996001
SNAP23	SNAP23	O00161	age_group	-2.01005	-2.4512	1.67198	0.0403842	0.0289011	0.140619	0.0957674	0.119217	0.336864
SNAP23	SNAP23	O00161	sex	-1.33838	1.75119	0.507737	0.223566	0.250979	0.692419	0.556806	0.473274	0.870081
SNAP23	SNAP23	O00161	serostatus	0.252926	2.2581	-0.0028384	0.829169	0.133905	0.990096	0.988002	0.919414	0.996001
APEX1	APEX1	P27695	age_group	-0.489153	-1.00258	0.162686	0.380322	0.064317	0.792662	0.51978	0.186868	0.861164
APEX1	APEX1	P27695	sex	0.662865	-0.665565	0.432145	0.29427	0.321456	0.51303	0.616246	0.553663	0.747254
APEX1	APEX1	P27695	serostatus	-0.0146655	1.00787	0.311611	0.981253	0.170678	0.183384	0.995245	0.919414	0.996001
CLSTN2	CLSTN2	Q9H4D0	age_group	1.36465	0.742844	0.976127	0.0269334	0.146131	0.202812	0.0772871	0.338911	0.421592
CLSTN2	CLSTN2	Q9H4D0	sex	1.56113	0.914767	-0.519246	0.0375483	0.170514	0.534397	0.260862	0.39144	0.754443
CLSTN2	CLSTN2	Q9H4D0	serostatus	0.0967246	0.0189235	0.138875	0.889022	0.977011	0.553387	0.995245	0.995484	0.996001
COMT	COMT	P21964	age_group	-0.290929	0.0842228	0.172761	0.464502	0.83872	0.610829	0.586739	0.911202	0.753546
COMT	COMT	P21964	sex	1.27766	0.884469	1.20169	0.0142286	0.104371	0.00756862	0.178874	0.314326	0.0689005
COMT	COMT	P21964	serostatus	0.718801	0.813484	-0.118286	0.147704	0.127676	0.607444	0.825233	0.919414	0.996001
CLUL1	CLUL1	Q15846	age_group	-0.602077	-0.400863	-0.156486	0.156778	0.310075	0.758632	0.264468	0.531557	0.852251
CLUL1	CLUL1	Q15846	sex	-0.668224	-2.59411	-2.10902	0.15614	0.000958098	0.00252651	0.474648	0.0432286	0.0370555
CLUL1	CLUL1	Q15846	serostatus	0.671552	-0.12834	-0.210834	0.158012	0.765492	0.358945	0.825233	0.987908	0.996001
HDGF	HDGF	P51858	age_group	-0.0922122	0.00184439	-1.04325	0.806498	0.996391	0.00488473	0.872372	0.996391	0.046056
HDGF	HDGF	P51858	sex	-0.150565	0.799948	0.111555	0.72423	0.13486	0.775352	0.881091	0.35603	0.905721
HDGF	HDGF	P51858	serostatus	-0.141088	-0.0170787	0.688323	0.742114	0.973156	0.006336	0.977634	0.995484	0.836352
CHRDL2	CHRDL2	Q6WN34	age_group	-0.406676	-0.413324	-0.285659	0.216522	0.252488	0.524334	0.340249	0.466132	0.702661
CHRDL2	CHRDL2	Q6WN34	sex	-0.451151	-1.18019	-1.43743	0.238289	0.0348145	0.0141744	0.571893	0.173415	0.103946
CHRDL2	CHRDL2	Q6WN34	serostatus	0.17885	-0.353018	-0.017482	0.642099	0.447702	0.938516	0.927125	0.986938	0.996001
CTSH	CTSH	P09668	age_group	0.0471696	-0.359458	-0.827293	0.920389	0.408453	0.0361009	0.941794	0.627354	0.158465
CTSH	CTSH	P09668	sex	0.950965	0.517234	-0.163629	0.0659872	0.3751	0.683056	0.318293	0.596544	0.862807
CTSH	CTSH	P09668	serostatus	0.493456	1.37582	0.217487	0.332253	0.0296694	0.34577	0.833801	0.919414	0.996001
NOMO1	NOMO1	Q15155	age_group	1.92647	-0.202955	0.79303	0.00593546	0.797318	0.353437	0.0302835	0.888366	0.558727
NOMO1	NOMO1	Q15155	sex	1.12124	1.18952	0.64208	0.128914	0.223728	0.479359	0.418204	0.440777	0.727303
NOMO1	NOMO1	Q15155	serostatus	0.953783	0.0965372	-0.0347677	0.222	0.920904	0.880713	0.825233	0.987908	0.996001
NQO2	NQO2	P16083	age_group	-0.140668	-0.120482	-0.0492436	0.393911	0.433373	0.800375	0.525331	0.650059	0.865979
NQO2	NQO2	P16083	sex	0.305499	-0.375253	0.315527	0.159517	0.0540333	0.188512	0.478552	0.217369	0.436554
NQO2	NQO2	P16083	serostatus	0.266002	0.221214	-0.00651384	0.186415	0.250571	0.977969	0.825233	0.936006	0.996001
SOST	SOST	Q9BQB4	age_group	2.29231	2.18968	1.766	4.13778e-05	0.000587392	0.00179342	0.000780268	0.00730951	0.0225459
SOST	SOST	Q9BQB4	sex	0.941158	0.842661	0.908841	0.110427	0.211933	0.145283	0.394364	0.427102	0.383547
SOST	SOST	Q9BQB4	serostatus	-0.992283	0.755631	-0.145393	0.150217	0.303225	0.538374	0.825233	0.960758	0.996001
FAM3C	FAM3C	Q92520	age_group	1.71665	1.18719	1.94712	0.00688474	0.0459626	0.000864197	0.0330468	0.157586	0.0142593
FAM3C	FAM3C	Q92520	sex	0.605891	-0.285858	-0.541707	0.360412	0.689411	0.39639	0.66699	0.81252	0.645969
FAM3C	FAM3C	Q92520	serostatus	0.941508	-1.9818	0.0998008	0.210705	0.0232044	0.663695	0.825233	0.919414	0.996001
TXNDC5	TXNDC5	Q8NBS9	age_group	1.28372	0.840098	0.912801	0.0520442	0.244531	0.172857	0.113551	0.463626	0.37132
TXNDC5	TXNDC5	Q8NBS9	sex	0.267807	0.391471	-0.245039	0.685535	0.653118	0.748124	0.871261	0.790873	0.90145
TXNDC5	TXNDC5	Q8NBS9	serostatus	1.05576	-0.0024814	-0.0066978	0.170503	0.997828	0.976336	0.825233	0.997828	0.996001
PPP1R2	PPP1R2	P41236	age_group	-2.24063	-1.49808	0.321074	0.0195534	0.175062	0.765448	0.0629524	0.372822	0.854591
PPP1R2	PPP1R2	P41236	sex	-0.897943	-0.313404	0.275469	0.413514	0.816385	0.808886	0.721648	0.90557	0.913864
PPP1R2	PPP1R2	P41236	serostatus	-1.14	-0.400232	-0.267	0.336997	0.770675	0.269254	0.833801	0.987908	0.996001
DPP7	DPP7	Q9UHL4	age_group	0.268918	-0.259638	0.230897	0.383928	0.360408	0.412489	0.51978	0.59098	0.591832
DPP7	DPP7	Q9UHL4	sex	0.0288607	0.231566	-0.0985619	0.929464	0.536661	0.769253	0.962269	0.730302	0.905721
DPP7	DPP7	Q9UHL4	serostatus	-0.0141725	0.208641	0.277886	0.964742	0.564542	0.239141	0.995245	0.986938	0.996001
LRP11	LRP11	Q86VZ4	age_group	3.13082	1.04615	0.529093	0.000186188	0.207922	0.555131	0.00223426	0.419505	0.715682
LRP11	LRP11	Q86VZ4	sex	0.314894	-0.558128	-1.59843	0.677911	0.570673	0.132583	0.871261	0.737679	0.360844
LRP11	LRP11	Q86VZ4	serostatus	1.2834	-0.331533	0.25787	0.149095	0.751733	0.296008	0.825233	0.987908	0.996001
ADGRE2	ADGRE2	Q9UHX3	age_group	2.2131	0.0731262	0.235917	0.00274304	0.930052	0.752073	0.0176625	0.964808	0.848492
ADGRE2	ADGRE2	Q9UHX3	sex	0.110573	0.59537	0.127659	0.887877	0.550096	0.878722	0.95235	0.737184	0.952004
ADGRE2	ADGRE2	Q9UHX3	serostatus	0.73437	-1.41412	0.155882	0.385317	0.169857	0.492979	0.833801	0.919414	0.996001
ENPP7	ENPP7	Q6UWV6	age_group	0.44133	0.576385	1.04318	0.0409913	0.0342967	0.000553827	0.0957674	0.125765	0.0132919
ENPP7	ENPP7	Q6UWV6	sex	-0.0465302	0.208884	0.0554392	0.834667	0.521862	0.86386	0.929756	0.713843	0.946303
ENPP7	ENPP7	Q6UWV6	serostatus	-0.00342586	-0.235909	0.207276	0.988258	0.489083	0.373927	0.995245	0.986938	0.996001
SSC4D	SSC4D	Q8WTU2	age_group	0.168958	-0.0451767	-0.0514487	0.308971	0.817398	0.736026	0.44091	0.899137	0.841172
SSC4D	SSC4D	Q8WTU2	sex	0.9778	0.987763	0.982852	0.000103602	0.0021454	5.68982e-05	0.0136755	0.0566386	0.00751056
SSC4D	SSC4D	Q8WTU2	serostatus	-0.231087	0.178393	0.116106	0.30006	0.521506	0.6123	0.833801	0.986938	0.996001
MCFD2	MCFD2	Q8NI22	age_group	1.24525	1.19049	2.77957	0.393998	0.402356	0.0332926	0.525331	0.624834	0.153556
MCFD2	MCFD2	Q8NI22	sex	-0.763323	0.708462	1.16409	0.64295	0.670967	0.424439	0.851131	0.801663	0.677189
MCFD2	MCFD2	Q8NI22	serostatus	0.294373	4.52448	-0.263957	0.861763	0.0343785	0.261534	0.995245	0.919414	0.996001
REG4	REG4	Q9BYZ8	age_group	1.65031	0.887074	1.28149	0.00012395	0.0113763	0.0117328	0.00181793	0.0652898	0.0837151
REG4	REG4	Q9BYZ8	sex	0.190556	-0.0557205	-0.903508	0.661258	0.889326	0.0999063	0.864218	0.9429	0.313251
REG4	REG4	Q9BYZ8	serostatus	0.00779103	-0.820465	-0.0648884	0.987066	0.0846259	0.774565	0.995245	0.919414	0.996001
SUMF2	SUMF2	Q8NBJ7	age_group	0.411339	1.89902	1.05301	0.647802	0.0634764	0.151188	0.753391	0.186868	0.35012
SUMF2	SUMF2	Q8NBJ7	sex	2.40498	3.63209	1.79862	0.0408375	0.0245165	0.0499491	0.265708	0.126909	0.231343
SUMF2	SUMF2	Q8NBJ7	serostatus	-1.2862	1.31396	0.548794	0.216533	0.26677	0.0427438	0.825233	0.936006	0.996001
CANT1	CANT1	Q8WVQ1	age_group	-0.314376	-4.45467	-1.61033	0.810258	0.00974353	0.317761	0.872372	0.0598611	0.521048
CANT1	CANT1	Q8WVQ1	sex	-0.922173	-2.04306	-1.52541	0.528261	0.301673	0.379477	0.785492	0.53812	0.630075
CANT1	CANT1	Q8WVQ1	serostatus	0.598456	0.123342	0.31327	0.709566	0.951652	0.19444	0.958855	0.995484	0.996001
CD1C	CD1C	P29017	age_group	-1.43783	-2.89856	-2.46231	0.040955	2.40308e-05	0.000859996	0.0957674	0.000793017	0.0142593
CD1C	CD1C	P29017	sex	-0.756692	-2.33058	-0.0215731	0.33617	0.00853392	0.97645	0.65054	0.0944602	0.998527
CD1C	CD1C	P29017	serostatus	-1.24407	0.222772	0.265162	0.151834	0.808508	0.26369	0.825233	0.987908	0.996001
GAL	GAL	P22466	age_group	-0.61174	-0.555699	-0.252836	0.0321822	0.0624264	0.39432	0.0832952	0.186868	0.578648
GAL	GAL	P22466	sex	-0.661568	0.303011	-0.240466	0.0432782	0.405493	0.477008	0.265708	0.615231	0.727303
GAL	GAL	P22466	serostatus	0.0106662	-0.00713514	0.244428	0.973792	0.985433	0.298639	0.995245	0.995484	0.996001
CDH2	CDH2	P19022	age_group	3.40724	1.89657	2.69987	1.83646e-08	0.00337108	0.00223018	1.61609e-06	0.0305456	0.0255986
CDH2	CDH2	P19022	sex	0.984715	2.71978	1.47969	0.0648412	0.00300308	0.112447	0.318293	0.0630474	0.319204
CDH2	CDH2	P19022	serostatus	0.568849	0.402964	-0.0562178	0.403479	0.635761	0.810798	0.850554	0.986938	0.996001
TYRO3	TYRO3	Q06418	age_group	-0.231119	-1.90705	-0.49593	0.706179	0.0127491	0.56905	0.800134	0.0716117	0.715682
TYRO3	TYRO3	Q06418	sex	0.0782405	-2.38486	0.592837	0.909061	0.0189262	0.54264	0.95235	0.126323	0.762004
TYRO3	TYRO3	Q06418	serostatus	-0.328376	0.12402	0.0067169	0.633607	0.897102	0.976726	0.927125	0.987908	0.996001
CRKL	CRKL	P46109	age_group	3.53235	0.48347	-0.0346893	0.0718079	0.826175	0.987918	0.146464	0.901282	0.987918
CRKL	CRKL	P46109	sex	-3.68564	-4.17833	-3.35689	0.120163	0.131255	0.204114	0.406705	0.35603	0.452823
CRKL	CRKL	P46109	serostatus	-1.83596	0.292945	-0.253101	0.411233	0.905788	0.28421	0.850554	0.987908	0.996001
IGFBPL1	IGFBPL1	Q8WX77	age_group	3.70761	1.13144	4.246	4.57448e-07	0.0434086	0.00045777	2.41533e-05	0.150788	0.0120851
IGFBPL1	IGFBPL1	Q8WX77	sex	0.465629	-0.277456	-2.16907	0.477942	0.705458	0.0737635	0.750324	0.818331	0.259647
IGFBPL1	IGFBPL1	Q8WX77	serostatus	1.17215	-1.03264	0.0528033	0.179614	0.185977	0.818318	0.825233	0.926378	0.996001
RTN4R	RTN4R	Q9BZR6	age_group	0.654022	-0.689587	-0.0423392	0.357605	0.367581	0.959361	0.499512	0.59733	0.973589
RTN4R	RTN4R	Q9BZR6	sex	0.807558	-0.343885	-0.912666	0.301879	0.706741	0.339535	0.616246	0.818331	0.585865
RTN4R	RTN4R	Q9BZR6	serostatus	-0.25643	-0.405741	0.0252964	0.743833	0.651466	0.910983	0.977634	0.986938	0.996001
VCAN	VCAN	P13611	age_group	1.30272	-0.534408	-1.42856	0.10494	0.539287	0.0752958	0.19767	0.737677	0.229758
VCAN	VCAN	P13611	sex	0.567005	-0.00998266	-2.52001	0.480321	0.992357	0.0153514	0.750324	0.994694	0.106652
VCAN	VCAN	P13611	serostatus	0.359993	-1.53061	0.448401	0.68758	0.164444	0.0701231	0.955375	0.919414	0.996001
FBP1	FBP1	P09467	age_group	1.03578	0.552811	0.796752	0.00555789	0.159459	0.0706498	0.0299446	0.34791	0.224717
FBP1	FBP1	P09467	sex	0.969759	0.486954	-0.543398	0.0323989	0.309132	0.280085	0.240259	0.547725	0.52816
FBP1	FBP1	P09467	serostatus	-0.635133	-0.233985	-0.124361	0.173592	0.632252	0.586831	0.825233	0.986938	0.996001
TSHB	TSHB	P01222	age_group	0.0643122	0.183956	-0.664108	0.844521	0.586949	0.0812433	0.884736	0.773178	0.232729
TSHB	TSHB	P01222	sex	0.531705	-0.014139	0.238375	0.16497	0.973221	0.571321	0.483912	0.987108	0.793836
TSHB	TSHB	P01222	serostatus	-0.0531028	-0.0279029	-0.0363313	0.886597	0.949988	0.872812	0.995245	0.995484	0.996001
BAG6	BAG6	P46379	age_group	-2.06352	-0.576229	-1.90253	0.137384	0.820838	0.254697	0.241796	0.899175	0.466427
BAG6	BAG6	P46379	sex	-2.93403	-0.33995	1.04267	0.0806012	0.913171	0.567925	0.360953	0.95115	0.793291
BAG6	BAG6	P46379	serostatus	-1.95187	6.79972	-0.648457	0.193327	0.057171	0.0160692	0.825233	0.919414	0.996001
NECTIN2	NECTIN2	Q92692	age_group	2.05406	0.332609	1.12484	0.0278867	0.719128	0.206477	0.0779018	0.848256	0.422557
NECTIN2	NECTIN2	Q92692	sex	-2.41521	-0.090709	-3.26318	0.0327569	0.93723	0.00451606	0.240259	0.970309	0.0523444
NECTIN2	NECTIN2	Q92692	serostatus	1.42736	0.096762	0.200899	0.225001	0.933134	0.385103	0.825233	0.993336	0.996001
ARG1	ARG1	P05089	age_group	-0.588113	1.93063	-1.1263	0.693673	0.352676	0.559408	0.792769	0.585575	0.715682
ARG1	ARG1	P05089	sex	-3.34001	-6.48046	-2.24048	0.0524801	0.0237882	0.315208	0.294782	0.126323	0.557797
ARG1	ARG1	P05089	serostatus	0.525911	-1.2432	-0.122067	0.755496	0.631272	0.596741	0.977701	0.986938	0.996001
USP8	USP8	P40818	age_group	-0.964175	-0.840193	0.102896	0.0318322	0.146348	0.831963	0.0832522	0.338911	0.889223
USP8	USP8	P40818	sex	0.135449	0.78157	1.0728	0.791192	0.264267	0.0646603	0.907887	0.491313	0.255581
USP8	USP8	P40818	serostatus	-0.94397	-0.240635	0.0868978	0.0979323	0.72449	0.715039	0.783458	0.987908	0.996001
FKBP4	FKBP4	Q02790	age_group	-0.373119	-1.51198	-0.96983	0.825899	0.536711	0.569206	0.872372	0.737677	0.715682
FKBP4	FKBP4	Q02790	sex	-2.88344	-3.49994	3.5234	0.164302	0.255196	0.0725134	0.483912	0.477814	0.258696
FKBP4	FKBP4	Q02790	serostatus	-2.19984	-2.3485	-0.44671	0.281526	0.428396	0.0731267	0.833801	0.986938	0.996001
SDC4	SDC4	P31431	age_group	-0.151074	-0.459623	1.08373	0.756839	0.375765	0.0444139	0.839519	0.601224	0.169931
SDC4	SDC4	P31431	sex	-0.648146	0.529614	-0.261985	0.213211	0.410432	0.658635	0.536073	0.619166	0.848856
SDC4	SDC4	P31431	serostatus	1.17755	1.80444	0.0196682	0.0499131	0.0122063	0.931273	0.528443	0.919414	0.996001
PAG1	PAG1	Q9NWQ8	age_group	-1.10621	-0.593608	-0.796502	0.0280272	0.271936	0.082813	0.0779018	0.485075	0.232729
PAG1	PAG1	Q9NWQ8	sex	0.269499	-0.283445	-0.953951	0.62799	0.634103	0.09227	0.850605	0.782257	0.312298
PAG1	PAG1	Q9NWQ8	serostatus	-0.0839821	0.253719	0.160735	0.887182	0.685072	0.485919	0.995245	0.987908	0.996001
KYAT1	KYAT1	Q16773	age_group	-1.58696	-0.722633	-0.440052	0.00261519	0.212189	0.340741	0.0174204	0.419505	0.545186
KYAT1	KYAT1	Q16773	sex	0.971048	-0.0493757	1.21824	0.0862892	0.942763	0.0249011	0.366043	0.972224	0.14291
KYAT1	KYAT1	Q16773	serostatus	-0.631497	1.16752	0.32656	0.291568	0.115816	0.172491	0.833801	0.919414	0.996001
DAB2	DAB2	P98082	age_group	-0.686855	-0.886882	1.25766	0.125173	0.0497566	0.00671989	0.22634	0.168407	0.0554391
DAB2	DAB2	P98082	sex	-1.38864	-0.296787	-0.51641	0.0136943	0.575613	0.291439	0.178874	0.737679	0.54183
DAB2	DAB2	P98082	serostatus	0.644282	0.835874	-0.0377584	0.235803	0.13852	0.868266	0.825233	0.919414	0.996001
NPDC1	NPDC1	Q9NQX5	age_group	1.01796	-0.668248	1.21217	0.136015	0.248538	0.135738	0.240992	0.465143	0.331804
NPDC1	NPDC1	Q9NQX5	sex	0.649093	-1.01943	-0.121468	0.341985	0.216237	0.896445	0.654231	0.432473	0.95428
NPDC1	NPDC1	Q9NQX5	serostatus	2.15848	-0.428604	-0.161669	0.0180733	0.536012	0.48756	0.408232	0.986938	0.996001
METRNL	METRNL	Q641Q3	age_group	5.92539	1.43029	-0.119278	2.05634e-06	0.155156	0.925024	7.75535e-05	0.347128	0.950219
METRNL	METRNL	Q641Q3	sex	0.492657	-1.10649	-3.40952	0.634732	0.381934	0.0312173	0.850605	0.601504	0.168191
METRNL	METRNL	Q641Q3	serostatus	2.39159	-2.22426	0.21844	0.0954721	0.11001	0.367805	0.783458	0.919414	0.996001
MEP1B	MEP1B	Q16820	age_group	0.395432	0.25579	0.423131	0.040773	0.148701	0.0253496	0.0957674	0.341366	0.128698
MEP1B	MEP1B	Q16820	sex	0.0580402	0.400244	0.224512	0.777707	0.0775742	0.291346	0.900503	0.265969	0.54183
MEP1B	MEP1B	Q16820	serostatus	-0.163756	0.150707	0.387442	0.459214	0.501402	0.10948	0.878496	0.986938	0.996001
ROR1	ROR1	Q01973	age_group	0.55195	0.792552	-0.819858	0.364085	0.294589	0.357313	0.505886	0.511655	0.559341
ROR1	ROR1	Q01973	sex	0.243476	-1.38022	0.327454	0.720065	0.144279	0.725948	0.880079	0.369745	0.88727
ROR1	ROR1	Q01973	serostatus	0.202204	-0.336915	0.0636715	0.769973	0.710786	0.777734	0.988002	0.987908	0.996001
RNASE3	RNASE3	P12724	age_group	-1.97831	-0.346897	0.292811	0.0449384	0.748749	0.709609	0.104068	0.863998	0.825272
RNASE3	RNASE3	P12724	sex	0.420855	-0.93034	-0.799845	0.65863	0.469211	0.368647	0.864218	0.671222	0.623864
RNASE3	RNASE3	P12724	serostatus	0.0245111	-1.22356	-0.431197	0.981431	0.360284	0.0823612	0.995245	0.960758	0.996001

## Sheet: Association combined pval
assay	gene_name	uniprot_ID	variable	pval
GDF-15	GDF15	Q99988	age_group	1.12138e-17
MEPE	MEPE	Q9NQ76	age_group	7.61642e-15
t-PA	PLAT	P00750	age_group	1.26731e-14
SELL	SELL	P14151	age_group	2.2516e-14
EFEMP1	EFEMP1	Q12805	age_group	3.33219e-14
MMP-3	MMP3	P08254	sex	3.25366e-11
CR2	CR2	P20023	age_group	3.59285e-11
CDH2	CDH2	P19022	age_group	6.47563e-11
IGFBPL1	IGFBPL1	Q8WX77	age_group	3.17796e-09
SSC4D	SSC4D	Q8WTU2	sex	4.31174e-09
SOST	SOST	Q9BQB4	age_group	1.34872e-08
CST3	CST3	P01034	age_group	3.91237e-08
KIT	KIT	P10721	age_group	1.45965e-07
OPG	TNFRSF11B	O00300	age_group	1.58298e-07
CD1C	CD1C	P29017	age_group	2.03208e-07
TNXB	TNXB	P22105	age_group	2.3841e-07
CNTN1	CNTN1	Q12860	sex	2.90951e-07
IGFBP6	IGFBP6	P24592	sex	5.6658e-07
EGFR	EGFR	P00533	age_group	7.03029e-07
CCL18	CCL18	P55774	age_group	7.32047e-07
PCOLCE	PCOLCE	Q15113	age_group	1.0835e-06
IGFBP3	IGFBP3	P17936	age_group	1.36855e-06
ALCAM	ALCAM	Q13740	sex	1.89663e-06
PRSS2	PRSS2	P07478	age_group	1.91396e-06
COL18A1	COL18A1	P39060	age_group	2.11703e-06
APLP1	APLP1	P51693	age_group	2.49861e-06
REG4	REG4	Q9BYZ8	age_group	2.96854e-06
FABP4	FABP4	P15090	age_group	7.16201e-06
IGFBP3	IGFBP3	P17936	sex	7.79469e-06
IGFBP-7	IGFBP7	Q16270	age_group	8.51527e-06
LYVE1	LYVE1	Q9Y5Y7	sex	9.15749e-06
CCDC80	CCDC80	Q76M96	age_group	1.03877e-05
CRTAC1	CRTAC1	Q9NQ79	age_group	1.2154e-05
ADGRG2	ADGRG2	Q8IZP9	age_group	1.34409e-05
TNFSF13B	TNFSF13B	Q9Y275	sex	1.62554e-05
COMP	COMP	P49747	age_group	2.26798e-05
ADGRG2	ADGRG2	Q8IZP9	sex	2.6494e-05
FETUB	FETUB	Q9UGM5	sex	2.72426e-05
LDL receptor	LDLR	P01130	age_group	2.83534e-05
PON3	PON3	Q15166	sex	3.22169e-05
FCRL1	FCRL1	Q96LA6	age_group	3.2861e-05
uPA	PLAU	P00749	age_group	3.5234e-05
FAM3C	FAM3C	Q92520	age_group	3.56327e-05
METRNL	METRNL	Q641Q3	age_group	3.8094e-05
NT-proBNP			age_group	4.027e-05
CLUL1	CLUL1	Q15846	sex	4.72972e-05
ST2	IL1RL1	Q01638	sex	4.8285e-05
MB	MB	P02144	sex	5.19087e-05
F7	F7	P08709	age_group	6.92686e-05
CCL16	CCL16	O15467	sex	7.32726e-05
OSMR	OSMR	Q99650	age_group	7.85558e-05
ENG	ENG	P17813	age_group	8.74688e-05
ENPP7	ENPP7	Q6UWV6	age_group	8.87524e-05
COL1A1	COL1A1	P02452	age_group	0.00011989
NCAM1	NCAM1	P13591	sex	0.00013017
IL-18BP	IL18BP	O95998	age_group	0.000174571
CD93	CD93	Q9NPY3	age_group	0.000216685
DLK-1	DLK1	P80370	age_group	0.000225416
ANGPTL7	ANGPTL7	O43827	sex	0.000335971
CA1	CA1	P00915	sex	0.000339335
PTPRS	PTPRS	Q13332	age_group	0.000355715
TCN2	TCN2	P20062	sex	0.000362773
APLP1	APLP1	P51693	sex	0.000376583
IL-1RT2	IL1R2	P27930	age_group	0.000388913
IGFBP6	IGFBP6	P24592	age_group	0.000393427
SERPINB6	SERPINB6	P35237	age_group	0.000620672
IGFBP-7	IGFBP7	Q16270	sex	0.000631053
IGFBP-1	IGFBP1	P08833	sex	0.000654783
CTSD	CTSD	P07339	age_group	0.000831144
EFEMP1	EFEMP1	Q12805	sex	0.000847952
COMT	COMT	P21964	sex	0.000869184
DPP4	DPP4	P27487	age_group	0.000952052
PLC	HSPG2	P98160	age_group	0.000965866
ANG	ANG	P03950	sex	0.00100588
JAM-A	F11R	Q9Y624	age_group	0.00101212
COL18A1	COL18A1	P39060	Symptom	0.00101768
AP-N	ANPEP	P15144	age_group	0.00137722
AXL	AXL	P30530	age_group	0.00142452
NRP1	NRP1	O14786	sex	0.00144983
SERPINA5	SERPINA5	P05154	sex	0.00145759
OPN	SPP1	P10451	age_group	0.00147067
LRP11	LRP11	Q86VZ4	age_group	0.00149373
CDH2	CDH2	P19022	sex	0.00151711
PON3	PON3	Q15166	age_group	0.00152547
CHL1	CHL1	O00533	age_group	0.00154998
ANXA11	ANXA11	P50995	age_group	0.00158356
COMP	COMP	P49747	sex	0.00168505
SELL	SELL	P14151	sex	0.00170557
GDF-15	GDF15	Q99988	Symptom	0.00176314
TFF2	TFF2	Q03403	age_group	0.00215535
TIMP4	TIMP4	Q99727	age_group	0.00215854
TFPI	TFPI	P10646	age_group	0.00216122
CNTN1	CNTN1	Q12860	age_group	0.00237564
BAG6	BAG6	P46379	Analysis_group	0.00257712
DAB2	DAB2	P98082	age_group	0.00259061
MB	MB	P02144	age_group	0.00263236
ANGPTL3	ANGPTL3	Q9Y5C1	sex	0.00271613
SUMF2	SUMF2	Q8NBJ7	sex	0.00299757
TIE1	TIE1	P35590	age_group	0.00314037
CTSO	CTSO	P43234	age_group	0.00317618
CDH5	CDH5	P33151	age_group	0.0032093
TFPI	TFPI	P10646	sex	0.0032418
FABP4	FABP4	P15090	sex	0.003298
IL7R	IL7R	P16871	age_group	0.00334141
FBP1	FBP1	P09467	age_group	0.00360126
RARRES2	RARRES2	Q99969	age_group	0.00360823
CA13	CA13	Q8N1Q1	age_group	0.00367017
TLT-2	TREML2	Q5T2D2	sex	0.00379499
PCSK9	PCSK9	Q8NBP7	age_group	0.00402861
SERPINA7	SERPINA7	P05543	age_group	0.0041
ENO2	ENO2	P09104	sex	0.00410952
ICAM-2	ICAM2	P13598	sex	0.00420629
SELP	SELP	P16109	age_group	0.00469882
ANGPTL3	ANGPTL3	Q9Y5C1	age_group	0.00490852
CCL14	CCL14	Q16627	age_group	0.00508406
MMP-9	MMP9	P14780	age_group	0.00529895
FETUB	FETUB	Q9UGM5	age_group	0.00531253
TIMP1	TIMP1	P01033	sex	0.00544806
MFAP5	MFAP5	Q13361	sex	0.00557241
TLT-2	TREML2	Q5T2D2	age_group	0.00574163
ICAM-2	ICAM2	P13598	age_group	0.00582826
NPTXR	NPTXR	O95502	age_group	0.00597889
CHRDL2	CHRDL2	Q6WN34	sex	0.00599521
ALDH1A1	ALDH1A1	P00352	age_group	0.00609231
VCAM1	VCAM1	P19320	age_group	0.00628484
TGFBR3	TGFBR3	Q03167	sex	0.00655305
CASP-3	CASP3	P42574	age_group	0.00657952
NPTXR	NPTXR	O95502	sex	0.00658929
QDPR	QDPR	P09417	sex	0.00675878
TR-AP	ACP5	P13686	age_group	0.00679015
NECTIN2	NECTIN2	Q92692	sex	0.00684118
KIT	KIT	P10721	sex	0.00693598
LILRB5	LILRB5	O75023	age_group	0.00731758
vWF	VWF	P04275	age_group	0.00738749
MEP1B	MEP1B	Q16820	age_group	0.00742798
CPB1	CPB1	P15086	age_group	0.00751995
MMP-3	MMP3	P08254	age_group	0.00771164
Notch 3	NOTCH3	Q9UM47	sex	0.00776496
SNAP23	SNAP23	O00161	age_group	0.00782697
SELL	SELL	P14151	Symptom	0.00835206
C1QTNF1	C1QTNF1	Q9BXJ1	Symptom	0.00840494
KYAT1	KYAT1	Q16773	age_group	0.0087591
Gal-4	LGALS4	P56470	age_group	0.00894428
MFAP5	MFAP5	Q13361	age_group	0.00925034
LILRB1	LILRB1	Q8NHL6	Analysis_group	0.00931004
GRN	GRN	P28799	sex	0.0097725
TYMP	TYMP	P19971	Analysis_group	0.010235
TR	TFRC	P02786	age_group	0.0115785
PI3	PI3	P19957	age_group	0.0127579
SOD1	SOD1	P00441	sex	0.0128615
GLRX	GLRX	P35754	sex	0.0129259
IGFBP-2	IGFBP2	P18065	age_group	0.0129527
PRCP	PRCP	P42785	sex	0.0134063
GAS6	GAS6	Q14393	sex	0.0136882
SAA4	SAA4	P35542	age_group	0.0138198
t-PA	PLAT	P00750	sex	0.0138202
FAS	FAS	P25445	age_group	0.0141027
GAL	GAL	P22466	Symptom	0.0141039
CDHR5	CDHR5	Q9HBB8	age_group	0.0141264
PECAM-1	PECAM1	P16284	age_group	0.0142783
TIMP1	TIMP1	P01033	age_group	0.0147152
CD59	CD59	P13987	age_group	0.0153168
ARG1	ARG1	P05089	sex	0.0155737
MCP-1	CCL2	P13500	sex	0.016571
ICAM3	ICAM3	P32942	age_group	0.0169837
ALCAM	ALCAM	Q13740	age_group	0.0170723
GP6	GP6	Q9HCN6	age_group	0.0171068
BAG6	BAG6	P46379	Symptom	0.0174502
UMOD	UMOD	P07911	sex	0.0187003
CHIT1	CHIT1	Q13231	Symptom	0.0199914
NID1	NID1	P14543	age_group	0.0201596
ICAM1	ICAM1	P05362	age_group	0.0202919
PLC	HSPG2	P98160	Symptom	0.0204643
CR2	CR2	P20023	Symptom	0.0213549
CD163	CD163	Q86VB7	Symptom	0.0214586
LTBR	LTBR	P36941	age_group	0.0215183
ICAM1	ICAM1	P05362	Symptom	0.0221323
PAG1	PAG1	Q9NWQ8	age_group	0.0224136
PGLYRP1	PGLYRP1	O75594	age_group	0.0232854
LTBR	LTBR	P36941	sex	0.0233308
CD79B	CD79B	P40259	sex	0.0236042
TNXB	TNXB	P22105	sex	0.0246539
CDH1	CDH1	P12830	age_group	0.0248902
FCRL1	FCRL1	Q96LA6	sex	0.0251758
TYRO3	TYRO3	Q06418	sex	0.0252613
BLM hydrolase	BLMH	Q13867	sex	0.0257474
ICAM3	ICAM3	P32942	Analysis_group	0.0266325
GAL	GAL	P22466	age_group	0.026646
TIMP4	TIMP4	Q99727	sex	0.026729
CLSTN2	CLSTN2	Q9H4D0	age_group	0.0267995
MPO	MPO	P05164	age_group	0.0268177
ALDH1A1	ALDH1A1	P00352	Symptom	0.0275517
RETN	RETN	Q9HD89	sex	0.0291259
CDH2	CDH2	P19022	Symptom	0.0298701
MEPE	MEPE	Q9NQ76	Symptom	0.0300357
IGFBPL1	IGFBPL1	Q8WX77	Symptom	0.0300396
THBS4	THBS4	P35443	sex	0.0301369
EFEMP1	EFEMP1	Q12805	Symptom	0.0304942
CCL16	CCL16	O15467	Symptom	0.0307587
NADK	NADK	O95544	age_group	0.0309206
ALDH1A1	ALDH1A1	P00352	sex	0.0315247
EPHB4	EPHB4	P54760	Symptom	0.0316034
PCSK9	PCSK9	Q8NBP7	sex	0.0324015
U-PAR	PLAUR	Q03405	age_group	0.0324249
vWF	VWF	P04275	sex	0.032512
METRNL	METRNL	Q641Q3	Symptom	0.0325128
CCL15	CCL15	Q16663	age_group	0.0329393
OSMR	OSMR	Q99650	Symptom	0.0333494
GP1BA	GP1BA	P07359	sex	0.0341022
MMP-2	MMP2	P08253	sex	0.0341165
FCGR2A	FCGR2A	P12318	Analysis_group	0.0342973
CTSD	CTSD	P07339	sex	0.0343042
TNFRSF14	TNFRSF14	Q92956	sex	0.0347728
OPG	TNFRSF11B	O00300	sex	0.0348666
RETN	RETN	Q9HD89	age_group	0.0350151
uPA	PLAU	P00749	sex	0.0354648
MCP-1	CCL2	P13500	age_group	0.0367867
CHI3L1	CHI3L1	P36222	sex	0.0371714
REG1A	REG1A	P05451	age_group	0.0372579
BLM hydrolase	BLMH	Q13867	age_group	0.0374193
PILRB	PILRB	Q9UKJ0	Symptom	0.0375108
C2	C2	P06681	Symptom	0.0375479
CNDP1	CNDP1	Q96KN2	Analysis_group	0.0375604
LRIG1	LRIG1	Q96JA1	Analysis_group	0.0375652
ITGAM	ITGAM	P11215	age_group	0.0394222
TIMD4	TIMD4	Q96H15	sex	0.0399184
CXCL16	CXCL16	Q9H2A7	Symptom	0.0402344
CD163	CD163	Q86VB7	age_group	0.0405479
TR	TFRC	P02786	sex	0.0409452
PROC	PROC	P04070	age_group	0.0412263
TIE1	TIE1	P35590	sex	0.0414981
NCAM1	NCAM1	P13591	age_group	0.0416158
PTPRS	PTPRS	Q13332	sex	0.0416678
NT-proBNP			sex	0.041822
CXCL16	CXCL16	Q9H2A7	age_group	0.0422195
SERPINB8	SERPINB8	P50452	sex	0.0423709
AXL	AXL	P30530	sex	0.0423854
ITGB2	ITGB2	P05107	age_group	0.0424669
CXCL16	CXCL16	Q9H2A7	sex	0.0426621
IL-18BP	IL18BP	O95998	Symptom	0.0427073
PI3	PI3	P19957	sex	0.0433922
KLK10	KLK10	O43240	age_group	0.0438329
PRSS2	PRSS2	P07478	Analysis_group	0.0446978
vWF	VWF	P04275	Analysis_group	0.0451946
CASP-3	CASP3	P42574	sex	0.0454668
NOMO1	NOMO1	Q15155	age_group	0.0465506
TNC	TNC	P24821	age_group	0.0466079
SERPINA7	SERPINA7	P05543	sex	0.0484537
CPA1	CPA1	P15085	age_group	0.0498678
SIGLEC7	SIGLEC7	Q9Y286	age_group	0.0500539
SERPINB8	SERPINB8	P50452	Symptom	0.0505833
CD163	CD163	Q86VB7	Analysis_group	0.0508362
GRAP2	GRAP2	O75791	age_group	0.0510952
ADGRE2	ADGRE2	Q9UHX3	age_group	0.0514695
ANG	ANG	P03950	Analysis_group	0.0521364
KYAT1	KYAT1	Q16773	Symptom	0.0528364
CST3	CST3	P01034	sex	0.0529504
Notch 3	NOTCH3	Q9UM47	Symptom	0.0535254
KYAT1	KYAT1	Q16773	sex	0.053546
CASP-3	CASP3	P42574	Analysis_group	0.0551608
ANG	ANG	P03950	age_group	0.0556027
FAS	FAS	P25445	Symptom	0.0556212
MBL2	MBL2	P11226	Symptom	0.0556343
C1QTNF1	C1QTNF1	Q9BXJ1	age_group	0.0556695
LILRB1	LILRB1	Q8NHL6	age_group	0.0563288
TXNDC5	TXNDC5	Q8NBS9	age_group	0.0568502
DAB2	DAB2	P98082	sex	0.0586618
TFF2	TFF2	Q03403	sex	0.0587483
VASN	VASN	Q6EMK4	sex	0.0593201
SCGB3A2	SCGB3A2	Q96PL1	sex	0.0596008
AOC3	AOC3	Q16853	sex	0.0598284
IL-17RA	IL17RA	Q96F46	Symptom	0.0605475
SEMA3F	SEMA3F	Q13275	sex	0.0605725
C2	C2	P06681	age_group	0.0606498
LILRA5	LILRA5	A6NI73	age_group	0.0606699
MEGF9	MEGF9	Q9H1U4	sex	0.060862
FCGR3B	FCGR3B	O75015	Symptom	0.0623699
CANT1	CANT1	Q8WVQ1	age_group	0.0625059
ST6GAL1	ST6GAL1	P15907	age_group	0.0626956
COL1A1	COL1A1	P02452	sex	0.0629242
PPP1R2	PPP1R2	P41236	age_group	0.0644908
CD59	CD59	P13987	sex	0.0660152
COMP	COMP	P49747	Symptom	0.0665572
PRTN3	PRTN3	P24158	age_group	0.0668979
PSP-D	SFTPD	P35247	age_group	0.0676409
CD1C	CD1C	P29017	sex	0.0676545
FBP1	FBP1	P09467	sex	0.067722
MBL2	MBL2	P11226	Analysis_group	0.0678663
CFHR5	CFHR5	Q9BXR6	Symptom	0.0681081
Gal-3	LGALS3	P17931	Symptom	0.0689465
CA4	CA4	P22748	age_group	0.0706381
CCL15	CCL15	Q16663	Symptom	0.0713569
DIABLO	DIABLO	Q9NR28	sex	0.0714739
FKBP4	FKBP4	Q02790	sex	0.0717271
SOD1	SOD1	P00441	Symptom	0.0732373
LYVE1	LYVE1	Q9Y5Y7	age_group	0.0739073
ICAM3	ICAM3	P32942	Symptom	0.0741628
TNFRSF10C	TNFRSF10C	O14798	Symptom	0.0742954
MPO	MPO	P05164	sex	0.0743386
GLRX	GLRX	P35754	Symptom	0.0743722
CRKL	CRKL	P46109	sex	0.0747011
PAI	SERPINE1	P05121	sex	0.0747673
TFF3	TFF3	Q07654	age_group	0.0755136
SCGB3A2	SCGB3A2	Q96PL1	Symptom	0.0755254
MEGF9	MEGF9	Q9H1U4	age_group	0.076362
NECTIN2	NECTIN2	Q92692	Symptom	0.0768046
vWF	VWF	P04275	Symptom	0.077155
ENPP7	ENPP7	Q6UWV6	Symptom	0.0774111
SOST	SOST	Q9BQB4	sex	0.07765
CLSTN2	CLSTN2	Q9H4D0	sex	0.0779951
APOM	APOM	O95445	sex	0.0783147
TR-AP	ACP5	P13686	sex	0.0785014
CA3	CA3	P07451	age_group	0.0787036
CD59	CD59	P13987	Symptom	0.0792408
TFF3	TFF3	Q07654	sex	0.0796672
CPA1	CPA1	P15085	Analysis_group	0.0800602
SPARCL1	SPARCL1	Q14515	age_group	0.0802642
CST3	CST3	P01034	Symptom	0.0802651
Ep-CAM	EPCAM	P16422	sex	0.0803838
CR2	CR2	P20023	Analysis_group	0.0814145
PLXNB2	PLXNB2	O15031	age_group	0.0836752
TYRO3	TYRO3	Q06418	Symptom	0.083832
IL-17RA	IL17RA	Q96F46	age_group	0.0839084
LILRB2	LILRB2	Q8N423	Symptom	0.0841557
FKBP4	FKBP4	Q02790	Symptom	0.0849566
USP8	USP8	P40818	age_group	0.0851542
ITGB2	ITGB2	P05107	sex	0.0852687
LRIG1	LRIG1	Q96JA1	sex	0.0856875
HDGF	HDGF	P51858	age_group	0.0859164
TNFSF13B	TNFSF13B	Q9Y275	age_group	0.0875601
COL18A1	COL18A1	P39060	Analysis_group	0.0876862
CRKL	CRKL	P46109	Symptom	0.0879546
NECTIN2	NECTIN2	Q92692	age_group	0.0891903
CFHR5	CFHR5	Q9BXR6	sex	0.0895227
GLRX	GLRX	P35754	age_group	0.0900463
VCAN	VCAN	P13611	age_group	0.0909942
CLEC5A	CLEC5A	Q9NY25	sex	0.0910339
LILRB1	LILRB1	Q8NHL6	Symptom	0.0922117
CA1	CA1	P00915	age_group	0.0930885
MET	MET	P08581	age_group	0.0936964
AOC3	AOC3	Q16853	Symptom	0.0939565
GNLY	GNLY	P22749	sex	0.0946099
SEMA3F	SEMA3F	Q13275	age_group	0.0954897
NPDC1	NPDC1	Q9NQX5	age_group	0.0958047
UMOD	UMOD	P07911	age_group	0.0958611
F7	F7	P08709	Symptom	0.0968556
CCL5	CCL5	P13501	age_group	0.0972865
HDGF	HDGF	P51858	Symptom	0.0983423
COL1A1	COL1A1	P02452	Symptom	0.0995459
C2	C2	P06681	sex	0.100781
NQO2	NQO2	P16083	sex	0.101374
Gal-3	LGALS3	P17931	sex	0.102164
CPA1	CPA1	P15085	sex	0.102572
ICAM-2	ICAM2	P13598	Symptom	0.102699
TYRO3	TYRO3	Q06418	age_group	0.103394
RARRES2	RARRES2	Q99969	Symptom	0.10391
SIGLEC7	SIGLEC7	Q9Y286	sex	0.105054
MCFD2	MCFD2	Q8NI22	age_group	0.105531
COL18A1	COL18A1	P39060	sex	0.105631
uPA	PLAU	P00749	Symptom	0.106596
PCSK9	PCSK9	Q8NBP7	Symptom	0.107901
ADGRE2	ADGRE2	Q9UHX3	Symptom	0.108661
PRSS2	PRSS2	P07478	sex	0.108704
LILRB2	LILRB2	Q8N423	Analysis_group	0.108949
F7	F7	P08709	Analysis_group	0.110245
NOTCH1	NOTCH1	P46531	age_group	0.110629
TGFBR3	TGFBR3	Q03167	Analysis_group	0.11318
CPB1	CPB1	P15086	Analysis_group	0.113932
TNF-R2	TNFRSF1B	P20333	sex	0.114461
MEP1B	MEP1B	Q16820	Analysis_group	0.114648
APOM	APOM	O95445	age_group	0.117268
CNDP1	CNDP1	Q96KN2	age_group	0.1175
IGFBPL1	IGFBPL1	Q8WX77	Analysis_group	0.117981
SUMF2	SUMF2	Q8NBJ7	age_group	0.118035
FAM3C	FAM3C	Q92520	Analysis_group	0.118612
CDHR5	CDHR5	Q9HBB8	Symptom	0.119702
CCL18	CCL18	P55774	Symptom	0.12095
ACP6	ACP6	Q9NPH0	Symptom	0.121417
CD1C	CD1C	P29017	Symptom	0.121569
PON3	PON3	Q15166	Symptom	0.12218
SELE	SELE	P16581	Symptom	0.122632
CCL16	CCL16	O15467	Analysis_group	0.123205
TIMD4	TIMD4	Q96H15	Symptom	0.123696
NID1	NID1	P14543	Symptom	0.12447
NPTXR	NPTXR	O95502	Symptom	0.125946
CCL18	CCL18	P55774	sex	0.127708
ITGAM	ITGAM	P11215	sex	0.128645
PLXNB2	PLXNB2	O15031	sex	0.129825
TNF-R2	TNFRSF1B	P20333	age_group	0.130663
ANXA11	ANXA11	P50995	Analysis_group	0.131238
THOP1	THOP1	P52888	sex	0.131299
CCL5	CCL5	P13501	sex	0.131422
SERPINB8	SERPINB8	P50452	age_group	0.131688
LDL receptor	LDLR	P01130	Symptom	0.134236
NOMO1	NOMO1	Q15155	Symptom	0.134507
CA3	CA3	P07451	Symptom	0.134579
METRNL	METRNL	Q641Q3	sex	0.134782
PRCP	PRCP	P42785	Symptom	0.1352
SERPINA7	SERPINA7	P05543	Symptom	0.13572
CR2	CR2	P20023	sex	0.135775
SDC4	SDC4	P31431	Analysis_group	0.135869
MCFD2	MCFD2	Q8NI22	Analysis_group	0.139732
FABP4	FABP4	P15090	Symptom	0.143409
SERPINA5	SERPINA5	P05154	age_group	0.143781
GAL	GAL	P22466	sex	0.144161
MET	MET	P08581	Analysis_group	0.145835
CTSZ	CTSZ	Q9UBR2	Symptom	0.14831
F7	F7	P08709	sex	0.149791
TIE1	TIE1	P35590	Symptom	0.150307
IGFBP-2	IGFBP2	P18065	sex	0.150396
APLP1	APLP1	P51693	Symptom	0.150545
CD79B	CD79B	P40259	Symptom	0.151457
SOD1	SOD1	P00441	age_group	0.151775
CLEC5A	CLEC5A	Q9NY25	age_group	0.152091
CA3	CA3	P07451	sex	0.153249
LILRA5	LILRA5	A6NI73	Symptom	0.153318
CTSD	CTSD	P07339	Symptom	0.153581
THBS4	THBS4	P35443	Symptom	0.154458
TYMP	TYMP	P19971	sex	0.154642
AOC3	AOC3	Q16853	age_group	0.155289
SELE	SELE	P16581	sex	0.155467
SEMA3F	SEMA3F	Q13275	Analysis_group	0.155609
MBL2	MBL2	P11226	age_group	0.158146
CRTAC1	CRTAC1	Q9NQ79	Symptom	0.158581
CD46	CD46	P15529	Symptom	0.158672
RETN	RETN	Q9HD89	Symptom	0.159308
CD93	CD93	Q9NPY3	sex	0.159678
CHL1	CHL1	O00533	Analysis_group	0.162718
CD164	CD164	Q04900	sex	0.162904
FCN2	FCN2	Q15485	age_group	0.162983
EGFR	EGFR	P00533	sex	0.16326
PGLYRP1	PGLYRP1	O75594	Symptom	0.163454
CA1	CA1	P00915	Symptom	0.165553
CTSZ	CTSZ	Q9UBR2	age_group	0.166274
CCL16	CCL16	O15467	age_group	0.167244
PLC	HSPG2	P98160	sex	0.167249
CDH5	CDH5	P33151	sex	0.170011
DIABLO	DIABLO	Q9NR28	age_group	0.170285
FKBP4	FKBP4	Q02790	Analysis_group	0.172563
TIMD4	TIMD4	Q96H15	age_group	0.174771
ANGPTL7	ANGPTL7	O43827	age_group	0.175906
PCOLCE	PCOLCE	Q15113	sex	0.176741
CA4	CA4	P22748	sex	0.177341
OSMR	OSMR	Q99650	Analysis_group	0.177957
TIMD4	TIMD4	Q96H15	Analysis_group	0.178656
TNXB	TNXB	P22105	Symptom	0.183466
t-PA	PLAT	P00750	Symptom	0.183662
MMP-9	MMP9	P14780	sex	0.184666
U-PAR	PLAUR	Q03405	sex	0.185638
ACP6	ACP6	Q9NPH0	Analysis_group	0.186637
CD164	CD164	Q04900	age_group	0.186912
CA1	CA1	P00915	Analysis_group	0.187574
SDC4	SDC4	P31431	age_group	0.188544
CDH5	CDH5	P33151	Symptom	0.190329
TGFBI	TGFBI	Q15582	age_group	0.190419
SPARCL1	SPARCL1	Q14515	sex	0.191434
PAM	PAM	P19021	Analysis_group	0.193799
PECAM-1	PECAM1	P16284	sex	0.19487
MPO	MPO	P05164	Symptom	0.195356
TNF-R1	TNFRSF1A	P19438	age_group	0.197213
CTSH	CTSH	P09668	age_group	0.197383
GRAP2	GRAP2	O75791	sex	0.197662
GP1BA	GP1BA	P07359	age_group	0.199146
LCN2	LCN2	P80188	age_group	0.199512
CD93	CD93	Q9NPY3	Analysis_group	0.199606
CD79B	CD79B	P40259	age_group	0.199652
NOMO1	NOMO1	Q15155	sex	0.19972
PRCP	PRCP	P42785	age_group	0.200234
PAI	SERPINE1	P05121	age_group	0.201033
AHCY	AHCY	P23526	sex	0.201253
FCRL1	FCRL1	Q96LA6	Symptom	0.202307
KLK10	KLK10	O43240	Analysis_group	0.202561
U-PAR	PLAUR	Q03405	Symptom	0.202715
COMT	COMT	P21964	Analysis_group	0.204079
TR-AP	ACP5	P13686	Symptom	0.20425
NOTCH1	NOTCH1	P46531	sex	0.205473
CTSZ	CTSZ	Q9UBR2	sex	0.206007
TNF-R1	TNFRSF1A	P19438	sex	0.208563
Gal-3	LGALS3	P17931	age_group	0.208908
DPP7	DPP7	Q9UHL4	Analysis_group	0.209716
ANGPTL1	ANGPTL1	O95841	Symptom	0.209974
ANXA4	ANXA4	P09525	Symptom	0.211079
SAA4	SAA4	P35542	Symptom	0.211575
S100P	S100P	P25815	age_group	0.214899
ENO2	ENO2	P09104	Symptom	0.217595
TNFSF13B	TNFSF13B	Q9Y275	Symptom	0.217938
CCL14	CCL14	Q16627	Analysis_group	0.218643
NPDC1	NPDC1	Q9NQX5	Analysis_group	0.221218
TINAGL1	TINAGL1	Q9GZM7	sex	0.222028
KLK6	KLK6	Q92876	age_group	0.224519
AP-N	ANPEP	P15144	Symptom	0.225852
TYMP	TYMP	P19971	age_group	0.225897
ADGRG2	ADGRG2	Q8IZP9	Symptom	0.226354
CTSH	CTSH	P09668	sex	0.226609
SERPINA5	SERPINA5	P05154	Analysis_group	0.227045
CD46	CD46	P15529	age_group	0.230837
TINAGL1	TINAGL1	Q9GZM7	Symptom	0.231678
MEP1B	MEP1B	Q16820	sex	0.232133
ANXA11	ANXA11	P50995	Symptom	0.232471
CD79B	CD79B	P40259	Analysis_group	0.233619
DDC	DDC	P20711	Symptom	0.234432
PROC	PROC	P04070	Analysis_group	0.235915
C1QTNF1	C1QTNF1	Q9BXJ1	sex	0.238016
ENG	ENG	P17813	Symptom	0.238371
TCN2	TCN2	P20062	age_group	0.238434
LDL receptor	LDLR	P01130	sex	0.238828
AOC3	AOC3	Q16853	Analysis_group	0.240664
PLTP	PLTP	P55058	sex	0.240994
PLXNB2	PLXNB2	O15031	Symptom	0.242225
ADGRG2	ADGRG2	Q8IZP9	Analysis_group	0.24262
LRIG1	LRIG1	Q96JA1	age_group	0.244767
ANXA4	ANXA4	P09525	age_group	0.244818
TINAGL1	TINAGL1	Q9GZM7	age_group	0.245013
LRIG1	LRIG1	Q96JA1	Symptom	0.245817
APEX1	APEX1	P27695	age_group	0.246571
SHPS-1	SIRPA	P78324	Symptom	0.246678
C2	C2	P06681	Analysis_group	0.249394
PILRB	PILRB	Q9UKJ0	age_group	0.251528
NADK	NADK	O95544	Symptom	0.25609
PRTN3	PRTN3	P24158	Symptom	0.25723
GNLY	GNLY	P22749	Analysis_group	0.258962
USP8	USP8	P40818	Symptom	0.266003
GP6	GP6	Q9HCN6	sex	0.266069
SELP	SELP	P16109	sex	0.267574
FCGR2A	FCGR2A	P12318	age_group	0.271035
CES1	CES1	P23141	age_group	0.271094
Notch 3	NOTCH3	Q9UM47	age_group	0.271154
JAM-A	F11R	Q9Y624	sex	0.271594
CNDP1	CNDP1	Q96KN2	sex	0.275342
SHPS-1	SIRPA	P78324	age_group	0.27745
QPCT	QPCT	Q16769	sex	0.278689
RNASE3	RNASE3	P12724	age_group	0.279582
SOST	SOST	Q9BQB4	Symptom	0.280242
CD46	CD46	P15529	sex	0.282037
KYAT1	KYAT1	Q16773	Analysis_group	0.283074
MFAP5	MFAP5	Q13361	Symptom	0.2833
PPP1R2	PPP1R2	P41236	Analysis_group	0.283517
t-PA	PLAT	P00750	Analysis_group	0.284937
IGFBPL1	IGFBPL1	Q8WX77	sex	0.286439
ITGAM	ITGAM	P11215	Symptom	0.288605
SERPINB6	SERPINB6	P35237	sex	0.289209
SNAP23	SNAP23	O00161	Symptom	0.290708
LILRB5	LILRB5	O75023	Symptom	0.291951
S100P	S100P	P25815	Symptom	0.293277
CES1	CES1	P23141	Symptom	0.293706
CD2AP	CD2AP	Q9Y5K6	Symptom	0.294124
LCN2	LCN2	P80188	Symptom	0.294528
FAS	FAS	P25445	sex	0.296216
TNFRSF10C	TNFRSF10C	O14798	age_group	0.296407
VCAM1	VCAM1	P19320	sex	0.296811
SERPINA5	SERPINA5	P05154	Symptom	0.297471
TXNDC5	TXNDC5	Q8NBS9	Analysis_group	0.298163
TIE1	TIE1	P35590	Analysis_group	0.301794
EGFR	EGFR	P00533	Symptom	0.302643
Ep-CAM	EPCAM	P16422	Symptom	0.302955
FAM3C	FAM3C	Q92520	Symptom	0.303428
SAA4	SAA4	P35542	sex	0.305255
CA4	CA4	P22748	Symptom	0.30615
CTSO	CTSO	P43234	Symptom	0.306228
PAI	SERPINE1	P05121	Analysis_group	0.306965
FETUB	FETUB	Q9UGM5	Symptom	0.307237
SERPINB6	SERPINB6	P35237	Analysis_group	0.309998
ANG	ANG	P03950	Symptom	0.31005
IL7R	IL7R	P16871	sex	0.310116
CCL15	CCL15	Q16663	sex	0.310467
CHRDL2	CHRDL2	Q6WN34	age_group	0.311322
BAG6	BAG6	P46379	age_group	0.311683
MBL2	MBL2	P11226	sex	0.31464
LRP11	LRP11	Q86VZ4	Symptom	0.315087
MMP-3	MMP3	P08254	Analysis_group	0.315181
CD2AP	CD2AP	Q9Y5K6	age_group	0.316345
PAG1	PAG1	Q9NWQ8	Symptom	0.318215
NPTXR	NPTXR	O95502	Analysis_group	0.318955
DEFA1	DEFA1	P59665	Symptom	0.320707
SPARCL1	SPARCL1	Q14515	Analysis_group	0.322294
KLK10	KLK10	O43240	sex	0.3223
TR	TFRC	P02786	Symptom	0.322637
IL-1RT2	IL1R2	P27930	sex	0.323152
CCL24	CCL24	O00175	sex	0.325413
PECAM-1	PECAM1	P16284	Symptom	0.327015
SEMA3F	SEMA3F	Q13275	Symptom	0.327046
S100P	S100P	P25815	sex	0.327623
THBS4	THBS4	P35443	age_group	0.332035
GP1BA	GP1BA	P07359	Analysis_group	0.332795
CD93	CD93	Q9NPY3	Symptom	0.332942
EFEMP1	EFEMP1	Q12805	Analysis_group	0.333126
F11	F11	P03951	Analysis_group	0.333354
TNC	TNC	P24821	Symptom	0.337254
USP8	USP8	P40818	sex	0.338985
ICAM1	ICAM1	P05362	Analysis_group	0.339497
NPDC1	NPDC1	Q9NQX5	Symptom	0.339882
NRP1	NRP1	O14786	Symptom	0.341045
IL-1RT2	IL1R2	P27930	Analysis_group	0.347967
IL-17RA	IL17RA	Q96F46	sex	0.34828
AHCY	AHCY	P23526	Analysis_group	0.349393
MCP-1	CCL2	P13500	Symptom	0.349663
CA3	CA3	P07451	Analysis_group	0.350056
CPB1	CPB1	P15086	sex	0.350151
NCAM1	NCAM1	P13591	Analysis_group	0.350946
TSHB	TSHB	P01222	Symptom	0.352188
Gal-3	LGALS3	P17931	Analysis_group	0.353294
SERPINA7	SERPINA7	P05543	Analysis_group	0.354269
CASP-3	CASP3	P42574	Symptom	0.355185
AZU1	AZU1	P20160	sex	0.357821
AHCY	AHCY	P23526	Symptom	0.358101
PAG1	PAG1	Q9NWQ8	sex	0.358662
AZU1	AZU1	P20160	Symptom	0.358688
CLUL1	CLUL1	Q15846	age_group	0.359405
TNXB	TNXB	P22105	Analysis_group	0.362769
METRNL	METRNL	Q641Q3	Analysis_group	0.364103
REG1A	REG1A	P05451	Analysis_group	0.364213
VCAN	VCAN	P13611	sex	0.365686
GDF-15	GDF15	Q99988	Analysis_group	0.366352
PI3	PI3	P19957	Analysis_group	0.366359
ROR1	ROR1	Q01973	age_group	0.367179
MEP1B	MEP1B	Q16820	Symptom	0.368412
SNAP23	SNAP23	O00161	sex	0.369977
DAB2	DAB2	P98082	Symptom	0.372016
ST2	IL1RL1	Q01638	Symptom	0.375804
NRP1	NRP1	O14786	age_group	0.376271
TSHB	TSHB	P01222	age_group	0.377382
CES1	CES1	P23141	sex	0.378505
QDPR	QDPR	P09417	age_group	0.378714
ST2	IL1RL1	Q01638	age_group	0.379356
KIT	KIT	P10721	Symptom	0.382968
GRN	GRN	P28799	age_group	0.38406
NOTCH1	NOTCH1	P46531	Analysis_group	0.384729
BAG6	BAG6	P46379	sex	0.385179
CCL14	CCL14	Q16627	Symptom	0.386072
SIGLEC7	SIGLEC7	Q9Y286	Symptom	0.387042
CRTAC1	CRTAC1	Q9NQ79	sex	0.387281
TIMP1	TIMP1	P01033	Symptom	0.391497
LRP11	LRP11	Q86VZ4	Analysis_group	0.392248
GP1BA	GP1BA	P07359	Symptom	0.393109
SELE	SELE	P16581	Analysis_group	0.393822
ITGB2	ITGB2	P05107	Analysis_group	0.394888
GLRX	GLRX	P35754	Analysis_group	0.394968
CST3	CST3	P01034	Analysis_group	0.395244
PLTP	PLTP	P55058	age_group	0.396266
UMOD	UMOD	P07911	Analysis_group	0.396796
DIABLO	DIABLO	Q9NR28	Symptom	0.400698
PPP1R2	PPP1R2	P41236	Symptom	0.400767
TR	TFRC	P02786	Analysis_group	0.400948
CFHR5	CFHR5	Q9BXR6	Analysis_group	0.401521
LTBR	LTBR	P36941	Analysis_group	0.403235
THOP1	THOP1	P52888	Symptom	0.403431
CFHR5	CFHR5	Q9BXR6	age_group	0.404641
TNC	TNC	P24821	Analysis_group	0.40478
TNFRSF14	TNFRSF14	Q92956	age_group	0.40873
OPG	TNFRSF11B	O00300	Symptom	0.409536
ITGAM	ITGAM	P11215	Analysis_group	0.411087
IL2-RA	IL2RA	P01589	Analysis_group	0.411942
MMP-9	MMP9	P14780	Analysis_group	0.412231
OPN	SPP1	P10451	Analysis_group	0.413448
FCN2	FCN2	Q15485	Symptom	0.413845
LILRA5	LILRA5	A6NI73	Analysis_group	0.416545
CTSH	CTSH	P09668	Analysis_group	0.41742
APEX1	APEX1	P27695	sex	0.417485
TLT-2	TREML2	Q5T2D2	Analysis_group	0.419573
DIABLO	DIABLO	Q9NR28	Analysis_group	0.42171
UMOD	UMOD	P07911	Symptom	0.423521
NECTIN2	NECTIN2	Q92692	Analysis_group	0.42376
PSP-D	SFTPD	P35247	Symptom	0.423935
EPHB4	EPHB4	P54760	age_group	0.424096
NADK	NADK	O95544	sex	0.424208
LILRB2	LILRB2	Q8N423	sex	0.425396
THOP1	THOP1	P52888	age_group	0.425793
FCGR3B	FCGR3B	O75015	sex	0.426652
IL7R	IL7R	P16871	Analysis_group	0.42673
SOST	SOST	Q9BQB4	Analysis_group	0.427824
PRSS2	PRSS2	P07478	Symptom	0.428017
SHPS-1	SIRPA	P78324	sex	0.429831
LRP11	LRP11	Q86VZ4	sex	0.429893
CD59	CD59	P13987	Analysis_group	0.431448
DDC	DDC	P20711	Analysis_group	0.434863
USP8	USP8	P40818	Analysis_group	0.436755
PRTN3	PRTN3	P24158	Analysis_group	0.437644
SELE	SELE	P16581	age_group	0.437651
ENG	ENG	P17813	Analysis_group	0.440941
CTSO	CTSO	P43234	Analysis_group	0.441263
ENO2	ENO2	P09104	age_group	0.446635
CTSH	CTSH	P09668	Symptom	0.447148
IL2-RA	IL2RA	P01589	Symptom	0.44782
OSMR	OSMR	Q99650	sex	0.449276
PAM	PAM	P19021	age_group	0.449528
C1QTNF1	C1QTNF1	Q9BXJ1	Analysis_group	0.449712
DPP4	DPP4	P27487	sex	0.452985
DPP7	DPP7	Q9UHL4	age_group	0.454488
ENG	ENG	P17813	sex	0.455568
SDC4	SDC4	P31431	sex	0.456774
NQO2	NQO2	P16083	Analysis_group	0.460052
THBS4	THBS4	P35443	Analysis_group	0.460055
RARRES2	RARRES2	Q99969	Analysis_group	0.460322
CRKL	CRKL	P46109	age_group	0.460713
REG4	REG4	Q9BYZ8	sex	0.461288
ENPP7	ENPP7	Q6UWV6	Analysis_group	0.46164
ACP6	ACP6	Q9NPH0	sex	0.46421
HDGF	HDGF	P51858	Analysis_group	0.464996
NOTCH1	NOTCH1	P46531	Symptom	0.465643
PCOLCE	PCOLCE	Q15113	Analysis_group	0.466084
IGFBP-2	IGFBP2	P18065	Analysis_group	0.467311
CDH5	CDH5	P33151	Analysis_group	0.46744
CANT1	CANT1	Q8WVQ1	sex	0.468135
DEFA1	DEFA1	P59665	sex	0.471196
EPHB4	EPHB4	P54760	sex	0.47163
KLK6	KLK6	Q92876	Analysis_group	0.472109
DPP4	DPP4	P27487	Symptom	0.474586
MMP-2	MMP2	P08253	Analysis_group	0.475973
CCL24	CCL24	O00175	Symptom	0.476188
SUMF2	SUMF2	Q8NBJ7	Analysis_group	0.478742
GNLY	GNLY	P22749	age_group	0.479543
COL1A1	COL1A1	P02452	Analysis_group	0.47963
QDPR	QDPR	P09417	Analysis_group	0.480443
CLUL1	CLUL1	Q15846	Analysis_group	0.480988
ENO2	ENO2	P09104	Analysis_group	0.482601
JAM-A	F11R	Q9Y624	Symptom	0.483591
LILRB5	LILRB5	O75023	Analysis_group	0.484237
PCOLCE	PCOLCE	Q15113	Symptom	0.487034
CCDC80	CCDC80	Q76M96	sex	0.487332
CHL1	CHL1	O00533	sex	0.489063
NID1	NID1	P14543	Analysis_group	0.489756
RETN	RETN	Q9HD89	Analysis_group	0.490761
CHIT1	CHIT1	Q13231	Analysis_group	0.491026
IL-1RT2	IL1R2	P27930	Symptom	0.49113
NQO2	NQO2	P16083	Symptom	0.491612
CLSTN2	CLSTN2	Q9H4D0	Symptom	0.493854
IGFBP6	IGFBP6	P24592	Analysis_group	0.494502
BLM hydrolase	BLMH	Q13867	Symptom	0.496762
TCN2	TCN2	P20062	Symptom	0.497155
DDC	DDC	P20711	age_group	0.497352
IGLC2	IGLC2	P0DOY2	sex	0.497823
PLTP	PLTP	P55058	Symptom	0.497914
AHCY	AHCY	P23526	age_group	0.503391
VCAM1	VCAM1	P19320	Analysis_group	0.506019
CRTAC1	CRTAC1	Q9NQ79	Analysis_group	0.506835
CCL5	CCL5	P13501	Analysis_group	0.509731
ANGPTL7	ANGPTL7	O43827	Symptom	0.510525
NRP1	NRP1	O14786	Analysis_group	0.51179
RTN4R	RTN4R	Q9BZR6	sex	0.512172
NPDC1	NPDC1	Q9NQX5	sex	0.512827
ST6GAL1	ST6GAL1	P15907	Analysis_group	0.515296
TNF-R1	TNFRSF1A	P19438	Analysis_group	0.515927
DEFA1	DEFA1	P59665	age_group	0.516308
CRKL	CRKL	P46109	Analysis_group	0.518273
CA4	CA4	P22748	Analysis_group	0.51912
TLT-2	TREML2	Q5T2D2	Symptom	0.522021
ROR1	ROR1	Q01973	sex	0.522277
HDGF	HDGF	P51858	sex	0.523309
ICAM-2	ICAM2	P13598	Analysis_group	0.524569
VCAN	VCAN	P13611	Analysis_group	0.5257
SIGLEC7	SIGLEC7	Q9Y286	Analysis_group	0.526678
RNASE3	RNASE3	P12724	Analysis_group	0.526684
IGFBP-7	IGFBP7	Q16270	Symptom	0.527
IL-18BP	IL18BP	O95998	sex	0.528122
ALCAM	ALCAM	Q13740	Symptom	0.52887
CHI3L1	CHI3L1	P36222	Symptom	0.532813
CLEC5A	CLEC5A	Q9NY25	Symptom	0.534199
IL-1RT1	IL1R1	P14778	Analysis_group	0.535755
TNFSF13B	TNFSF13B	Q9Y275	Analysis_group	0.537487
F11	F11	P03951	Symptom	0.538661
PTPRS	PTPRS	Q13332	Symptom	0.538893
CLUL1	CLUL1	Q15846	Symptom	0.53906
PILRB	PILRB	Q9UKJ0	Analysis_group	0.540456
FCN2	FCN2	Q15485	sex	0.543338
TXNDC5	TXNDC5	Q8NBS9	Symptom	0.543422
BLM hydrolase	BLMH	Q13867	Analysis_group	0.543683
VCAM1	VCAM1	P19320	Symptom	0.544329
RTN4R	RTN4R	Q9BZR6	Symptom	0.546963
CHIT1	CHIT1	Q13231	sex	0.548019
FCN2	FCN2	Q15485	Analysis_group	0.554971
KIT	KIT	P10721	Analysis_group	0.555523
ST6GAL1	ST6GAL1	P15907	Symptom	0.560265
ITGB2	ITGB2	P05107	Symptom	0.560287
KLK6	KLK6	Q92876	sex	0.562834
CA13	CA13	Q8N1Q1	Symptom	0.563055
RARRES2	RARRES2	Q99969	sex	0.564057
ACP6	ACP6	Q9NPH0	age_group	0.566795
CDH1	CDH1	P12830	Analysis_group	0.568417
MEGF9	MEGF9	Q9H1U4	Analysis_group	0.569204
NADK	NADK	O95544	Analysis_group	0.571824
PGLYRP1	PGLYRP1	O75594	Analysis_group	0.572098
CDH2	CDH2	P19022	Analysis_group	0.572636
ANGPTL1	ANGPTL1	O95841	sex	0.573141
GAS6	GAS6	Q14393	age_group	0.573537
DAB2	DAB2	P98082	Analysis_group	0.575023
CD1C	CD1C	P29017	Analysis_group	0.575081
CSTB	CSTB	P04080	sex	0.575656
uPA	PLAU	P00749	Analysis_group	0.575692
LILRB5	LILRB5	O75023	sex	0.576581
OPG	TNFRSF11B	O00300	Analysis_group	0.57704
MET	MET	P08581	Symptom	0.581625
IL-1RT1	IL1R1	P14778	sex	0.582049
S100P	S100P	P25815	Analysis_group	0.585312
OPN	SPP1	P10451	Symptom	0.585768
FAM3C	FAM3C	Q92520	sex	0.591329
PLXNB2	PLXNB2	O15031	Analysis_group	0.592111
CNTN1	CNTN1	Q12860	Symptom	0.592378
VASN	VASN	Q6EMK4	Analysis_group	0.59272
FCRL1	FCRL1	Q96LA6	Analysis_group	0.593022
MMP-9	MMP9	P14780	Symptom	0.597252
MB	MB	P02144	Analysis_group	0.59871
EPHB4	EPHB4	P54760	Analysis_group	0.600765
IL-1RT1	IL1R1	P14778	Symptom	0.603672
ANGPTL1	ANGPTL1	O95841	Analysis_group	0.603931
CDHR5	CDHR5	Q9HBB8	Analysis_group	0.604442
CTSO	CTSO	P43234	sex	0.605033
REG1A	REG1A	P05451	sex	0.606951
FBP1	FBP1	P09467	Analysis_group	0.611815
ICAM1	ICAM1	P05362	sex	0.613567
TNC	TNC	P24821	sex	0.618445
MMP-2	MMP2	P08253	age_group	0.618986
SERPINB6	SERPINB6	P35237	Symptom	0.622634
IGFBP3	IGFBP3	P17936	Symptom	0.62674
GRN	GRN	P28799	Analysis_group	0.628629
RNASE3	RNASE3	P12724	sex	0.630174
CDHR5	CDHR5	Q9HBB8	sex	0.630315
DLK-1	DLK1	P80370	Symptom	0.631453
PGLYRP1	PGLYRP1	O75594	sex	0.63189
LILRB2	LILRB2	Q8N423	age_group	0.632202
IL-6RA	IL6R	P08887	Symptom	0.633339
CDH1	CDH1	P12830	sex	0.635255
TNF-R1	TNFRSF1A	P19438	Symptom	0.636584
IL-6RA	IL6R	P08887	sex	0.638942
CANT1	CANT1	Q8WVQ1	Analysis_group	0.643281
TSHB	TSHB	P01222	sex	0.644417
TGFBI	TGFBI	Q15582	Symptom	0.644726
AP-N	ANPEP	P15144	sex	0.645371
PRTN3	PRTN3	P24158	sex	0.647476
CA13	CA13	Q8N1Q1	Analysis_group	0.648157
ROR1	ROR1	Q01973	Symptom	0.648412
SELP	SELP	P16109	Symptom	0.650715
GDF-15	GDF15	Q99988	sex	0.651054
F11	F11	P03951	age_group	0.651473
CHRDL2	CHRDL2	Q6WN34	Symptom	0.651511
RTN4R	RTN4R	Q9BZR6	age_group	0.657568
TNFRSF14	TNFRSF14	Q92956	Symptom	0.657731
IGFBP-1	IGFBP1	P08833	age_group	0.658132
TNFRSF10C	TNFRSF10C	O14798	Analysis_group	0.658176
GAS6	GAS6	Q14393	Symptom	0.65854
MFAP5	MFAP5	Q13361	Analysis_group	0.659905
TGFBI	TGFBI	Q15582	Analysis_group	0.660279
TFPI	TFPI	P10646	Analysis_group	0.660318
GRN	GRN	P28799	Symptom	0.663382
SHPS-1	SIRPA	P78324	Analysis_group	0.663563
CLSTN2	CLSTN2	Q9H4D0	Analysis_group	0.666662
SERPINB8	SERPINB8	P50452	Analysis_group	0.668121
CCL18	CCL18	P55774	Analysis_group	0.669323
Ep-CAM	EPCAM	P16422	age_group	0.671354
GAS6	GAS6	Q14393	Analysis_group	0.673241
CCL24	CCL24	O00175	Analysis_group	0.675844
TR-AP	ACP5	P13686	Analysis_group	0.676254
CHI3L1	CHI3L1	P36222	age_group	0.676295
LYVE1	LYVE1	Q9Y5Y7	Analysis_group	0.676448
FETUB	FETUB	Q9UGM5	Analysis_group	0.677729
ICAM3	ICAM3	P32942	sex	0.679118
NQO2	NQO2	P16083	age_group	0.679258
RTN4R	RTN4R	Q9BZR6	Analysis_group	0.679323
ARG1	ARG1	P05089	age_group	0.679698
FABP4	FABP4	P15090	Analysis_group	0.680472
FBP1	FBP1	P09467	Symptom	0.681619
FAS	FAS	P25445	Analysis_group	0.682396
COMP	COMP	P49747	Analysis_group	0.684721
ANGPTL3	ANGPTL3	Q9Y5C1	Symptom	0.684925
PROC	PROC	P04070	Symptom	0.685979
VASN	VASN	Q6EMK4	Symptom	0.690775
CHL1	CHL1	O00533	Symptom	0.691137
AZU1	AZU1	P20160	age_group	0.693294
U-PAR	PLAUR	Q03405	Analysis_group	0.694581
GP6	GP6	Q9HCN6	Symptom	0.694977
IGFBP3	IGFBP3	P17936	Analysis_group	0.695062
QDPR	QDPR	P09417	Symptom	0.702303
PAM	PAM	P19021	Symptom	0.703168
MMP-3	MMP3	P08254	Symptom	0.704313
Gal-4	LGALS4	P56470	Analysis_group	0.704987
RNASE3	RNASE3	P12724	Symptom	0.706452
KLK6	KLK6	Q92876	Symptom	0.707534
MEPE	MEPE	Q9NQ76	Analysis_group	0.707795
DPP4	DPP4	P27487	Analysis_group	0.708193
DEFA1	DEFA1	P59665	Analysis_group	0.710811
CPA1	CPA1	P15085	Symptom	0.71556
LCN2	LCN2	P80188	sex	0.716224
ANXA4	ANXA4	P09525	sex	0.718716
SAA4	SAA4	P35542	Analysis_group	0.719318
ANXA4	ANXA4	P09525	Analysis_group	0.719503
TYMP	TYMP	P19971	Symptom	0.720561
REG4	REG4	Q9BYZ8	Analysis_group	0.72126
SELL	SELL	P14151	Analysis_group	0.721579
MET	MET	P08581	sex	0.72198
TGFBI	TGFBI	Q15582	sex	0.723014
LTBR	LTBR	P36941	Symptom	0.72436
CHIT1	CHIT1	Q13231	age_group	0.7258
REG4	REG4	Q9BYZ8	Symptom	0.72759
IL2-RA	IL2RA	P01589	age_group	0.730197
CLEC5A	CLEC5A	Q9NY25	Analysis_group	0.730688
TCN2	TCN2	P20062	Analysis_group	0.731873
PSP-D	SFTPD	P35247	sex	0.736867
ALDH1A1	ALDH1A1	P00352	Analysis_group	0.740428
TYRO3	TYRO3	Q06418	Analysis_group	0.740943
MB	MB	P02144	Symptom	0.741464
QPCT	QPCT	Q16769	Analysis_group	0.743159
CCL5	CCL5	P13501	Symptom	0.745956
AP-N	ANPEP	P15144	Analysis_group	0.746824
ANXA11	ANXA11	P50995	sex	0.74787
IGLC2	IGLC2	P0DOY2	Symptom	0.748885
IGFBP6	IGFBP6	P24592	Symptom	0.748888
IGFBP-2	IGFBP2	P18065	Symptom	0.749007
LDL receptor	LDLR	P01130	Analysis_group	0.749153
IGFBP-1	IGFBP1	P08833	Symptom	0.750471
PROC	PROC	P04070	sex	0.751355
Gal-4	LGALS4	P56470	Symptom	0.751645
CCDC80	CCDC80	Q76M96	Analysis_group	0.754725
APOM	APOM	O95445	Analysis_group	0.754739
CD2AP	CD2AP	Q9Y5K6	sex	0.755528
APOM	APOM	O95445	Symptom	0.756729
MCFD2	MCFD2	Q8NI22	sex	0.757827
TINAGL1	TINAGL1	Q9GZM7	Analysis_group	0.758768
MEGF9	MEGF9	Q9H1U4	Symptom	0.759689
SSC4D	SSC4D	Q8WTU2	age_group	0.761802
CD46	CD46	P15529	Analysis_group	0.761883
KLK10	KLK10	O43240	Symptom	0.763498
ST6GAL1	ST6GAL1	P15907	sex	0.764795
AZU1	AZU1	P20160	Analysis_group	0.764826
Notch 3	NOTCH3	Q9UM47	Analysis_group	0.766062
CCL15	CCL15	Q16663	Analysis_group	0.766231
PAG1	PAG1	Q9NWQ8	Analysis_group	0.766366
CD164	CD164	Q04900	Symptom	0.768337
REG1A	REG1A	P05451	Symptom	0.770073
SOD1	SOD1	P00441	Analysis_group	0.770559
SUMF2	SUMF2	Q8NBJ7	Symptom	0.770628
TNFRSF14	TNFRSF14	Q92956	Analysis_group	0.770848
IL2-RA	IL2RA	P01589	sex	0.771578
FCGR3B	FCGR3B	O75015	Analysis_group	0.772037
PCSK9	PCSK9	Q8NBP7	Analysis_group	0.772895
SPARCL1	SPARCL1	Q14515	Symptom	0.778794
TIMP4	TIMP4	Q99727	Symptom	0.780434
F11	F11	P03951	sex	0.782837
ADGRE2	ADGRE2	Q9UHX3	Analysis_group	0.784472
AXL	AXL	P30530	Symptom	0.785919
TFF3	TFF3	Q07654	Symptom	0.786903
FCGR2A	FCGR2A	P12318	sex	0.788408
QPCT	QPCT	Q16769	age_group	0.789944
NOMO1	NOMO1	Q15155	Analysis_group	0.790252
TFF3	TFF3	Q07654	Analysis_group	0.790421
MPO	MPO	P05164	Analysis_group	0.791789
GRAP2	GRAP2	O75791	Symptom	0.794894
QPCT	QPCT	Q16769	Symptom	0.796278
AXL	AXL	P30530	Analysis_group	0.79909
DLK-1	DLK1	P80370	sex	0.803224
PLC	HSPG2	P98160	Analysis_group	0.803982
THOP1	THOP1	P52888	Analysis_group	0.80496
CCL24	CCL24	O00175	age_group	0.808881
SCGB3A2	SCGB3A2	Q96PL1	age_group	0.810684
IL7R	IL7R	P16871	Symptom	0.811275
DPP7	DPP7	Q9UHL4	Symptom	0.815418
TNF-R2	TNFRSF1B	P20333	Symptom	0.817331
Gal-4	LGALS4	P56470	sex	0.817899
NCAM1	NCAM1	P13591	Symptom	0.821187
CPB1	CPB1	P15086	Symptom	0.821515
ANGPTL7	ANGPTL7	O43827	Analysis_group	0.82164
SCGB3A2	SCGB3A2	Q96PL1	Analysis_group	0.821976
MCFD2	MCFD2	Q8NI22	Symptom	0.82346
COMT	COMT	P21964	age_group	0.824829
CD164	CD164	Q04900	Analysis_group	0.825031
LCN2	LCN2	P80188	Analysis_group	0.826387
SNAP23	SNAP23	O00161	Analysis_group	0.827279
LILRA5	LILRA5	A6NI73	sex	0.829346
CD163	CD163	Q86VB7	sex	0.830636
CNTN1	CNTN1	Q12860	Analysis_group	0.832568
SELP	SELP	P16109	Analysis_group	0.833205
DDC	DDC	P20711	sex	0.835391
GAL	GAL	P22466	Analysis_group	0.83762
FKBP4	FKBP4	Q02790	age_group	0.839006
APEX1	APEX1	P27695	Analysis_group	0.839048
MMP-2	MMP2	P08253	Symptom	0.840589
VASN	VASN	Q6EMK4	age_group	0.842328
NID1	NID1	P14543	sex	0.844231
CD2AP	CD2AP	Q9Y5K6	Analysis_group	0.8487
TIMP4	TIMP4	Q99727	Analysis_group	0.852548
CTSD	CTSD	P07339	Analysis_group	0.85294
IGFBP-1	IGFBP1	P08833	Analysis_group	0.854706
CA13	CA13	Q8N1Q1	sex	0.855987
PPP1R2	PPP1R2	P41236	sex	0.857566
FCGR2A	FCGR2A	P12318	Symptom	0.858919
CCL14	CCL14	Q16627	sex	0.859122
CDH1	CDH1	P12830	Symptom	0.867838
CHRDL2	CHRDL2	Q6WN34	Analysis_group	0.86931
FCGR3B	FCGR3B	O75015	age_group	0.872271
IGLC2	IGLC2	P0DOY2	Analysis_group	0.874301
TSHB	TSHB	P01222	Analysis_group	0.879357
PILRB	PILRB	Q9UKJ0	sex	0.8854
JAM-A	F11R	Q9Y624	Analysis_group	0.888748
NT-proBNP			Analysis_group	0.889584
CTSZ	CTSZ	Q9UBR2	Analysis_group	0.891189
CSTB	CSTB	P04080	Symptom	0.891801
CSTB	CSTB	P04080	Analysis_group	0.89582
ROR1	ROR1	Q01973	Analysis_group	0.896607
TIMP1	TIMP1	P01033	Analysis_group	0.89718
IL-6RA	IL6R	P08887	age_group	0.89761
TFF2	TFF2	Q03403	Analysis_group	0.898277
PECAM-1	PECAM1	P16284	Analysis_group	0.89894
PRCP	PRCP	P42785	Analysis_group	0.899054
TFF2	TFF2	Q03403	Symptom	0.901176
ST2	IL1RL1	Q01638	Analysis_group	0.901195
GP6	GP6	Q9HCN6	Analysis_group	0.901864
APEX1	APEX1	P27695	Symptom	0.903695
ARG1	ARG1	P05089	Analysis_group	0.905438
GRAP2	GRAP2	O75791	Analysis_group	0.906002
SDC4	SDC4	P31431	Symptom	0.906628
OPN	SPP1	P10451	sex	0.907393
LILRB1	LILRB1	Q8NHL6	sex	0.908548
DLK-1	DLK1	P80370	Analysis_group	0.911004
EGFR	EGFR	P00533	Analysis_group	0.911703
ANGPTL3	ANGPTL3	Q9Y5C1	Analysis_group	0.914839
TNFRSF10C	TNFRSF10C	O14798	sex	0.917596
GNLY	GNLY	P22749	Symptom	0.918957
ENPP7	ENPP7	Q6UWV6	sex	0.923805
TFPI	TFPI	P10646	Symptom	0.924687
MEPE	MEPE	Q9NQ76	sex	0.924869
DPP7	DPP7	Q9UHL4	sex	0.927282
TNF-R2	TNFRSF1B	P20333	Analysis_group	0.927457
IL-6RA	IL6R	P08887	Analysis_group	0.928687
VCAN	VCAN	P13611	Symptom	0.92917
SSC4D	SSC4D	Q8WTU2	Symptom	0.929244
CANT1	CANT1	Q8WVQ1	Symptom	0.93172
TXNDC5	TXNDC5	Q8NBS9	sex	0.93474
PAI	SERPINE1	P05121	Symptom	0.93554
PI3	PI3	P19957	Symptom	0.937922
TGFBR3	TGFBR3	Q03167	age_group	0.938454
CSTB	CSTB	P04080	age_group	0.938697
COMT	COMT	P21964	Symptom	0.939315
PTPRS	PTPRS	Q13332	Analysis_group	0.942407
MCP-1	CCL2	P13500	Analysis_group	0.944477
IL-1RT1	IL1R1	P14778	age_group	0.945226
ADGRE2	ADGRE2	Q9UHX3	sex	0.945757
SSC4D	SSC4D	Q8WTU2	Analysis_group	0.949203
ANGPTL1	ANGPTL1	O95841	age_group	0.950254
CES1	CES1	P23141	Analysis_group	0.951404
IGFBP-7	IGFBP7	Q16270	Analysis_group	0.953726
CCDC80	CCDC80	Q76M96	Symptom	0.954116
IL-18BP	IL18BP	O95998	Analysis_group	0.958165
ARG1	ARG1	P05089	Symptom	0.963016
PAM	PAM	P19021	sex	0.964584
TGFBR3	TGFBR3	Q03167	Symptom	0.968897
NT-proBNP			Symptom	0.968952
ALCAM	ALCAM	Q13740	Analysis_group	0.970145
CXCL16	CXCL16	Q9H2A7	Analysis_group	0.971818
PON3	PON3	Q15166	Analysis_group	0.977384
CHI3L1	CHI3L1	P36222	Analysis_group	0.978802
Ep-CAM	EPCAM	P16422	Analysis_group	0.983604
PLTP	PLTP	P55058	Analysis_group	0.985949
IGLC2	IGLC2	P0DOY2	age_group	0.986103
IL-17RA	IL17RA	Q96F46	Analysis_group	0.988894
LYVE1	LYVE1	Q9Y5Y7	Symptom	0.989373
PSP-D	SFTPD	P35247	Analysis_group	0.991945
APLP1	APLP1	P51693	Analysis_group	0.993373
CNDP1	CNDP1	Q96KN2	Symptom	0.998561

## Sheet: Levene test
assay	gene_name	uniprot_ID	studyset	variance_group1	variance_group2	pval	fdr
PRCP	PRCP	P42785	Studyset1	0.042342	0.0421073	0.790931	0.997566
CA1	CA1	P00915	Studyset1	0.0144266	0.0257908	0.213572	0.986861
ICAM1	ICAM1	P05362	Studyset1	0.0439223	0.0610166	0.825753	0.997566
CHL1	CHL1	O00533	Studyset1	0.0499961	0.145114	0.0502148	0.97883
TGFBI	TGFBI	Q15582	Studyset1	0.0577228	0.0988913	0.11673	0.986861
ENG	ENG	P17813	Studyset1	0.0462834	0.0361476	0.95321	0.997566
PLTP	PLTP	P55058	Studyset1	0.107092	0.0864375	0.706795	0.997566
SERPINA7	SERPINA7	P05543	Studyset1	0.0705669	0.0921365	0.693278	0.997566
IGFBP3	IGFBP3	P17936	Studyset1	0.060827	0.0958124	0.109352	0.986861
CR2	CR2	P20023	Studyset1	0.250027	0.103282	0.20384	0.986861
SERPINA5	SERPINA5	P05154	Studyset1	0.0396685	0.0715426	0.166188	0.986861
FCGR3B	FCGR3B	O75015	Studyset1	0.207367	0.243673	0.729906	0.997566
IGFBP6	IGFBP6	P24592	Studyset1	0.0484962	0.0491594	0.546785	0.997566
CDH1	CDH1	P12830	Studyset1	0.0721005	0.0883617	0.337565	0.987432
CCL5	CCL5	P13501	Studyset1	0.214608	0.158944	0.142087	0.986861
CCL14	CCL14	Q16627	Studyset1	0.074619	0.12867	0.136017	0.986861
GNLY	GNLY	P22749	Studyset1	0.478255	0.502073	0.923238	0.997566
NOTCH1	NOTCH1	P46531	Studyset1	0.025471	0.0224056	0.498825	0.997566
PAM	PAM	P19021	Studyset1	0.0350201	0.0507893	0.524667	0.997566
PROC	PROC	P04070	Studyset1	0.0489848	0.0791491	0.134168	0.986861
CST3	CST3	P01034	Studyset1	0.0612389	0.0820786	0.684342	0.997566
NCAM1	NCAM1	P13591	Studyset1	0.0621775	0.0712156	0.905508	0.997566
PCOLCE	PCOLCE	Q15113	Studyset1	0.07188	0.0889039	0.47946	0.997566
LILRB1	LILRB1	Q8NHL6	Studyset1	0.0908806	0.150302	0.166936	0.986861
MET	MET	P08581	Studyset1	0.0521167	0.053825	0.867074	0.997566
IL7R	IL7R	P16871	Studyset1	0.340781	0.242033	0.482788	0.997566
VCAM1	VCAM1	P19320	Studyset1	0.0870411	0.0631018	0.323527	0.987432
SELL	SELL	P14151	Studyset1	0.113772	0.0384229	0.00855909	0.97883
F11	F11	P03951	Studyset1	0.0514003	0.085406	0.0331447	0.97883
COMP	COMP	P49747	Studyset1	0.0776951	0.155342	0.139159	0.986861
CA4	CA4	P22748	Studyset1	0.072322	0.0797047	0.842444	0.997566
PTPRS	PTPRS	Q13332	Studyset1	0.0772286	0.0556514	0.607182	0.997566
MBL2	MBL2	P11226	Studyset1	0.926127	1.18397	0.383091	0.997566
TIMP1	TIMP1	P01033	Studyset1	0.0578806	0.0320658	0.533917	0.997566
ANGPTL3	ANGPTL3	Q9Y5C1	Studyset1	0.0902761	0.133794	0.55083	0.997566
SOD1	SOD1	P00441	Studyset1	0.00982015	0.00743357	0.96335	0.997566
CD46	CD46	P15529	Studyset1	0.0305458	0.0179109	0.222522	0.986861
ITGAM	ITGAM	P11215	Studyset1	0.168506	0.113257	0.295311	0.986861
TNC	TNC	P24821	Studyset1	0.239591	0.235266	0.963895	0.997566
NID1	NID1	P14543	Studyset1	0.0540296	0.0744114	0.244424	0.986861
CFHR5	CFHR5	Q9BXR6	Studyset1	0.0914088	0.100328	0.811166	0.997566
SPARCL1	SPARCL1	Q14515	Studyset1	0.0411774	0.0518268	0.285357	0.986861
PLXNB2	PLXNB2	O15031	Studyset1	0.0414614	0.0233504	0.0643306	0.986861
MEGF9	MEGF9	Q9H1U4	Studyset1	0.0758384	0.0620434	0.572611	0.997566
ANG	ANG	P03950	Studyset1	0.0481049	0.0791782	0.0882013	0.986861
ST6GAL1	ST6GAL1	P15907	Studyset1	0.0483611	0.0400653	0.997566	0.997566
DPP4	DPP4	P27487	Studyset1	0.0648946	0.0911161	0.257981	0.986861
REG1A	REG1A	P05451	Studyset1	0.379941	0.394534	0.913078	0.997566
QPCT	QPCT	Q16769	Studyset1	0.0727513	0.0666767	0.637515	0.997566
FCN2	FCN2	Q15485	Studyset1	0.159191	0.156405	0.988766	0.997566
FETUB	FETUB	Q9UGM5	Studyset1	0.112918	0.20365	0.0864396	0.986861
CES1	CES1	P23141	Studyset1	0.255367	0.271426	0.978511	0.997566
CRTAC1	CRTAC1	Q9NQ79	Studyset1	0.184275	0.257209	0.603845	0.997566
TCN2	TCN2	P20062	Studyset1	0.129425	0.0603991	0.404	0.997566
PRSS2	PRSS2	P07478	Studyset1	0.20126	0.221118	0.468996	0.997566
ICAM3	ICAM3	P32942	Studyset1	0.0470805	0.044649	0.821362	0.997566
SAA4	SAA4	P35542	Studyset1	0.231891	0.136886	0.0519077	0.97883
CNDP1	CNDP1	Q96KN2	Studyset1	0.139273	0.181391	0.330792	0.987432
FCGR2A	FCGR2A	P12318	Studyset1	0.240402	0.416212	0.26715	0.986861
NRP1	NRP1	O14786	Studyset1	0.0571786	0.0255357	0.10536	0.986861
EFEMP1	EFEMP1	Q12805	Studyset1	0.0504104	0.0369754	0.583731	0.997566
TIMD4	TIMD4	Q96H15	Studyset1	0.129529	0.132241	0.488585	0.997566
TIE1	TIE1	P35590	Studyset1	0.0408832	0.047012	0.621705	0.997566
THBS4	THBS4	P35443	Studyset1	0.209882	0.280197	0.264328	0.986861
F7	F7	P08709	Studyset1	0.0539539	0.0634658	0.716511	0.997566
GP1BA	GP1BA	P07359	Studyset1	0.0676159	0.0637204	0.58455	0.997566
LYVE1	LYVE1	Q9Y5Y7	Studyset1	0.075454	0.0509461	0.399565	0.997566
CA3	CA3	P07451	Studyset1	0.08452	0.108805	0.257072	0.986861
TGFBR3	TGFBR3	Q03167	Studyset1	0.0556569	0.0681761	0.355782	0.987432
DEFA1	DEFA1	P59665	Studyset1	0.365668	0.318228	0.695726	0.997566
CD59	CD59	P13987	Studyset1	0.0380118	0.0516165	0.576994	0.997566
APOM	APOM	O95445	Studyset1	0.0603613	0.0904759	0.265007	0.986861
OSMR	OSMR	Q99650	Studyset1	0.0722917	0.0339287	0.254898	0.986861
LILRB2	LILRB2	Q8N423	Studyset1	0.143013	0.177026	0.968335	0.997566
UMOD	UMOD	P07911	Studyset1	0.0956394	0.113698	0.515466	0.997566
CCL18	CCL18	P55774	Studyset1	0.257428	0.346177	0.292605	0.986861
COL18A1	COL18A1	P39060	Studyset1	0.0499353	0.0677609	0.535422	0.997566
LCN2	LCN2	P80188	Studyset1	0.156299	0.146864	0.672128	0.997566
KIT	KIT	P10721	Studyset1	0.0763226	0.0895942	0.923167	0.997566
C1QTNF1	C1QTNF1	Q9BXJ1	Studyset1	0.0842359	0.0537772	0.255756	0.986861
AOC3	AOC3	Q16853	Studyset1	0.0733382	0.0866659	0.501628	0.997566
GAS6	GAS6	Q14393	Studyset1	0.0710578	0.0567007	0.491657	0.997566
IGLC2	IGLC2	P0DOY2	Studyset1	0.0260795	0.021275	0.996257	0.997566
TNXB	TNXB	P22105	Studyset1	0.0391311	0.0519457	0.173203	0.986861
MFAP5	MFAP5	Q13361	Studyset1	0.0514621	0.0564703	0.719111	0.997566
VASN	VASN	Q6EMK4	Studyset1	0.0369844	0.045374	0.358245	0.987432
LILRB5	LILRB5	O75023	Studyset1	0.46456	0.368794	0.715933	0.997566
C2	C2	P06681	Studyset1	0.0440454	0.0826547	0.418352	0.997566
TNFRSF14	TNFRSF14	Q92956	Studyset1	0.0333677	0.0267526	0.836077	0.997566
LDL receptor	LDLR	P01130	Studyset1	0.319574	0.294834	0.900153	0.997566
ITGB2	ITGB2	P05107	Studyset1	0.0887812	0.0584957	0.295039	0.986861
IL-17RA	IL17RA	Q96F46	Studyset1	0.14076	0.179109	0.795912	0.997566
TNF-R2	TNFRSF1B	P20333	Studyset1	0.0505512	0.0710063	0.924753	0.997566
MMP-9	MMP9	P14780	Studyset1	0.0643998	0.0561927	0.683782	0.997566
EPHB4	EPHB4	P54760	Studyset1	0.0233796	0.0231108	0.450152	0.997566
IL2-RA	IL2RA	P01589	Studyset1	0.0760376	0.103105	0.468265	0.997566
OPG	TNFRSF11B	O00300	Studyset1	0.0617077	0.108588	0.0386296	0.97883
ALCAM	ALCAM	Q13740	Studyset1	0.0335092	0.0199463	0.242144	0.986861
TFF3	TFF3	Q07654	Studyset1	0.33706	0.602467	0.43255	0.997566
SELP	SELP	P16109	Studyset1	0.0783298	0.0875466	0.81556	0.997566
CSTB	CSTB	P04080	Studyset1	0.0313913	0.014985	0.276653	0.986861
MCP-1	CCL2	P13500	Studyset1	0.197216	0.247165	0.361428	0.987432
CD163	CD163	Q86VB7	Studyset1	0.102392	0.13171	0.978707	0.997566
Gal-3	LGALS3	P17931	Studyset1	0.0259919	0.0313047	0.853441	0.997566
GRN	GRN	P28799	Studyset1	0.0640094	0.0627149	0.336676	0.987432
NT-proBNP		NA	Studyset1	0.431409	0.71152	0.552	0.997566
BLM hydrolase	BLMH	Q13867	Studyset1	0.00828204	0.00954838	0.800724	0.997566
PLC	HSPG2	P98160	Studyset1	0.0399946	0.0429538	0.821494	0.997566
LTBR	LTBR	P36941	Studyset1	0.0565068	0.0582188	0.959094	0.997566
Notch 3	NOTCH3	Q9UM47	Studyset1	0.119258	0.135029	0.795047	0.997566
TIMP4	TIMP4	Q99727	Studyset1	0.136312	0.198367	0.447981	0.997566
CNTN1	CNTN1	Q12860	Studyset1	0.0985109	0.110838	0.927615	0.997566
CDH5	CDH5	P33151	Studyset1	0.124523	0.111626	0.86505	0.997566
TLT-2	TREML2	Q5T2D2	Studyset1	0.0694018	0.07189	0.929565	0.997566
FABP4	FABP4	P15090	Studyset1	0.441589	0.370382	0.996084	0.997566
TFPI	TFPI	P10646	Studyset1	0.0582724	0.0346094	0.15024	0.986861
PAI	SERPINE1	P05121	Studyset1	0.105719	0.100931	0.754488	0.997566
CCL24	CCL24	O00175	Studyset1	0.616935	0.540285	0.543952	0.997566
TR	TFRC	P02786	Studyset1	0.116557	0.11728	0.945455	0.997566
TNFRSF10C	TNFRSF10C	O14798	Studyset1	0.149694	0.127304	0.88376	0.997566
GDF-15	GDF15	Q99988	Studyset1	0.141149	0.184247	0.691985	0.997566
SELE	SELE	P16581	Studyset1	0.25267	0.297131	0.673184	0.997566
AZU1	AZU1	P20160	Studyset1	0.0163499	0.0194791	0.772158	0.997566
DLK-1	DLK1	P80370	Studyset1	0.312811	0.430423	0.875236	0.997566
MPO	MPO	P05164	Studyset1	0.0344104	0.0383313	0.83278	0.997566
CXCL16	CXCL16	Q9H2A7	Studyset1	0.0620477	0.0508662	0.460227	0.997566
IL-6RA	IL6R	P08887	Studyset1	0.104105	0.0640026	0.141324	0.986861
RETN	RETN	Q9HD89	Studyset1	0.320093	0.26329	0.394668	0.997566
IGFBP-1	IGFBP1	P08833	Studyset1	1.95102	1.84768	0.888953	0.997566
CHIT1	CHIT1	Q13231	Studyset1	2.14453	1.60957	0.83499	0.997566
TR-AP	ACP5	P13686	Studyset1	0.0731017	0.0752889	0.912752	0.997566
GP6	GP6	Q9HCN6	Studyset1	0.151795	0.145852	0.666675	0.997566
PSP-D	SFTPD	P35247	Studyset1	0.398477	0.207192	0.0601416	0.986861
PI3	PI3	P19957	Studyset1	0.122671	0.299087	0.0328252	0.97883
Ep-CAM	EPCAM	P16422	Studyset1	0.967505	1.20045	0.429692	0.997566
AP-N	ANPEP	P15144	Studyset1	0.0739185	0.086554	0.246473	0.986861
AXL	AXL	P30530	Studyset1	0.0859593	0.0735391	0.73543	0.997566
IL-1RT1	IL1R1	P14778	Studyset1	0.0706452	0.0419969	0.31827	0.987432
MMP-2	MMP2	P08253	Studyset1	0.111459	0.133813	0.46283	0.997566
FAS	FAS	P25445	Studyset1	0.0707687	0.091304	0.272007	0.986861
MB	MB	P02144	Studyset1	0.280541	0.392128	0.272436	0.986861
TNFSF13B	TNFSF13B	Q9Y275	Studyset1	0.053133	0.0536493	0.455908	0.997566
PRTN3	PRTN3	P24158	Studyset1	0.0212456	0.0251518	0.408073	0.997566
PCSK9	PCSK9	Q8NBP7	Studyset1	0.118389	0.0993255	0.97244	0.997566
U-PAR	PLAUR	Q03405	Studyset1	0.110833	0.122273	0.962979	0.997566
OPN	SPP1	P10451	Studyset1	0.19187	0.147459	0.498926	0.997566
CTSD	CTSD	P07339	Studyset1	0.0460837	0.0347748	0.549417	0.997566
PGLYRP1	PGLYRP1	O75594	Studyset1	0.143912	0.14086	0.482698	0.997566
CPA1	CPA1	P15085	Studyset1	0.345449	0.461204	0.134453	0.986861
JAM-A	F11R	Q9Y624	Studyset1	0.0525869	0.0488882	0.754743	0.997566
Gal-4	LGALS4	P56470	Studyset1	0.222802	0.138326	0.176442	0.986861
IL-1RT2	IL1R2	P27930	Studyset1	0.077442	0.0726597	0.978779	0.997566
SHPS-1	SIRPA	P78324	Studyset1	0.147486	0.127619	0.859365	0.997566
CCL15	CCL15	Q16663	Studyset1	0.198662	0.230345	0.362807	0.987432
CASP-3	CASP3	P42574	Studyset1	0.0237664	0.0321428	0.606952	0.997566
uPA	PLAU	P00749	Studyset1	0.053022	0.0708855	0.65904	0.997566
CPB1	CPB1	P15086	Studyset1	0.283998	0.476498	0.11696	0.986861
CHI3L1	CHI3L1	P36222	Studyset1	0.283684	0.367054	0.446544	0.997566
ST2	IL1RL1	Q01638	Studyset1	0.279759	0.256192	0.672975	0.997566
t-PA	PLAT	P00750	Studyset1	0.233548	0.276416	0.569769	0.997566
SCGB3A2	SCGB3A2	Q96PL1	Studyset1	0.282241	0.173295	0.362369	0.987432
EGFR	EGFR	P00533	Studyset1	0.0308227	0.0457557	0.0625448	0.986861
IGFBP-7	IGFBP7	Q16270	Studyset1	0.0466362	0.0792986	0.174159	0.986861
CD93	CD93	Q9NPY3	Studyset1	0.0185257	0.0492142	0.00977522	0.97883
IL-18BP	IL18BP	O95998	Studyset1	0.0469218	0.0591717	0.757354	0.997566
COL1A1	COL1A1	P02452	Studyset1	0.118226	0.117897	0.859694	0.997566
PON3	PON3	Q15166	Studyset1	0.602829	0.563774	0.86135	0.997566
CTSZ	CTSZ	Q9UBR2	Studyset1	0.0547341	0.0455917	0.845157	0.997566
MMP-3	MMP3	P08254	Studyset1	0.34805	0.362607	0.746803	0.997566
RARRES2	RARRES2	Q99969	Studyset1	0.0303054	0.0370469	0.509158	0.997566
ICAM-2	ICAM2	P13598	Studyset1	0.143667	0.0837902	0.180723	0.986861
KLK6	KLK6	Q92876	Studyset1	0.058701	0.0946802	0.236996	0.986861
TNF-R1	TNFRSF1A	P19438	Studyset1	0.0336012	0.0704142	0.0300252	0.97883
IGFBP-2	IGFBP2	P18065	Studyset1	0.720686	0.365518	0.0292886	0.97883
vWF	VWF	P04275	Studyset1	0.264635	0.215384	0.323892	0.987432
PECAM-1	PECAM1	P16284	Studyset1	0.0363816	0.0549657	0.111766	0.986861
MEPE	MEPE	Q9NQ76	Studyset1	0.161494	0.128921	0.361046	0.987432
CCL16	CCL16	O15467	Studyset1	0.265695	0.319708	0.976583	0.997566
LRIG1	LRIG1	Q96JA1	Studyset1	0.0471179	0.0963793	0.0475585	0.97883
NPTXR	NPTXR	O95502	Studyset1	0.122501	0.240756	0.0749731	0.986861
AHCY	AHCY	P23526	Studyset1	0.0462163	0.0692095	0.778346	0.997566
THOP1	THOP1	P52888	Studyset1	0.0124823	0.018743	0.548946	0.997566
CTSO	CTSO	P43234	Studyset1	0.10384	0.0465467	0.0814902	0.986861
FCRL1	FCRL1	Q96LA6	Studyset1	0.122338	0.177997	0.134394	0.986861
CD164	CD164	Q04900	Studyset1	0.0900568	0.0551438	0.150477	0.986861
DDC	DDC	P20711	Studyset1	0.313174	0.398955	0.667702	0.997566
ACP6	ACP6	Q9NPH0	Studyset1	0.154778	0.113137	0.305108	0.987432
TFF2	TFF2	Q03403	Studyset1	0.197697	0.179561	0.599267	0.997566
S100P	S100P	P25815	Studyset1	0.194874	0.147888	0.327227	0.987432
CD2AP	CD2AP	Q9Y5K6	Studyset1	0.0806188	0.0628261	0.902078	0.997566
ANGPTL7	ANGPTL7	O43827	Studyset1	0.17227	0.15189	0.81553	0.997566
CLEC5A	CLEC5A	Q9NY25	Studyset1	0.147813	0.205164	0.281404	0.986861
TINAGL1	TINAGL1	Q9GZM7	Studyset1	0.0486817	0.0467945	0.657811	0.997566
GLRX	GLRX	P35754	Studyset1	0.0366598	0.0289201	0.355519	0.987432
ENO2	ENO2	P09104	Studyset1	0.0277832	0.0447753	0.657541	0.997566
NADK	NADK	O95544	Studyset1	0.106353	0.129174	0.916801	0.997566
SERPINB8	SERPINB8	P50452	Studyset1	0.293831	0.250903	0.847349	0.997566
SERPINB6	SERPINB6	P35237	Studyset1	0.298275	0.275617	0.908268	0.997566
CDHR5	CDHR5	Q9HBB8	Studyset1	0.117661	0.176114	0.147624	0.986861
CCDC80	CCDC80	Q76M96	Studyset1	0.0805349	0.108696	0.221433	0.986861
DIABLO	DIABLO	Q9NR28	Studyset1	0.14865	0.191884	0.792739	0.997566
CA13	CA13	Q8N1Q1	Studyset1	0.108316	0.144993	0.796869	0.997566
SEMA3F	SEMA3F	Q13275	Studyset1	0.0546103	0.0361391	0.274486	0.986861
KLK10	KLK10	O43240	Studyset1	0.18035	0.127437	0.263796	0.986861
PILRB	PILRB	Q9UKJ0	Studyset1	0.145162	0.164804	0.509969	0.997566
ANGPTL1	ANGPTL1	O95841	Studyset1	0.0562956	0.0415512	0.627435	0.997566
APLP1	APLP1	P51693	Studyset1	0.251131	0.309535	0.457102	0.997566
ADGRG2	ADGRG2	Q8IZP9	Studyset1	0.0813957	0.0952723	0.482354	0.997566
TYMP	TYMP	P19971	Studyset1	0.166148	0.224605	0.244261	0.986861
GRAP2	GRAP2	O75791	Studyset1	0.0696459	0.0860165	0.908901	0.997566
LILRA5	LILRA5	A6NI73	Studyset1	0.084853	0.0640918	0.581482	0.997566
ALDH1A1	ALDH1A1	P00352	Studyset1	0.0123171	0.0184645	0.130295	0.986861
CD79B	CD79B	P40259	Studyset1	0.0649887	0.108322	0.0877505	0.986861
ANXA4	ANXA4	P09525	Studyset1	0.121499	0.102882	0.725751	0.997566
ANXA11	ANXA11	P50995	Studyset1	0.0277411	0.03763	0.283963	0.986861
SIGLEC7	SIGLEC7	Q9Y286	Studyset1	0.0761355	0.216879	0.515593	0.997566
QDPR	QDPR	P09417	Studyset1	0.0305707	0.0283781	0.345848	0.987432
SNAP23	SNAP23	O00161	Studyset1	0.036729	0.037447	0.798951	0.997566
APEX1	APEX1	P27695	Studyset1	0.165261	0.102246	0.234874	0.986861
CLSTN2	CLSTN2	Q9H4D0	Studyset1	0.102422	0.109223	0.725344	0.997566
COMT	COMT	P21964	Studyset1	0.280156	0.154899	0.0180616	0.97883
CLUL1	CLUL1	Q15846	Studyset1	0.268594	0.20698	0.351746	0.987432
HDGF	HDGF	P51858	Studyset1	0.272187	0.282033	0.737105	0.997566
CHRDL2	CHRDL2	Q6WN34	Studyset1	0.292738	0.390606	0.613435	0.997566
CTSH	CTSH	P09668	Studyset1	0.185174	0.215317	0.418766	0.997566
NOMO1	NOMO1	Q15155	Studyset1	0.0624696	0.106851	0.176535	0.986861
NQO2	NQO2	P16083	Studyset1	1.52898	1.12654	0.225058	0.986861
SOST	SOST	Q9BQB4	Studyset1	0.0863703	0.135625	0.257163	0.986861
FAM3C	FAM3C	Q92520	Studyset1	0.0814957	0.104693	0.524673	0.997566
TXNDC5	TXNDC5	Q8NBS9	Studyset1	0.100558	0.0893937	0.691485	0.997566
PPP1R2	PPP1R2	P41236	Studyset1	0.0472629	0.0280347	0.035098	0.97883
DPP7	DPP7	Q9UHL4	Studyset1	0.619824	0.393639	0.60105	0.997566
LRP11	LRP11	Q86VZ4	Studyset1	0.0698147	0.0689309	0.509505	0.997566
ADGRE2	ADGRE2	Q9UHX3	Studyset1	0.0601483	0.0847425	0.635141	0.997566
ENPP7	ENPP7	Q6UWV6	Studyset1	0.609507	1.21901	0.122347	0.986861
SSC4D	SSC4D	Q8WTU2	Studyset1	0.887716	1.16075	0.71316	0.997566
MCFD2	MCFD2	Q8NI22	Studyset1	0.0220225	0.0144777	0.876798	0.997566
REG4	REG4	Q9BYZ8	Studyset1	0.222555	0.219483	0.968479	0.997566
SUMF2	SUMF2	Q8NBJ7	Studyset1	0.0400206	0.0608616	0.19101	0.986861
CANT1	CANT1	Q8WVQ1	Studyset1	0.0156434	0.0232613	0.127814	0.986861
CD1C	CD1C	P29017	Studyset1	0.0560494	0.0910719	0.255372	0.986861
GAL	GAL	P22466	Studyset1	0.573687	0.409071	0.893992	0.997566
CDH2	CDH2	P19022	Studyset1	0.108536	0.114257	0.956592	0.997566
TYRO3	TYRO3	Q06418	Studyset1	0.102419	0.114436	0.788703	0.997566
CRKL	CRKL	P46109	Studyset1	0.00818232	0.0125801	0.369292	0.994828
IGFBPL1	IGFBPL1	Q8WX77	Studyset1	0.0794163	0.0666298	0.706888	0.997566
RTN4R	RTN4R	Q9BZR6	Studyset1	0.0719815	0.0919507	0.755159	0.997566
VCAN	VCAN	P13611	Studyset1	0.0453724	0.079326	0.0502689	0.97883
FBP1	FBP1	P09467	Studyset1	0.229571	0.254315	0.87857	0.997566
TSHB	TSHB	P01222	Studyset1	0.34494	0.387981	0.539043	0.997566
BAG6	BAG6	P46379	Studyset1	0.0239891	0.0265636	0.939903	0.997566
NECTIN2	NECTIN2	Q92692	Studyset1	0.0310476	0.0452344	0.376139	0.997566
ARG1	ARG1	P05089	Studyset1	0.0174579	0.0183769	0.796493	0.997566
USP8	USP8	P40818	Studyset1	0.165344	0.178203	0.937386	0.997566
FKBP4	FKBP4	Q02790	Studyset1	0.011035	0.0137366	0.925706	0.997566
SDC4	SDC4	P31431	Studyset1	0.14323	0.172326	0.579	0.997566
PAG1	PAG1	Q9NWQ8	Studyset1	0.159562	0.134277	0.306947	0.987432
KYAT1	KYAT1	Q16773	Studyset1	0.150228	0.142578	0.949437	0.997566
DAB2	DAB2	P98082	Studyset1	0.157933	0.193251	0.477748	0.997566
NPDC1	NPDC1	Q9NQX5	Studyset1	0.0388568	0.130617	0.0257008	0.97883
METRNL	METRNL	Q641Q3	Studyset1	0.0256806	0.0294876	0.45954	0.997566
MEP1B	MEP1B	Q16820	Studyset1	1.01029	1.11282	0.995023	0.997566
ROR1	ROR1	Q01973	Studyset1	0.102085	0.110814	0.943428	0.997566
RNASE3	RNASE3	P12724	Studyset1	0.0481809	0.0441655	0.974297	0.997566
PRCP	PRCP	P42785	Studyset2	0.112804	0.0457421	0.0266269	0.727182
CA1	CA1	P00915	Studyset2	0.0285067	0.0185376	0.412039	0.935376
ICAM1	ICAM1	P05362	Studyset2	0.0681009	0.0551255	0.391137	0.934156
CHL1	CHL1	O00533	Studyset2	0.0315788	0.0896991	0.105928	0.775266
TGFBI	TGFBI	Q15582	Studyset2	0.0932395	0.0920374	0.741862	0.964786
ENG	ENG	P17813	Studyset2	0.0308951	0.0244859	0.535483	0.939965
PLTP	PLTP	P55058	Studyset2	0.07296	0.075429	0.834773	0.977267
SERPINA7	SERPINA7	P05543	Studyset2	0.0670694	0.0613267	0.701865	0.94252
IGFBP3	IGFBP3	P17936	Studyset2	0.0651679	0.104103	0.465359	0.939965
CR2	CR2	P20023	Studyset2	0.269734	0.159438	0.391404	0.934156
SERPINA5	SERPINA5	P05154	Studyset2	0.0589908	0.03356	0.33166	0.934156
FCGR3B	FCGR3B	O75015	Studyset2	0.251062	0.253798	0.752102	0.970265
IGFBP6	IGFBP6	P24592	Studyset2	0.0897142	0.0474191	0.0662663	0.754391
CDH1	CDH1	P12830	Studyset2	0.212299	0.107134	0.429971	0.939965
CCL5	CCL5	P13501	Studyset2	0.295958	0.100193	0.00115519	0.304971
CCL14	CCL14	Q16627	Studyset2	0.0773511	0.0529351	0.233238	0.926907
GNLY	GNLY	P22749	Studyset2	0.334685	0.398012	0.669702	0.939965
NOTCH1	NOTCH1	P46531	Studyset2	0.0297712	0.0288215	0.576827	0.939965
PAM	PAM	P19021	Studyset2	0.0536711	0.0471358	0.85846	0.977267
PROC	PROC	P04070	Studyset2	0.0627466	0.0725044	0.7985	0.977267
CST3	CST3	P01034	Studyset2	0.130666	0.066889	0.333821	0.934156
NCAM1	NCAM1	P13591	Studyset2	0.0683254	0.0748826	0.738081	0.964621
PCOLCE	PCOLCE	Q15113	Studyset2	0.15291	0.143091	0.653077	0.939965
LILRB1	LILRB1	Q8NHL6	Studyset2	0.0829892	0.0758113	0.804332	0.977267
MET	MET	P08581	Studyset2	0.0499282	0.0406949	0.473291	0.939965
IL7R	IL7R	P16871	Studyset2	0.366225	0.153146	0.068581	0.754391
VCAM1	VCAM1	P19320	Studyset2	0.0724168	0.066374	0.857507	0.977267
SELL	SELL	P14151	Studyset2	0.0843678	0.0619632	0.488345	0.939965
F11	F11	P03951	Studyset2	0.088885	0.0696218	0.991729	0.999299
COMP	COMP	P49747	Studyset2	0.12279	0.110594	0.776131	0.977267
CA4	CA4	P22748	Studyset2	0.0524981	0.0702907	0.869777	0.977267
PTPRS	PTPRS	Q13332	Studyset2	0.0677227	0.0418193	0.273979	0.934156
MBL2	MBL2	P11226	Studyset2	1.33715	1.27554	0.845086	0.977267
TIMP1	TIMP1	P01033	Studyset2	0.0182521	0.0390913	0.30891	0.934156
ANGPTL3	ANGPTL3	Q9Y5C1	Studyset2	0.0817685	0.114605	0.229421	0.926907
SOD1	SOD1	P00441	Studyset2	0.009113	0.00676469	0.342428	0.934156
CD46	CD46	P15529	Studyset2	0.0340678	0.0215174	0.368454	0.934156
ITGAM	ITGAM	P11215	Studyset2	0.0701451	0.0880878	0.434108	0.939965
TNC	TNC	P24821	Studyset2	0.159139	0.207176	0.80106	0.977267
NID1	NID1	P14543	Studyset2	0.132897	0.0517897	0.073618	0.757513
CFHR5	CFHR5	Q9BXR6	Studyset2	0.0802723	0.0783003	0.922751	0.977267
SPARCL1	SPARCL1	Q14515	Studyset2	0.0769594	0.107959	0.501055	0.939965
PLXNB2	PLXNB2	O15031	Studyset2	0.0565115	0.0261715	0.0168911	0.642033
MEGF9	MEGF9	Q9H1U4	Studyset2	0.0445278	0.0615386	0.717811	0.94751
ANG	ANG	P03950	Studyset2	0.164752	0.102093	0.099715	0.775266
ST6GAL1	ST6GAL1	P15907	Studyset2	0.0464976	0.0370843	0.515611	0.939965
DPP4	DPP4	P27487	Studyset2	0.0885974	0.0932239	0.963471	0.993579
REG1A	REG1A	P05451	Studyset2	0.736245	0.330818	0.625493	0.939965
QPCT	QPCT	Q16769	Studyset2	0.100208	0.0500945	0.19697	0.926907
FCN2	FCN2	Q15485	Studyset2	0.363371	0.136431	0.416443	0.935376
FETUB	FETUB	Q9UGM5	Studyset2	0.177029	0.170385	0.512121	0.939965
CES1	CES1	P23141	Studyset2	0.200537	0.18274	0.778684	0.977267
CRTAC1	CRTAC1	Q9NQ79	Studyset2	0.341222	0.164527	0.0918642	0.775266
TCN2	TCN2	P20062	Studyset2	0.102328	0.0941493	0.544294	0.939965
PRSS2	PRSS2	P07478	Studyset2	0.313655	0.133211	0.303626	0.934156
ICAM3	ICAM3	P32942	Studyset2	0.0533063	0.0447928	0.529016	0.939965
SAA4	SAA4	P35542	Studyset2	0.167524	0.332522	0.311405	0.934156
CNDP1	CNDP1	Q96KN2	Studyset2	0.354001	0.212362	0.549527	0.939965
FCGR2A	FCGR2A	P12318	Studyset2	0.479944	0.199381	0.913938	0.977267
NRP1	NRP1	O14786	Studyset2	0.0512575	0.0392334	0.822168	0.977267
EFEMP1	EFEMP1	Q12805	Studyset2	0.0856	0.0491235	0.397846	0.934156
TIMD4	TIMD4	Q96H15	Studyset2	0.0671464	0.157476	0.0810314	0.757513
TIE1	TIE1	P35590	Studyset2	0.0490055	0.0436184	0.885004	0.977267
THBS4	THBS4	P35443	Studyset2	0.284151	0.165376	0.0779872	0.757513
F7	F7	P08709	Studyset2	0.0791791	0.0560329	0.850485	0.977267
GP1BA	GP1BA	P07359	Studyset2	0.107435	0.0449526	0.113527	0.77558
LYVE1	LYVE1	Q9Y5Y7	Studyset2	0.106671	0.0712402	0.676332	0.939965
CA3	CA3	P07451	Studyset2	0.0697058	0.0659202	0.989314	0.999299
TGFBR3	TGFBR3	Q03167	Studyset2	0.100318	0.0509771	0.576576	0.939965
DEFA1	DEFA1	P59665	Studyset2	0.21268	0.540518	0.609451	0.939965
CD59	CD59	P13987	Studyset2	0.0802014	0.0222268	0.100836	0.775266
APOM	APOM	O95445	Studyset2	0.123321	0.0822649	0.599464	0.939965
OSMR	OSMR	Q99650	Studyset2	0.0655543	0.0351594	0.086081	0.757513
LILRB2	LILRB2	Q8N423	Studyset2	0.107449	0.0991669	0.696027	0.942314
UMOD	UMOD	P07911	Studyset2	0.147874	0.112783	0.846676	0.977267
CCL18	CCL18	P55774	Studyset2	0.294575	0.282182	0.70345	0.94252
COL18A1	COL18A1	P39060	Studyset2	0.0663869	0.0502328	0.912981	0.977267
LCN2	LCN2	P80188	Studyset2	0.171482	0.148594	0.660621	0.939965
KIT	KIT	P10721	Studyset2	0.0829147	0.0511188	0.325003	0.934156
C1QTNF1	C1QTNF1	Q9BXJ1	Studyset2	0.0767171	0.0810751	0.61908	0.939965
AOC3	AOC3	Q16853	Studyset2	0.0992508	0.0341475	0.00671466	0.642033
GAS6	GAS6	Q14393	Studyset2	0.0617685	0.0846241	0.935012	0.977493
IGLC2	IGLC2	P0DOY2	Studyset2	0.0203588	0.026274	0.478499	0.939965
TNXB	TNXB	P22105	Studyset2	0.0251834	0.0505618	0.226499	0.926907
MFAP5	MFAP5	Q13361	Studyset2	0.0839021	0.0647551	0.68195	0.939965
VASN	VASN	Q6EMK4	Studyset2	0.0515403	0.0280946	0.206485	0.926907
LILRB5	LILRB5	O75023	Studyset2	0.809144	0.35414	0.0286991	0.727182
C2	C2	P06681	Studyset2	0.0881961	0.0801992	0.791811	0.977267
TNFRSF14	TNFRSF14	Q92956	Studyset2	0.0903464	0.035735	0.0111405	0.642033
LDL receptor	LDLR	P01130	Studyset2	0.220746	0.202957	0.637129	0.939965
ITGB2	ITGB2	P05107	Studyset2	0.0580369	0.0342824	0.525014	0.939965
IL-17RA	IL17RA	Q96F46	Studyset2	0.318305	0.203656	0.353602	0.934156
TNF-R2	TNFRSF1B	P20333	Studyset2	0.0844608	0.0508567	0.321305	0.934156
MMP-9	MMP9	P14780	Studyset2	0.0604291	0.0468698	0.539785	0.939965
EPHB4	EPHB4	P54760	Studyset2	0.0336711	0.0302218	0.785976	0.977267
IL2-RA	IL2RA	P01589	Studyset2	0.2045	0.152097	0.579568	0.939965
OPG	TNFRSF11B	O00300	Studyset2	0.101527	0.0602403	0.506213	0.939965
ALCAM	ALCAM	Q13740	Studyset2	0.0176026	0.0220955	0.396109	0.934156
TFF3	TFF3	Q07654	Studyset2	0.6765	0.594907	0.518302	0.939965
SELP	SELP	P16109	Studyset2	0.123349	0.0449563	0.274495	0.934156
CSTB	CSTB	P04080	Studyset2	0.0151037	0.0250883	0.402088	0.934156
MCP-1	CCL2	P13500	Studyset2	0.138196	0.208402	0.925442	0.977267
CD163	CD163	Q86VB7	Studyset2	0.20793	0.283315	0.436261	0.939965
Gal-3	LGALS3	P17931	Studyset2	0.0109768	0.0267343	0.0443429	0.727182
GRN	GRN	P28799	Studyset2	0.0477046	0.0646871	0.593463	0.939965
NT-proBNP		NA	Studyset2	0.572303	0.972953	0.198299	0.926907
BLM hydrolase	BLMH	Q13867	Studyset2	0.0113734	0.00417114	0.0395302	0.727182
PLC	HSPG2	P98160	Studyset2	0.0482247	0.029386	0.242981	0.934156
LTBR	LTBR	P36941	Studyset2	0.0589116	0.0599286	0.918159	0.977267
Notch 3	NOTCH3	Q9UM47	Studyset2	0.172022	0.121966	0.737947	0.964621
TIMP4	TIMP4	Q99727	Studyset2	0.101797	0.262245	0.0803186	0.757513
CNTN1	CNTN1	Q12860	Studyset2	0.101015	0.0828957	0.634992	0.939965
CDH5	CDH5	P33151	Studyset2	0.13123	0.0920634	0.56623	0.939965
TLT-2	TREML2	Q5T2D2	Studyset2	0.103698	0.0906183	0.348168	0.934156
FABP4	FABP4	P15090	Studyset2	0.413606	0.391537	0.933809	0.977493
TFPI	TFPI	P10646	Studyset2	0.0724414	0.057944	0.896554	0.977267
PAI	SERPINE1	P05121	Studyset2	0.133881	0.0789761	0.267447	0.934156
CCL24	CCL24	O00175	Studyset2	1.02501	0.691958	0.370016	0.934156
TR	TFRC	P02786	Studyset2	0.0661956	0.099891	0.108655	0.775266
TNFRSF10C	TNFRSF10C	O14798	Studyset2	0.406733	0.127556	0.0345	0.727182
GDF-15	GDF15	Q99988	Studyset2	0.525522	0.182987	0.324917	0.934156
SELE	SELE	P16581	Studyset2	0.183796	0.31923	0.146605	0.926907
AZU1	AZU1	P20160	Studyset2	0.0216539	0.0131705	0.0638507	0.754391
DLK-1	DLK1	P80370	Studyset2	0.40506	0.358657	0.648101	0.939965
MPO	MPO	P05164	Studyset2	0.0454875	0.0329992	0.209224	0.926907
CXCL16	CXCL16	Q9H2A7	Studyset2	0.0586653	0.0567551	0.807763	0.977267
IL-6RA	IL6R	P08887	Studyset2	0.12057	0.107237	0.618588	0.939965
RETN	RETN	Q9HD89	Studyset2	0.31354	0.287222	0.978445	0.999299
IGFBP-1	IGFBP1	P08833	Studyset2	2.00378	2.6626	0.272221	0.934156
CHIT1	CHIT1	Q13231	Studyset2	0.570981	3.8697	0.193808	0.926907
TR-AP	ACP5	P13686	Studyset2	0.095273	0.0905268	0.919558	0.977267
GP6	GP6	Q9HCN6	Studyset2	0.21034	0.106368	0.213439	0.926907
PSP-D	SFTPD	P35247	Studyset2	0.434055	0.313879	0.176099	0.926907
PI3	PI3	P19957	Studyset2	0.323656	0.308602	0.894466	0.977267
Ep-CAM	EPCAM	P16422	Studyset2	1.46888	0.687554	0.0403587	0.727182
AP-N	ANPEP	P15144	Studyset2	0.0891166	0.0477904	0.160061	0.926907
AXL	AXL	P30530	Studyset2	0.0536572	0.0734415	0.633563	0.939965
IL-1RT1	IL1R1	P14778	Studyset2	0.0480395	0.0603536	0.463728	0.939965
MMP-2	MMP2	P08253	Studyset2	0.0957827	0.114319	0.985402	0.999299
FAS	FAS	P25445	Studyset2	0.0778133	0.119388	0.246563	0.934156
MB	MB	P02144	Studyset2	0.289735	0.24054	0.643685	0.939965
TNFSF13B	TNFSF13B	Q9Y275	Studyset2	0.0524038	0.0633292	0.975722	0.999299
PRTN3	PRTN3	P24158	Studyset2	0.0157248	0.0130476	0.689476	0.939965
PCSK9	PCSK9	Q8NBP7	Studyset2	0.188677	0.122204	0.418085	0.935376
U-PAR	PLAUR	Q03405	Studyset2	0.120893	0.161295	0.650255	0.939965
OPN	SPP1	P10451	Studyset2	0.165459	0.15883	0.854135	0.977267
CTSD	CTSD	P07339	Studyset2	0.087247	0.0568003	0.564432	0.939965
PGLYRP1	PGLYRP1	O75594	Studyset2	0.23025	0.177105	0.547726	0.939965
CPA1	CPA1	P15085	Studyset2	0.369739	0.235214	0.225808	0.926907
JAM-A	F11R	Q9Y624	Studyset2	0.0527179	0.0437312	0.864782	0.977267
Gal-4	LGALS4	P56470	Studyset2	0.366171	0.313717	0.584624	0.939965
IL-1RT2	IL1R2	P27930	Studyset2	0.0670388	0.062642	0.753425	0.970265
SHPS-1	SIRPA	P78324	Studyset2	0.113028	0.163298	0.227679	0.926907
CCL15	CCL15	Q16663	Studyset2	0.185376	0.225759	0.856634	0.977267
CASP-3	CASP3	P42574	Studyset2	0.0241938	0.017799	0.784973	0.977267
uPA	PLAU	P00749	Studyset2	0.0481075	0.0519199	0.425543	0.939965
CPB1	CPB1	P15086	Studyset2	0.360266	0.239239	0.17888	0.926907
CHI3L1	CHI3L1	P36222	Studyset2	0.284425	0.186753	0.218232	0.926907
ST2	IL1RL1	Q01638	Studyset2	0.318045	0.227547	0.22576	0.926907
t-PA	PLAT	P00750	Studyset2	0.16406	0.142287	0.690732	0.939965
SCGB3A2	SCGB3A2	Q96PL1	Studyset2	0.619291	0.400814	0.710573	0.94267
EGFR	EGFR	P00533	Studyset2	0.0464616	0.0300057	0.334289	0.934156
IGFBP-7	IGFBP7	Q16270	Studyset2	0.0968025	0.0609058	0.891635	0.977267
CD93	CD93	Q9NPY3	Studyset2	0.045533	0.0323177	0.391902	0.934156
IL-18BP	IL18BP	O95998	Studyset2	0.0795839	0.0677263	0.833269	0.977267
COL1A1	COL1A1	P02452	Studyset2	0.0777255	0.144547	0.212339	0.926907
PON3	PON3	Q15166	Studyset2	0.237315	0.379973	0.283029	0.934156
CTSZ	CTSZ	Q9UBR2	Studyset2	0.0997206	0.0544808	0.235238	0.926907
MMP-3	MMP3	P08254	Studyset2	0.263312	0.287878	0.987847	0.999299
RARRES2	RARRES2	Q99969	Studyset2	0.0305095	0.067602	0.0637258	0.754391
ICAM-2	ICAM2	P13598	Studyset2	0.085217	0.0934019	0.546011	0.939965
KLK6	KLK6	Q92876	Studyset2	0.0920744	0.112609	0.616612	0.939965
TNF-R1	TNFRSF1A	P19438	Studyset2	0.0785931	0.0565316	0.936917	0.977493
IGFBP-2	IGFBP2	P18065	Studyset2	0.517306	0.634525	0.635957	0.939965
vWF	VWF	P04275	Studyset2	0.259197	0.331559	0.637385	0.939965
PECAM-1	PECAM1	P16284	Studyset2	0.0434969	0.0288963	0.380109	0.934156
MEPE	MEPE	Q9NQ76	Studyset2	0.318557	0.203757	0.262603	0.934156
CCL16	CCL16	O15467	Studyset2	0.259613	0.392498	0.263505	0.934156
LRIG1	LRIG1	Q96JA1	Studyset2	0.0546682	0.0990273	0.097688	0.775266
NPTXR	NPTXR	O95502	Studyset2	0.0814977	0.184067	0.187329	0.926907
AHCY	AHCY	P23526	Studyset2	0.207747	0.609276	0.868071	0.977267
THOP1	THOP1	P52888	Studyset2	0.0240736	0.00735228	0.103186	0.775266
CTSO	CTSO	P43234	Studyset2	0.064547	0.0727698	0.825311	0.977267
FCRL1	FCRL1	Q96LA6	Studyset2	0.152629	0.200485	0.654067	0.939965
CD164	CD164	Q04900	Studyset2	0.132347	0.075462	0.663898	0.939965
DDC	DDC	P20711	Studyset2	0.411346	0.304188	0.407246	0.934896
ACP6	ACP6	Q9NPH0	Studyset2	0.163256	0.192762	0.797016	0.977267
TFF2	TFF2	Q03403	Studyset2	0.728092	0.555554	0.585977	0.939965
S100P	S100P	P25815	Studyset2	0.138962	0.224789	0.455571	0.939965
CD2AP	CD2AP	Q9Y5K6	Studyset2	0.0502529	0.0537695	0.651809	0.939965
ANGPTL7	ANGPTL7	O43827	Studyset2	0.376617	0.2685	0.999535	0.999535
CLEC5A	CLEC5A	Q9NY25	Studyset2	0.188529	0.177154	0.832013	0.977267
TINAGL1	TINAGL1	Q9GZM7	Studyset2	0.0378834	0.0483521	0.496699	0.939965
GLRX	GLRX	P35754	Studyset2	0.0150137	0.0260368	0.403386	0.934156
ENO2	ENO2	P09104	Studyset2	0.0379571	0.0188961	0.114574	0.77558
NADK	NADK	O95544	Studyset2	0.193973	0.181799	0.575104	0.939965
SERPINB8	SERPINB8	P50452	Studyset2	0.347875	0.168381	0.0652722	0.754391
SERPINB6	SERPINB6	P35237	Studyset2	0.238905	0.279288	0.817235	0.977267
CDHR5	CDHR5	Q9HBB8	Studyset2	0.378516	0.228273	0.349336	0.934156
CCDC80	CCDC80	Q76M96	Studyset2	0.0750384	0.0945208	0.482581	0.939965
DIABLO	DIABLO	Q9NR28	Studyset2	0.227302	0.126211	0.574098	0.939965
CA13	CA13	Q8N1Q1	Studyset2	0.243563	0.0660207	0.0142143	0.642033
SEMA3F	SEMA3F	Q13275	Studyset2	0.0487676	0.0322942	0.56742	0.939965
KLK10	KLK10	O43240	Studyset2	0.131875	0.169912	0.66714	0.939965
PILRB	PILRB	Q9UKJ0	Studyset2	0.24013	0.164428	0.598633	0.939965
ANGPTL1	ANGPTL1	O95841	Studyset2	0.142833	0.0670601	0.898172	0.977267
APLP1	APLP1	P51693	Studyset2	0.161852	0.343342	0.033766	0.727182
ADGRG2	ADGRG2	Q8IZP9	Studyset2	0.0884698	0.106363	0.328111	0.934156
TYMP	TYMP	P19971	Studyset2	0.372583	0.117176	0.0297672	0.727182
GRAP2	GRAP2	O75791	Studyset2	0.17757	0.0529652	0.0455587	0.727182
LILRA5	LILRA5	A6NI73	Studyset2	0.100093	0.0885386	0.997014	0.999535
ALDH1A1	ALDH1A1	P00352	Studyset2	0.0306267	0.0148679	0.535492	0.939965
CD79B	CD79B	P40259	Studyset2	0.116651	0.0898084	0.839443	0.977267
ANXA4	ANXA4	P09525	Studyset2	0.129393	0.0623849	0.175333	0.926907
ANXA11	ANXA11	P50995	Studyset2	0.0539621	0.0329042	0.218547	0.926907
SIGLEC7	SIGLEC7	Q9Y286	Studyset2	0.0317802	0.0547347	0.149054	0.926907
QDPR	QDPR	P09417	Studyset2	0.0426629	0.0193856	0.214317	0.926907
SNAP23	SNAP23	O00161	Studyset2	0.0642368	0.0187058	0.0486977	0.727182
APEX1	APEX1	P27695	Studyset2	0.175231	0.113892	0.393652	0.934156
CLSTN2	CLSTN2	Q9H4D0	Studyset2	0.162317	0.170379	0.944169	0.977493
COMT	COMT	P21964	Studyset2	0.251517	0.259087	0.901092	0.977267
CLUL1	CLUL1	Q15846	Studyset2	0.27653	0.441119	0.571447	0.939965
HDGF	HDGF	P51858	Studyset2	0.315976	0.261417	0.921689	0.977267
CHRDL2	CHRDL2	Q6WN34	Studyset2	0.381678	0.297237	0.206914	0.926907
CTSH	CTSH	P09668	Studyset2	0.344415	0.140134	0.0127265	0.642033
NOMO1	NOMO1	Q15155	Studyset2	0.0600574	0.0850584	0.29364	0.934156
NQO2	NQO2	P16083	Studyset2	2.31174	1.65921	0.278231	0.934156
SOST	SOST	Q9BQB4	Studyset2	0.169156	0.121083	0.66465	0.939965
FAM3C	FAM3C	Q92520	Studyset2	0.122853	0.113159	0.687377	0.939965
TXNDC5	TXNDC5	Q8NBS9	Studyset2	0.113417	0.0728624	0.264267	0.934156
PPP1R2	PPP1R2	P41236	Studyset2	0.053582	0.0307902	0.288066	0.934156
DPP7	DPP7	Q9UHL4	Studyset2	0.776318	0.4021	0.377534	0.934156
LRP11	LRP11	Q86VZ4	Studyset2	0.0743678	0.061013	0.389178	0.934156
ADGRE2	ADGRE2	Q9UHX3	Studyset2	0.0959023	0.0572865	0.28154	0.934156
ENPP7	ENPP7	Q6UWV6	Studyset2	0.561579	0.635263	0.852895	0.977267
SSC4D	SSC4D	Q8WTU2	Studyset2	0.733148	1.16928	0.3576	0.934156
MCFD2	MCFD2	Q8NI22	Studyset2	0.032076	0.0185411	0.218113	0.926907
REG4	REG4	Q9BYZ8	Studyset2	0.529633	0.271382	0.582373	0.939965
SUMF2	SUMF2	Q8NBJ7	Studyset2	0.0737822	0.0377748	0.12239	0.807775
CANT1	CANT1	Q8WVQ1	Studyset2	0.0224309	0.0147732	0.400084	0.934156
CD1C	CD1C	P29017	Studyset2	0.105594	0.0744178	0.29565	0.934156
GAL	GAL	P22466	Studyset2	0.539261	0.437364	0.70689	0.94252
CDH2	CDH2	P19022	Studyset2	0.125376	0.0901065	0.449543	0.939965
TYRO3	TYRO3	Q06418	Studyset2	0.103006	0.0660648	0.457807	0.939965
CRKL	CRKL	P46109	Studyset2	0.015849	0.00976086	0.444646	0.939965
IGFBPL1	IGFBPL1	Q8WX77	Studyset2	0.21738	0.0795188	0.572365	0.939965
RTN4R	RTN4R	Q9BZR6	Studyset2	0.0783646	0.0939191	0.616846	0.939965
VCAN	VCAN	P13611	Studyset2	0.0542699	0.065671	0.463469	0.939965
FBP1	FBP1	P09467	Studyset2	0.240487	0.323773	0.58966	0.939965
TSHB	TSHB	P01222	Studyset2	0.335047	0.378976	0.881142	0.977267
BAG6	BAG6	P46379	Studyset2	0.0106522	0.00458708	0.323311	0.934156
NECTIN2	NECTIN2	Q92692	Studyset2	0.0613163	0.0509553	0.912664	0.977267
ARG1	ARG1	P05089	Studyset2	0.0184892	0.00714715	0.0495806	0.727182
USP8	USP8	P40818	Studyset2	0.155884	0.16055	0.943567	0.977493
FKBP4	FKBP4	Q02790	Studyset2	0.010086	0.00707551	0.374281	0.934156
SDC4	SDC4	P31431	Studyset2	0.286851	0.0997062	0.0170236	0.642033
PAG1	PAG1	Q9NWQ8	Studyset2	0.262347	0.142727	0.0675767	0.754391
KYAT1	KYAT1	Q16773	Studyset2	0.145426	0.13189	0.889037	0.977267
DAB2	DAB2	P98082	Studyset2	0.367458	0.148519	0.0854111	0.757513
NPDC1	NPDC1	Q9NQX5	Studyset2	0.080656	0.18069	0.687535	0.939965
METRNL	METRNL	Q641Q3	Studyset2	0.0379577	0.0408983	0.508203	0.939965
MEP1B	MEP1B	Q16820	Studyset2	1.77613	1.26974	0.321636	0.934156
ROR1	ROR1	Q01973	Studyset2	0.0824608	0.0896411	0.906495	0.977267
RNASE3	RNASE3	P12724	Studyset2	0.0318287	0.0486276	0.214725	0.926907
ACP6	ACP6	Q9NPH0	Studyset3	0.920819	1.19071	0.378573	0.998866
ADGRE2	ADGRE2	Q9UHX3	Studyset3	1.05892	1.02863	0.539044	0.998866
ADGRG2	ADGRG2	Q8IZP9	Studyset3	0.933902	0.895515	0.721828	0.998866
AHCY	AHCY	P23526	Studyset3	1.54137	0.514012	0.294675	0.998866
ALCAM	ALCAM	Q13740	Studyset3	1.24418	0.768711	0.204692	0.998866
ALDH1A1	ALDH1A1	P00352	Studyset3	0.958147	1.00153	0.870305	0.998866
ANG	ANG	P03950	Studyset3	1.00282	1.06418	0.875977	0.998866
ANGPTL1	ANGPTL1	O95841	Studyset3	0.874602	1.10049	0.327849	0.998866
ANGPTL3	ANGPTL3	Q9Y5C1	Studyset3	1.01468	0.921935	0.534198	0.998866
ANGPTL7	ANGPTL7	O43827	Studyset3	1.37352	0.634564	0.0581668	0.998866
ANXA11	ANXA11	P50995	Studyset3	0.883038	1.12446	0.835438	0.998866
ANXA4	ANXA4	P09525	Studyset3	0.726703	1.31204	0.0565333	0.998866
AOC3	AOC3	Q16853	Studyset3	0.810853	1.18609	0.283021	0.998866
AP-N	ANPEP	P15144	Studyset3	0.635201	1.39991	0.0364162	0.998866
APEX1	APEX1	P27695	Studyset3	1.16947	0.846265	0.222614	0.998866
APLP1	APLP1	P51693	Studyset3	1.00855	0.931754	0.901419	0.998866
APOM	APOM	O95445	Studyset3	1.01455	1.03627	0.420349	0.998866
ARG1	ARG1	P05089	Studyset3	0.952635	1.06934	0.829452	0.998866
AXL	AXL	P30530	Studyset3	1.08105	1.04407	0.803242	0.998866
AZU1	AZU1	P20160	Studyset3	0.42715	1.38702	0.15038	0.998866
BAG6	BAG6	P46379	Studyset3	0.760129	1.10037	0.361189	0.998866
BLM hydrolase	BLMH	Q13867	Studyset3	0.990922	1.03754	0.864497	0.998866
C1QTNF1	C1QTNF1	Q9BXJ1	Studyset3	0.885753	1.13477	0.621193	0.998866
C2	C2	P06681	Studyset3	0.889207	1.06736	0.68547	0.998866
CA1	CA1	P00915	Studyset3	0.995258	1.00584	0.864741	0.998866
CA13	CA13	Q8N1Q1	Studyset3	1.02203	0.934703	0.854799	0.998866
CA3	CA3	P07451	Studyset3	0.981402	1.04177	0.735297	0.998866
CA4	CA4	P22748	Studyset3	0.810464	1.19479	0.9935	0.998866
CANT1	CANT1	Q8WVQ1	Studyset3	0.860325	1.1572	0.313556	0.998866
CASP-3	CASP3	P42574	Studyset3	0.816803	1.20109	0.264807	0.998866
CCDC80	CCDC80	Q76M96	Studyset3	0.969358	1.07916	0.554903	0.998866
CCL14	CCL14	Q16627	Studyset3	0.790795	1.04877	0.774232	0.998866
CCL15	CCL15	Q16663	Studyset3	1.34782	0.718474	0.189637	0.998866
CCL16	CCL16	O15467	Studyset3	1.17491	0.768094	0.780068	0.998866
CCL18	CCL18	P55774	Studyset3	1.24296	0.727249	0.138712	0.998866
CCL24	CCL24	O00175	Studyset3	0.671169	1.37451	0.00922254	0.998866
CCL5	CCL5	P13501	Studyset3	1.0295	1.00529	0.922483	0.998866
CD163	CD163	Q86VB7	Studyset3	1.27982	0.72091	0.276894	0.998866
CD164	CD164	Q04900	Studyset3	0.925361	1.15272	0.727045	0.998866
CD1C	CD1C	P29017	Studyset3	1.04864	0.900187	0.386179	0.998866
CD2AP	CD2AP	Q9Y5K6	Studyset3	1.05193	1.01614	0.997607	0.998866
CD46	CD46	P15529	Studyset3	1.15133	0.852357	0.64255	0.998866
CD59	CD59	P13987	Studyset3	0.611674	1.46767	0.521386	0.998866
CD79B	CD79B	P40259	Studyset3	1.02012	1.02989	0.981082	0.998866
CD93	CD93	Q9NPY3	Studyset3	0.809267	1.20717	0.534284	0.998866
CDH1	CDH1	P12830	Studyset3	1.10178	0.916057	0.735371	0.998866
CDH2	CDH2	P19022	Studyset3	0.876027	1.07056	0.457601	0.998866
CDH5	CDH5	P33151	Studyset3	1.08508	0.931095	0.480477	0.998866
CDHR5	CDHR5	Q9HBB8	Studyset3	0.921744	1.06794	0.607465	0.998866
CES1	CES1	P23141	Studyset3	0.746321	1.31741	0.142187	0.998866
CFHR5	CFHR5	Q9BXR6	Studyset3	1.10879	0.951673	0.992228	0.998866
CHI3L1	CHI3L1	P36222	Studyset3	0.93134	1.12518	0.674035	0.998866
CHIT1	CHIT1	Q13231	Studyset3	0.949928	1.16994	0.724102	0.998866
CHL1	CHL1	O00533	Studyset3	1.00134	0.930086	0.629634	0.998866
CHRDL2	CHRDL2	Q6WN34	Studyset3	0.883111	1.21068	0.56878	0.998866
CLEC5A	CLEC5A	Q9NY25	Studyset3	0.89316	1.13885	0.910864	0.998866
CLSTN2	CLSTN2	Q9H4D0	Studyset3	0.898366	1.07028	0.624291	0.998866
CLUL1	CLUL1	Q15846	Studyset3	1.00402	1.07972	0.828282	0.998866
CNDP1	CNDP1	Q96KN2	Studyset3	1.17697	0.803243	0.512824	0.998866
CNTN1	CNTN1	Q12860	Studyset3	1.10535	0.909263	0.575745	0.998866
COL18A1	COL18A1	P39060	Studyset3	1.08197	0.850247	0.826042	0.998866
COL1A1	COL1A1	P02452	Studyset3	0.999629	1.08182	0.386112	0.998866
COMP	COMP	P49747	Studyset3	0.841656	1.02192	0.448049	0.998866
COMT	COMT	P21964	Studyset3	1.04968	0.967324	0.702604	0.998866
CPA1	CPA1	P15085	Studyset3	0.767678	1.21665	0.571151	0.998866
CPB1	CPB1	P15086	Studyset3	0.989541	1.01774	0.603954	0.998866
CR2	CR2	P20023	Studyset3	0.734158	0.95436	0.450178	0.998866
CRKL	CRKL	P46109	Studyset3	0.688327	1.32672	0.0662084	0.998866
CRTAC1	CRTAC1	Q9NQ79	Studyset3	1.00404	1.0301	0.952658	0.998866
CST3	CST3	P01034	Studyset3	0.925855	1.10958	0.837535	0.998866
CSTB	CSTB	P04080	Studyset3	0.911848	0.97196	0.931607	0.998866
CTSD	CTSD	P07339	Studyset3	0.643815	0.627526	0.502405	0.998866
CTSH	CTSH	P09668	Studyset3	1.11953	0.949694	0.660716	0.998866
CTSO	CTSO	P43234	Studyset3	0.998667	1.01059	0.585653	0.998866
CTSZ	CTSZ	Q9UBR2	Studyset3	1.11978	0.989462	0.369181	0.998866
CXCL16	CXCL16	Q9H2A7	Studyset3	1.19398	0.838545	0.26464	0.998866
DAB2	DAB2	P98082	Studyset3	1.17387	0.877866	0.196044	0.998866
DDC	DDC	P20711	Studyset3	0.999676	0.944091	0.886602	0.998866
DEFA1	DEFA1	P59665	Studyset3	0.978215	1.0767	0.599344	0.998866
DIABLO	DIABLO	Q9NR28	Studyset3	0.900073	1.08113	0.784814	0.998866
DLK-1	DLK1	P80370	Studyset3	1.10277	0.866621	0.51337	0.998866
DPP4	DPP4	P27487	Studyset3	0.895554	0.960827	0.948527	0.998866
DPP7	DPP7	Q9UHL4	Studyset3	0.93819	1.11531	0.876054	0.998866
EFEMP1	EFEMP1	Q12805	Studyset3	1.04748	0.879999	0.617982	0.998866
EGFR	EGFR	P00533	Studyset3	0.831992	1.06742	0.267035	0.998866
ENG	ENG	P17813	Studyset3	0.89816	1.15855	0.246811	0.998866
ENO2	ENO2	P09104	Studyset3	0.839996	1.16661	0.572812	0.998866
ENPP7	ENPP7	Q6UWV6	Studyset3	1.00279	0.98831	0.649869	0.998866
EPHB4	EPHB4	P54760	Studyset3	1.18285	0.802438	0.183174	0.998866
Ep-CAM	EPCAM	P16422	Studyset3	1.13222	0.902859	0.705005	0.998866
F11	F11	P03951	Studyset3	1.3456	0.615732	0.0302178	0.998866
F7	F7	P08709	Studyset3	0.952899	1.14477	0.39956	0.998866
FABP4	FABP4	P15090	Studyset3	1.11075	0.845324	0.772568	0.998866
FAM3C	FAM3C	Q92520	Studyset3	0.705434	1.35949	0.139487	0.998866
FAS	FAS	P25445	Studyset3	0.957957	1.0073	0.835312	0.998866
FBP1	FBP1	P09467	Studyset3	1.33728	0.704177	0.0536358	0.998866
FCGR2A	FCGR2A	P12318	Studyset3	0.740761	1.27645	0.913974	0.998866
FCGR3B	FCGR3B	O75015	Studyset3	0.802733	1.15261	0.20522	0.998866
FCN2	FCN2	Q15485	Studyset3	1.15798	0.857917	0.471408	0.998866
FCRL1	FCRL1	Q96LA6	Studyset3	0.996855	0.919001	0.959278	0.998866
FETUB	FETUB	Q9UGM5	Studyset3	1.00333	1.06583	0.837563	0.998866
FKBP4	FKBP4	Q02790	Studyset3	0.671272	1.33938	0.0899745	0.998866
GAL	GAL	P22466	Studyset3	0.775877	1.23815	0.175569	0.998866
GAS6	GAS6	Q14393	Studyset3	0.954841	1.11222	0.808967	0.998866
GDF-15	GDF15	Q99988	Studyset3	0.697292	1.27821	0.222875	0.998866
GLRX	GLRX	P35754	Studyset3	1.16717	0.928163	0.997183	0.998866
GNLY	GNLY	P22749	Studyset3	1.00259	1.02704	0.919038	0.998866
GP1BA	GP1BA	P07359	Studyset3	1.09422	0.905824	0.413269	0.998866
GP6	GP6	Q9HCN6	Studyset3	1.09771	0.912439	0.585739	0.998866
GRAP2	GRAP2	O75791	Studyset3	1.02502	0.966175	0.99771	0.998866
GRN	GRN	P28799	Studyset3	1.05015	1.03368	0.709428	0.998866
Gal-3	LGALS3	P17931	Studyset3	1.14033	0.746579	0.710409	0.998866
Gal-4	LGALS4	P56470	Studyset3	0.926119	0.969521	0.773994	0.998866
HDGF	HDGF	P51858	Studyset3	0.830085	1.01988	0.507717	0.998866
ICAM-2	ICAM2	P13598	Studyset3	1.00267	0.992398	0.947054	0.998866
ICAM1	ICAM1	P05362	Studyset3	1.00405	1.01849	0.573998	0.998866
ICAM3	ICAM3	P32942	Studyset3	0.831521	1.12364	0.307644	0.998866
IGFBP-1	IGFBP1	P08833	Studyset3	1.06233	0.990001	0.916033	0.998866
IGFBP-2	IGFBP2	P18065	Studyset3	1.00343	0.94123	0.791586	0.998866
IGFBP-7	IGFBP7	Q16270	Studyset3	0.969927	1.13746	0.680295	0.998866
IGFBP3	IGFBP3	P17936	Studyset3	0.916972	1.18107	0.342211	0.998866
IGFBP6	IGFBP6	P24592	Studyset3	1.3473	0.633163	0.26467	0.998866
IGFBPL1	IGFBPL1	Q8WX77	Studyset3	1.22819	0.778695	0.91511	0.998866
IGLC2	IGLC2	P0DOY2	Studyset3	1.19577	0.809989	0.44347	0.998866
IL-17RA	IL17RA	Q96F46	Studyset3	0.926662	0.882563	0.736719	0.998866
IL-18BP	IL18BP	O95998	Studyset3	0.914624	1.15944	0.762049	0.998866
IL-1RT1	IL1R1	P14778	Studyset3	1.28666	0.644685	0.0713883	0.998866
IL-1RT2	IL1R2	P27930	Studyset3	0.587426	1.2768	0.182761	0.998866
IL-6RA	IL6R	P08887	Studyset3	0.787387	1.17671	0.159413	0.998866
IL2-RA	IL2RA	P01589	Studyset3	1.20336	0.870897	0.450714	0.998866
IL7R	IL7R	P16871	Studyset3	1.02904	0.879672	0.592625	0.998866
ITGAM	ITGAM	P11215	Studyset3	0.902147	1.1273	0.752979	0.998866
ITGB2	ITGB2	P05107	Studyset3	1.11718	0.855175	0.225946	0.998866
JAM-A	F11R	Q9Y624	Studyset3	0.853154	1.11143	0.843164	0.998866
KIT	KIT	P10721	Studyset3	0.933247	0.905711	0.778377	0.998866
KLK10	KLK10	O43240	Studyset3	0.949964	0.825036	0.651621	0.998866
KLK6	KLK6	Q92876	Studyset3	0.94382	1.041	0.320698	0.998866
KYAT1	KYAT1	Q16773	Studyset3	0.938926	1.05665	0.526164	0.998866
LCN2	LCN2	P80188	Studyset3	0.967871	1.09086	0.477729	0.998866
LDL receptor	LDLR	P01130	Studyset3	0.935277	1.1681	0.62497	0.998866
LILRA5	LILRA5	A6NI73	Studyset3	0.86075	1.17472	0.885378	0.998866
LILRB1	LILRB1	Q8NHL6	Studyset3	0.759737	1.28968	0.304245	0.998866
LILRB2	LILRB2	Q8N423	Studyset3	0.730499	1.30994	0.199026	0.998866
LILRB5	LILRB5	O75023	Studyset3	1.08792	1.03632	0.756634	0.998866
LRIG1	LRIG1	Q96JA1	Studyset3	0.948631	0.936981	0.966409	0.998866
LRP11	LRP11	Q86VZ4	Studyset3	1.0182	0.788779	0.564933	0.998866
LTBR	LTBR	P36941	Studyset3	1.08357	0.950743	0.56466	0.998866
LYVE1	LYVE1	Q9Y5Y7	Studyset3	1.06809	0.890865	0.647357	0.998866
MB	MB	P02144	Studyset3	1.04753	1.05223	0.998866	0.998866
MBL2	MBL2	P11226	Studyset3	1.056	1.00089	0.909925	0.998866
MCFD2	MCFD2	Q8NI22	Studyset3	0.886045	1.12227	0.380981	0.998866
MCP-1	CCL2	P13500	Studyset3	0.852197	1.15322	0.304217	0.998866
MEGF9	MEGF9	Q9H1U4	Studyset3	0.830117	1.19512	0.521438	0.998866
MEP1B	MEP1B	Q16820	Studyset3	0.875507	1.15483	0.784343	0.998866
MEPE	MEPE	Q9NQ76	Studyset3	1.33083	0.701081	0.0584061	0.998866
MET	MET	P08581	Studyset3	0.568909	1.29267	0.0315467	0.998866
METRNL	METRNL	Q641Q3	Studyset3	1.07237	0.771138	0.718435	0.998866
MFAP5	MFAP5	Q13361	Studyset3	0.899687	1.07314	0.343923	0.998866
MMP-2	MMP2	P08253	Studyset3	0.698145	1.18755	0.216244	0.998866
MMP-3	MMP3	P08254	Studyset3	0.896468	1.06875	0.934926	0.998866
MMP-9	MMP9	P14780	Studyset3	0.785817	1.22717	0.315423	0.998866
MPO	MPO	P05164	Studyset3	0.690583	1.30947	0.115984	0.998866
NADK	NADK	O95544	Studyset3	1.12733	0.86986	0.267488	0.998866
NCAM1	NCAM1	P13591	Studyset3	1.04883	0.84351	0.828743	0.998866
NECTIN2	NECTIN2	Q92692	Studyset3	1.24576	0.777957	0.124974	0.998866
NID1	NID1	P14543	Studyset3	1.01443	0.873518	0.806684	0.998866
NOMO1	NOMO1	Q15155	Studyset3	1.04447	0.942511	0.804069	0.998866
NOTCH1	NOTCH1	P46531	Studyset3	0.956328	0.983156	0.623518	0.998866
NPDC1	NPDC1	Q9NQX5	Studyset3	1.00127	0.99343	0.746452	0.998866
NPTXR	NPTXR	O95502	Studyset3	0.961964	0.9888	0.556956	0.998866
NQO2	NQO2	P16083	Studyset3	0.995354	0.921357	0.938785	0.998866
NRP1	NRP1	O14786	Studyset3	0.963429	0.900764	0.538868	0.998866
NT-proBNP		NA	Studyset3	0.699996	1.36479	0.105242	0.998866
Notch 3	NOTCH3	Q9UM47	Studyset3	0.91208	1.02255	0.887946	0.998866
OPG	TNFRSF11B	O00300	Studyset3	0.84164	1.11817	0.414905	0.998866
OPN	SPP1	P10451	Studyset3	0.934026	1.18353	0.750582	0.998866
OSMR	OSMR	Q99650	Studyset3	0.727959	1.18596	0.139025	0.998866
PAG1	PAG1	Q9NWQ8	Studyset3	0.717371	1.38363	0.235495	0.998866
PAI	SERPINE1	P05121	Studyset3	0.841774	0.99411	0.685648	0.998866
PAM	PAM	P19021	Studyset3	1.16778	0.790426	0.114879	0.998866
PCOLCE	PCOLCE	Q15113	Studyset3	0.844368	1.03413	0.827337	0.998866
PCSK9	PCSK9	Q8NBP7	Studyset3	0.907241	1.12795	0.499016	0.998866
PECAM-1	PECAM1	P16284	Studyset3	0.969619	0.98246	0.975844	0.998866
PGLYRP1	PGLYRP1	O75594	Studyset3	0.880933	1.11629	0.248938	0.998866
PI3	PI3	P19957	Studyset3	1.27158	0.672557	0.0498189	0.998866
PILRB	PILRB	Q9UKJ0	Studyset3	1.132	0.902492	0.519853	0.998866
PLC	HSPG2	P98160	Studyset3	0.847569	1.09914	0.635438	0.998866
PLTP	PLTP	P55058	Studyset3	0.8253	1.22516	0.236446	0.998866
PLXNB2	PLXNB2	O15031	Studyset3	0.927	0.91799	0.775529	0.998866
PON3	PON3	Q15166	Studyset3	0.946251	0.726368	0.66848	0.998866
PPP1R2	PPP1R2	P41236	Studyset3	0.999932	0.892582	0.449323	0.998866
PRCP	PRCP	P42785	Studyset3	0.847083	0.963865	0.993931	0.998866
PROC	PROC	P04070	Studyset3	0.861162	1.1999	0.95097	0.998866
PRSS2	PRSS2	P07478	Studyset3	0.89711	1.15687	0.362641	0.998866
PRTN3	PRTN3	P24158	Studyset3	0.121236	2.05076	0.215067	0.998866
PSP-D	SFTPD	P35247	Studyset3	1.22845	0.766322	0.113658	0.998866
PTPRS	PTPRS	Q13332	Studyset3	0.789773	1.25118	0.204748	0.998866
QDPR	QDPR	P09417	Studyset3	1.0252	0.860668	0.964342	0.998866
QPCT	QPCT	Q16769	Studyset3	1.03509	0.966378	0.842644	0.998866
RARRES2	RARRES2	Q99969	Studyset3	1.25843	0.819073	0.211716	0.998866
REG1A	REG1A	P05451	Studyset3	0.791787	1.2312	0.345329	0.998866
REG4	REG4	Q9BYZ8	Studyset3	1.16175	0.920498	0.613426	0.998866
RETN	RETN	Q9HD89	Studyset3	1.05922	0.799041	0.50734	0.998866
RNASE3	RNASE3	P12724	Studyset3	1.08631	0.897821	0.619606	0.998866
ROR1	ROR1	Q01973	Studyset3	1.12938	0.964874	0.771513	0.998866
RTN4R	RTN4R	Q9BZR6	Studyset3	1.00708	1.08354	0.864319	0.998866
S100P	S100P	P25815	Studyset3	1.04249	1.01491	0.620307	0.998866
SAA4	SAA4	P35542	Studyset3	0.901493	1.14488	0.432951	0.998866
SCGB3A2	SCGB3A2	Q96PL1	Studyset3	1.07547	0.910916	0.812605	0.998866
SDC4	SDC4	P31431	Studyset3	1.10651	0.941319	0.438623	0.998866
SELE	SELE	P16581	Studyset3	0.858721	1.17153	0.767244	0.998866
SELL	SELL	P14151	Studyset3	0.93918	1.05165	0.853821	0.998866
SELP	SELP	P16109	Studyset3	1.01295	0.887708	0.936643	0.998866
SEMA3F	SEMA3F	Q13275	Studyset3	0.898083	0.987413	0.76368	0.998866
SERPINA5	SERPINA5	P05154	Studyset3	0.88985	1.16813	0.913264	0.998866
SERPINA7	SERPINA7	P05543	Studyset3	1.07416	0.986161	0.702831	0.998866
SERPINB6	SERPINB6	P35237	Studyset3	1.29935	0.696652	0.0369876	0.998866
SERPINB8	SERPINB8	P50452	Studyset3	1.12417	0.867604	0.275846	0.998866
SHPS-1	SIRPA	P78324	Studyset3	1.25127	0.757716	0.0670135	0.998866
SIGLEC7	SIGLEC7	Q9Y286	Studyset3	1.20722	0.807469	0.223771	0.998866
SNAP23	SNAP23	O00161	Studyset3	1.19993	0.828556	0.393877	0.998866
SOD1	SOD1	P00441	Studyset3	0.744983	1.18365	0.400286	0.998866
SOST	SOST	Q9BQB4	Studyset3	1.04217	0.881001	0.298207	0.998866
SPARCL1	SPARCL1	Q14515	Studyset3	0.8432	1.23233	0.210426	0.998866
SSC4D	SSC4D	Q8WTU2	Studyset3	1.04898	0.993855	0.881131	0.998866
ST2	IL1RL1	Q01638	Studyset3	0.866279	1.17725	0.332087	0.998866
ST6GAL1	ST6GAL1	P15907	Studyset3	0.995015	1.06121	0.479428	0.998866
SUMF2	SUMF2	Q8NBJ7	Studyset3	1.44541	0.475386	0.0204085	0.998866
TCN2	TCN2	P20062	Studyset3	1.05238	0.975021	0.50795	0.998866
TFF2	TFF2	Q03403	Studyset3	0.898988	1.1655	0.778377	0.998866
TFF3	TFF3	Q07654	Studyset3	0.895974	1.23364	0.85907	0.998866
TFPI	TFPI	P10646	Studyset3	1.06982	0.945055	0.809151	0.998866
TGFBI	TGFBI	Q15582	Studyset3	0.728971	1.18819	0.424648	0.998866
TGFBR3	TGFBR3	Q03167	Studyset3	1.36359	0.68518	0.149126	0.998866
THBS4	THBS4	P35443	Studyset3	0.724669	1.38666	0.0926114	0.998866
THOP1	THOP1	P52888	Studyset3	0.682433	1.44212	0.456895	0.998866
TIE1	TIE1	P35590	Studyset3	1.1003	0.948771	0.695792	0.998866
TIMD4	TIMD4	Q96H15	Studyset3	1.08762	0.962313	0.654399	0.998866
TIMP1	TIMP1	P01033	Studyset3	1.10196	0.904577	0.754864	0.998866
TIMP4	TIMP4	Q99727	Studyset3	0.770352	1.06256	0.35245	0.998866
TINAGL1	TINAGL1	Q9GZM7	Studyset3	0.919644	0.944183	0.779264	0.998866
TLT-2	TREML2	Q5T2D2	Studyset3	0.96374	1.12145	0.325211	0.998866
TNC	TNC	P24821	Studyset3	1.21519	0.55691	0.0386524	0.998866
TNF-R1	TNFRSF1A	P19438	Studyset3	0.766258	1.32481	0.944705	0.998866
TNF-R2	TNFRSF1B	P20333	Studyset3	0.745023	1.32378	0.26855	0.998866
TNFRSF10C	TNFRSF10C	O14798	Studyset3	0.855027	1.24318	0.915971	0.998866
TNFRSF14	TNFRSF14	Q92956	Studyset3	1.13576	0.964991	0.525706	0.998866
TNFSF13B	TNFSF13B	Q9Y275	Studyset3	0.611462	1.47528	0.0441788	0.998866
TNXB	TNXB	P22105	Studyset3	1.03298	1.06969	0.303017	0.998866
TR-AP	ACP5	P13686	Studyset3	1.00013	0.769159	0.95913	0.998866
TR	TFRC	P02786	Studyset3	0.829338	1.23506	0.312257	0.998866
TSHB	TSHB	P01222	Studyset3	0.980763	1.10015	0.547926	0.998866
TXNDC5	TXNDC5	Q8NBS9	Studyset3	0.939766	1.16493	0.231266	0.998866
TYMP	TYMP	P19971	Studyset3	1.00536	0.988999	0.706357	0.998866
TYRO3	TYRO3	Q06418	Studyset3	0.89195	1.13263	0.0965263	0.998866
U-PAR	PLAUR	Q03405	Studyset3	1.08655	0.97723	0.56763	0.998866
UMOD	UMOD	P07911	Studyset3	1.16721	0.861902	0.586821	0.998866
USP8	USP8	P40818	Studyset3	0.942851	0.949206	0.796191	0.998866
VASN	VASN	Q6EMK4	Studyset3	1.29142	0.629853	0.11701	0.998866
VCAM1	VCAM1	P19320	Studyset3	0.89065	1.18064	0.282734	0.998866
VCAN	VCAN	P13611	Studyset3	0.709257	1.29667	0.363597	0.998866
t-PA	PLAT	P00750	Studyset3	1.14968	0.950144	0.547829	0.998866
uPA	PLAU	P00749	Studyset3	0.908529	1.14424	0.759331	0.998866
vWF	VWF	P04275	Studyset3	0.977085	1.00117	0.439662	0.998866

## Sheet: Protein-antibody corr
assay	gene_name	uniprot_ID	antigen	ig	corr_studyset1	corr_studyset2	corr_studyset3	pval_studyset1	pval_studyset2	pval_studyset3	fdr_studyset1	fdr_studyset2	fdr_studyset3
PRCP	PRCP	P42785	SPK	IgG	0.00838922	0.0274076	0.0899115	0.940747	0.831152	0.43678	0.986171	0.986323	0.948349
PRCP	PRCP	P42785	RBD	IgG	-0.0284944	-0.178342	0.217716	0.800643	0.161982	0.0571594	0.966589	0.980274	0.603603
PRCP	PRCP	P42785	NCP	IgG	0.00496452	-0.12604	0.0673505	0.964915	0.324961	0.560571	0.984329	0.966821	0.887401
PRCP	PRCP	P42785	SPK	IgM	0.0211886	0.00629966		0.851069	0.960918		0.959883	0.988059
PRCP	PRCP	P42785	RBD	IgM	0.00138312	-0.00609974		0.990223	0.962158		0.992532	0.999348
PRCP	PRCP	P42785	NCP	IgM	-0.0377194	-0.125585		0.73814	0.326728		0.997072	0.938384
CA1	CA1	P00915	SPK	IgG	0.113675	-0.0348207	-0.12549	0.312279	0.786446	0.276833	0.817977	0.976187	0.948349
CA1	CA1	P00915	RBD	IgG	0.12143	-0.107818	-0.10108	0.280193	0.400295	0.381732	0.797562	0.980274	0.855256
CA1	CA1	P00915	NCP	IgG	0.154281	0.105709	-0.144248	0.169069	0.409626	0.210707	0.8521	0.966821	0.832799
CA1	CA1	P00915	SPK	IgM	0.20955	0.15689		0.0604441	0.219461		0.389201	0.827268
CA1	CA1	P00915	RBD	IgM	0.194678	0.0652648		0.0815828	0.611318		0.452908	0.970445
CA1	CA1	P00915	NCP	IgM	0.111309	0.196428		0.322523	0.122842		0.953513	0.938384
ICAM1	ICAM1	P05362	SPK	IgG	-0.0952149	-0.214765	0.0247218	0.39781	0.0909713	0.831001	0.860835	0.933176	0.997821
ICAM1	ICAM1	P05362	RBD	IgG	-0.0500172	-0.00717992	0.0844739	0.65745	0.955463	0.465122	0.966589	0.997004	0.855256
ICAM1	ICAM1	P05362	NCP	IgG	-0.0138178	-0.0275725	0.0908042	0.902556	0.830151	0.432222	0.984329	0.988933	0.887401
ICAM1	ICAM1	P05362	SPK	IgM	-0.0933353	0.0475234		0.407233	0.711486		0.760777	0.973225
ICAM1	ICAM1	P05362	RBD	IgM	-0.0379692	-0.0287657		0.736469	0.822917		0.900129	0.984697
ICAM1	ICAM1	P05362	NCP	IgM	0.0308298	0.0353647		0.784683	0.783191		0.997072	0.950871
CHL1	CHL1	O00533	SPK	IgG	0.221339	0.132464	-0.142134	0.0470561	0.300707	0.217541	0.490634	0.933176	0.948349
CHL1	CHL1	O00533	RBD	IgG	0.227206	0.0852386	-0.0946979	0.0413674	0.506548	0.412659	0.490736	0.980274	0.855256
CHL1	CHL1	O00533	NCP	IgG	0.237041	0.116065	-0.101908	0.0331161	0.365011	0.377823	0.734832	0.966821	0.887401
CHL1	CHL1	O00533	SPK	IgM	0.357752	-0.0659932		0.0010419	0.607338		0.0633039	0.957901
CHL1	CHL1	O00533	RBD	IgM	0.459655	-0.00485109		1.58329e-05	0.9699		0.0041799	0.999348
CHL1	CHL1	O00533	NCP	IgM	0.14772	0.114559		0.188156	0.37131		0.953513	0.938384
TGFBI	TGFBI	Q15582	SPK	IgG	0.080329	-0.0798809	0.324315	0.475922	0.533722	0.00400819	0.908174	0.933176	0.35272
TGFBI	TGFBI	Q15582	RBD	IgG	0.0905031	-0.0106112	0.296639	0.421675	0.934218	0.00880153	0.905059	0.994197	0.440381
TGFBI	TGFBI	Q15582	NCP	IgG	0.0110695	-0.204059	0.15456	0.921869	0.108678	0.179545	0.984329	0.966821	0.832799
TGFBI	TGFBI	Q15582	SPK	IgM	0.0656412	-0.0196858		0.56042	0.87829		0.835881	0.985128
TGFBI	TGFBI	Q15582	RBD	IgM	-0.0531409	0.0873733		0.637521	0.495922		0.852239	0.970445
TGFBI	TGFBI	Q15582	NCP	IgM	0.00164281	-0.0137694		0.988387	0.914704		0.999861	0.989522
ENG	ENG	P17813	SPK	IgG	-0.00766115	-0.0177083	-0.118533	0.945881	0.890437	0.304545	0.986171	0.993778	0.948349
ENG	ENG	P17813	RBD	IgG	0.0425231	0.0663198	-0.133374	0.706226	0.605558	0.247525	0.966589	0.980274	0.855256
ENG	ENG	P17813	NCP	IgG	-0.0246844	-0.0654144	-0.196512	0.826853	0.6105	0.0867266	0.971863	0.966821	0.725045
ENG	ENG	P17813	SPK	IgM	-0.00174403	0.0132391		0.987671	0.917977		0.993934	0.988059
ENG	ENG	P17813	RBD	IgM	-0.00423891	0.0937765		0.970041	0.464757		0.987186	0.970445
ENG	ENG	P17813	NCP	IgM	-0.123251	0.0528994		0.272991	0.680518		0.953513	0.940611
PLTP	PLTP	P55058	SPK	IgG	0.0408423	-0.0614957	-0.0952188	0.717338	0.632091	0.410082	0.954336	0.933176	0.948349
PLTP	PLTP	P55058	RBD	IgG	0.0374041	0.000336128	-0.0866528	0.740251	0.997914	0.453647	0.966589	0.999909	0.855256
PLTP	PLTP	P55058	NCP	IgG	0.056975	-0.0800621	-0.176903	0.613407	0.532792	0.123781	0.951266	0.966821	0.725045
PLTP	PLTP	P55058	SPK	IgM	0.0791704	-0.0329818		0.482328	0.797478		0.79053	0.979869
PLTP	PLTP	P55058	RBD	IgM	0.0308534	0.0759361		0.784523	0.554179		0.937546	0.970445
PLTP	PLTP	P55058	NCP	IgM	0.0894769	0.0875751		0.426979	0.494923		0.967748	0.938384
SERPINA7	SERPINA7	P05543	SPK	IgG	0.165083	-0.076901	0.175014	0.14081	0.549141	0.127909	0.619562	0.933176	0.894159
SERPINA7	SERPINA7	P05543	RBD	IgG	0.160625	-0.00575998	0.170006	0.152009	0.964264	0.13936	0.77007	0.997911	0.772925
SERPINA7	SERPINA7	P05543	NCP	IgG	0.142975	-0.052691	0.0971518	0.202903	0.681709	0.4006	0.8521	0.966821	0.887401
SERPINA7	SERPINA7	P05543	SPK	IgM	0.243919	0.114098		0.0282057	0.373248		0.265939	0.932469
SERPINA7	SERPINA7	P05543	RBD	IgM	0.177476	0.148039		0.112951	0.246909		0.49148	0.93681
SERPINA7	SERPINA7	P05543	NCP	IgM	0.0999262	-0.0412807		0.374766	0.748035		0.953513	0.950871
IGFBP3	IGFBP3	P17936	SPK	IgG	0.0764223	0.256588	-0.00655912	0.497706	0.0423624	0.954852	0.908174	0.933176	0.997821
IGFBP3	IGFBP3	P17936	RBD	IgG	0.0668536	0.128494	-0.0116848	0.553185	0.315554	0.919662	0.933799	0.980274	0.997635
IGFBP3	IGFBP3	P17936	NCP	IgG	-0.0675272	0.0100789	-0.0578154	0.549184	0.937511	0.617463	0.935384	0.988933	0.887401
IGFBP3	IGFBP3	P17936	SPK	IgM	0.125187	-0.0342794		0.265467	0.789689		0.667064	0.979869
IGFBP3	IGFBP3	P17936	RBD	IgM	0.098227	-0.00485231		0.382982	0.969893		0.73801	0.999348
IGFBP3	IGFBP3	P17936	NCP	IgM	-0.173252	-0.0171927		0.121922	0.893608		0.892227	0.989522
CR2	CR2	P20023	SPK	IgG	0.0741182	-0.0713284	0.382656	0.510794	0.578537	0.000593482	0.908174	0.933176	0.156679
CR2	CR2	P20023	RBD	IgG	0.0537169	-0.0254007	0.29849	0.633874	0.843353	0.00836928	0.966589	0.980912	0.440381
CR2	CR2	P20023	NCP	IgG	0.112483	-0.0889132	0.248361	0.31741	0.488329	0.0294087	0.869524	0.966821	0.692199
CR2	CR2	P20023	SPK	IgM	0.124562	-0.0605892		0.267881	0.63713		0.667064	0.957901
CR2	CR2	P20023	RBD	IgM	0.15512	-0.0295309		0.166737	0.818285		0.589582	0.984697
CR2	CR2	P20023	NCP	IgM	0.137725	0.114213		0.220156	0.372764		0.953513	0.938384
SERPINA5	SERPINA5	P05154	SPK	IgG	-0.136109	0.167657	0.036935	0.225668	0.189046	0.749794	0.692749	0.933176	0.990836
SERPINA5	SERPINA5	P05154	RBD	IgG	-0.0725296	-0.344457	0.0463188	0.51992	0.00570195	0.689147	0.933799	0.501772	0.943592
SERPINA5	SERPINA5	P05154	NCP	IgG	-0.097259	-0.0614597	-0.0712522	0.387711	0.632291	0.538031	0.869524	0.966821	0.887401
SERPINA5	SERPINA5	P05154	SPK	IgM	-0.195522	-0.189177		0.0802437	0.137565		0.460529	0.82539
SERPINA5	SERPINA5	P05154	RBD	IgM	-0.139873	-0.175272		0.212975	0.169446		0.611445	0.93681
SERPINA5	SERPINA5	P05154	NCP	IgM	-0.130208	-0.120768		0.24662	0.345767		0.953513	0.938384
FCGR3B	FCGR3B	O75015	SPK	IgG	0.0655887	-0.203841	-0.0551672	0.560735	0.109064	0.633693	0.929602	0.933176	0.948349
FCGR3B	FCGR3B	O75015	RBD	IgG	0.124809	-0.0217356	-0.0770529	0.266926	0.865729	0.505367	0.797562	0.980912	0.872116
FCGR3B	FCGR3B	O75015	NCP	IgG	0.164608	-0.0669113	-0.00886071	0.141972	0.602338	0.939036	0.8521	0.966821	0.993902
FCGR3B	FCGR3B	O75015	SPK	IgM	0.0544358	-0.0346122		0.629333	0.787695		0.88426	0.979869
FCGR3B	FCGR3B	O75015	RBD	IgM	0.0697459	0.0422497		0.536107	0.742323		0.822861	0.980123
FCGR3B	FCGR3B	O75015	NCP	IgM	-0.00343109	0.0584603		0.975748	0.649029		0.999861	0.938384
IGFBP6	IGFBP6	P24592	SPK	IgG	0.171358	0.117041	0.0545062	0.126119	0.360967	0.637771	0.619562	0.933176	0.948349
IGFBP6	IGFBP6	P24592	RBD	IgG	0.203375	0.293797	0.0635064	0.0686054	0.019435	0.583207	0.621924	0.855142	0.904061
IGFBP6	IGFBP6	P24592	NCP	IgG	0.105939	0.102833	-0.00612017	0.346557	0.422556	0.95787	0.869524	0.966821	0.994496
IGFBP6	IGFBP6	P24592	SPK	IgM	0.136378	0.124129		0.224747	0.332412		0.63573	0.909793
IGFBP6	IGFBP6	P24592	RBD	IgM	0.192104	0.082068		0.085778	0.522543		0.452908	0.970445
IGFBP6	IGFBP6	P24592	NCP	IgM	-0.00456235	0.0030422		0.967756	0.981121		0.999861	0.996215
CDH1	CDH1	P12830	SPK	IgG	-0.067253	-0.0744932	0.0273002	0.550811	0.561754	0.813678	0.929602	0.933176	0.997821
CDH1	CDH1	P12830	RBD	IgG	-0.0590186	0.0758103	0.0946811	0.600718	0.554838	0.412743	0.961149	0.980274	0.855256
CDH1	CDH1	P12830	NCP	IgG	-0.0542727	-0.011008	-0.0646829	0.630362	0.931764	0.576236	0.951266	0.988933	0.887401
CDH1	CDH1	P12830	SPK	IgM	-0.0573974	0.199291		0.610775	0.117373		0.876329	0.779782
CDH1	CDH1	P12830	RBD	IgM	0.0142847	0.149334		0.899281	0.242755		0.969021	0.93681
CDH1	CDH1	P12830	NCP	IgM	-0.0792437	-0.0144909		0.481922	0.910252		0.971829	0.989522
CCL5	CCL5	P13501	SPK	IgG	0.140587	0.184872	-0.0998988	0.210626	0.146912	0.387349	0.688791	0.933176	0.948349
CCL5	CCL5	P13501	RBD	IgG	0.125489	-0.135299	-0.108072	0.264309	0.290387	0.349499	0.797562	0.980274	0.855256
CCL5	CCL5	P13501	NCP	IgG	0.0999441	0.144331	0.0336014	0.37468	0.259079	0.771732	0.869524	0.966821	0.947615
CCL5	CCL5	P13501	SPK	IgM	0.109765	-0.31575		0.329319	0.0117071		0.724502	0.461241
CCL5	CCL5	P13501	RBD	IgM	0.176287	-0.24498		0.115423	0.0529748		0.49148	0.868938
CCL5	CCL5	P13501	NCP	IgM	-0.035751	-0.13265		0.75135	0.300023		0.997072	0.938384
CCL14	CCL14	Q16627	SPK	IgG	-0.0486075	-0.0700114	-0.0234264	0.666524	0.585588	0.839736	0.938889	0.933176	0.997821
CCL14	CCL14	Q16627	RBD	IgG	-0.0245095	0.0391391	-0.0409751	0.828061	0.760707	0.723472	0.966589	0.980274	0.943592
CCL14	CCL14	Q16627	NCP	IgG	-0.127289	0.193344	-0.0272633	0.257461	0.128949	0.813925	0.869524	0.966821	0.954449
CCL14	CCL14	Q16627	SPK	IgM	-0.0684684	0.0897623		0.543618	0.484169		0.824799	0.939576
CCL14	CCL14	Q16627	RBD	IgM	-0.058849	0.0287199		0.601767	0.823194		0.852239	0.984697
CCL14	CCL14	Q16627	NCP	IgM	-0.375009	0.0784646		0.000561794	0.541024		0.0741568	0.938384
GNLY	GNLY	P22749	SPK	IgG	-0.0141421	-0.260383	-0.0431167	0.900281	0.0392993	0.709645	0.971876	0.933176	0.965703
GNLY	GNLY	P22749	RBD	IgG	0.0072052	0.108775	0.010599	0.949098	0.396101	0.927106	0.99061	0.980274	0.997635
GNLY	GNLY	P22749	NCP	IgG	0.0700943	0.169049	-0.0604282	0.534067	0.185347	0.601628	0.933733	0.966821	0.887401
GNLY	GNLY	P22749	SPK	IgM	0.0903018	0.217939		0.422712	0.0861817		0.760777	0.748307
GNLY	GNLY	P22749	RBD	IgM	0.195501	0.26966		0.0802765	0.0325763		0.452908	0.860015
GNLY	GNLY	P22749	NCP	IgM	0.090872	-0.0555025		0.419777	0.665706		0.967748	0.938384
NOTCH1	NOTCH1	P46531	SPK	IgG	-0.156783	-0.113122	0.0704756	0.162181	0.377379	0.542482	0.624751	0.933176	0.948349
NOTCH1	NOTCH1	P46531	RBD	IgG	-0.0929114	0.228134	0.126391	0.409376	0.0721304	0.273369	0.900627	0.980274	0.855256
NOTCH1	NOTCH1	P46531	NCP	IgG	-0.14804	-0.116347	-0.027932	0.187192	0.363841	0.809446	0.8521	0.966821	0.954449
NOTCH1	NOTCH1	P46531	SPK	IgM	-0.0152915	0.240353		0.892223	0.0577672		0.962028	0.748307
NOTCH1	NOTCH1	P46531	RBD	IgM	-0.00359327	0.287228		0.974602	0.0224612		0.987186	0.860015
NOTCH1	NOTCH1	P46531	NCP	IgM	-0.0515382	0.0839505		0.647715	0.513016		0.997072	0.938384
PAM	PAM	P19021	SPK	IgG	0.214788	0.0142999	0.0441445	0.0541562	0.91143	0.703043	0.510615	0.994239	0.965703
PAM	PAM	P19021	RBD	IgG	0.192725	0.0272929	0.0428696	0.08475	0.831848	0.711236	0.637004	0.980912	0.943592
PAM	PAM	P19021	NCP	IgG	0.150312	-0.00929764	-0.0632592	0.180439	0.942346	0.584677	0.8521	0.988933	0.887401
PAM	PAM	P19021	SPK	IgM	0.231557	-0.0462207		0.0375274	0.719063		0.319588	0.973501
PAM	PAM	P19021	RBD	IgM	0.202654	0.0657372		0.0696146	0.608736		0.452908	0.970445
PAM	PAM	P19021	NCP	IgM	0.100706	0.0108571		0.371032	0.932697		0.953513	0.989522
PROC	PROC	P04070	SPK	IgG	0.181446	0.0708371	0.0240495	0.104992	0.581163	0.835532	0.619562	0.933176	0.997821
PROC	PROC	P04070	RBD	IgG	0.225093	-0.179803	0.0715336	0.0433469	0.158514	0.536423	0.490736	0.980274	0.896398
PROC	PROC	P04070	NCP	IgG	0.09507	-0.0483307	0.0480616	0.398532	0.706805	0.678083	0.869524	0.966821	0.913336
PROC	PROC	P04070	SPK	IgM	0.133837	-0.163245		0.233583	0.201121		0.63573	0.827268
PROC	PROC	P04070	RBD	IgM	0.130433	-0.115342		0.245797	0.368025		0.638445	0.970445
PROC	PROC	P04070	NCP	IgM	-0.390975	-0.0442768		0.000307552	0.730419		0.0741568	0.950871
CST3	CST3	P01034	SPK	IgG	0.218365	-0.0952784	0.00203412	0.0501785	0.457604	0.985992	0.490634	0.933176	0.997978
CST3	CST3	P01034	RBD	IgG	0.266813	0.0723103	0.0181688	0.0160482	0.573305	0.875374	0.403782	0.980274	0.996116
CST3	CST3	P01034	NCP	IgG	0.164978	0.0822899	0.0128835	0.141068	0.521415	0.911451	0.8521	0.966821	0.98011
CST3	CST3	P01034	SPK	IgM	0.215137	0.156875		0.0537568	0.219507		0.382238	0.827268
CST3	CST3	P01034	RBD	IgM	0.207018	0.026043		0.0636899	0.839444		0.442477	0.989344
CST3	CST3	P01034	NCP	IgM	0.0339859	-0.113003		0.763257	0.377884		0.997072	0.938384
NCAM1	NCAM1	P13591	SPK	IgG	0.353284	0.0346272	-0.00710619	0.00121587	0.787605	0.951091	0.0802473	0.976187	0.997821
NCAM1	NCAM1	P13591	RBD	IgG	0.323894	0.024117	-0.0463778	0.00318089	0.851177	0.688772	0.151065	0.980912	0.943592
NCAM1	NCAM1	P13591	NCP	IgG	0.266371	-0.0933671	-0.0831503	0.016231	0.466717	0.47217	0.546002	0.966821	0.887401
NCAM1	NCAM1	P13591	SPK	IgM	0.363003	-0.0212796		0.000866494	0.86852		0.0633039	0.979869
NCAM1	NCAM1	P13591	RBD	IgM	0.305154	0.0693645		0.00560396	0.589066		0.174695	0.970445
NCAM1	NCAM1	P13591	NCP	IgM	0.198374	0.000279257		0.0758478	0.998267		0.892227	0.999359
PCOLCE	PCOLCE	Q15113	SPK	IgG	0.157615	0.0407239	-0.00729002	0.159936	0.751324	0.949827	0.624751	0.976187	0.997821
PCOLCE	PCOLCE	Q15113	RBD	IgG	0.114594	0.0248285	0.0279828	0.308359	0.846839	0.809107	0.82229	0.980912	0.978179
PCOLCE	PCOLCE	Q15113	NCP	IgG	-0.0241806	0.014015	0.0188318	0.830333	0.913188	0.870865	0.971863	0.988933	0.969853
PCOLCE	PCOLCE	Q15113	SPK	IgM	0.0969433	0.0667126		0.38926	0.603419		0.756135	0.957901
PCOLCE	PCOLCE	Q15113	RBD	IgM	0.0885674	-0.00696101		0.431713	0.956819		0.770969	0.999348
PCOLCE	PCOLCE	Q15113	NCP	IgM	-0.254474	-0.116547		0.0218742	0.363011		0.641642	0.938384
LILRB1	LILRB1	Q8NHL6	SPK	IgG	0.197697	-0.275258	0.000853658	0.0768729	0.0290059	0.994121	0.619562	0.933176	0.997978
LILRB1	LILRB1	Q8NHL6	RBD	IgG	0.202876	0.0317971	0.0962943	0.0693019	0.804606	0.40479	0.621924	0.980912	0.855256
LILRB1	LILRB1	Q8NHL6	NCP	IgG	0.0834611	-0.0507227	-0.0913832	0.458833	0.692997	0.42928	0.917939	0.966821	0.887401
LILRB1	LILRB1	Q8NHL6	SPK	IgM	0.264695	0.216805		0.0169408	0.0878693		0.215163	0.748307
LILRB1	LILRB1	Q8NHL6	RBD	IgM	0.284365	0.257104		0.0100864	0.0419342		0.17752	0.868938
LILRB1	LILRB1	Q8NHL6	NCP	IgM	0.108132	0.0542989		0.336612	0.672539		0.953513	0.93942
MET	MET	P08581	SPK	IgG	-0.0248866	-0.0532453	0.0725192	0.825457	0.678542	0.530809	0.954336	0.937881	0.948349
MET	MET	P08581	RBD	IgG	-0.0372419	0.0616928	0.0668541	0.741338	0.630997	0.563471	0.966589	0.980274	0.904061
MET	MET	P08581	NCP	IgG	-0.104534	-0.187406	-0.082784	0.35303	0.141353	0.47413	0.869524	0.966821	0.887401
MET	MET	P08581	SPK	IgM	0.114548	0.165764		0.308551	0.19416		0.709907	0.827268
MET	MET	P08581	RBD	IgM	0.0754689	0.24306		0.503101	0.054922		0.811446	0.868938
MET	MET	P08581	NCP	IgM	-0.0328348	0.10418		0.771052	0.416472		0.997072	0.938384
IL7R	IL7R	P16871	SPK	IgG	-0.0477008	-0.101133	-0.0701517	0.672386	0.430306	0.544344	0.938889	0.933176	0.948349
IL7R	IL7R	P16871	RBD	IgG	-0.0495949	0.0620135	-0.0834443	0.660164	0.629219	0.4706	0.966589	0.980274	0.855256
IL7R	IL7R	P16871	NCP	IgG	-0.0225235	-0.257362	-0.147529	0.841804	0.041722	0.200402	0.971863	0.966821	0.832799
IL7R	IL7R	P16871	SPK	IgM	-0.103802	0.0893766		0.356427	0.486056		0.736487	0.939576
IL7R	IL7R	P16871	RBD	IgM	-0.0907086	0.181812		0.420617	0.153838		0.770969	0.93681
IL7R	IL7R	P16871	NCP	IgM	-0.103665	0.0808663		0.357066	0.528671		0.953513	0.938384
VCAM1	VCAM1	P19320	SPK	IgG	0.0806776	-0.0981099	-0.165975	0.474003	0.444285	0.149124	0.908174	0.933176	0.948349
VCAM1	VCAM1	P19320	RBD	IgG	0.0470671	0.172446	-0.136497	0.676495	0.176538	0.236527	0.966589	0.980274	0.855256
VCAM1	VCAM1	P19320	NCP	IgG	0.0941976	-0.0179598	-0.179036	0.402894	0.88889	0.119244	0.871837	0.988933	0.725045
VCAM1	VCAM1	P19320	SPK	IgM	0.221338	0.148051		0.0470577	0.246872		0.354333	0.835568
VCAM1	VCAM1	P19320	RBD	IgM	0.21144	0.188852		0.0581101	0.138255		0.435671	0.93681
VCAM1	VCAM1	P19320	NCP	IgM	0.183304	0.178115		0.101421	0.162525		0.892227	0.938384
SELL	SELL	P14151	SPK	IgG	0.0512556	-0.0813545	0.0906622	0.64952	0.526177	0.432945	0.938889	0.933176	0.948349
SELL	SELL	P14151	RBD	IgG	0.0118251	-0.150235	0.0558091	0.916554	0.239892	0.629743	0.983619	0.980274	0.908481
SELL	SELL	P14151	NCP	IgG	0.0105968	-0.111287	0.0573163	0.925196	0.385217	0.620509	0.984329	0.966821	0.887401
SELL	SELL	P14151	SPK	IgM	0.0963084	0.0778152		0.392388	0.544388		0.756135	0.957901
SELL	SELL	P14151	RBD	IgM	0.12052	0.152786		0.283841	0.23191		0.6665	0.93681
SELL	SELL	P14151	NCP	IgM	0.0631076	0.106975		0.575685	0.404007		0.997072	0.938384
F11	F11	P03951	SPK	IgG	0.0363872	0.106828	0.0778316	0.747073	0.404659	0.501062	0.954336	0.933176	0.948349
F11	F11	P03951	RBD	IgG	0.0475104	-0.0516412	0.061337	0.67362	0.687721	0.596163	0.966589	0.980274	0.904061
F11	F11	P03951	NCP	IgG	0.0894564	0.107672	0.0765657	0.427086	0.400936	0.508071	0.894847	0.966821	0.887401
F11	F11	P03951	SPK	IgM	0.0377377	-0.255301		0.738018	0.0434444		0.913011	0.748307
F11	F11	P03951	RBD	IgM	0.118063	-0.0729663		0.293845	0.569822		0.674565	0.970445
F11	F11	P03951	NCP	IgM	-0.0670601	-0.1702		0.551957	0.182327		0.997072	0.938384
COMP	COMP	P49747	SPK	IgG	-0.160165	-0.00889835	-0.00954996	0.153199	0.944818	0.934303	0.624751	0.996213	0.997821
COMP	COMP	P49747	RBD	IgG	-0.147403	0.097854	-0.0363359	0.189117	0.44548	0.753722	0.778619	0.980274	0.961269
COMP	COMP	P49747	NCP	IgG	-0.0921656	-0.109885	-0.112268	0.413162	0.391268	0.330995	0.877877	0.966821	0.887401
COMP	COMP	P49747	SPK	IgM	-0.181586	0.021396		0.10472	0.867808		0.527784	0.979869
COMP	COMP	P49747	RBD	IgM	-0.167847	0.15268		0.134186	0.232238		0.55095	0.93681
COMP	COMP	P49747	NCP	IgM	0.0159476	0.140932		0.887628	0.270584		0.999861	0.938384
CA4	CA4	P22748	SPK	IgG	0.2199	0.235284	0.162886	0.0485466	0.0634162	0.156947	0.490634	0.933176	0.948349
CA4	CA4	P22748	RBD	IgG	0.247474	0.0531818	0.226391	0.0259191	0.678905	0.0477182	0.43951	0.980274	0.592829
CA4	CA4	P22748	NCP	IgG	0.148466	0.183762	0.157719	0.185912	0.149397	0.170707	0.8521	0.966821	0.832799
CA4	CA4	P22748	SPK	IgM	0.249232	-0.0685428		0.0248479	0.593497		0.242957	0.957901
CA4	CA4	P22748	RBD	IgM	0.216766	-0.0295374		0.0519256	0.818246		0.435671	0.984697
CA4	CA4	P22748	NCP	IgM	0.0350892	-0.0707902		0.755808	0.581414		0.997072	0.938384
PTPRS	PTPRS	Q13332	SPK	IgG	0.0673464	0.193833	-0.0651066	0.550257	0.127966	0.573734	0.929602	0.933176	0.948349
PTPRS	PTPRS	Q13332	RBD	IgG	0.0684536	-0.00989528	-0.0372569	0.543705	0.938647	0.747686	0.933799	0.994197	0.958199
PTPRS	PTPRS	Q13332	NCP	IgG	0.00668533	0.107479	-0.0831368	0.952766	0.401787	0.472242	0.984329	0.966821	0.887401
PTPRS	PTPRS	Q13332	SPK	IgM	0.175596	-0.116811		0.116879	0.361916		0.527784	0.92763
PTPRS	PTPRS	Q13332	RBD	IgM	0.188539	-0.107155		0.0918676	0.403214		0.472157	0.970445
PTPRS	PTPRS	Q13332	NCP	IgM	0.0246695	-0.0285473		0.826955	0.82424		0.999861	0.952802
MBL2	MBL2	P11226	SPK	IgG	0.364713	-0.214144	0.0990704	0.000815455	0.0919326	0.391317	0.07176	0.933176	0.948349
MBL2	MBL2	P11226	RBD	IgG	0.323367	0.125293	0.128321	0.00323352	0.32786	0.266052	0.151065	0.980274	0.855256
MBL2	MBL2	P11226	NCP	IgG	0.337745	0.169145	0.115988	0.00204504	0.185095	0.315118	0.487985	0.966821	0.887401
MBL2	MBL2	P11226	SPK	IgM	0.394762	0.249519		0.000265386	0.0485927		0.0633039	0.748307
MBL2	MBL2	P11226	RBD	IgM	0.372142	0.120152		0.000623993	0.348254		0.0604184	0.970445
MBL2	MBL2	P11226	NCP	IgM	0.161914	-0.114256		0.148704	0.372582		0.892227	0.938384
TIMP1	TIMP1	P01033	SPK	IgG	0.029088	0.0862845	0.0112348	0.796579	0.501327	0.922746	0.954336	0.933176	0.997821
TIMP1	TIMP1	P01033	RBD	IgG	0.0260903	0.143024	0.0406521	0.817158	0.263464	0.725565	0.966589	0.980274	0.943592
TIMP1	TIMP1	P01033	NCP	IgG	-0.047941	0.132167	0.116171	0.670831	0.301803	0.314352	0.962497	0.966821	0.887401
TIMP1	TIMP1	P01033	SPK	IgM	-0.0213411	-0.148798		0.850009	0.244467		0.959883	0.835568
TIMP1	TIMP1	P01033	RBD	IgM	-0.0544769	-0.182587		0.629074	0.152062		0.852239	0.93681
TIMP1	TIMP1	P01033	NCP	IgM	-0.167077	-0.21658		0.136007	0.0882084		0.892227	0.938384
ANGPTL3	ANGPTL3	Q9Y5C1	SPK	IgG	0.0738084	0.127895	-0.141198	0.512568	0.317837	0.220617	0.908174	0.933176	0.948349
ANGPTL3	ANGPTL3	Q9Y5C1	RBD	IgG	0.0666369	0.0995078	-0.119245	0.554475	0.437789	0.301629	0.933799	0.980274	0.855256
ANGPTL3	ANGPTL3	Q9Y5C1	NCP	IgG	-0.0486422	-0.0684726	-0.1053	0.666301	0.593876	0.362069	0.961221	0.966821	0.887401
ANGPTL3	ANGPTL3	Q9Y5C1	SPK	IgM	0.13931	0.0503892		0.214842	0.694916		0.631399	0.97248
ANGPTL3	ANGPTL3	Q9Y5C1	RBD	IgM	0.127344	-0.0673115		0.257255	0.600164		0.646812	0.970445
ANGPTL3	ANGPTL3	Q9Y5C1	NCP	IgM	0.0473477	-0.0979897		0.674674	0.444846		0.997072	0.938384
SOD1	SOD1	P00441	SPK	IgG	-0.0244752	0.110236	-0.207426	0.828297	0.389745	0.0702761	0.954336	0.933176	0.806647
SOD1	SOD1	P00441	RBD	IgG	0.0347593	0.149876	-0.19996	0.758033	0.241028	0.0812298	0.966589	0.980274	0.723848
SOD1	SOD1	P00441	NCP	IgG	0.15612	0.087434	-0.254247	0.163986	0.495621	0.0256599	0.8521	0.966821	0.692199
SOD1	SOD1	P00441	SPK	IgM	-0.0128772	0.0569962		0.90916	0.657263		0.973629	0.957901
SOD1	SOD1	P00441	RBD	IgM	0.0709427	0.0339811		0.529117	0.791478		0.821239	0.984697
SOD1	SOD1	P00441	NCP	IgM	0.0193164	-0.0264622		0.864097	0.836894		0.999861	0.953032
CD46	CD46	P15529	SPK	IgG	-0.0174992	0.168332	0.0531387	0.876777	0.187246	0.646243	0.970378	0.933176	0.948349
CD46	CD46	P15529	RBD	IgG	0.0217475	0.00175027	0.0559711	0.847188	0.989138	0.628747	0.966589	0.999909	0.908481
CD46	CD46	P15529	NCP	IgG	-0.0412437	0.0238924	0.00745038	0.714679	0.852547	0.948725	0.970879	0.988933	0.993902
CD46	CD46	P15529	SPK	IgM	-0.0429895	-0.0540097		0.703153	0.674185		0.901128	0.957901
CD46	CD46	P15529	RBD	IgM	-0.0202478	-0.13385		0.857611	0.295634		0.954771	0.970445
CD46	CD46	P15529	NCP	IgM	-0.0419229	-0.163036		0.710187	0.201705		0.997072	0.938384
ITGAM	ITGAM	P11215	SPK	IgG	0.113494	-0.015648	-0.0467565	0.313054	0.903119	0.686362	0.817977	0.993778	0.965703
ITGAM	ITGAM	P11215	RBD	IgG	0.158423	-0.0279501	-0.0095509	0.157779	0.82786	0.934297	0.77007	0.980912	0.997635
ITGAM	ITGAM	P11215	NCP	IgG	0.140221	-0.0466406	-0.0209357	0.21183	0.716618	0.856583	0.8521	0.975191	0.969853
ITGAM	ITGAM	P11215	SPK	IgM	0.0543274	0.0989712		0.630017	0.440276		0.88426	0.939576
ITGAM	ITGAM	P11215	RBD	IgM	0.0637126	0.0625006		0.572022	0.626524		0.836951	0.970445
ITGAM	ITGAM	P11215	NCP	IgM	0.0425646	-0.121367		0.705952	0.343365		0.997072	0.938384
TNC	TNC	P24821	SPK	IgG	-0.0772363	0.168058	-0.214414	0.493125	0.187975	0.0611314	0.908174	0.933176	0.806647
TNC	TNC	P24821	RBD	IgG	-0.0674662	0.0698987	-0.126357	0.549546	0.586194	0.273501	0.933799	0.980274	0.855256
TNC	TNC	P24821	NCP	IgG	-0.0681627	0.0107798	-0.0755597	0.545423	0.933175	0.513677	0.93501	0.988933	0.887401
TNC	TNC	P24821	SPK	IgM	-0.0461546	-0.0669557		0.682427	0.602097		0.901128	0.957901
TNC	TNC	P24821	RBD	IgM	-0.0704586	-0.0539304		0.531939	0.674637		0.821239	0.970445
TNC	TNC	P24821	NCP	IgM	-0.178815	-0.0970404		0.110217	0.44929		0.892227	0.938384
NID1	NID1	P14543	SPK	IgG	0.0804786	0.233654	-0.147591	0.475098	0.0653241	0.200212	0.908174	0.933176	0.948349
NID1	NID1	P14543	RBD	IgG	0.074545	-0.0583041	-0.118182	0.508357	0.649905	0.30599	0.933799	0.980274	0.855256
NID1	NID1	P14543	NCP	IgG	0.0709892	0.0770114	-0.094828	0.528846	0.548566	0.412015	0.93077	0.966821	0.887401
NID1	NID1	P14543	SPK	IgM	0.0324364	-0.222675		0.773755	0.0794075		0.939435	0.748307
NID1	NID1	P14543	RBD	IgM	0.0298964	-0.242056		0.791052	0.0559643		0.937546	0.868938
NID1	NID1	P14543	NCP	IgM	-0.0043262	-0.143933		0.969424	0.260408		0.999861	0.938384
CFHR5	CFHR5	Q9BXR6	SPK	IgG	-0.185832	0.113337	0.112385	0.0967136	0.376468	0.330488	0.619562	0.933176	0.948349
CFHR5	CFHR5	Q9BXR6	RBD	IgG	-0.14898	-0.0420609	0.163622	0.184375	0.743435	0.155056	0.778619	0.980274	0.800411
CFHR5	CFHR5	Q9BXR6	NCP	IgG	-0.164608	0.0788288	0.0849025	0.141974	0.539141	0.462852	0.8521	0.966821	0.887401
CFHR5	CFHR5	Q9BXR6	SPK	IgM	-0.12883	0.0958599		0.2517	0.454852		0.653462	0.939576
CFHR5	CFHR5	Q9BXR6	RBD	IgM	-0.177159	0.0176287		0.113606	0.890926		0.49148	0.995658
CFHR5	CFHR5	Q9BXR6	NCP	IgM	-0.185785	0.100382		0.0968002	0.433756		0.892227	0.938384
SPARCL1	SPARCL1	Q14515	SPK	IgG	0.11098	0.29942	-0.151469	0.323965	0.0171275	0.18851	0.817977	0.933176	0.948349
SPARCL1	SPARCL1	Q14515	RBD	IgG	0.140124	0.0903154	-0.18877	0.212149	0.481469	0.100141	0.788575	0.980274	0.72658
SPARCL1	SPARCL1	Q14515	NCP	IgG	0.105146	-0.126469	-0.14846	0.350203	0.323305	0.197544	0.869524	0.966821	0.832799
SPARCL1	SPARCL1	Q14515	SPK	IgM	0.147442	-0.079729		0.189	0.534503		0.631399	0.957901
SPARCL1	SPARCL1	Q14515	RBD	IgM	0.186894	-0.114014		0.0947891	0.373606		0.472157	0.970445
SPARCL1	SPARCL1	Q14515	NCP	IgM	0.00824193	-0.12684		0.941786	0.321878		0.999861	0.938384
PLXNB2	PLXNB2	O15031	SPK	IgG	0.0659722	0.0948534	-0.0895185	0.558441	0.459622	0.438795	0.929602	0.933176	0.948349
PLXNB2	PLXNB2	O15031	RBD	IgG	0.0780645	-0.195632	-0.00803172	0.488486	0.124397	0.94473	0.933799	0.980274	0.997635
PLXNB2	PLXNB2	O15031	NCP	IgG	-0.015494	-0.110609	-0.174584	0.890804	0.388135	0.128863	0.984242	0.966821	0.725045
PLXNB2	PLXNB2	O15031	SPK	IgM	0.0979643	-0.216984		0.384262	0.0876012		0.756135	0.748307
PLXNB2	PLXNB2	O15031	RBD	IgM	0.0258583	-0.176329		0.818755	0.166849		0.950646	0.93681
PLXNB2	PLXNB2	O15031	NCP	IgM	0.118557	-0.0889691		0.291812	0.488054		0.953513	0.938384
MEGF9	MEGF9	Q9H1U4	SPK	IgG	0.0961682	0.0203656	0.0483082	0.393081	0.874121	0.676522	0.857631	0.993778	0.965416
MEGF9	MEGF9	Q9H1U4	RBD	IgG	0.160925	-0.0964947	0.104944	0.151235	0.451856	0.363704	0.77007	0.980274	0.855256
MEGF9	MEGF9	Q9H1U4	NCP	IgG	0.0429053	-0.0515526	-0.138331	0.703707	0.688229	0.230227	0.970879	0.966821	0.832799
MEGF9	MEGF9	Q9H1U4	SPK	IgM	0.177799	-0.0599593		0.112286	0.640641		0.527784	0.957901
MEGF9	MEGF9	Q9H1U4	RBD	IgM	0.0895414	0.030348		0.426645	0.813347		0.770969	0.984697
MEGF9	MEGF9	Q9H1U4	NCP	IgM	0.0585688	-0.0128972		0.603501	0.920088		0.997072	0.989522
ANG	ANG	P03950	SPK	IgG	0.294824	-0.134043	0.0241443	0.00754364	0.294933	0.834893	0.22128	0.933176	0.997821
ANG	ANG	P03950	RBD	IgG	0.234195	-0.0430549	0.0580603	0.0353477	0.737588	0.615972	0.490736	0.980274	0.904477
ANG	ANG	P03950	NCP	IgG	0.239184	0.0955702	0.0766554	0.0315146	0.456222	0.507572	0.734832	0.966821	0.887401
ANG	ANG	P03950	SPK	IgM	0.342522	0.00162506		0.00174779	0.989915		0.0659166	0.989915
ANG	ANG	P03950	RBD	IgM	0.303109	-0.0868537		0.00594845	0.498497		0.174695	0.970445
ANG	ANG	P03950	NCP	IgM	-0.104291	-0.103482		0.354155	0.419616		0.953513	0.938384
ST6GAL1	ST6GAL1	P15907	SPK	IgG	0.177456	-0.0880748	0.0359919	0.112992	0.492455	0.755981	0.619562	0.933176	0.990836
ST6GAL1	ST6GAL1	P15907	RBD	IgG	0.192441	-0.12293	0.0906468	0.0852184	0.337138	0.433023	0.637004	0.980274	0.855256
ST6GAL1	ST6GAL1	P15907	NCP	IgG	0.0756106	-0.0787455	0.099671	0.502297	0.539572	0.388437	0.93077	0.966821	0.887401
ST6GAL1	ST6GAL1	P15907	SPK	IgM	0.212848	0.058305		0.0564194	0.6499		0.382238	0.957901
ST6GAL1	ST6GAL1	P15907	RBD	IgM	0.197159	0.0528778		0.0776956	0.680642		0.452908	0.970445
ST6GAL1	ST6GAL1	P15907	NCP	IgM	-0.0675554	-0.0557582		0.549017	0.664257		0.997072	0.938384
DPP4	DPP4	P27487	SPK	IgG	-0.0510029	-0.0627077	0.187148	0.651135	0.625379	0.103145	0.938889	0.933176	0.883061
DPP4	DPP4	P27487	RBD	IgG	-0.078955	-0.0535423	0.149996	0.483524	0.676848	0.192896	0.933799	0.980274	0.809979
DPP4	DPP4	P27487	NCP	IgG	-0.052407	-0.120472	-0.0126158	0.642181	0.346962	0.913284	0.951266	0.966821	0.98011
DPP4	DPP4	P27487	SPK	IgM	-0.0661819	-0.0717199		0.557188	0.576449		0.835782	0.957901
DPP4	DPP4	P27487	RBD	IgM	-0.0542004	0.00796934		0.630818	0.950572		0.852239	0.999348
DPP4	DPP4	P27487	NCP	IgM	0.0418409	0.154443		0.710729	0.226826		0.997072	0.938384
REG1A	REG1A	P05451	SPK	IgG	0.0469966	-0.0470675	0.118001	0.676952	0.714134	0.306738	0.938889	0.952179	0.948349
REG1A	REG1A	P05451	RBD	IgG	0.0708373	0.0672464	0.0951407	0.529731	0.600518	0.410468	0.933799	0.980274	0.855256
REG1A	REG1A	P05451	NCP	IgG	-0.0297817	0.174054	0.177369	0.791836	0.172479	0.122778	0.971863	0.966821	0.725045
REG1A	REG1A	P05451	SPK	IgM	0.0802533	0.129159		0.476339	0.313037		0.786885	0.900432
REG1A	REG1A	P05451	RBD	IgM	0.0891413	0.000105055		0.428723	0.999348		0.770969	0.999348
REG1A	REG1A	P05451	NCP	IgM	-0.00790754	-0.268918		0.944144	0.0330766		0.999861	0.873221
QPCT	QPCT	Q16769	SPK	IgG	0.153102	0.140364	0.0886923	0.17239	0.272536	0.443048	0.624751	0.933176	0.948349
QPCT	QPCT	Q16769	RBD	IgG	0.16007	-0.119497	0.168552	0.153447	0.350906	0.142824	0.77007	0.980274	0.772925
QPCT	QPCT	Q16769	NCP	IgG	0.181409	-0.0246273	0.0710245	0.105065	0.848065	0.539334	0.8521	0.988933	0.887401
QPCT	QPCT	Q16769	SPK	IgM	0.10638	-0.046458		0.344542	0.717681		0.736487	0.973501
QPCT	QPCT	Q16769	RBD	IgM	0.0658985	-0.124924		0.558881	0.329301		0.836951	0.970445
QPCT	QPCT	Q16769	NCP	IgM	-0.00085334	-0.0805782		0.993968	0.530145		0.999861	0.938384
FCN2	FCN2	Q15485	SPK	IgG	-0.0756144	0.0217004	0.0678828	0.502275	0.865945	0.55747	0.908174	0.993778	0.948349
FCN2	FCN2	Q15485	RBD	IgG	-0.0719951	-0.238862	0.0240616	0.523009	0.0593852	0.835451	0.933799	0.980274	0.978179
FCN2	FCN2	Q15485	NCP	IgG	-0.146154	-0.00571877	0.0377506	0.192936	0.96452	0.744456	0.8521	0.988933	0.944339
FCN2	FCN2	Q15485	SPK	IgM	-0.0839063	-0.0251591		0.456433	0.844825		0.777408	0.979869
FCN2	FCN2	Q15485	RBD	IgM	-0.0673072	-0.12835		0.55049	0.316102		0.835225	0.970445
FCN2	FCN2	Q15485	NCP	IgM	-0.14278	-0.27313		0.203525	0.0303223		0.953513	0.873221
FETUB	FETUB	Q9UGM5	SPK	IgG	0.00673186	0.0328165	0.155134	0.952438	0.798472	0.177917	0.986171	0.98503	0.948349
FETUB	FETUB	Q9UGM5	RBD	IgG	-0.020464	-0.233133	0.169117	0.856107	0.0659432	0.14147	0.966589	0.980274	0.772925
FETUB	FETUB	Q9UGM5	NCP	IgG	-0.0450028	-0.122632	-0.031161	0.689943	0.338318	0.787907	0.970879	0.966821	0.954449
FETUB	FETUB	Q9UGM5	SPK	IgM	-0.0610064	-0.0941314		0.588488	0.463061		0.853631	0.939576
FETUB	FETUB	Q9UGM5	RBD	IgM	-0.147093	0.0145815		0.190059	0.909693		0.605869	0.995658
FETUB	FETUB	Q9UGM5	NCP	IgM	-0.107743	-0.0568368		0.338363	0.658162		0.953513	0.938384
CES1	CES1	P23141	SPK	IgG	0.0783592	-0.0203279	-0.0140702	0.486841	0.874352	0.903333	0.908174	0.993778	0.997821
CES1	CES1	P23141	RBD	IgG	0.0573848	-0.0957579	0.0349051	0.610854	0.455334	0.76313	0.966589	0.980274	0.963954
CES1	CES1	P23141	NCP	IgG	0.0916754	0.0626809	0.00134625	0.415662	0.625527	0.990729	0.877877	0.966821	0.994496
CES1	CES1	P23141	SPK	IgM	0.0152104	0.0635844		0.892791	0.620543		0.962028	0.957901
CES1	CES1	P23141	RBD	IgM	-0.0463656	0.162093		0.681054	0.204363		0.877064	0.93681
CES1	CES1	P23141	NCP	IgM	-0.0997776	-0.120451		0.37548	0.347045		0.953513	0.938384
CRTAC1	CRTAC1	Q9NQ79	SPK	IgG	-0.0520441	0.141956	-0.00434713	0.64449	0.26708	0.970069	0.938889	0.933176	0.997978
CRTAC1	CRTAC1	Q9NQ79	RBD	IgG	-0.0412139	0.0685676	0.00975187	0.714876	0.593363	0.932918	0.966589	0.980274	0.997635
CRTAC1	CRTAC1	Q9NQ79	NCP	IgG	-0.0569062	0.037309	-0.0855141	0.613837	0.771585	0.459624	0.951266	0.988294	0.887401
CRTAC1	CRTAC1	Q9NQ79	SPK	IgM	0.0524666	-0.204265		0.641802	0.108314		0.88426	0.779782
CRTAC1	CRTAC1	Q9NQ79	RBD	IgM	0.0884722	-0.0841487		0.43221	0.512018		0.770969	0.970445
CRTAC1	CRTAC1	Q9NQ79	NCP	IgM	0.0997471	0.0322384		0.375626	0.801949		0.953513	0.950871
TCN2	TCN2	P20062	SPK	IgG	0.00489573	0.0307809	-0.153155	0.965401	0.810733	0.183581	0.987852	0.986109	0.948349
TCN2	TCN2	P20062	RBD	IgG	-0.000767692	-0.121759	-0.151805	0.994573	0.341796	0.187521	0.997827	0.980274	0.809979
TCN2	TCN2	P20062	NCP	IgG	-0.0283845	-0.09131	-0.214081	0.801396	0.476634	0.0615448	0.971863	0.966821	0.692199
TCN2	TCN2	P20062	SPK	IgM	0.00819397	-0.156006		0.942124	0.222102		0.985206	0.827268
TCN2	TCN2	P20062	RBD	IgM	0.0771683	-0.196911		0.493507	0.121906		0.807366	0.93681
TCN2	TCN2	P20062	NCP	IgM	0.0854341	-0.17286		0.448245	0.175488		0.967748	0.938384
PRSS2	PRSS2	P07478	SPK	IgG	0.322255	0.0632453	0.0546338	0.00334712	0.622412	0.636983	0.119631	0.933176	0.948349
PRSS2	PRSS2	P07478	RBD	IgG	0.276056	-0.131636	0.0772533	0.0126111	0.303767	0.504258	0.369925	0.980274	0.872116
PRSS2	PRSS2	P07478	NCP	IgG	0.204771	0.0486577	0.0605206	0.0666875	0.704911	0.601072	0.8521	0.966821	0.887401
PRSS2	PRSS2	P07478	SPK	IgM	0.351327	0.011064		0.00130003	0.931417		0.0633039	0.988059
PRSS2	PRSS2	P07478	RBD	IgM	0.327836	-0.117312		0.00281089	0.359846		0.157062	0.970445
PRSS2	PRSS2	P07478	NCP	IgM	0.102722	-0.18444		0.361481	0.147875		0.953513	0.938384
ICAM3	ICAM3	P32942	SPK	IgG	0.268099	-0.29089	-0.117271	0.0155262	0.0207284	0.309759	0.259458	0.933176	0.948349
ICAM3	ICAM3	P32942	RBD	IgG	0.209453	0.11146	0.0238852	0.0605655	0.384472	0.83664	0.592196	0.980274	0.978179
ICAM3	ICAM3	P32942	NCP	IgG	0.239672	0.0663732	-0.0565471	0.0311589	0.605266	0.625214	0.734832	0.966821	0.887401
ICAM3	ICAM3	P32942	SPK	IgM	0.257918	0.0957781		0.0200899	0.455238		0.220989	0.939576
ICAM3	ICAM3	P32942	RBD	IgM	0.198507	0.249867		0.0756478	0.048269		0.452908	0.868938
ICAM3	ICAM3	P32942	NCP	IgM	0.141504	0.177332		0.207636	0.164411		0.953513	0.938384
SAA4	SAA4	P35542	SPK	IgG	0.0604259	-0.0772579	-0.157583	0.592048	0.547283	0.171081	0.938889	0.933176	0.948349
SAA4	SAA4	P35542	RBD	IgG	0.0741957	-0.0764181	-0.157858	0.510351	0.551659	0.170326	0.933799	0.980274	0.800411
SAA4	SAA4	P35542	NCP	IgG	0.104087	-0.21125	-0.0629857	0.3551	0.0965157	0.586305	0.869524	0.966821	0.887401
SAA4	SAA4	P35542	SPK	IgM	0.116402	0.00253818		0.300735	0.984249		0.709907	0.988059
SAA4	SAA4	P35542	RBD	IgM	0.161721	0.0381612		0.149194	0.766514		0.579225	0.984697
SAA4	SAA4	P35542	NCP	IgM	-0.117974	-0.193273		0.29421	0.129094		0.953513	0.938384
CNDP1	CNDP1	Q96KN2	SPK	IgG	0.137249	0.0519369	0.0618429	0.22177	0.686026	0.593131	0.688791	0.943285	0.948349
CNDP1	CNDP1	Q96KN2	RBD	IgG	0.109255	-0.243777	0.0274858	0.331586	0.0541883	0.812434	0.836668	0.980274	0.978179
CNDP1	CNDP1	Q96KN2	NCP	IgG	0.148655	-0.0561107	0.0081367	0.185345	0.662263	0.944009	0.8521	0.966821	0.993902
CNDP1	CNDP1	Q96KN2	SPK	IgM	0.00878078	-0.272724		0.937987	0.0305788		0.985206	0.748307
CNDP1	CNDP1	Q96KN2	RBD	IgM	-0.0768265	-0.0511089		0.495429	0.690777		0.807366	0.970445
CNDP1	CNDP1	Q96KN2	NCP	IgM	-0.030175	0.0383854		0.78915	0.765182		0.997072	0.950871
FCGR2A	FCGR2A	P12318	SPK	IgG	-0.31967	-0.152841	-0.105543	0.00362517	0.231742	0.360958	0.119631	0.933176	0.948349
FCGR2A	FCGR2A	P12318	RBD	IgG	-0.379773	0.129249	-0.0193404	0.000470851	0.312696	0.867408	0.124305	0.980274	0.991324
FCGR2A	FCGR2A	P12318	NCP	IgG	-0.173438	-0.239024	-0.0837554	0.121516	0.0592075	0.468941	0.8521	0.966821	0.887401
FCGR2A	FCGR2A	P12318	SPK	IgM	-0.306469	0.0482259		0.00539182	0.707412		0.109495	0.972691
FCGR2A	FCGR2A	P12318	RBD	IgM	-0.220043	0.151065		0.0483967	0.237274		0.435671	0.93681
FCGR2A	FCGR2A	P12318	NCP	IgM	-0.0869143	-0.0432084		0.440391	0.736686		0.967748	0.950871
NRP1	NRP1	O14786	SPK	IgG	0.104901	0.0396721	0.00947369	0.351329	0.757547	0.934827	0.820805	0.976187	0.997821
NRP1	NRP1	O14786	RBD	IgG	0.0765626	-0.0474019	0.0334586	0.496915	0.712192	0.772676	0.933799	0.980274	0.971364
NRP1	NRP1	O14786	NCP	IgG	0.10849	-0.0944066	-0.078675	0.335005	0.461749	0.49642	0.869524	0.966821	0.887401
NRP1	NRP1	O14786	SPK	IgM	0.146293	-0.00911239		0.192509	0.943493		0.631399	0.988059
NRP1	NRP1	O14786	RBD	IgM	0.167228	-0.00370759		0.135651	0.976993		0.55095	0.999348
NRP1	NRP1	O14786	NCP	IgM	0.176138	0.0616447		0.115735	0.631264		0.892227	0.938384
EFEMP1	EFEMP1	Q12805	SPK	IgG	0.0716106	0.0842968	0.0603437	0.525236	0.511273	0.602138	0.918294	0.933176	0.948349
EFEMP1	EFEMP1	Q12805	RBD	IgG	0.0435339	0.0655032	0.0616031	0.699572	0.610014	0.594567	0.966589	0.980274	0.904061
EFEMP1	EFEMP1	Q12805	NCP	IgG	0.0374018	-0.00415848	0.0801286	0.740266	0.974196	0.488472	0.970879	0.988933	0.887401
EFEMP1	EFEMP1	Q12805	SPK	IgM	0.0369118	-0.0486492		0.743551	0.704961		0.913011	0.972691
EFEMP1	EFEMP1	Q12805	RBD	IgM	-0.0296398	-0.0133786		0.792805	0.917116		0.937546	0.995658
EFEMP1	EFEMP1	Q12805	NCP	IgM	0.101236	-0.000365205		0.368504	0.997733		0.953513	0.999359
TIMD4	TIMD4	Q96H15	SPK	IgG	0.187531	-0.0585375	0.0968508	0.0936494	0.648596	0.402068	0.619562	0.933176	0.948349
TIMD4	TIMD4	Q96H15	RBD	IgG	0.151171	0.0603798	0.0676168	0.177933	0.638297	0.559019	0.77007	0.980274	0.904061
TIMD4	TIMD4	Q96H15	NCP	IgG	0.108961	0.016729	-0.0289424	0.332896	0.896462	0.802691	0.869524	0.988933	0.954449
TIMD4	TIMD4	Q96H15	SPK	IgM	0.279343	0.0647296		0.0115532	0.61425		0.203336	0.957901
TIMD4	TIMD4	Q96H15	RBD	IgM	0.178986	0.048905		0.10987	0.703481		0.49148	0.970445
TIMD4	TIMD4	Q96H15	NCP	IgM	0.105409	-0.0402136		0.348992	0.754341		0.953513	0.950871
TIE1	TIE1	P35590	SPK	IgG	0.152974	-0.0780689	0.166384	0.172753	0.543073	0.148112	0.624751	0.933176	0.948349
TIE1	TIE1	P35590	RBD	IgG	0.0855637	-0.0658126	0.192876	0.447554	0.608324	0.0928365	0.933799	0.980274	0.72658
TIE1	TIE1	P35590	NCP	IgG	0.110442	-0.166193	0.0688711	0.326331	0.192993	0.551734	0.869524	0.966821	0.887401
TIE1	TIE1	P35590	SPK	IgM	0.22602	0.0674449		0.0424687	0.59944		0.348959	0.957901
TIE1	TIE1	P35590	RBD	IgM	0.211628	0.0807618		0.057882	0.529206		0.435671	0.970445
TIE1	TIE1	P35590	NCP	IgM	0.105459	-0.0135391		0.348763	0.916125		0.953513	0.989522
THBS4	THBS4	P35443	SPK	IgG	-0.151234	0.0774272	0.119885	0.177748	0.546403	0.299022	0.634129	0.933176	0.948349
THBS4	THBS4	P35443	RBD	IgG	-0.118421	-0.0393972	0.111845	0.292371	0.759176	0.332833	0.797562	0.980274	0.855256
THBS4	THBS4	P35443	NCP	IgG	-0.116675	-0.12974	-0.0658477	0.299595	0.310846	0.569371	0.869524	0.966821	0.887401
THBS4	THBS4	P35443	SPK	IgM	-0.157424	-0.165487		0.160449	0.194917		0.621594	0.827268
THBS4	THBS4	P35443	RBD	IgM	-0.146206	-0.0497246		0.192776	0.698747		0.605869	0.970445
THBS4	THBS4	P35443	NCP	IgM	-0.0421231	0.0828832		0.708864	0.518406		0.997072	0.938384
F7	F7	P08709	SPK	IgG	0.0645591	0.0883762	0.0494995	0.566916	0.49097	0.669005	0.929602	0.933176	0.962857
F7	F7	P08709	RBD	IgG	0.0748688	-0.10231	0.109001	0.506511	0.424932	0.34535	0.933799	0.980274	0.855256
F7	F7	P08709	NCP	IgG	-0.00505442	-0.104379	0.0508038	0.96428	0.415576	0.660811	0.984329	0.966821	0.903654
F7	F7	P08709	SPK	IgM	0.0242858	-0.127706		0.829606	0.318556		0.955748	0.900432
F7	F7	P08709	RBD	IgM	0.0400276	-0.0441761		0.722746	0.73101		0.891611	0.980123
F7	F7	P08709	NCP	IgM	-0.171292	-0.199692		0.126268	0.11662		0.892227	0.938384
GP1BA	GP1BA	P07359	SPK	IgG	0.27641	0.2038	0.00529098	0.0124933	0.109137	0.963574	0.258313	0.933176	0.997821
GP1BA	GP1BA	P07359	RBD	IgG	0.253605	-0.00822203	0.0606545	0.0223447	0.949006	0.600266	0.421358	0.994197	0.904061
GP1BA	GP1BA	P07359	NCP	IgG	0.172463	0.147026	0.0404249	0.123657	0.250196	0.727038	0.8521	0.966821	0.940873
GP1BA	GP1BA	P07359	SPK	IgM	0.332378	-0.156403		0.00243264	0.220915		0.0713573	0.827268
GP1BA	GP1BA	P07359	RBD	IgM	0.320173	-0.15151		0.00356958	0.23588		0.157062	0.93681
GP1BA	GP1BA	P07359	NCP	IgM	0.109645	-0.220334		0.329853	0.0827023		0.953513	0.938384
LYVE1	LYVE1	Q9Y5Y7	SPK	IgG	-0.0526393	0.00778107	0.146555	0.640705	0.951738	0.203421	0.938889	0.996213	0.948349
LYVE1	LYVE1	Q9Y5Y7	RBD	IgG	-0.0636617	0.0423795	0.0782048	0.57233	0.741559	0.499005	0.944345	0.980274	0.872116
LYVE1	LYVE1	Q9Y5Y7	NCP	IgG	-0.106209	0.0489403	0.035202	0.345323	0.703276	0.761175	0.869524	0.966821	0.947615
LYVE1	LYVE1	Q9Y5Y7	SPK	IgM	-0.0529235	-0.00331077		0.6389	0.979455		0.88426	0.988059
LYVE1	LYVE1	Q9Y5Y7	RBD	IgM	-0.0423337	0.0797054		0.707475	0.534624		0.885182	0.970445
LYVE1	LYVE1	Q9Y5Y7	NCP	IgM	0.10303	0.175399		0.360036	0.169134		0.953513	0.938384
CA3	CA3	P07451	SPK	IgG	0.013907	0.063589	-0.116496	0.90193	0.620518	0.312988	0.971876	0.933176	0.948349
CA3	CA3	P07451	RBD	IgG	0.0192992	0.128619	-0.103276	0.864216	0.31508	0.37142	0.966589	0.980274	0.855256
CA3	CA3	P07451	NCP	IgG	-0.0209131	-0.1935	-0.139114	0.852984	0.128635	0.227576	0.971863	0.966821	0.832799
CA3	CA3	P07451	SPK	IgM	-0.0169189	-0.0071711		0.880832	0.955517		0.959883	0.988059
CA3	CA3	P07451	RBD	IgM	0.0447139	0.188671		0.691833	0.13864		0.879136	0.93681
CA3	CA3	P07451	NCP	IgM	-0.21144	0.221452		0.0581106	0.0811158		0.80771	0.938384
TGFBR3	TGFBR3	Q03167	SPK	IgG	0.170376	0.170152	-0.104665	0.128337	0.182453	0.364987	0.619562	0.933176	0.948349
TGFBR3	TGFBR3	Q03167	RBD	IgG	0.158084	0.14484	-0.0868526	0.15868	0.257384	0.452602	0.77007	0.980274	0.855256
TGFBR3	TGFBR3	Q03167	NCP	IgG	0.109797	0.00672996	-0.134431	0.329178	0.958251	0.243763	0.869524	0.988933	0.832799
TGFBR3	TGFBR3	Q03167	SPK	IgM	0.220118	0.0398303		0.0483181	0.75661		0.354333	0.979092
TGFBR3	TGFBR3	Q03167	RBD	IgM	0.202069	-0.148083		0.0704406	0.246769		0.452908	0.93681
TGFBR3	TGFBR3	Q03167	NCP	IgM	0.0223315	-0.202406		0.843135	0.111634		0.999861	0.938384
DEFA1	DEFA1	P59665	SPK	IgG	0.0424854	0.00202021	0.0201586	0.706474	0.987463	0.861853	0.951578	0.997916	0.997821
DEFA1	DEFA1	P59665	RBD	IgG	0.0687244	-0.0995746	0.0594161	0.542109	0.43748	0.607741	0.933799	0.980274	0.904061
DEFA1	DEFA1	P59665	NCP	IgG	0.1082	0.0130944	0.0700039	0.336305	0.918871	0.545194	0.869524	0.988933	0.887401
DEFA1	DEFA1	P59665	SPK	IgM	0.0396408	-0.0909407		0.725318	0.478427		0.910611	0.939576
DEFA1	DEFA1	P59665	RBD	IgM	0.0623095	-0.0828893		0.580533	0.518375		0.836951	0.970445
DEFA1	DEFA1	P59665	NCP	IgM	-0.0573019	-0.291515		0.611369	0.0204445		0.997072	0.815351
CD59	CD59	P13987	SPK	IgG	-0.110434	0.000246207	-0.109728	0.326365	0.998472	0.34212	0.817977	0.998472	0.948349
CD59	CD59	P13987	RBD	IgG	-0.052137	-0.0334582	-0.1353	0.643899	0.794616	0.2407	0.966589	0.980274	0.855256
CD59	CD59	P13987	NCP	IgG	-0.134586	0.106286	-0.178624	0.230954	0.407063	0.12011	0.8521	0.966821	0.725045
CD59	CD59	P13987	SPK	IgM	-0.175091	-0.161523		0.117952	0.205979		0.527784	0.827268
CD59	CD59	P13987	RBD	IgM	-0.128881	0.107961		0.251509	0.399667		0.638445	0.970445
CD59	CD59	P13987	NCP	IgM	-0.268965	0.0834361		0.0151832	0.51561		0.641642	0.938384
APOM	APOM	O95445	SPK	IgG	0.078384	0.0421627	-0.200641	0.486703	0.742836	0.0801772	0.908174	0.976187	0.846672
APOM	APOM	O95445	RBD	IgG	0.0134828	-0.0495459	-0.230595	0.904907	0.699778	0.0436283	0.976834	0.980274	0.592829
APOM	APOM	O95445	NCP	IgG	0.00491103	0.0113647	-0.132904	0.965293	0.929558	0.249209	0.984329	0.988933	0.832799
APOM	APOM	O95445	SPK	IgM	0.103875	-0.0376296		0.356087	0.769676		0.736487	0.979092
APOM	APOM	O95445	RBD	IgM	0.104882	-0.0359779		0.351418	0.779525		0.71953	0.984697
APOM	APOM	O95445	NCP	IgM	-0.144856	0.165329		0.196961	0.195351		0.953513	0.938384
OSMR	OSMR	Q99650	SPK	IgG	0.0804962	0.0834778	0.0555177	0.475001	0.5154	0.631535	0.908174	0.933176	0.948349
OSMR	OSMR	Q99650	RBD	IgG	0.0627268	-0.0455263	0.0480965	0.577995	0.723113	0.677862	0.947769	0.980274	0.943592
OSMR	OSMR	Q99650	NCP	IgG	0.0807999	-0.184936	-0.0601614	0.473331	0.146769	0.603237	0.917939	0.966821	0.887401
OSMR	OSMR	Q99650	SPK	IgM	0.200266	0.00658773		0.0730396	0.959133		0.431192	0.988059
OSMR	OSMR	Q99650	RBD	IgM	0.229777	0.0472267		0.0390608	0.713209		0.396617	0.970445
OSMR	OSMR	Q99650	NCP	IgM	0.00199999	0.118548		0.985862	0.354774		0.999861	0.938384
LILRB2	LILRB2	Q8N423	SPK	IgG	0.0858451	-0.115229	-0.0933797	0.446057	0.368498	0.419224	0.892577	0.933176	0.948349
LILRB2	LILRB2	Q8N423	RBD	IgG	0.104913	0.0228079	-0.0194526	0.351275	0.859171	0.866646	0.856616	0.980912	0.991324
LILRB2	LILRB2	Q8N423	NCP	IgG	-0.00310888	0.0256953	-0.0606306	0.978025	0.84156	0.600409	0.99083	0.988933	0.887401
LILRB2	LILRB2	Q8N423	SPK	IgM	0.12221	0.0967593		0.277091	0.450611		0.677334	0.939576
LILRB2	LILRB2	Q8N423	RBD	IgM	0.135062	0.12968		0.229292	0.311072		0.611445	0.970445
LILRB2	LILRB2	Q8N423	NCP	IgM	0.0305757	0.00528994		0.786416	0.967179		0.997072	0.989522
UMOD	UMOD	P07911	SPK	IgG	-0.202922	0.0877597	0.0697588	0.069238	0.494011	0.546606	0.609295	0.933176	0.948349
UMOD	UMOD	P07911	RBD	IgG	-0.237091	0.0390376	0.062674	0.0330774	0.761309	0.588163	0.485134	0.980274	0.904061
UMOD	UMOD	P07911	NCP	IgG	-0.153994	0.0487633	-0.101838	0.169874	0.7043	0.378153	0.8521	0.966821	0.887401
UMOD	UMOD	P07911	SPK	IgM	-0.113345	-0.193887		0.313696	0.127858		0.709907	0.799803
UMOD	UMOD	P07911	RBD	IgM	-0.135438	-0.0704253		0.227988	0.583368		0.611445	0.970445
UMOD	UMOD	P07911	NCP	IgM	0.0524603	0.0662558		0.641842	0.605906		0.997072	0.938384
CCL18	CCL18	P55774	SPK	IgG	0.0913869	-0.0542561	0.0674001	0.417137	0.672782	0.560282	0.892577	0.934814	0.948349
CCL18	CCL18	P55774	RBD	IgG	0.130273	-0.0178095	-0.00921251	0.246381	0.889814	0.93662	0.788575	0.987021	0.997635
CCL18	CCL18	P55774	NCP	IgG	0.157309	0.111529	-0.0267409	0.160759	0.384177	0.817428	0.8521	0.966821	0.954449
CCL18	CCL18	P55774	SPK	IgM	0.176416	-0.0846994		0.115153	0.50925		0.527784	0.946556
CCL18	CCL18	P55774	RBD	IgM	0.232621	-0.0207017		0.0366351	0.872061		0.391184	0.995658
CCL18	CCL18	P55774	NCP	IgM	0.0574369	-0.0593945		0.610529	0.643796		0.997072	0.938384
COL18A1	COL18A1	P39060	SPK	IgG	0.338812	-0.0642978	-0.110774	0.00197493	0.61662	0.337511	0.104277	0.933176	0.948349
COL18A1	COL18A1	P39060	RBD	IgG	0.321434	-0.115564	-0.0963878	0.0034333	0.3671	0.404332	0.151065	0.980274	0.855256
COL18A1	COL18A1	P39060	NCP	IgG	0.230352	-0.0421089	-0.0757834	0.0385599	0.743152	0.512427	0.783063	0.980525	0.887401
COL18A1	COL18A1	P39060	SPK	IgM	0.351421	0.0892646		0.00129585	0.486605		0.0633039	0.939576
COL18A1	COL18A1	P39060	RBD	IgM	0.321199	0.0165777		0.00345832	0.897393		0.157062	0.995658
COL18A1	COL18A1	P39060	NCP	IgM	0.0998029	-0.125737		0.375358	0.326135		0.953513	0.938384
LCN2	LCN2	P80188	SPK	IgG	0.000212924	0.048596	0.13547	0.998495	0.705268	0.240104	0.998495	0.952179	0.948349
LCN2	LCN2	P80188	RBD	IgG	0.0325061	0.0222446	0.161139	0.773282	0.862615	0.161504	0.966589	0.980912	0.800411
LCN2	LCN2	P80188	NCP	IgG	0.0438945	-0.00719117	0.175408	0.697203	0.955393	0.12704	0.970879	0.988933	0.725045
LCN2	LCN2	P80188	SPK	IgM	-0.0298554	-0.0543935		0.791332	0.672001		0.946069	0.957901
LCN2	LCN2	P80188	RBD	IgM	-0.0203897	-0.0176957		0.856623	0.890514		0.954771	0.995658
LCN2	LCN2	P80188	NCP	IgM	-0.0624164	-0.072644		0.579882	0.571532		0.997072	0.938384
KIT	KIT	P10721	SPK	IgG	-0.131784	0.067591	-0.00120286	0.240898	0.598647	0.991716	0.731002	0.933176	0.997978
KIT	KIT	P10721	RBD	IgG	-0.134685	0.0653022	-0.0240305	0.230607	0.611114	0.83566	0.788575	0.980274	0.978179
KIT	KIT	P10721	NCP	IgG	-0.172285	0.0241235	-0.0978213	0.124051	0.851137	0.397346	0.8521	0.988933	0.887401
KIT	KIT	P10721	SPK	IgM	-0.0392682	0.00325506		0.727799	0.979801		0.910611	0.988059
KIT	KIT	P10721	RBD	IgM	-0.00435837	0.00039663		0.969197	0.997538		0.987186	0.999348
KIT	KIT	P10721	NCP	IgM	-0.0935676	0.0671455		0.406062	0.601065		0.967748	0.938384
C1QTNF1	C1QTNF1	Q9BXJ1	SPK	IgG	0.138739	0.068463	-0.0803612	0.216746	0.593928	0.487207	0.688791	0.933176	0.948349
C1QTNF1	C1QTNF1	Q9BXJ1	RBD	IgG	0.120141	-0.181054	-0.0374525	0.285368	0.155589	0.746406	0.797562	0.980274	0.958199
C1QTNF1	C1QTNF1	Q9BXJ1	NCP	IgG	0.134176	-0.199293	-0.0262563	0.232391	0.117367	0.820682	0.8521	0.966821	0.954449
C1QTNF1	C1QTNF1	Q9BXJ1	SPK	IgM	0.0631754	-0.172489		0.575274	0.176429		0.848858	0.827268
C1QTNF1	C1QTNF1	Q9BXJ1	RBD	IgM	0.00240349	-0.117738		0.98301	0.358094		0.990514	0.970445
C1QTNF1	C1QTNF1	Q9BXJ1	NCP	IgM	0.00374264	-0.158504		0.973547	0.214696		0.999861	0.938384
AOC3	AOC3	Q16853	SPK	IgG	-0.0581945	-0.181509	-0.0901983	0.605821	0.154535	0.435313	0.938889	0.933176	0.948349
AOC3	AOC3	Q16853	RBD	IgG	-0.06728	-0.0284062	-0.0917602	0.550651	0.825095	0.427371	0.933799	0.980912	0.855256
AOC3	AOC3	Q16853	NCP	IgG	-0.0374914	-0.0546355	-0.0601716	0.739667	0.670626	0.603176	0.970879	0.966821	0.887401
AOC3	AOC3	Q16853	SPK	IgM	-0.0227983	0.181362		0.8399	0.154876		0.955748	0.827268
AOC3	AOC3	Q16853	RBD	IgM	-0.0101292	0.277143		0.928487	0.0278797		0.978618	0.860015
AOC3	AOC3	Q16853	NCP	IgM	0.00278983	0.383176		0.98028	0.0019372		0.999861	0.505625
GAS6	GAS6	Q14393	SPK	IgG	0.0494152	-0.0359942	-0.117936	0.66132	0.779428	0.307003	0.938889	0.976187	0.948349
GAS6	GAS6	Q14393	RBD	IgG	-0.0189525	-0.0207187	-0.119926	0.866634	0.871956	0.298855	0.966589	0.983746	0.855256
GAS6	GAS6	Q14393	NCP	IgG	0.0187386	-0.241767	-0.155667	0.868125	0.0562666	0.176411	0.975255	0.966821	0.832799
GAS6	GAS6	Q14393	SPK	IgM	0.11562	0.00376444		0.304017	0.97664		0.709907	0.988059
GAS6	GAS6	Q14393	RBD	IgM	0.106156	0.0595853		0.345566	0.64273		0.718343	0.970445
GAS6	GAS6	Q14393	NCP	IgM	0.10551	0.0622063		0.348529	0.628152		0.953513	0.938384
IGLC2	IGLC2	P0DOY2	SPK	IgG	0.00033186	-0.24417	0.0286645	0.997654	0.053789	0.804547	0.998495	0.933176	0.997821
IGLC2	IGLC2	P0DOY2	RBD	IgG	-0.0293383	0.0309175	0.120653	0.794867	0.809909	0.295916	0.966589	0.980912	0.855256
IGLC2	IGLC2	P0DOY2	NCP	IgG	0.14141	0.0881671	0.0794657	0.20794	0.492	0.492089	0.8521	0.966821	0.887401
IGLC2	IGLC2	P0DOY2	SPK	IgM	-0.0165333	0.0641213		0.883529	0.617589		0.959883	0.957901
IGLC2	IGLC2	P0DOY2	RBD	IgM	-0.00677214	0.0562815		0.952154	0.661298		0.985759	0.970445
IGLC2	IGLC2	P0DOY2	NCP	IgM	0.107747	0.111056		0.338347	0.386208		0.953513	0.938384
TNXB	TNXB	P22105	SPK	IgG	-0.127827	0.139301	-0.0934343	0.255442	0.276221	0.418951	0.751294	0.933176	0.948349
TNXB	TNXB	P22105	RBD	IgG	-0.11155	-0.0679436	-0.0870373	0.321468	0.596737	0.451638	0.836668	0.980274	0.855256
TNXB	TNXB	P22105	NCP	IgG	-0.0969588	-0.14245	-0.162844	0.389184	0.265404	0.157057	0.869524	0.966821	0.832799
TNXB	TNXB	P22105	SPK	IgM	-0.141218	-0.258727		0.208566	0.0406125		0.631399	0.748307
TNXB	TNXB	P22105	RBD	IgM	-0.13984	-0.216938		0.213085	0.0876714		0.611445	0.884604
TNXB	TNXB	P22105	NCP	IgM	0.147634	-0.212718		0.188418	0.0941687		0.953513	0.938384
MFAP5	MFAP5	Q13361	SPK	IgG	0.10967	0.112092	-0.227613	0.329744	0.381765	0.0464978	0.817977	0.933176	0.806647
MFAP5	MFAP5	Q13361	RBD	IgG	0.151343	-0.00651506	-0.158395	0.177433	0.959583	0.168859	0.77007	0.997362	0.800411
MFAP5	MFAP5	Q13361	NCP	IgG	0.124603	0.054102	-0.234838	0.267723	0.67366	0.0397985	0.869524	0.966821	0.692199
MFAP5	MFAP5	Q13361	SPK	IgM	0.143382	-0.16607		0.201606	0.193329		0.631399	0.827268
MFAP5	MFAP5	Q13361	RBD	IgM	0.119806	-0.148425		0.286724	0.245667		0.6665	0.93681
MFAP5	MFAP5	Q13361	NCP	IgM	0.169036	-0.197146		0.131413	0.121453		0.892227	0.938384
VASN	VASN	Q6EMK4	SPK	IgG	-0.237388	0.319814	-0.145699	0.032852	0.0106156	0.206104	0.361372	0.933176	0.948349
VASN	VASN	Q6EMK4	RBD	IgG	-0.186492	0.0598384	-0.139076	0.0955147	0.641316	0.227703	0.663576	0.980274	0.855256
VASN	VASN	Q6EMK4	NCP	IgG	-0.155441	0.187416	-0.146871	0.165848	0.141332	0.202438	0.8521	0.966821	0.832799
VASN	VASN	Q6EMK4	SPK	IgM	-0.155412	-0.0631873		0.165929	0.622732		0.621594	0.957901
VASN	VASN	Q6EMK4	RBD	IgM	-0.0653029	-0.130322		0.562448	0.30866		0.836951	0.970445
VASN	VASN	Q6EMK4	NCP	IgM	-0.11089	-0.084606		0.324357	0.509719		0.953513	0.938384
LILRB5	LILRB5	O75023	SPK	IgG	0.109573	0.240695	0.0955891	0.330173	0.0574012	0.408255	0.817977	0.933176	0.948349
LILRB5	LILRB5	O75023	RBD	IgG	0.134034	0.130885	0.122983	0.232888	0.306559	0.286616	0.788575	0.980274	0.855256
LILRB5	LILRB5	O75023	NCP	IgG	0.159215	-0.124261	0.0165296	0.155684	0.331894	0.88654	0.8521	0.966821	0.969853
LILRB5	LILRB5	O75023	SPK	IgM	0.098199	-0.152909		0.383118	0.231529		0.756135	0.827268
LILRB5	LILRB5	O75023	RBD	IgM	0.0573363	-0.0334459		0.611156	0.79469		0.852239	0.984697
LILRB5	LILRB5	O75023	NCP	IgM	0.00157163	0.00831555		0.98889	0.948427		0.999861	0.989522
C2	C2	P06681	SPK	IgG	0.0172546	0.122268	-0.0257943	0.878486	0.339765	0.823785	0.970378	0.933176	0.997821
C2	C2	P06681	RBD	IgG	-0.0255782	0.00883454	-0.0159968	0.820686	0.945213	0.890174	0.966589	0.994197	0.997635
C2	C2	P06681	NCP	IgG	-0.0424476	-0.0128812	0.0801724	0.706723	0.920187	0.488234	0.970879	0.988933	0.887401
C2	C2	P06681	SPK	IgM	0.0273824	-0.060432		0.808272	0.638005		0.948372	0.957901
C2	C2	P06681	RBD	IgM	-0.00417818	-0.0546721		0.97047	0.670418		0.987186	0.970445
C2	C2	P06681	NCP	IgM	-0.0284688	0.0361762		0.800818	0.778341		0.997072	0.950871
TNFRSF14	TNFRSF14	Q92956	SPK	IgG	0.178159	0.11166	0.00381921	0.111548	0.383616	0.973702	0.619562	0.933176	0.997978
TNFRSF14	TNFRSF14	Q92956	RBD	IgG	0.194148	-0.0343944	0.0591711	0.0824335	0.789	0.609225	0.637004	0.980274	0.904061
TNFRSF14	TNFRSF14	Q92956	NCP	IgG	0.0581195	-0.00578173	0.0514162	0.606286	0.964129	0.656978	0.951266	0.988933	0.903654
TNFRSF14	TNFRSF14	Q92956	SPK	IgM	0.175436	-0.0095571		0.117218	0.94074		0.527784	0.988059
TNFRSF14	TNFRSF14	Q92956	RBD	IgM	0.141938	-0.0545807		0.206231	0.670937		0.611445	0.970445
TNFRSF14	TNFRSF14	Q92956	NCP	IgM	-0.0135076	-0.167313		0.904734	0.189969		0.999861	0.938384
LDL receptor	LDLR	P01130	SPK	IgG	0.0687933	0.0569635	0.0741222	0.541703	0.657447	0.521741	0.929602	0.933176	0.948349
LDL receptor	LDLR	P01130	RBD	IgG	0.0913793	-0.206437	0.0656242	0.417176	0.104531	0.570685	0.905059	0.980274	0.904061
LDL receptor	LDLR	P01130	NCP	IgG	0.0587216	-0.0234492	-0.0112259	0.602555	0.855253	0.922807	0.951266	0.988933	0.983162
LDL receptor	LDLR	P01130	SPK	IgM	0.0564107	-0.154285		0.616932	0.227309		0.880378	0.827268
LDL receptor	LDLR	P01130	RBD	IgM	0.0871231	-0.0477246		0.43929	0.710318		0.773151	0.970445
LDL receptor	LDLR	P01130	NCP	IgM	-0.0669514	-0.110192		0.552603	0.389939		0.997072	0.938384
ITGB2	ITGB2	P05107	SPK	IgG	-0.00403417	-0.117033	0.0582897	0.971487	0.361	0.614576	0.990242	0.933176	0.948349
ITGB2	ITGB2	P05107	RBD	IgG	0.0246445	-0.171984	0.088568	0.827128	0.177718	0.443691	0.966589	0.980274	0.855256
ITGB2	ITGB2	P05107	NCP	IgG	0.00668853	-0.0916036	0.144487	0.952744	0.475212	0.209943	0.984329	0.966821	0.832799
ITGB2	ITGB2	P05107	SPK	IgM	-0.0929727	-0.101505		0.409066	0.428605		0.760777	0.939576
ITGB2	ITGB2	P05107	RBD	IgM	-0.110224	0.0806909		0.327291	0.529568		0.708235	0.970445
ITGB2	ITGB2	P05107	NCP	IgM	0.0939509	0.0722545		0.404133	0.573602		0.967748	0.938384
IL-17RA	IL17RA	Q96F46	SPK	IgG	-0.0172769	0.0750496	0.133174	0.87833	0.558827	0.24824	0.970378	0.933176	0.948349
IL-17RA	IL17RA	Q96F46	RBD	IgG	0.0402766	0.0575398	0.109655	0.721091	0.654201	0.342444	0.966589	0.980274	0.855256
IL-17RA	IL17RA	Q96F46	NCP	IgG	-0.0329403	-0.0777315	0.0819433	0.770337	0.544822	0.478646	0.971863	0.966821	0.887401
IL-17RA	IL17RA	Q96F46	SPK	IgM	-0.029458	-0.015352		0.794048	0.904943		0.946069	0.988059
IL-17RA	IL17RA	Q96F46	RBD	IgM	-0.109105	-0.0656919		0.332257	0.608984		0.710302	0.970445
IL-17RA	IL17RA	Q96F46	NCP	IgM	-0.0885387	-0.0808461		0.431862	0.528774		0.967748	0.938384
TNF-R2	TNFRSF1B	P20333	SPK	IgG	0.0462726	-0.0684302	0.123053	0.681659	0.594105	0.286342	0.938889	0.933176	0.948349
TNF-R2	TNFRSF1B	P20333	RBD	IgG	0.0969279	0.0977095	0.205292	0.389336	0.446155	0.0732776	0.878502	0.980274	0.690903
TNF-R2	TNFRSF1B	P20333	NCP	IgG	0.0957913	0.0521852	0.225532	0.394947	0.684603	0.0485921	0.869524	0.966821	0.692199
TNF-R2	TNFRSF1B	P20333	SPK	IgM	0.0873636	0.198878		0.438023	0.118149		0.760777	0.779782
TNF-R2	TNFRSF1B	P20333	RBD	IgM	0.0954244	0.184096		0.396768	0.148645		0.751408	0.93681
TNF-R2	TNFRSF1B	P20333	NCP	IgM	0.119055	-0.103726		0.289776	0.418514		0.953513	0.938384
MMP-9	MMP9	P14780	SPK	IgG	-0.0232364	0.173287	0.128281	0.836865	0.174406	0.266202	0.954336	0.933176	0.948349
MMP-9	MMP9	P14780	RBD	IgG	0.0112524	0.0552696	0.128942	0.920582	0.667026	0.263726	0.983942	0.980274	0.855256
MMP-9	MMP9	P14780	NCP	IgG	0.0530535	0.146735	0.193824	0.638075	0.251144	0.0912114	0.951266	0.966821	0.725045
MMP-9	MMP9	P14780	SPK	IgM	-0.115972	-0.227461		0.302537	0.0729974		0.709907	0.748307
MMP-9	MMP9	P14780	RBD	IgM	-0.121142	-0.104352		0.281343	0.415699		0.6665	0.970445
MMP-9	MMP9	P14780	NCP	IgM	-0.126736	-0.0275821		0.259554	0.830093		0.953513	0.952802
EPHB4	EPHB4	P54760	SPK	IgG	-0.0238033	-0.0661933	0.0283767	0.832942	0.606247	0.806471	0.954336	0.933176	0.997821
EPHB4	EPHB4	P54760	RBD	IgG	0.0248219	0.159435	0.0407008	0.825903	0.21198	0.725249	0.966589	0.980274	0.943592
EPHB4	EPHB4	P54760	NCP	IgG	-0.0728652	0.0809289	0.0538154	0.517985	0.528351	0.642045	0.93077	0.966821	0.901595
EPHB4	EPHB4	P54760	SPK	IgM	0.0705827	0.314123		0.531215	0.0121704		0.824799	0.461241
EPHB4	EPHB4	P54760	RBD	IgM	0.157867	0.22289		0.159259	0.0791105		0.589582	0.884604
EPHB4	EPHB4	P54760	NCP	IgM	-0.0283179	-0.0105639		0.801852	0.93451		0.997072	0.989522
IL2-RA	IL2RA	P01589	SPK	IgG	0.372927	0.109186	-0.0334572	0.000606363	0.394306	0.772685	0.07176	0.933176	0.995067
IL2-RA	IL2RA	P01589	RBD	IgG	0.338118	0.0180692	-0.0275138	0.00202028	0.888218	0.812247	0.151065	0.987021	0.978179
IL2-RA	IL2RA	P01589	NCP	IgG	0.280864	-0.0594018	-0.0178051	0.0110906	0.643756	0.87785	0.487985	0.966821	0.969853
IL2-RA	IL2RA	P01589	SPK	IgM	0.312713	0.175913		0.00447847	0.167868		0.103485	0.827268
IL2-RA	IL2RA	P01589	RBD	IgM	0.264477	0.104972		0.0170351	0.412916		0.264546	0.970445
IL2-RA	IL2RA	P01589	NCP	IgM	0.200932	-0.1581		0.0720707	0.215883		0.892227	0.938384
OPG	TNFRSF11B	O00300	SPK	IgG	0.065133	-0.192615	0.0728981	0.563467	0.130426	0.528659	0.929602	0.933176	0.948349
OPG	TNFRSF11B	O00300	RBD	IgG	0.00505979	-1.45943e-05	0.109849	0.964242	0.999909	0.341585	0.99061	0.999909	0.855256
OPG	TNFRSF11B	O00300	NCP	IgG	0.0851356	-0.0703681	-0.0444213	0.449838	0.583674	0.701268	0.917939	0.966821	0.925674
OPG	TNFRSF11B	O00300	SPK	IgM	0.0709191	0.20474		0.529255	0.107479		0.824799	0.779782
OPG	TNFRSF11B	O00300	RBD	IgM	0.0789284	0.269914		0.483672	0.0324066		0.807366	0.860015
OPG	TNFRSF11B	O00300	NCP	IgM	0.0843782	0.0317391		0.453895	0.804956		0.967748	0.950871
ALCAM	ALCAM	Q13740	SPK	IgG	-0.108219	-0.213056	0.00525753	0.33622	0.0936347	0.963804	0.817977	0.933176	0.997821
ALCAM	ALCAM	Q13740	RBD	IgG	-0.123401	-0.0683417	-0.0266134	0.272404	0.594583	0.818284	0.797562	0.980274	0.978179
ALCAM	ALCAM	Q13740	NCP	IgG	-0.0685238	-0.111611	-0.117051	0.543291	0.383824	0.310674	0.93501	0.966821	0.887401
ALCAM	ALCAM	Q13740	SPK	IgM	-0.0849821	0.111344		0.450659	0.384972		0.777408	0.939576
ALCAM	ALCAM	Q13740	RBD	IgM	-0.0770024	0.27079		0.494439	0.0318274		0.807366	0.860015
ALCAM	ALCAM	Q13740	NCP	IgM	0.0743511	0.153241		0.509463	0.230507		0.993634	0.938384
TFF3	TFF3	Q07654	SPK	IgG	0.119365	-0.14853	0.213393	0.288513	0.245329	0.0624036	0.801763	0.933176	0.806647
TFF3	TFF3	Q07654	RBD	IgG	0.132317	-0.0433507	0.22243	0.238985	0.73585	0.0518562	0.788575	0.980274	0.592829
TFF3	TFF3	Q07654	NCP	IgG	0.0123793	-0.0435399	-0.047021	0.912658	0.73474	0.684681	0.984329	0.979653	0.917542
TFF3	TFF3	Q07654	SPK	IgM	0.130259	0.0957381		0.246433	0.455427		0.653462	0.939576
TFF3	TFF3	Q07654	RBD	IgM	0.030614	0.161926		0.786155	0.204834		0.937546	0.93681
TFF3	TFF3	Q07654	NCP	IgM	0.00339978	0.0231224		0.975969	0.857249		0.999861	0.963037
SELP	SELP	P16109	SPK	IgG	0.111434	0.143819	0.00978479	0.321976	0.260788	0.932692	0.817977	0.933176	0.997821
SELP	SELP	P16109	RBD	IgG	0.0688079	-0.203161	0.024635	0.541617	0.110276	0.831586	0.933799	0.980274	0.978179
SELP	SELP	P16109	NCP	IgG	0.0804907	0.0384992	0.0223952	0.475031	0.764505	0.846703	0.917939	0.988294	0.969853
SELP	SELP	P16109	SPK	IgM	0.071232	-0.171888		0.527434	0.177963		0.824799	0.827268
SELP	SELP	P16109	RBD	IgM	0.00414986	-0.215091		0.97067	0.0904709		0.987186	0.884604
SELP	SELP	P16109	NCP	IgM	-0.0187238	-0.191714		0.868228	0.13227		0.999861	0.938384
CSTB	CSTB	P04080	SPK	IgG	-0.103162	-0.0955046	0.0367817	0.359417	0.456532	0.750798	0.832333	0.933176	0.990836
CSTB	CSTB	P04080	RBD	IgG	-0.156848	-0.345302	0.078698	0.162003	0.00557685	0.496293	0.77007	0.501772	0.872116
CSTB	CSTB	P04080	NCP	IgG	-0.0582598	0.0618996	-0.0525885	0.605416	0.629851	0.649664	0.951266	0.966821	0.903654
CSTB	CSTB	P04080	SPK	IgM	-0.0995013	-0.0874105		0.37681	0.495738		0.756135	0.941545
CSTB	CSTB	P04080	RBD	IgM	-0.129774	-0.0490211		0.248213	0.702809		0.638445	0.970445
CSTB	CSTB	P04080	NCP	IgM	-0.069113	-0.0083991		0.539821	0.94791		0.997072	0.989522
MCP-1	CCL2	P13500	SPK	IgG	-0.0140487	0.0729374	-0.0580951	0.900936	0.569976	0.61576	0.971876	0.933176	0.948349
MCP-1	CCL2	P13500	RBD	IgG	0.00457504	0.129345	0.00017226	0.967666	0.312332	0.998814	0.99061	0.980274	0.999372
MCP-1	CCL2	P13500	NCP	IgG	-0.0403366	0.234521	-0.0928515	0.720693	0.0643033	0.421871	0.970879	0.966821	0.887401
MCP-1	CCL2	P13500	SPK	IgM	-0.0372721	-0.0886504		0.741136	0.48962		0.913011	0.939576
MCP-1	CCL2	P13500	RBD	IgM	-0.0445887	-0.0892316		0.692653	0.486767		0.879136	0.970445
MCP-1	CCL2	P13500	NCP	IgM	-0.115604	0.121388		0.304084	0.343282		0.953513	0.938384
CD163	CD163	Q86VB7	SPK	IgG	0.165266	-0.318853	0.0168327	0.140364	0.0108656	0.884473	0.619562	0.933176	0.997821
CD163	CD163	Q86VB7	RBD	IgG	0.139098	-0.0936109	0.0598622	0.215547	0.46555	0.605044	0.788575	0.980274	0.904061
CD163	CD163	Q86VB7	NCP	IgG	0.189996	-0.0640215	-0.0191534	0.0893388	0.618138	0.868679	0.8521	0.966821	0.969853
CD163	CD163	Q86VB7	SPK	IgM	0.264292	0.104124		0.0171153	0.416722		0.215163	0.939576
CD163	CD163	Q86VB7	RBD	IgM	0.254613	0.200828		0.0217997	0.114512		0.269497	0.916098
CD163	CD163	Q86VB7	NCP	IgM	0.259124	0.045437		0.0194957	0.723634		0.641642	0.950871
Gal-3	LGALS3	P17931	SPK	IgG	-0.123708	0.0472917	-0.209951	0.2712	0.712832	0.066853	0.769859	0.952179	0.806647
Gal-3	LGALS3	P17931	RBD	IgG	-0.0974777	-0.4224	-0.206552	0.38664	0.00056376	0.0714939	0.878502	0.148833	0.690903
Gal-3	LGALS3	P17931	NCP	IgG	-0.109614	-0.185027	-0.223723	0.329992	0.146566	0.0504748	0.869524	0.966821	0.692199
Gal-3	LGALS3	P17931	SPK	IgM	-0.142419	-0.00860172		0.20468	0.946655		0.631399	0.988059
Gal-3	LGALS3	P17931	RBD	IgM	-0.117386	-0.0385987		0.296641	0.763914		0.675115	0.984697
Gal-3	LGALS3	P17931	NCP	IgM	-0.0315258	-0.0767242		0.779944	0.550063		0.997072	0.938384
GRN	GRN	P28799	SPK	IgG	-0.0383554	0.102052	-0.150042	0.733888	0.426108	0.192758	0.954336	0.933176	0.948349
GRN	GRN	P28799	RBD	IgG	-0.0745252	0.0128661	-0.108449	0.50847	0.920281	0.347812	0.933799	0.994197	0.855256
GRN	GRN	P28799	NCP	IgG	-0.100807	0.0861746	-0.0741764	0.370548	0.501874	0.521436	0.869524	0.966821	0.887401
GRN	GRN	P28799	SPK	IgM	0.0241851	0.0954171		0.830302	0.456947		0.955748	0.939576
GRN	GRN	P28799	RBD	IgM	0.048637	0.0645913		0.666334	0.615008		0.870852	0.970445
GRN	GRN	P28799	NCP	IgM	0.0341106	0.0651293		0.762414	0.61206		0.997072	0.938384
NT-proBNP		NA	SPK	IgG	0.0477241	-0.019578	0.00936112	0.672235	0.878952	0.9356	0.938889	0.993778	0.997821
NT-proBNP		NA	RBD	IgG	0.0546674	-0.176758	-0.00530161	0.627873	0.165802	0.963501	0.966589	0.980274	0.999372
NT-proBNP		NA	NCP	IgG	-0.0286543	0.0316966	0.0650918	0.799548	0.805212	0.573821	0.971863	0.988933	0.887401
NT-proBNP		NA	SPK	IgM	0.0126248	0.0258152		0.910933	0.84083		0.973629	0.979869
NT-proBNP		NA	RBD	IgM	0.0292466	0.0859574		0.795494	0.502957		0.937546	0.970445
NT-proBNP		NA	NCP	IgM	-0.0561935	0.09425		0.61829	0.462496		0.997072	0.938384
BLM hydrolase	BLMH	Q13867	SPK	IgG	-0.0296588	0.0570963	0.0817043	0.792676	0.656699	0.479935	0.954336	0.933176	0.948349
BLM hydrolase	BLMH	Q13867	RBD	IgG	-0.031751	-0.29491	0.069492	0.778412	0.0189585	0.548145	0.966589	0.855142	0.898821
BLM hydrolase	BLMH	Q13867	NCP	IgG	0.0504715	0.157867	-0.0208716	0.654537	0.216568	0.857018	0.959695	0.966821	0.969853
BLM hydrolase	BLMH	Q13867	SPK	IgM	-0.0739673	-0.290482		0.511657	0.0209155		0.824799	0.613522
BLM hydrolase	BLMH	Q13867	RBD	IgM	-0.106514	-0.15455		0.343934	0.226501		0.718343	0.93681
BLM hydrolase	BLMH	Q13867	NCP	IgM	0.0501365	0.0304057		0.656685	0.812999		0.997072	0.950871
PLC	HSPG2	P98160	SPK	IgG	0.08019	-0.0499365	-0.12775	0.476688	0.697524	0.268202	0.908174	0.952179	0.948349
PLC	HSPG2	P98160	RBD	IgG	0.154755	0.215483	-0.150995	0.167749	0.0898699	0.189915	0.77007	0.980274	0.809979
PLC	HSPG2	P98160	NCP	IgG	0.0071567	0.132481	-0.106142	0.94944	0.300644	0.358222	0.984329	0.966821	0.887401
PLC	HSPG2	P98160	SPK	IgM	0.0513856	0.202212		0.64869	0.111985		0.88426	0.779782
PLC	HSPG2	P98160	RBD	IgM	0.0538369	0.15041		0.633115	0.239339		0.852239	0.93681
PLC	HSPG2	P98160	NCP	IgM	0.0269124	0.0457565		0.811501	0.72177		0.997695	0.950871
LTBR	LTBR	P36941	SPK	IgG	-0.010229	-0.0359837	-0.0406597	0.927784	0.77949	0.725516	0.986171	0.976187	0.972265
LTBR	LTBR	P36941	RBD	IgG	0.0653105	0.184904	0.0428524	0.562402	0.146841	0.711347	0.933799	0.980274	0.943592
LTBR	LTBR	P36941	NCP	IgG	-0.020811	0.0448723	-0.0575159	0.853694	0.726934	0.61929	0.971863	0.975274	0.887401
LTBR	LTBR	P36941	SPK	IgM	0.00747005	0.227891		0.947229	0.0724432		0.985206	0.748307
LTBR	LTBR	P36941	RBD	IgM	0.0453085	0.244463		0.687945	0.053493		0.879136	0.868938
LTBR	LTBR	P36941	NCP	IgM	-0.0382287	0.107066		0.734735	0.403606		0.997072	0.938384
Notch 3	NOTCH3	Q9UM47	SPK	IgG	0.157889	-0.082081	-0.0293718	0.1592	0.522477	0.799824	0.624751	0.933176	0.997821
Notch 3	NOTCH3	Q9UM47	RBD	IgG	0.120051	0.18985	0.0357754	0.285734	0.136144	0.757403	0.797562	0.980274	0.96132
Notch 3	NOTCH3	Q9UM47	NCP	IgG	0.140724	-0.0372849	-0.0999969	0.210178	0.771729	0.386881	0.8521	0.988294	0.887401
Notch 3	NOTCH3	Q9UM47	SPK	IgM	0.224807	0.129143		0.0436199	0.313096		0.348959	0.900432
Notch 3	NOTCH3	Q9UM47	RBD	IgM	0.185166	0.28975		0.097937	0.0212551		0.478803	0.860015
Notch 3	NOTCH3	Q9UM47	NCP	IgM	0.213163	0.359277		0.0560464	0.0038305		0.80771	0.505625
TIMP4	TIMP4	Q99727	SPK	IgG	0.139079	0.213025	-0.0606367	0.21561	0.0936835	0.600373	0.688791	0.933176	0.948349
TIMP4	TIMP4	Q99727	RBD	IgG	0.124169	0.126617	-0.00495356	0.269407	0.322737	0.965896	0.797562	0.980274	0.999372
TIMP4	TIMP4	Q99727	NCP	IgG	0.100888	0.10615	-0.00751366	0.370162	0.407664	0.94829	0.869524	0.966821	0.993902
TIMP4	TIMP4	Q99727	SPK	IgM	0.115408	-0.105552		0.304911	0.410328		0.709907	0.939576
TIMP4	TIMP4	Q99727	RBD	IgM	0.125139	-0.123478		0.265654	0.334973		0.655446	0.970445
TIMP4	TIMP4	Q99727	NCP	IgM	0.00467002	0.00778467		0.966995	0.951716		0.999861	0.989522
CNTN1	CNTN1	Q12860	SPK	IgG	-0.0971666	0.0155968	-0.0613489	0.388164	0.903434	0.596092	0.855362	0.993778	0.948349
CNTN1	CNTN1	Q12860	RBD	IgG	-0.152077	-0.00118188	-0.041935	0.175317	0.992665	0.717263	0.77007	0.999909	0.943592
CNTN1	CNTN1	Q12860	NCP	IgG	-0.0829252	-0.0449505	-0.131164	0.461733	0.726477	0.255514	0.917939	0.975274	0.843197
CNTN1	CNTN1	Q12860	SPK	IgM	-0.0290803	0.0313849		0.796632	0.80709		0.946069	0.979869
CNTN1	CNTN1	Q12860	RBD	IgM	0.00340002	0.209381		0.975968	0.09957		0.987186	0.895034
CNTN1	CNTN1	Q12860	NCP	IgM	0.0677206	0.282822		0.548038	0.0247076		0.997072	0.815351
CDH5	CDH5	P33151	SPK	IgG	-0.0308213	0.0016832	0.0721765	0.784742	0.989554	0.532758	0.954336	0.997916	0.948349
CDH5	CDH5	P33151	RBD	IgG	-0.0370309	0.0315451	0.106821	0.742752	0.806124	0.35514	0.966589	0.980912	0.855256
CDH5	CDH5	P33151	NCP	IgG	0.00980261	-0.0570996	-0.0522339	0.930787	0.65668	0.651873	0.984329	0.966821	0.903654
CDH5	CDH5	P33151	SPK	IgM	-0.0691678	0.0929287		0.539499	0.468821		0.824799	0.939576
CDH5	CDH5	P33151	RBD	IgM	-0.0781647	0.112186		0.487927	0.381364		0.807366	0.970445
CDH5	CDH5	P33151	NCP	IgM	0.0797109	0.100455		0.479334	0.433417		0.971829	0.938384
TLT-2	TREML2	Q5T2D2	SPK	IgG	0.14542	0.0560874	-0.0248026	0.195203	0.662395	0.830457	0.673362	0.933176	0.997821
TLT-2	TREML2	Q5T2D2	RBD	IgG	0.111283	-0.034811	0.00232085	0.322634	0.786504	0.984018	0.836668	0.980274	0.999372
TLT-2	TREML2	Q5T2D2	NCP	IgG	0.0377077	0.0858594	0.0277062	0.738219	0.503445	0.810958	0.970879	0.966821	0.954449
TLT-2	TREML2	Q5T2D2	SPK	IgM	0.18114	-0.0236764		0.10559	0.853866		0.527784	0.979869
TLT-2	TREML2	Q5T2D2	RBD	IgM	0.135254	0.000364735		0.228625	0.997736		0.611445	0.999348
TLT-2	TREML2	Q5T2D2	NCP	IgM	0.0848573	-0.0592251		0.451327	0.644744		0.967748	0.938384
FABP4	FABP4	P15090	SPK	IgG	0.189879	0.0295744	-0.0112658	0.0895398	0.818023	0.922533	0.619562	0.986109	0.997821
FABP4	FABP4	P15090	RBD	IgG	0.2574	0.0438547	0.0648942	0.0203503	0.732893	0.574987	0.413267	0.980274	0.904061
FABP4	FABP4	P15090	NCP	IgG	0.210981	0.0840561	0.0453666	0.0586705	0.512484	0.69522	0.8521	0.966821	0.922302
FABP4	FABP4	P15090	SPK	IgM	0.154118	-0.013157		0.169526	0.918484		0.621594	0.988059
FABP4	FABP4	P15090	RBD	IgM	0.197184	-0.0151391		0.0776581	0.906255		0.452908	0.995658
FABP4	FABP4	P15090	NCP	IgM	-0.11107	-0.0412453		0.323568	0.748244		0.953513	0.950871
TFPI	TFPI	P10646	SPK	IgG	0.173695	0.0923085	0.017517	0.120957	0.471807	0.879811	0.619562	0.933176	0.997821
TFPI	TFPI	P10646	RBD	IgG	0.111023	-0.0718286	0.000606786	0.323775	0.575869	0.995821	0.836668	0.980274	0.999372
TFPI	TFPI	P10646	NCP	IgG	0.122618	0.1714	0.00409562	0.275478	0.179219	0.9718	0.869524	0.966821	0.994496
TFPI	TFPI	P10646	SPK	IgM	0.123923	-0.0832989		0.270363	0.516303		0.667064	0.946556
TFPI	TFPI	P10646	RBD	IgM	0.178566	-0.00149227		0.110721	0.990739		0.49148	0.999348
TFPI	TFPI	P10646	NCP	IgM	0.0300475	-0.0209149		0.79002	0.870754		0.997072	0.969954
PAI	SERPINE1	P05121	SPK	IgG	-0.0345704	0.136764	-0.248983	0.759308	0.285148	0.0289923	0.954336	0.933176	0.765396
PAI	SERPINE1	P05121	RBD	IgG	-0.0456787	0.0373028	-0.224556	0.685529	0.771622	0.0496	0.966589	0.980274	0.592829
PAI	SERPINE1	P05121	NCP	IgG	-0.0759168	0.240773	-0.194995	0.500563	0.0573184	0.0892364	0.93077	0.966821	0.725045
PAI	SERPINE1	P05121	SPK	IgM	-0.0321434	-0.0795892		0.775745	0.535222		0.939435	0.957901
PAI	SERPINE1	P05121	RBD	IgM	-0.046402	-0.10247		0.680817	0.424204		0.877064	0.970445
PAI	SERPINE1	P05121	NCP	IgM	-0.165076	-0.0215835		0.140827	0.86666		0.892227	0.969484
CCL24	CCL24	O00175	SPK	IgG	0.0295339	-0.148633	-0.058016	0.793529	0.244998	0.616242	0.954336	0.933176	0.948349
CCL24	CCL24	O00175	RBD	IgG	-0.0314019	-0.140585	-0.0170639	0.780788	0.271777	0.882898	0.966589	0.980274	0.997635
CCL24	CCL24	O00175	NCP	IgG	-0.0365462	-0.140132	-0.108244	0.746005	0.273339	0.348728	0.970879	0.966821	0.887401
CCL24	CCL24	O00175	SPK	IgM	0.0237126	-0.0757161		0.833569	0.555331		0.955748	0.957901
CCL24	CCL24	O00175	RBD	IgM	-0.037342	0.138225		0.740667	0.279986		0.901088	0.970445
CCL24	CCL24	O00175	NCP	IgM	0.2332	0.294029		0.0361567	0.0193351		0.80771	0.815351
TR	TFRC	P02786	SPK	IgG	0.275731	-0.0392638	-0.0326128	0.01272	0.759967	0.778273	0.258313	0.976187	0.996608
TR	TFRC	P02786	RBD	IgG	0.186689	0.0461767	-0.0064652	0.0951583	0.719319	0.955498	0.663576	0.980274	0.999372
TR	TFRC	P02786	NCP	IgG	0.236668	0.0447308	-0.0842362	0.0334015	0.727762	0.466384	0.734832	0.975274	0.887401
TR	TFRC	P02786	SPK	IgM	0.269192	-0.0374356		0.0150943	0.770831		0.215163	0.979092
TR	TFRC	P02786	RBD	IgM	0.287336	0.062421		0.00929732	0.626964		0.175321	0.970445
TR	TFRC	P02786	NCP	IgM	0.260065	-0.033058		0.0190421	0.79702		0.641642	0.950871
TNFRSF10C	TNFRSF10C	O14798	SPK	IgG	0.0164943	0.144874	-0.000842529	0.883802	0.257271	0.994198	0.970665	0.933176	0.997978
TNFRSF10C	TNFRSF10C	O14798	RBD	IgG	0.0837584	-0.119499	0.0216377	0.45723	0.350896	0.851828	0.933799	0.980274	0.98202
TNFRSF10C	TNFRSF10C	O14798	NCP	IgG	0.135268	-0.0171091	0.138085	0.228579	0.894122	0.231065	0.8521	0.988933	0.832799
TNFRSF10C	TNFRSF10C	O14798	SPK	IgM	-0.0237318	-0.154318		0.833437	0.227207		0.955748	0.827268
TNFRSF10C	TNFRSF10C	O14798	RBD	IgM	-0.0250087	-0.0440677		0.824614	0.731645		0.950646	0.980123
TNFRSF10C	TNFRSF10C	O14798	NCP	IgM	-0.0573097	-0.0888342		0.611321	0.488717		0.997072	0.938384
GDF-15	GDF15	Q99988	SPK	IgG	0.148216	-0.0349957	0.13616	0.186662	0.785398	0.237698	0.65705	0.976187	0.948349
GDF-15	GDF15	Q99988	RBD	IgG	0.160772	0.0504578	0.206223	0.151627	0.694521	0.0719566	0.77007	0.980274	0.690903
GDF-15	GDF15	Q99988	NCP	IgG	0.0976844	0.00575229	0.0156259	0.385629	0.964312	0.892705	0.869524	0.988933	0.969853
GDF-15	GDF15	Q99988	SPK	IgM	0.135748	0.114875		0.226914	0.369981		0.63573	0.932469
GDF-15	GDF15	Q99988	RBD	IgM	0.0983677	0.11277		0.382298	0.378874		0.73801	0.970445
GDF-15	GDF15	Q99988	NCP	IgM	0.134445	-0.127775		0.231446	0.318294		0.953513	0.938384
SELE	SELE	P16581	SPK	IgG	-0.190891	-0.0861102	0.0696557	0.0878128	0.502195	0.5472	0.619562	0.933176	0.948349
SELE	SELE	P16581	RBD	IgG	-0.129853	-0.0412854	0.100307	0.247923	0.748008	0.385404	0.788575	0.980274	0.855256
SELE	SELE	P16581	NCP	IgG	-0.0380054	-0.169802	0.0956918	0.736227	0.183369	0.40775	0.970879	0.966821	0.887401
SELE	SELE	P16581	SPK	IgM	-0.158987	0.0500893		0.156284	0.696644		0.621594	0.97248
SELE	SELE	P16581	RBD	IgM	-0.0480949	0.012971		0.669836	0.919632		0.871117	0.995658
SELE	SELE	P16581	NCP	IgM	-0.0581463	-0.0890478		0.60612	0.487669		0.997072	0.938384
AZU1	AZU1	P20160	SPK	IgG	-0.145037	0.124223	0.00122398	0.196397	0.332044	0.991571	0.673362	0.933176	0.997978
AZU1	AZU1	P20160	RBD	IgG	-0.0997544	0.1079	-0.0257845	0.375591	0.399933	0.823851	0.878502	0.980274	0.978179
AZU1	AZU1	P20160	NCP	IgG	-0.159416	0.21994	-0.0944128	0.155155	0.0832668	0.414074	0.8521	0.966821	0.887401
AZU1	AZU1	P20160	SPK	IgM	-0.154156	-0.229783		0.16942	0.0700403		0.621594	0.748307
AZU1	AZU1	P20160	RBD	IgM	-0.112717	-0.162911		0.316401	0.202058		0.696082	0.93681
AZU1	AZU1	P20160	NCP	IgM	-0.259632	-0.0238627		0.0192497	0.852729		0.641642	0.962053
DLK-1	DLK1	P80370	SPK	IgG	0.112679	-0.0160619	0.0321363	0.316566	0.900569	0.781431	0.817977	0.993778	0.996608
DLK-1	DLK1	P80370	RBD	IgG	0.146991	0.109792	0.100337	0.190372	0.39167	0.38526	0.778619	0.980274	0.855256
DLK-1	DLK1	P80370	NCP	IgG	0.0209505	-0.028507	-0.123881	0.852724	0.824484	0.283086	0.971863	0.988933	0.887401
DLK-1	DLK1	P80370	SPK	IgM	0.103661	0.0976636		0.357085	0.44637		0.736487	0.939576
DLK-1	DLK1	P80370	RBD	IgM	0.153254	0.125938		0.171961	0.325359		0.589582	0.970445
DLK-1	DLK1	P80370	NCP	IgM	0.0791624	0.0347632		0.482373	0.78679		0.971829	0.950871
MPO	MPO	P05164	SPK	IgG	-0.0208842	-0.0688881	-0.131948	0.853185	0.591633	0.252661	0.962568	0.933176	0.948349
MPO	MPO	P05164	RBD	IgG	0.000492345	0.141882	-0.126017	0.996519	0.267333	0.274803	0.997827	0.980274	0.855256
MPO	MPO	P05164	NCP	IgG	0.0715647	0.0415348	-0.223199	0.525502	0.746536	0.0510305	0.93077	0.980525	0.692199
MPO	MPO	P05164	SPK	IgM	0.0228831	-0.0571468		0.839312	0.656414		0.955748	0.957901
MPO	MPO	P05164	RBD	IgM	0.126266	-0.0469949		0.261339	0.714557		0.650881	0.970445
MPO	MPO	P05164	NCP	IgM	-0.0850873	-0.0639818		0.450097	0.618356		0.967748	0.938384
CXCL16	CXCL16	Q9H2A7	SPK	IgG	0.0242557	-0.104238	0.00569075	0.829814	0.41621	0.960824	0.954336	0.933176	0.997821
CXCL16	CXCL16	Q9H2A7	RBD	IgG	-0.0236021	0.0270498	-0.00381543	0.834334	0.833324	0.973728	0.966589	0.980912	0.999372
CXCL16	CXCL16	Q9H2A7	NCP	IgG	-0.0368569	0.0401493	-0.00337126	0.743919	0.754722	0.976786	0.970879	0.982794	0.994496
CXCL16	CXCL16	Q9H2A7	SPK	IgM	0.0892109	0.138048		0.428361	0.280609		0.760777	0.892501
CXCL16	CXCL16	Q9H2A7	RBD	IgM	0.136067	0.14649		0.225813	0.251945		0.611445	0.93681
CXCL16	CXCL16	Q9H2A7	NCP	IgM	-0.0910333	-0.173625		0.418949	0.173555		0.967748	0.938384
IL-6RA	IL6R	P08887	SPK	IgG	-0.0978321	-0.00560852	-0.0969193	0.384907	0.965203	0.401733	0.855362	0.996213	0.948349
IL-6RA	IL6R	P08887	RBD	IgG	-0.100212	0.0456167	-0.0936421	0.373395	0.722585	0.417912	0.878502	0.980274	0.855256
IL-6RA	IL6R	P08887	NCP	IgG	-0.071036	0.120388	-0.0730915	0.528574	0.347299	0.527563	0.93077	0.966821	0.887401
IL-6RA	IL6R	P08887	SPK	IgM	-0.048243	-0.0559981		0.668878	0.6629		0.894393	0.957901
IL-6RA	IL6R	P08887	RBD	IgM	-0.0192713	-0.0551731		0.864411	0.667573		0.954831	0.970445
IL-6RA	IL6R	P08887	NCP	IgM	-0.057119	-0.0902462		0.612509	0.481806		0.997072	0.938384
RETN	RETN	Q9HD89	SPK	IgG	-0.0380006	-0.000944935	0.0424148	0.736259	0.994136	0.714167	0.954336	0.997916	0.966873
RETN	RETN	Q9HD89	RBD	IgG	-0.0335828	-0.0346885	0.07093	0.765985	0.787238	0.539876	0.966589	0.980274	0.896398
RETN	RETN	Q9HD89	NCP	IgG	0.0168399	-0.102289	0.093093	0.881385	0.425027	0.42066	0.981796	0.966821	0.887401
RETN	RETN	Q9HD89	SPK	IgM	-0.0801516	-0.061935		0.4769	0.629655		0.786885	0.957901
RETN	RETN	Q9HD89	RBD	IgM	-0.0780042	0.0201635		0.488823	0.87536		0.807366	0.995658
RETN	RETN	Q9HD89	NCP	IgM	0.0121641	-0.0257671		0.91417	0.841123		0.999861	0.953032
IGFBP-1	IGFBP1	P08833	SPK	IgG	0.0970368	0.0285716	-0.0114742	0.388801	0.824093	0.921105	0.855362	0.986323	0.997821
IGFBP-1	IGFBP1	P08833	RBD	IgG	0.066152	0.157732	-0.0435118	0.557366	0.216966	0.707104	0.933799	0.980274	0.943592
IGFBP-1	IGFBP1	P08833	NCP	IgG	0.0519661	0.134181	-0.104615	0.644987	0.294432	0.365217	0.951266	0.966821	0.887401
IGFBP-1	IGFBP1	P08833	SPK	IgM	0.0706856	0.156219		0.530615	0.221466		0.824799	0.827268
IGFBP-1	IGFBP1	P08833	RBD	IgM	0.0618505	0.130286		0.583329	0.308796		0.836951	0.970445
IGFBP-1	IGFBP1	P08833	NCP	IgM	0.0143627	0.17536		0.898733	0.169229		0.999861	0.938384
CHIT1	CHIT1	Q13231	SPK	IgG	0.0560891	-0.119381	0.15134	0.618944	0.351379	0.188891	0.938889	0.933176	0.948349
CHIT1	CHIT1	Q13231	RBD	IgG	0.060645	0.0602605	0.186732	0.590703	0.638961	0.103928	0.955822	0.980274	0.72658
CHIT1	CHIT1	Q13231	NCP	IgG	-0.00485531	0.0939602	0.150322	0.965687	0.463879	0.191918	0.984329	0.966821	0.832799
CHIT1	CHIT1	Q13231	SPK	IgM	0.0287136	0.210849		0.799142	0.0971657		0.946069	0.777325
CHIT1	CHIT1	Q13231	RBD	IgM	0.0808438	0.236726		0.47309	0.0617659		0.807366	0.868938
CHIT1	CHIT1	Q13231	NCP	IgM	-0.082027	0.285348		0.466615	0.0233976		0.971243	0.815351
TR-AP	ACP5	P13686	SPK	IgG	0.11712	-0.0076905	-0.044327	0.297745	0.952299	0.701872	0.810357	0.996213	0.965703
TR-AP	ACP5	P13686	RBD	IgG	0.0993088	-0.0628437	-0.0252713	0.377738	0.624628	0.827302	0.878502	0.980274	0.978179
TR-AP	ACP5	P13686	NCP	IgG	0.0802504	-0.155446	-0.0165689	0.476355	0.223788	0.886272	0.917939	0.966821	0.969853
TR-AP	ACP5	P13686	SPK	IgM	0.151528	0.177607		0.176899	0.163747		0.626124	0.827268
TR-AP	ACP5	P13686	RBD	IgM	0.213799	0.201992		0.0553012	0.112383		0.435671	0.916098
TR-AP	ACP5	P13686	NCP	IgM	0.0739298	0.0738908		0.511872	0.564931		0.993634	0.938384
GP6	GP6	Q9HCN6	SPK	IgG	0.181317	0.196059	0.0232617	0.105244	0.123561	0.840848	0.619562	0.933176	0.997821
GP6	GP6	Q9HCN6	RBD	IgG	0.108991	-0.165138	0.0591164	0.332766	0.195873	0.609556	0.836668	0.980274	0.904061
GP6	GP6	Q9HCN6	NCP	IgG	0.0741189	0.055779	0.0111137	0.51079	0.66414	0.923576	0.93077	0.966821	0.983162
GP6	GP6	Q9HCN6	SPK	IgM	0.139187	-0.186215		0.21525	0.143947		0.631399	0.82613
GP6	GP6	Q9HCN6	RBD	IgM	0.115243	-0.181315		0.305606	0.154984		0.688556	0.93681
GP6	GP6	Q9HCN6	NCP	IgM	0.0700034	-0.250258		0.534599	0.0479079		0.997072	0.938384
PSP-D	SFTPD	P35247	SPK	IgG	-0.0161659	0.131641	-0.0160847	0.8861	0.30375	0.889574	0.970665	0.933176	0.997821
PSP-D	SFTPD	P35247	RBD	IgG	0.0151432	0.0340221	0.0430716	0.893262	0.791232	0.709936	0.976834	0.980274	0.943592
PSP-D	SFTPD	P35247	NCP	IgG	0.0281817	0.0570444	-0.059876	0.802787	0.656991	0.604961	0.971863	0.966821	0.887401
PSP-D	SFTPD	P35247	SPK	IgM	0.0631296	-0.0666486		0.575551	0.603767		0.848858	0.957901
PSP-D	SFTPD	P35247	RBD	IgM	0.120214	0.096922		0.285074	0.449846		0.6665	0.970445
PSP-D	SFTPD	P35247	NCP	IgM	-0.0586882	-0.0520538		0.602762	0.685356		0.997072	0.942364
PI3	PI3	P19957	SPK	IgG	0.0900318	-0.0712464	-0.256551	0.424106	0.578975	0.0243068	0.892577	0.933176	0.732553
PI3	PI3	P19957	RBD	IgG	0.136858	0.0134198	-0.185199	0.223104	0.916862	0.106849	0.788575	0.994197	0.72658
PI3	PI3	P19957	NCP	IgG	0.107069	-0.0582853	-0.213111	0.341412	0.650011	0.0627596	0.869524	0.966821	0.692199
PI3	PI3	P19957	SPK	IgM	0.172525	0.0334551		0.12352	0.794635		0.543488	0.979869
PI3	PI3	P19957	RBD	IgM	0.217866	0.0211996		0.0507186	0.869011		0.435671	0.995658
PI3	PI3	P19957	NCP	IgM	0.00987372	-0.00982768		0.930287	0.939065		0.999861	0.989522
Ep-CAM	EPCAM	P16422	SPK	IgG	-0.170128	-0.0543115	0.0693018	0.128902	0.672468	0.549243	0.619562	0.934814	0.948349
Ep-CAM	EPCAM	P16422	RBD	IgG	-0.21809	-0.0154912	0.0425356	0.0504757	0.904085	0.713388	0.533023	0.994197	0.943592
Ep-CAM	EPCAM	P16422	NCP	IgG	-0.129288	-0.175494	0.0339765	0.250004	0.168899	0.769254	0.869524	0.966821	0.947615
Ep-CAM	EPCAM	P16422	SPK	IgM	-0.148479	0.0286794		0.185873	0.82344		0.631399	0.979869
Ep-CAM	EPCAM	P16422	RBD	IgM	-0.183227	0.176731		0.101566	0.165868		0.487518	0.93681
Ep-CAM	EPCAM	P16422	NCP	IgM	-0.0158287	0.194791		0.88846	0.126056		0.999861	0.938384
AP-N	ANPEP	P15144	SPK	IgG	0.0582243	-0.106145	0.0433913	0.605636	0.407686	0.707879	0.938889	0.933176	0.965703
AP-N	ANPEP	P15144	RBD	IgG	0.0175173	-0.102571	0.0272763	0.87665	0.423744	0.813838	0.972418	0.980274	0.978179
AP-N	ANPEP	P15144	NCP	IgG	-0.024355	-0.0666457	-0.158908	0.829128	0.603783	0.167466	0.971863	0.966821	0.832799
AP-N	ANPEP	P15144	SPK	IgM	0.105967	0.0630519		0.34643	0.623479		0.736487	0.957901
AP-N	ANPEP	P15144	RBD	IgM	0.0995235	0.135685		0.376703	0.289004		0.736664	0.970445
AP-N	ANPEP	P15144	NCP	IgM	0.156915	0.26186		0.161822	0.0381576		0.949358	0.915783
AXL	AXL	P30530	SPK	IgG	0.0252711	-0.00528441	-0.0621285	0.822803	0.967213	0.591422	0.954336	0.996213	0.948349
AXL	AXL	P30530	RBD	IgG	0.0385481	0.103551	-0.0253741	0.732601	0.419306	0.826611	0.966589	0.980274	0.978179
AXL	AXL	P30530	NCP	IgG	0.0693359	0.114025	-0.138003	0.538512	0.373557	0.231346	0.93501	0.966821	0.832799
AXL	AXL	P30530	SPK	IgM	0.0786721	-0.0281003		0.485098	0.826949		0.79053	0.979869
AXL	AXL	P30530	RBD	IgM	0.123658	-0.00937212		0.271399	0.941885		0.663419	0.999348
AXL	AXL	P30530	NCP	IgM	0.140218	-0.0594158		0.21184	0.643677		0.953513	0.938384
IL-1RT1	IL1R1	P14778	SPK	IgG	0.137448	-0.129079	0.0676056	0.221095	0.313338	0.559084	0.688791	0.933176	0.948349
IL-1RT1	IL1R1	P14778	RBD	IgG	0.0952974	0.102938	0.0884153	0.3974	0.42208	0.44448	0.881626	0.980274	0.855256
IL-1RT1	IL1R1	P14778	NCP	IgG	0.102319	-0.186674	-0.0361785	0.363379	0.142942	0.754756	0.869524	0.966821	0.944339
IL-1RT1	IL1R1	P14778	SPK	IgM	0.25389	0.242152		0.0221897	0.0558639		0.234323	0.748307
IL-1RT1	IL1R1	P14778	RBD	IgM	0.290141	0.230522		0.00860238	0.0691201		0.174695	0.868938
IL-1RT1	IL1R1	P14778	NCP	IgM	0.0398031	0.201783		0.724239	0.112764		0.997072	0.938384
MMP-2	MMP2	P08253	SPK	IgG	0.166299	0.0212911	-0.0797624	0.137868	0.86845	0.490468	0.619562	0.993778	0.948349
MMP-2	MMP2	P08253	RBD	IgG	0.122494	0.00837497	-0.0737095	0.27597	0.948059	0.524069	0.797562	0.994197	0.886885
MMP-2	MMP2	P08253	NCP	IgG	0.118048	-0.0950779	-0.134444	0.293903	0.458556	0.243717	0.869524	0.966821	0.832799
MMP-2	MMP2	P08253	SPK	IgM	0.199952	0.089647		0.0734986	0.484733		0.431192	0.939576
MMP-2	MMP2	P08253	RBD	IgM	0.192815	0.217603		0.0846017	0.0866794		0.452908	0.884604
MMP-2	MMP2	P08253	NCP	IgM	0.178004	0.172086		0.111866	0.177459		0.892227	0.938384
FAS	FAS	P25445	SPK	IgG	0.251236	0.0190749	-0.0747536	0.0236725	0.88204	0.518191	0.336118	0.993778	0.948349
FAS	FAS	P25445	RBD	IgG	0.277091	0.145094	-0.0484052	0.0122694	0.256543	0.67591	0.369925	0.980274	0.943592
FAS	FAS	P25445	NCP	IgG	0.206923	0.0594443	-0.0565581	0.0638147	0.643518	0.625147	0.8521	0.966821	0.887401
FAS	FAS	P25445	SPK	IgM	0.140615	0.199661		0.210535	0.116679		0.631399	0.779782
FAS	FAS	P25445	RBD	IgM	0.0778098	0.230762		0.48991	0.0688229		0.807366	0.868938
FAS	FAS	P25445	NCP	IgM	-0.000387415	0.174882		0.997261	0.170413		0.999861	0.938384
MB	MB	P02144	SPK	IgG	0.242287	0.0855703	0.0189442	0.0293117	0.504889	0.870101	0.35174	0.933176	0.997821
MB	MB	P02144	RBD	IgG	0.314326	0.0699969	0.0243757	0.00426625	0.585666	0.833333	0.160898	0.980274	0.978179
MB	MB	P02144	NCP	IgG	0.296064	-0.0830664	-0.100662	0.00728316	0.517479	0.383716	0.487985	0.966821	0.887401
MB	MB	P02144	SPK	IgM	0.134345	0.0727439		0.231797	0.571002		0.63573	0.957901
MB	MB	P02144	RBD	IgM	0.136978	0.165673		0.222693	0.194408		0.611445	0.93681
MB	MB	P02144	NCP	IgM	0.0136909	0.226314		0.903446	0.0744952		0.999861	0.938384
TNFSF13B	TNFSF13B	Q9Y275	SPK	IgG	0.155543	0.206838	0.0672692	0.165569	0.103846	0.561045	0.624751	0.933176	0.948349
TNFSF13B	TNFSF13B	Q9Y275	RBD	IgG	0.104394	0.178271	0.0102152	0.353679	0.162152	0.929738	0.856616	0.980274	0.997635
TNFSF13B	TNFSF13B	Q9Y275	NCP	IgG	0.1106	0.0182617	0.0947707	0.325631	0.887035	0.412299	0.869524	0.988933	0.887401
TNFSF13B	TNFSF13B	Q9Y275	SPK	IgM	0.264595	-0.16197		0.0169841	0.204709		0.215163	0.827268
TNFSF13B	TNFSF13B	Q9Y275	RBD	IgM	0.293369	0.0352763		0.00785952	0.783719		0.174695	0.984697
TNFSF13B	TNFSF13B	Q9Y275	NCP	IgM	0.110392	0.0423131		0.32655	0.74195		0.953513	0.950871
PRTN3	PRTN3	P24158	SPK	IgG	-0.267606	0.10716	0.0532487	0.0157247	0.403192	0.645559	0.259458	0.933176	0.948349
PRTN3	PRTN3	P24158	RBD	IgG	-0.231624	0.00110516	0.0237755	0.0374708	0.993141	0.83738	0.490736	0.999909	0.978179
PRTN3	PRTN3	P24158	NCP	IgG	-0.128365	0.157373	0.0554541	0.253428	0.218029	0.631926	0.869524	0.966821	0.892131
PRTN3	PRTN3	P24158	SPK	IgM	-0.273578	-0.152794		0.0134632	0.231886		0.214261	0.827268
PRTN3	PRTN3	P24158	RBD	IgM	-0.222312	-0.104546		0.0460709	0.414827		0.435671	0.970445
PRTN3	PRTN3	P24158	NCP	IgM	-0.0559286	-0.164884		0.619949	0.196572		0.997072	0.938384
PCSK9	PCSK9	Q8NBP7	SPK	IgG	0.0470785	0.0360124	0.142881	0.676421	0.779319	0.215108	0.938889	0.976187	0.948349
PCSK9	PCSK9	Q8NBP7	RBD	IgG	0.0273101	-0.0810062	0.169971	0.808768	0.527955	0.139443	0.966589	0.980274	0.772925
PCSK9	PCSK9	Q8NBP7	NCP	IgG	-0.0527138	-0.135373	0.174487	0.640231	0.290123	0.12908	0.951266	0.966821	0.725045
PCSK9	PCSK9	Q8NBP7	SPK	IgM	0.128621	0.183585		0.252474	0.149796		0.653462	0.827268
PCSK9	PCSK9	Q8NBP7	RBD	IgM	0.181188	0.0732187		0.105496	0.568485		0.49148	0.970445
PCSK9	PCSK9	Q8NBP7	NCP	IgM	1.96595e-05	0.0294342		0.999861	0.818871		0.999861	0.952343
U-PAR	PLAUR	Q03405	SPK	IgG	0.00764024	0.0911365	0.0839565	0.946029	0.477476	0.46787	0.986171	0.933176	0.948349
U-PAR	PLAUR	Q03405	RBD	IgG	0.0696068	-0.00462263	0.106612	0.536922	0.971317	0.356085	0.933799	0.997911	0.855256
U-PAR	PLAUR	Q03405	NCP	IgG	0.0975228	0.017218	0.152492	0.386419	0.893452	0.185509	0.869524	0.988933	0.832799
U-PAR	PLAUR	Q03405	SPK	IgM	-0.00114508	-0.0140073		0.991905	0.913235		0.993934	0.988059
U-PAR	PLAUR	Q03405	RBD	IgM	0.0337788	0.0422168		0.764658	0.742517		0.92178	0.980123
U-PAR	PLAUR	Q03405	NCP	IgM	0.0232203	-0.0385141		0.836977	0.764417		0.999861	0.950871
OPN	SPP1	P10451	SPK	IgG	0.157432	0.1892	-0.0506734	0.160428	0.137517	0.661629	0.624751	0.933176	0.962857
OPN	SPP1	P10451	RBD	IgG	0.154538	0.0235251	-0.0866436	0.168354	0.85479	0.453695	0.77007	0.980912	0.855256
OPN	SPP1	P10451	NCP	IgG	0.151853	0.0133887	-0.057949	0.175962	0.917053	0.61665	0.8521	0.988933	0.887401
OPN	SPP1	P10451	SPK	IgM	0.212808	-0.0110375		0.056467	0.931581		0.382238	0.988059
OPN	SPP1	P10451	RBD	IgM	0.20852	-0.0521081		0.0617475	0.685045		0.440577	0.970445
OPN	SPP1	P10451	NCP	IgM	0.0318368	-0.129185		0.777829	0.312938		0.997072	0.938384
CTSD	CTSD	P07339	SPK	IgG	0.0265076	-0.0384278	-0.00358496	0.814285	0.764929	0.975315	0.954336	0.976187	0.997978
CTSD	CTSD	P07339	RBD	IgG	0.0302006	-0.137778	0.0652119	0.788975	0.281557	0.573113	0.966589	0.980274	0.904061
CTSD	CTSD	P07339	NCP	IgG	0.0533145	-0.0538649	0.0709244	0.636421	0.675009	0.539908	0.951266	0.966821	0.887401
CTSD	CTSD	P07339	SPK	IgM	0.0445651	0.0183305		0.692807	0.886612		0.901128	0.987619
CTSD	CTSD	P07339	RBD	IgM	0.0487398	0.0620636		0.665671	0.628942		0.870852	0.970445
CTSD	CTSD	P07339	NCP	IgM	0.0998445	-0.0989754		0.375158	0.440257		0.953513	0.938384
PGLYRP1	PGLYRP1	O75594	SPK	IgG	-0.052792	0.112548	0.0434106	0.639735	0.379818	0.707755	0.938889	0.933176	0.965703
PGLYRP1	PGLYRP1	O75594	RBD	IgG	-0.0132515	-0.047463	0.0447543	0.906531	0.711837	0.699135	0.976834	0.980274	0.943592
PGLYRP1	PGLYRP1	O75594	NCP	IgG	0.00235918	-0.0122847	0.1193	0.983323	0.923872	0.301403	0.99083	0.988933	0.887401
PGLYRP1	PGLYRP1	O75594	SPK	IgM	-0.0881666	-0.131593		0.433808	0.303927		0.760777	0.900432
PGLYRP1	PGLYRP1	O75594	RBD	IgM	-0.08493	-0.0556806		0.450938	0.664697		0.783207	0.970445
PGLYRP1	PGLYRP1	O75594	NCP	IgM	-0.0125071	-0.0607228		0.91176	0.636386		0.999861	0.938384
CPA1	CPA1	P15085	SPK	IgG	0.248505	0.0705335	0.139348	0.0252866	0.582788	0.226786	0.336118	0.933176	0.948349
CPA1	CPA1	P15085	RBD	IgG	0.201906	-0.148782	0.16907	0.0706731	0.24452	0.141584	0.621924	0.980274	0.772925
CPA1	CPA1	P15085	NCP	IgG	0.182623	-0.0791094	0.211662	0.102719	0.537694	0.0646107	0.8521	0.966821	0.692199
CPA1	CPA1	P15085	SPK	IgM	0.272644	0.0252838		0.0137971	0.844065		0.214261	0.979869
CPA1	CPA1	P15085	RBD	IgM	0.256573	0.00213311		0.0207711	0.986762		0.269497	0.999348
CPA1	CPA1	P15085	NCP	IgM	0.234364	-0.0806972		0.0352111	0.529536		0.80771	0.938384
JAM-A	F11R	Q9Y624	SPK	IgG	0.0560072	0.175772	-0.0540411	0.619457	0.168214	0.640647	0.938889	0.933176	0.948349
JAM-A	F11R	Q9Y624	RBD	IgG	0.0556168	0.0192733	-0.0428041	0.621904	0.880822	0.711658	0.966589	0.987021	0.943592
JAM-A	F11R	Q9Y624	NCP	IgG	-0.00764005	0.0959051	-0.123687	0.94603	0.454638	0.283848	0.984329	0.966821	0.887401
JAM-A	F11R	Q9Y624	SPK	IgM	0.017833	-0.137251		0.874445	0.283419		0.959883	0.892501
JAM-A	F11R	Q9Y624	RBD	IgM	-0.0197982	-0.116943		0.860741	0.361371		0.954771	0.970445
JAM-A	F11R	Q9Y624	NCP	IgM	-0.0919791	-0.0488694		0.414112	0.703687		0.967748	0.950871
Gal-4	LGALS4	P56470	SPK	IgG	-0.0628502	-0.0681721	0.0184561	0.577246	0.595501	0.87342	0.938889	0.933176	0.997821
Gal-4	LGALS4	P56470	RBD	IgG	-0.0803015	-0.0648544	0.0155062	0.476073	0.613566	0.893522	0.933799	0.980274	0.997635
Gal-4	LGALS4	P56470	NCP	IgG	-0.0835834	0.0607755	-0.0736335	0.458173	0.636093	0.524498	0.917939	0.966821	0.887401
Gal-4	LGALS4	P56470	SPK	IgM	-0.0677094	0.117473		0.548105	0.359183		0.826855	0.92763
Gal-4	LGALS4	P56470	RBD	IgM	-0.0838049	0.0128743		0.456979	0.92023		0.788512	0.995658
Gal-4	LGALS4	P56470	NCP	IgM	0.0870227	-0.0135822		0.439819	0.915859		0.967748	0.989522
IL-1RT2	IL1R2	P27930	SPK	IgG	-0.128976	-0.121088	-0.10635	0.251158	0.344482	0.357277	0.751294	0.933176	0.948349
IL-1RT2	IL1R2	P27930	RBD	IgG	-0.106475	-0.209352	-0.0752379	0.34411	0.0996187	0.515476	0.849019	0.980274	0.877972
IL-1RT2	IL1R2	P27930	NCP	IgG	-0.0743652	-0.212852	-0.0723276	0.509383	0.093957	0.531898	0.93077	0.966821	0.887401
IL-1RT2	IL1R2	P27930	SPK	IgM	-0.156105	0.0193022		0.164026	0.880644		0.621594	0.985128
IL-1RT2	IL1R2	P27930	RBD	IgM	-0.140889	0.134147		0.209637	0.294554		0.611445	0.970445
IL-1RT2	IL1R2	P27930	NCP	IgM	0.0427726	0.110651		0.704581	0.387956		0.997072	0.938384
SHPS-1	SIRPA	P78324	SPK	IgG	-0.0313673	0.115378	-0.0158014	0.781023	0.367878	0.891507	0.954336	0.933176	0.997821
SHPS-1	SIRPA	P78324	RBD	IgG	-0.0382746	0.0433124	0.0267538	0.734428	0.736075	0.817342	0.966589	0.980274	0.978179
SHPS-1	SIRPA	P78324	NCP	IgG	0.0124934	0.0538409	-0.0233676	0.911857	0.675146	0.840133	0.984329	0.966821	0.969853
SHPS-1	SIRPA	P78324	SPK	IgM	0.0397727	0.0673767		0.724441	0.59981		0.910611	0.957901
SHPS-1	SIRPA	P78324	RBD	IgM	0.0648997	0.0546612		0.564868	0.670479		0.836951	0.970445
SHPS-1	SIRPA	P78324	NCP	IgM	0.126941	0.027598		0.258777	0.829996		0.953513	0.952802
CCL15	CCL15	Q16663	SPK	IgG	0.0584474	0.0227117	-0.120012	0.604253	0.859759	0.298509	0.938889	0.993778	0.948349
CCL15	CCL15	Q16663	RBD	IgG	0.00259526	0.0254247	-0.109123	0.981655	0.843207	0.344807	0.996757	0.980912	0.855256
CCL15	CCL15	Q16663	NCP	IgG	-0.0606639	0.0140364	-0.14008	0.590587	0.913056	0.224329	0.951266	0.988933	0.832799
CCL15	CCL15	Q16663	SPK	IgM	0.0177885	-0.113825		0.874756	0.3744		0.959883	0.932469
CCL15	CCL15	Q16663	RBD	IgM	-0.0857329	-0.0633321		0.446653	0.621933		0.780904	0.970445
CCL15	CCL15	Q16663	NCP	IgM	0.0294681	-0.0260377		0.793979	0.839476		0.997072	0.953032
CASP-3	CASP3	P42574	SPK	IgG	-0.0411012	0.194229	-0.120253	0.715622	0.127175	0.297532	0.954336	0.933176	0.948349
CASP-3	CASP3	P42574	RBD	IgG	-0.0352335	-0.25179	-0.148261	0.754836	0.046514	0.198152	0.966589	0.980274	0.817376
CASP-3	CASP3	P42574	NCP	IgG	-0.0201976	0.123105	-0.126193	0.85796	0.336446	0.274129	0.971863	0.966821	0.887401
CASP-3	CASP3	P42574	SPK	IgM	-0.1027	-0.313919		0.361583	0.0122299		0.739984	0.461241
CASP-3	CASP3	P42574	RBD	IgM	-0.119539	-0.20816		0.287807	0.101606		0.6665	0.895034
CASP-3	CASP3	P42574	NCP	IgM	0.0107144	0.08518		0.924367	0.506841		0.999861	0.938384
uPA	PLAU	P00749	SPK	IgG	-0.0258313	0.091537	0.0737055	0.818941	0.475534	0.524091	0.954336	0.933176	0.948349
uPA	PLAU	P00749	RBD	IgG	0.0137797	0.114417	0.120781	0.902824	0.371908	0.2954	0.976834	0.980274	0.855256
uPA	PLAU	P00749	NCP	IgG	0.0363111	0.0636009	0.0968265	0.747584	0.620452	0.402186	0.970879	0.966821	0.887401
uPA	PLAU	P00749	SPK	IgM	-0.00442217	-0.144212		0.968746	0.259475		0.987762	0.856267
uPA	PLAU	P00749	RBD	IgM	0.0528796	0.104917		0.639179	0.413165		0.852239	0.970445
uPA	PLAU	P00749	NCP	IgM	0.00218622	0.0742565		0.984546	0.563001		0.999861	0.938384
CPB1	CPB1	P15086	SPK	IgG	0.278648	0.0973667	0.0579452	0.0117704	0.44776	0.616673	0.258313	0.933176	0.948349
CPB1	CPB1	P15086	RBD	IgG	0.246331	-0.0738151	0.102637	0.026637	0.565331	0.374406	0.43951	0.980274	0.855256
CPB1	CPB1	P15086	NCP	IgG	0.185285	-0.143301	0.102521	0.0977178	0.262529	0.374946	0.8521	0.966821	0.887401
CPB1	CPB1	P15086	SPK	IgM	0.311074	0.0236242		0.00470388	0.854184		0.103485	0.979869
CPB1	CPB1	P15086	RBD	IgM	0.256862	-0.0492372		0.0206233	0.701561		0.269497	0.970445
CPB1	CPB1	P15086	NCP	IgM	0.208958	-0.142629		0.0611901	0.264797		0.80771	0.938384
CHI3L1	CHI3L1	P36222	SPK	IgG	0.0485777	0.00586094	0.208366	0.666717	0.963638	0.0689858	0.938889	0.996213	0.806647
CHI3L1	CHI3L1	P36222	RBD	IgG	0.0971091	0.0098733	0.276643	0.388446	0.938783	0.0148687	0.878502	0.994197	0.490666
CHI3L1	CHI3L1	P36222	NCP	IgG	0.105981	0.100685	0.208947	0.346367	0.432363	0.0681976	0.869524	0.966821	0.692199
CHI3L1	CHI3L1	P36222	SPK	IgM	0.0710569	-0.0589972		0.528453	0.64602		0.824799	0.957901
CHI3L1	CHI3L1	P36222	RBD	IgM	0.108798	0.0864149		0.333627	0.500678		0.710302	0.970445
CHI3L1	CHI3L1	P36222	NCP	IgM	0.0573957	0.0842336		0.610786	0.51159		0.997072	0.938384
ST2	IL1RL1	Q01638	SPK	IgG	-0.028869	0.0557093	0.0530809	0.798078	0.664535	0.646602	0.954336	0.933176	0.948349
ST2	IL1RL1	Q01638	RBD	IgG	-0.0228442	-0.111434	0.0648169	0.839582	0.384584	0.575444	0.966589	0.980274	0.904061
ST2	IL1RL1	Q01638	NCP	IgG	-0.0274138	-0.384367	0.00599593	0.808056	0.00186997	0.958725	0.971863	0.493672	0.994496
ST2	IL1RL1	Q01638	SPK	IgM	0.0073767	0.0540513		0.947888	0.673948		0.985206	0.957901
ST2	IL1RL1	Q01638	RBD	IgM	-0.00945125	0.0817843		0.933262	0.523986		0.978618	0.970445
ST2	IL1RL1	Q01638	NCP	IgM	0.0279462	-0.0678323		0.804402	0.59734		0.997072	0.938384
t-PA	PLAT	P00750	SPK	IgG	0.0533557	0.0717245	-0.0203065	0.63616	0.576424	0.86085	0.938889	0.933176	0.997821
t-PA	PLAT	P00750	RBD	IgG	0.0615635	-0.14061	0.0113982	0.585081	0.271688	0.921625	0.953466	0.980274	0.997635
t-PA	PLAT	P00750	NCP	IgG	0.12732	-0.0124771	0.0416362	0.257347	0.922683	0.719194	0.869524	0.988933	0.940873
t-PA	PLAT	P00750	SPK	IgM	0.136994	-0.217476		0.222638	0.0868681		0.63573	0.748307
t-PA	PLAT	P00750	RBD	IgM	0.271642	-0.0305833		0.0141634	0.811926		0.233696	0.984697
t-PA	PLAT	P00750	NCP	IgM	0.0116339	0.164057		0.917898	0.198859		0.999861	0.938384
SCGB3A2	SCGB3A2	Q96PL1	SPK	IgG	-0.0743675	-0.0938917	-0.0676994	0.50937	0.464207	0.558538	0.908174	0.933176	0.948349
SCGB3A2	SCGB3A2	Q96PL1	RBD	IgG	-0.0960329	0.220221	-0.00822033	0.39375	0.0828634	0.943434	0.880932	0.980274	0.997635
SCGB3A2	SCGB3A2	Q96PL1	NCP	IgG	-0.0541057	0.203536	-0.0639698	0.631417	0.109607	0.580456	0.951266	0.966821	0.887401
SCGB3A2	SCGB3A2	Q96PL1	SPK	IgM	-0.0510194	0.0813919		0.65103	0.525986		0.88426	0.957658
SCGB3A2	SCGB3A2	Q96PL1	RBD	IgM	0.0166495	0.0545879		0.882716	0.670896		0.961978	0.970445
SCGB3A2	SCGB3A2	Q96PL1	NCP	IgM	-0.0316448	0.0302394		0.779135	0.814003		0.997072	0.950871
EGFR	EGFR	P00533	SPK	IgG	0.0334033	0.106601	0.071748	0.7672	0.405665	0.5352	0.954336	0.933176	0.948349
EGFR	EGFR	P00533	RBD	IgG	0.0187948	-0.067062	0.0831879	0.867733	0.601519	0.471969	0.966589	0.980274	0.855256
EGFR	EGFR	P00533	NCP	IgG	-0.0530634	-0.0525839	-0.103036	0.638013	0.682322	0.372539	0.951266	0.966821	0.887401
EGFR	EGFR	P00533	SPK	IgM	0.103797	-0.0906172		0.356452	0.479999		0.736487	0.939576
EGFR	EGFR	P00533	RBD	IgM	0.091361	0.0986063		0.417269	0.441972		0.770969	0.970445
EGFR	EGFR	P00533	NCP	IgM	0.0819149	0.300461		0.467227	0.0167272		0.971243	0.815351
IGFBP-7	IGFBP7	Q16270	SPK	IgG	0.105679	-0.0740749	-0.136398	0.34775	0.563959	0.236868	0.820805	0.933176	0.948349
IGFBP-7	IGFBP7	Q16270	RBD	IgG	0.0443074	0.0854075	-0.151366	0.694496	0.505703	0.188814	0.966589	0.980274	0.809979
IGFBP-7	IGFBP7	Q16270	NCP	IgG	0.105028	-0.133972	-0.0751311	0.350745	0.295191	0.516074	0.869524	0.966821	0.887401
IGFBP-7	IGFBP7	Q16270	SPK	IgM	0.0891359	0.0532504		0.428751	0.678513		0.760777	0.957901
IGFBP-7	IGFBP7	Q16270	RBD	IgM	0.089654	0.127008		0.426061	0.321231		0.770969	0.970445
IGFBP-7	IGFBP7	Q16270	NCP	IgM	0.0591796	0.0351026		0.599723	0.784759		0.997072	0.950871
CD93	CD93	Q9NPY3	SPK	IgG	-0.155492	0.0894543	0.0720496	0.16571	0.485676	0.533481	0.624751	0.933176	0.948349
CD93	CD93	Q9NPY3	RBD	IgG	-0.132849	0.243185	0.0969612	0.237084	0.0547942	0.401529	0.788575	0.980274	0.855256
CD93	CD93	Q9NPY3	NCP	IgG	-0.173757	0.0959728	0.0409828	0.120823	0.454318	0.723422	0.8521	0.966821	0.940873
CD93	CD93	Q9NPY3	SPK	IgM	-0.208202	0.12717		0.0621544	0.320608		0.390685	0.900432
CD93	CD93	Q9NPY3	RBD	IgM	-0.257055	-0.0167869		0.0205248	0.896105		0.269497	0.995658
CD93	CD93	Q9NPY3	NCP	IgM	0.077345	0.065738		0.492515	0.608732		0.971829	0.938384
IL-18BP	IL18BP	O95998	SPK	IgG	-0.105304	-0.0100371	-0.0142032	0.349473	0.93777	0.902424	0.820805	0.996213	0.997821
IL-18BP	IL18BP	O95998	RBD	IgG	-0.0879195	0.0354184	0.0498623	0.435103	0.782869	0.666722	0.926348	0.980274	0.943592
IL-18BP	IL18BP	O95998	NCP	IgG	-0.0634058	-0.0285318	0.00171811	0.573878	0.824334	0.988168	0.951266	0.988933	0.994496
IL-18BP	IL18BP	O95998	SPK	IgM	0.00294954	0.141701		0.979151	0.267949		0.993934	0.873316
IL-18BP	IL18BP	O95998	RBD	IgM	0.0901077	0.0174883		0.423714	0.89179		0.770969	0.995658
IL-18BP	IL18BP	O95998	NCP	IgM	0.102854	-0.192294		0.360863	0.131082		0.953513	0.938384
COL1A1	COL1A1	P02452	SPK	IgG	0.121034	0.144005	-0.0911262	0.281775	0.260165	0.430585	0.791368	0.933176	0.948349
COL1A1	COL1A1	P02452	RBD	IgG	0.0784865	0.0535091	-0.0955787	0.486131	0.677038	0.408307	0.933799	0.980274	0.855256
COL1A1	COL1A1	P02452	NCP	IgG	0.0229653	-0.0399825	-0.113342	0.838742	0.755709	0.326361	0.971863	0.982794	0.887401
COL1A1	COL1A1	P02452	SPK	IgM	0.151973	0.083674		0.175615	0.514409		0.626124	0.946556
COL1A1	COL1A1	P02452	RBD	IgM	0.154455	0.0103675		0.168584	0.935725		0.589582	0.999348
COL1A1	COL1A1	P02452	NCP	IgM	0.136755	0.0816041		0.223454	0.524904		0.953513	0.938384
PON3	PON3	Q15166	SPK	IgG	-0.0287938	0.0631975	-0.0577106	0.798592	0.622675	0.618102	0.954336	0.933176	0.948349
PON3	PON3	Q15166	RBD	IgG	-0.060146	0.088991	-0.0903477	0.593768	0.487947	0.434549	0.955822	0.980274	0.855256
PON3	PON3	Q15166	NCP	IgG	-0.0734705	0.0686684	-0.177748	0.514505	0.592819	0.121968	0.93077	0.966821	0.725045
PON3	PON3	Q15166	SPK	IgM	-0.00526698	0.0175282		0.962779	0.891544		0.987762	0.988059
PON3	PON3	Q15166	RBD	IgM	0.0252051	0.0843662		0.823258	0.510924		0.950646	0.970445
PON3	PON3	Q15166	NCP	IgM	0.0334572	0.119369		0.766835	0.351426		0.997072	0.938384
CTSZ	CTSZ	Q9UBR2	SPK	IgG	0.125473	0.0811792	0.100181	0.264369	0.527072	0.386003	0.76696	0.933176	0.948349
CTSZ	CTSZ	Q9UBR2	RBD	IgG	0.130698	-0.00460099	0.168289	0.24483	0.971451	0.14346	0.788575	0.997911	0.772925
CTSZ	CTSZ	Q9UBR2	NCP	IgG	0.121969	-0.0913271	0.132952	0.278047	0.476551	0.249036	0.869524	0.966821	0.832799
CTSZ	CTSZ	Q9UBR2	SPK	IgM	0.082015	0.0428387		0.466681	0.738858		0.782913	0.979092
CTSZ	CTSZ	Q9UBR2	RBD	IgM	0.0603606	0.0544343		0.592449	0.671769		0.845441	0.970445
CTSZ	CTSZ	Q9UBR2	NCP	IgM	0.0772092	-0.135616		0.493277	0.289251		0.971829	0.938384
MMP-3	MMP3	P08254	SPK	IgG	0.373377	0.158012	-0.13536	0.000596457	0.216142	0.240491	0.07176	0.933176	0.948349
MMP-3	MMP3	P08254	RBD	IgG	0.328363	0.132642	-0.0701489	0.00276437	0.300054	0.54436	0.151065	0.980274	0.898194
MMP-3	MMP3	P08254	NCP	IgG	0.282685	-0.0530036	-0.216179	0.0105577	0.679923	0.0589821	0.487985	0.966821	0.692199
MMP-3	MMP3	P08254	SPK	IgM	0.258518	-0.156171		0.0197922	0.221608		0.220989	0.827268
MMP-3	MMP3	P08254	RBD	IgM	0.232131	-0.0982235		0.0370439	0.443755		0.391184	0.970445
MMP-3	MMP3	P08254	NCP	IgM	0.0617894	-0.0971719		0.583702	0.448673		0.997072	0.938384
RARRES2	RARRES2	Q99969	SPK	IgG	0.0301488	0.183032	0.0606262	0.789328	0.151047	0.600436	0.954336	0.933176	0.948349
RARRES2	RARRES2	Q99969	RBD	IgG	-0.0346154	-0.154691	0.0221475	0.759004	0.226074	0.848378	0.966589	0.980274	0.98202
RARRES2	RARRES2	Q99969	NCP	IgG	-0.00696753	-0.155202	0.0613576	0.950775	0.224524	0.59604	0.984329	0.966821	0.887401
RARRES2	RARRES2	Q99969	SPK	IgM	0.0726537	-0.10413		0.519204	0.416697		0.824799	0.939576
RARRES2	RARRES2	Q99969	RBD	IgM	0.0647022	-0.223287		0.566056	0.0785642		0.836951	0.884604
RARRES2	RARRES2	Q99969	NCP	IgM	-0.0107712	-0.171202		0.923968	0.179727		0.999861	0.938384
ICAM-2	ICAM2	P13598	SPK	IgG	-0.0108272	-0.0792814	0.0815872	0.923574	0.536807	0.480566	0.986171	0.933176	0.948349
ICAM-2	ICAM2	P13598	RBD	IgG	-0.0232983	0.0667256	0.131679	0.836437	0.603348	0.253639	0.966589	0.980274	0.855256
ICAM-2	ICAM2	P13598	NCP	IgG	0.00604925	-0.242006	0.0462376	0.957256	0.0560168	0.689664	0.984329	0.966821	0.919552
ICAM-2	ICAM2	P13598	SPK	IgM	0.0968657	0.0758933		0.389642	0.554403		0.756135	0.957901
ICAM-2	ICAM2	P13598	RBD	IgM	0.15564	0.0803128		0.165303	0.531505		0.589582	0.970445
ICAM-2	ICAM2	P13598	NCP	IgM	0.0322064	0.113918		0.775317	0.37401		0.997072	0.938384
KLK6	KLK6	Q92876	SPK	IgG	0.267796	0.0018469	0.00968015	0.0156478	0.988538	0.93341	0.259458	0.997916	0.997821
KLK6	KLK6	Q92876	RBD	IgG	0.258736	0.270006	0.0825374	0.0196849	0.0323458	0.475452	0.413267	0.948811	0.855256
KLK6	KLK6	Q92876	NCP	IgG	0.309208	0.0620563	-0.140002	0.00497257	0.628983	0.224592	0.487985	0.966821	0.832799
KLK6	KLK6	Q92876	SPK	IgM	0.34834	0.041483		0.00143872	0.746842		0.0633039	0.979092
KLK6	KLK6	Q92876	RBD	IgM	0.369509	0.0977136		0.000686572	0.446136		0.0604184	0.970445
KLK6	KLK6	Q92876	NCP	IgM	0.18936	0.203011		0.0904353	0.110544		0.892227	0.938384
TNF-R1	TNFRSF1A	P19438	SPK	IgG	-0.00543473	-0.00671278	0.0697058	0.961595	0.958358	0.546911	0.987786	0.996213	0.948349
TNF-R1	TNFRSF1A	P19438	RBD	IgG	0.0551338	0.169082	0.119742	0.624938	0.185258	0.299605	0.966589	0.980274	0.855256
TNF-R1	TNFRSF1A	P19438	NCP	IgG	-0.0592109	-0.00315936	0.168031	0.59953	0.980394	0.144083	0.951266	0.988933	0.792455
TNF-R1	TNFRSF1A	P19438	SPK	IgM	0.0194776	0.234024		0.862974	0.0648868		0.959883	0.748307
TNF-R1	TNFRSF1A	P19438	RBD	IgM	0.00807346	0.0955149		0.942974	0.456484		0.980099	0.970445
TNF-R1	TNFRSF1A	P19438	NCP	IgM	0.053195	-0.142857		0.637178	0.264026		0.997072	0.938384
IGFBP-2	IGFBP2	P18065	SPK	IgG	0.088034	0.173859	-0.232087	0.434502	0.172966	0.0422482	0.892577	0.933176	0.806647
IGFBP-2	IGFBP2	P18065	RBD	IgG	0.0305152	0.211006	-0.224012	0.786829	0.0969114	0.0501697	0.966589	0.980274	0.592829
IGFBP-2	IGFBP2	P18065	NCP	IgG	0.0317213	0.134165	-0.208776	0.778615	0.294488	0.0684291	0.971863	0.966821	0.692199
IGFBP-2	IGFBP2	P18065	SPK	IgM	0.141523	-0.0367169		0.207575	0.775114		0.631399	0.979092
IGFBP-2	IGFBP2	P18065	RBD	IgM	0.136271	-0.0225365		0.225113	0.86083		0.611445	0.995658
IGFBP-2	IGFBP2	P18065	NCP	IgM	0.16768	0.0630604		0.13458	0.623432		0.892227	0.938384
vWF	VWF	P04275	SPK	IgG	0.24969	0.111925	0.230641	0.0245748	0.382479	0.0435847	0.336118	0.933176	0.806647
vWF	VWF	P04275	RBD	IgG	0.178892	0.161794	0.244748	0.11006	0.205208	0.031931	0.726393	0.980274	0.592829
vWF	VWF	P04275	NCP	IgG	0.204946	0.0427723	0.123546	0.0664493	0.739248	0.284399	0.8521	0.980525	0.887401
vWF	VWF	P04275	SPK	IgM	0.319346	-0.0110072		0.00366143	0.931769		0.0966618	0.988059
vWF	VWF	P04275	RBD	IgM	0.253398	0.0154986		0.022458	0.904039		0.269497	0.995658
vWF	VWF	P04275	NCP	IgM	0.209141	0.0822248		0.0609596	0.521746		0.80771	0.938384
PECAM-1	PECAM1	P16284	SPK	IgG	0.0216431	0.102312	-0.0415108	0.847912	0.424921	0.720005	0.960725	0.933176	0.969802
PECAM-1	PECAM1	P16284	RBD	IgG	0.0297306	-0.0421944	0.000303756	0.792184	0.742649	0.997908	0.966589	0.980274	0.999372
PECAM-1	PECAM1	P16284	NCP	IgG	0.0580602	-0.0785648	-0.107592	0.606655	0.540506	0.351658	0.951266	0.966821	0.887401
PECAM-1	PECAM1	P16284	SPK	IgM	0.0434876	-0.136144		0.699876	0.287358		0.901128	0.892501
PECAM-1	PECAM1	P16284	RBD	IgM	0.104845	0.00304913		0.351588	0.981078		0.71953	0.999348
PECAM-1	PECAM1	P16284	NCP	IgM	-0.00349366	-0.0829405		0.975306	0.518116		0.999861	0.938384
MEPE	MEPE	Q9NQ76	SPK	IgG	0.156723	0.139658	0.0893451	0.162342	0.274981	0.439686	0.624751	0.933176	0.948349
MEPE	MEPE	Q9NQ76	RBD	IgG	0.129012	0.08746	0.0272366	0.251025	0.495492	0.814104	0.788934	0.980274	0.978179
MEPE	MEPE	Q9NQ76	NCP	IgG	0.0809791	-0.0147644	0.106738	0.472347	0.908565	0.355516	0.917939	0.988933	0.887401
MEPE	MEPE	Q9NQ76	SPK	IgM	0.179175	-0.0228192		0.109489	0.859102		0.527784	0.979869
MEPE	MEPE	Q9NQ76	RBD	IgM	0.210536	0.0627516		0.0592175	0.625137		0.435671	0.970445
MEPE	MEPE	Q9NQ76	NCP	IgM	0.176319	0.24392		0.115356	0.0540428		0.892227	0.938384
CCL16	CCL16	O15467	SPK	IgG	0.0319832	-0.0275993	-0.120434	0.776834	0.829988	0.296799	0.954336	0.986323	0.948349
CCL16	CCL16	O15467	RBD	IgG	0.00857084	0.0510759	-0.0866127	0.939467	0.690966	0.453857	0.988124	0.980274	0.855256
CCL16	CCL16	O15467	NCP	IgG	-0.0541142	0.111268	-0.23895	0.631362	0.385298	0.0363576	0.951266	0.966821	0.692199
CCL16	CCL16	O15467	SPK	IgM	0.0326184	-0.0252609		0.772521	0.844204		0.939435	0.979869
CCL16	CCL16	O15467	RBD	IgM	0.056846	0.0924136		0.614212	0.4713		0.852239	0.970445
CCL16	CCL16	O15467	NCP	IgM	-0.109533	-0.243936		0.33035	0.0540265		0.953513	0.938384
LRIG1	LRIG1	Q96JA1	SPK	IgG	0.248214	0.0199897	0.288672	0.0254634	0.876426	0.0108931	0.336118	0.993778	0.542391
LRIG1	LRIG1	Q96JA1	RBD	IgG	0.143666	-0.0628411	0.314233	0.200704	0.624642	0.00538338	0.779202	0.980274	0.440381
LRIG1	LRIG1	Q96JA1	NCP	IgG	0.155485	-0.106794	0.188231	0.165729	0.404811	0.101132	0.8521	0.966821	0.725045
LRIG1	LRIG1	Q96JA1	SPK	IgM	0.210309	0.291434		0.0594981	0.0204813		0.389201	0.613522
LRIG1	LRIG1	Q96JA1	RBD	IgM	0.151736	0.259747		0.176297	0.0397994		0.590508	0.868938
LRIG1	LRIG1	Q96JA1	NCP	IgM	0.212243	0.0616913		0.0571416	0.631006		0.80771	0.938384
NPTXR	NPTXR	O95502	SPK	IgG	0.17343	0.018384	0.138357	0.121534	0.886283	0.230138	0.619562	0.993778	0.948349
NPTXR	NPTXR	O95502	RBD	IgG	0.171978	0.166654	0.111034	0.124733	0.191744	0.336372	0.77007	0.980274	0.855256
NPTXR	NPTXR	O95502	NCP	IgG	0.197936	-0.0985773	-0.00366922	0.0765093	0.442107	0.974735	0.8521	0.966821	0.994496
NPTXR	NPTXR	O95502	SPK	IgM	0.144979	0.0837987		0.196577	0.51378		0.631399	0.946556
NPTXR	NPTXR	O95502	RBD	IgM	0.138996	0.112417		0.215887	0.38038		0.611445	0.970445
NPTXR	NPTXR	O95502	NCP	IgM	-0.0138888	0.160293		0.902058	0.2095		0.999861	0.938384
AHCY	AHCY	P23526	SPK	IgG	-0.165803	-0.175452	0.0635719	0.139061	0.169002	0.582818	0.619562	0.933176	0.948349
AHCY	AHCY	P23526	RBD	IgG	-0.223783	-0.158147	0.0518696	0.0446124	0.215745	0.654145	0.490736	0.980274	0.933483
AHCY	AHCY	P23526	NCP	IgG	-0.190783	-0.092026	0.0886089	0.087995	0.47317	0.443479	0.8521	0.966821	0.887401
AHCY	AHCY	P23526	SPK	IgM	-0.221115	0.0165999		0.0472855	0.897256		0.354333	0.988059
AHCY	AHCY	P23526	RBD	IgM	-0.241353	0.0867946		0.0299605	0.498791		0.343895	0.970445
AHCY	AHCY	P23526	NCP	IgM	-0.177865	0.00644141		0.11215	0.96004		0.892227	0.989522
THOP1	THOP1	P52888	SPK	IgG	-0.0449893	-0.0295964	-0.0787392	0.690031	0.81789	0.496067	0.938889	0.986109	0.948349
THOP1	THOP1	P52888	RBD	IgG	-0.0507506	0.0399232	-0.0395051	0.652749	0.75606	0.733014	0.966589	0.980274	0.948606
THOP1	THOP1	P52888	NCP	IgG	-0.0803196	0.0221256	-0.094842	0.475973	0.863343	0.411946	0.917939	0.988933	0.887401
THOP1	THOP1	P52888	SPK	IgM	-0.0188703	0.0428311		0.867207	0.738903		0.959883	0.979092
THOP1	THOP1	P52888	RBD	IgM	-0.0494212	-0.0466083		0.661281	0.716806		0.870852	0.970445
THOP1	THOP1	P52888	NCP	IgM	0.0231688	0.0350232		0.837333	0.785234		0.999861	0.950871
CTSO	CTSO	P43234	SPK	IgG	0.00194099	-0.00638939	0.0191998	0.986279	0.960362	0.868364	0.993808	0.996213	0.997821
CTSO	CTSO	P43234	RBD	IgG	-0.0333264	-0.16409	0.102407	0.767721	0.198767	0.375481	0.966589	0.980274	0.855256
CTSO	CTSO	P43234	NCP	IgG	0.028496	-0.0731455	1.86595e-05	0.800632	0.568873	0.999871	0.971863	0.966821	0.999871
CTSO	CTSO	P43234	SPK	IgM	0.0586738	0.0217497		0.602851	0.865643		0.869687	0.979869
CTSO	CTSO	P43234	RBD	IgM	0.110796	0.0368218		0.32477	0.774489		0.708235	0.984697
CTSO	CTSO	P43234	NCP	IgM	0.0387626	-0.0145887		0.73117	0.909649		0.997072	0.989522
FCRL1	FCRL1	Q96LA6	SPK	IgG	0.024231	0.128808	0.240621	0.829985	0.314362	0.0350328	0.954336	0.933176	0.806647
FCRL1	FCRL1	Q96LA6	RBD	IgG	0.0407727	-0.12745	0.241567	0.7178	0.319535	0.0343004	0.966589	0.980274	0.592829
FCRL1	FCRL1	Q96LA6	NCP	IgG	0.0206958	-0.0298862	0.210752	0.854495	0.816137	0.0657957	0.971863	0.988933	0.692199
FCRL1	FCRL1	Q96LA6	SPK	IgM	0.0873924	-0.121092		0.437871	0.344465		0.760777	0.918573
FCRL1	FCRL1	Q96LA6	RBD	IgM	0.0801135	-0.152036		0.47711	0.234237		0.807366	0.93681
FCRL1	FCRL1	Q96LA6	NCP	IgM	0.0981368	0.0345277		0.383421	0.788201		0.964031	0.950871
[truncated: 480 more rows]
