# Supplementary material for: Proteome profiling of home-sampled dried blood spots reveals proteins of SARS-CoV-2 infections
Source: Commun Med (Lond). 2024 Apr 2;4:55. doi: 10.1038/s43856-024-00480-4 (PMC10987641; doi:10.1038/s43856-024-00480-4)
Supplement: Supplementary file 8 — Supplementary Data 5 [file 43856_2024_480_MOESM8_ESM.xlsx]

## Sheet: Descriptions
Sheet name	Column name	Description
fig 2A, 2B	-	Comparison of DBS and EDTA plasma, results of t-test
	Assay	Name of target protein
	Uniprot ID	UniProt ID of protein
	OlinkID	Olink ID of protein
	fold_change	Difference in NPX (2-fold change) between DBS and EDTA plasma
	rho_cDBS_plasma	Spearman correlation coefficient between DBS and EDTA plasma for a protein
	FDR_value	FDR-adjusted p-values from the t-test
fig 2C	-	Comparison of DBS and EDTA plasma, differences in IQR
	target	Name of target protein
	delta	Difference in IQR between EDTA plasma and DBS
fig 3	-	Contains computed IQRs for different proteins
	assay	Name of target protein
	gene_name	Target protein gene name
	uniprot_ID	UniProt ID of target gene
	iqr_studysetN	IQR of protein in study set N
fig 4, fig S2	-	Protein-protein correlations within each serostatus, used in fig 4 and fig S2
	Protein-1	Name of protein 1
	Protein-2	Name of protein 2
	Correlation	Spearman correlation between the proteins
fig 5	-	Boxplots of proteins selected in Lasso feature selection
	gene_name	Described above
	uniprot_ID	Described above
	studyset	Study set
	serostatus	Serostatus (boxplot grouping)
	value	Value in boxplot
	importance	Protein importance
fig S1	-	Global analysis of samples (PCA, UMAP, IQR vs median)
	pc1	Principal component 1
	pc2	Principal component 2
	umap1	UMAP component 1
	umap2	UMAP component 2
	iqr	IQR of sample NPX
	median	Median of sample NPX
	upper_iqr	Mean of IQR + 3 standard deviations
	lower_iqr	Mean of IQR - 3 standard deviations
	upper_median	Mean of median + 3 standard deviations
	lower_median	Mean of median - 3 standard deviations
	uiqr5	Mean of IQR + 5 standard deviations
	liqr5	Mean of IQR - 5 standard deviations
	umedian5	Mean of median + 5 standard deviations
	lmedian5	Mean of median - 5 standard deviations
	outlier	Sample flagged as outlier (outside 3 SD limit)
	sample_id	Individual ID, repeated if the sample is a replicate
	panel	Olink protein panel
	serostatus	Described above
	studyset	Described above
fig S3	-	Results from logistic regression to find associations between proteins and age and sex
	assay	Described above
	gene_name	Described above
	uniprot_ID	Described above
	variable	Variable being tested. Participant age (age_group) in discrete groups, sex, and serostatus. Oridnal logistic regression was used for age groups, logistic regression for sex and serostatus
	comparison	Indicates which two data sets are being compared
	beta1	Beta (linear model estimate) of the first data set
	beta2	Beta (linear model estimate) of the second data set
fig S4	-	Correlations between Olink protein measurements and Luminex anti-SARS-CoV-2 antibody measurements
	assay	Described above
	gene_name	Described above
	uniprot_ID	Described above
	antigen	The SARS-CoV-2 antigen of the measured antibody
	ig	The kind of antibody measured (IgG or IgM)
	corr_studysetN	Correlation between the given protein and Ig in study set N
	pval_studysetN	P-value for the given correlation in study set N
fig S5	-	SOTA cluster means for longitudinal analysis
	cluster	SOTA cluster
	value	Mean value of cluster
	days	Time point (days)
	proteins	Names of proteins included in cluster

## Sheet: fig 2A, 2B
Assay	Uniprot ID	OlinkID	fold_change	rho_cDBS_plasma	FDR_value
ALCAM	Q13740	OID00572	-0.202355	0.8	0.000102629
AP.N	P15144	OID00611	-0.279925	0.82	2.5912e-05
AXL	P30530	OID00612	-0.169815	0.78	0.000469258
AZU1	P20160	OID00597	5.88569	0.36	1.36977e-12
BLM.hydrolase	Q13867	OID00581	4.62451	0.45	7.25976e-16
CASP.3	P42574	OID00630	7.77913	-0.6	5.75338e-12
CCL15	Q16663	OID00629	0.27652	0.92	0.0194168
CCL16	O15467	OID00654	-0.176815	0.91	0.00631291
CCL24	O00175	OID00592	-0.60525	0.45	0.000288826
CD163	Q86VB7	OID00577	0.065105	0.97	0.00768723
CD93	Q9NPY3	OID00639	-0.33865	0.92	4.26548e-06
CDH5	P33151	OID00587	-0.02403	0.78	0.246946
CHI3L1	P36222	OID00633	1.68086	0.64	7.87834e-05
CHIT1	Q13231	OID00605	2.21903	0.71	6.18631e-05
CNTN1	Q12860	OID00586	-0.351535	0.81	1.73854e-05
COL1A1	P02452	OID00641	-1.13206	0.76	1.22285e-08
CPA1	P15085	OID00624	-0.077385	0.93	0.0360864
CPB1	P15086	OID00632	-0.233315	0.97	0.000559539
CSTB	P04080	OID00575	5.92651	0.1	3.12785e-13
CTSD	P07339	OID00622	0.60362	0.61	2.28064e-06
CTSZ	Q9UBR2	OID00643	0.03421	0.9	0.0494657
CXCL16	Q9H2A7	OID00601	-0.730695	0.73	2.24509e-08
DLK.1	P80370	OID00598	-0.40246	0.94	1.82124e-05
EGFR	P00533	OID00637	-0.209315	0.57	0.000975686
Ep.CAM	P16422	OID00610	-0.114815	0.98	0.0188858
EPHB4	P54760	OID00569	-0.08571	0.86	0.0944549
FABP4	P15090	OID00589	-0.11758	0.87	0.365225
FAS	P25445	OID00615	1.32238	0.15	2.3401e-08
Gal.3	P17931	OID00578	5.38099	0.61	1.05198e-13
Gal.4	P56470	OID00626	-0.01312	0.8	0.62875
GDF.15	Q99988	OID00595	-0.39913	0.85	6.61939e-06
GP6	Q9HCN6	OID05026	3.31876	0.05	1.48886e-10
GRN	P28799	OID00579	0.07833	0.82	0.287703
ICAM.2	P13598	OID00646	0.008725	0.93	0.57261
IGFBP.1	P08833	OID00604	0.47732	0.99	1.14657e-05
IGFBP.2	P18065	OID00650	0.187225	0.94	6.18631e-05
IGFBP.7	Q16270	OID00638	-0.320165	0.73	0.00706522
IL.17RA	Q96F46	OID00566	0.375715	0.9	4.58489e-05
IL.18BP	O95998	OID00640	-0.71017	0.75	1.36935e-07
IL.1RT1	P14778	OID00613	-0.349895	0.91	5.75745e-05
IL.1RT2	P27930	OID00627	-0.01116	0.52	0.153665
IL.6RA	P08887	OID00602	-0.106265	0.87	0.984328
IL2.RA	P01589	OID00570	-0.128635	0.89	0.000933166
ITGB2	P05107	OID00565	0.14845	0.43	0.0126174
JAM.A	Q9Y624	OID00625	2.99256	-0.2	3.72873e-09
KLK6	Q92876	OID00647	-0.180835	0.92	0.000838614
LDL.receptor	P01130	OID00564	-0.633865	0.97	2.05205e-05
LTBR	P36941	OID00583	-0.23456	0.77	2.5912e-05
MB	P02144	OID00616	-0.9213	0.8	0.000933166
MCP.1	P13500	OID00576	2.30718	0.71	2.05205e-05
MEPE	Q9NQ76	OID00132	-0.292535	0.92	5.6756e-05
MMP.2	P08253	OID00614	-0.30018	0.66	0.0527221
MMP.3	P08254	OID00644	-0.09588	0.86	0.652851
MMP.9	P14780	OID00568	3.68557	0.31	3.89238e-09
MPO	P05164	OID00600	2.52275	0.43	7.39723e-11
Notch.3	Q9UM47	OID00584	-0.694465	0.84	7.50609e-07
NT.proBNP	N/A	OID00131	-0.148705	0.99	0.00706522
OPG	O00300	OID00571	-0.42769	0.66	5.79161e-06
OPN	P10451	OID00621	-0.136645	0.93	0.000256653
PAI	P05121	OID00591	2.52762	0.17	8.71659e-06
PCSK9	Q8NBP7	OID00619	0.38322	0.91	3.33263e-05
PDGF.subunit.A	P04085	OID00648	2.25611	0.57	1.82808e-06
PECAM.1	P16284	OID00652	0.494355	0.45	0.000184045
PGLYRP1	O75594	OID00623	3.30499	0.44	3.16243e-09
PI3	P19957	OID00609	0.17221	0.87	0.148746
PLC	P98160	OID00582	0.00012	0.86	0.0941406
PON3	Q15166	OID00642	-0.461445	0.76	0.0497141
PRTN3	P24158	OID00618	5.33575	-0.24	1.36977e-12
PSP.D	P35247	OID00608	-0.470725	0.83	5.6756e-05
RARRES2	Q99969	OID00645	-0.038995	0.77	0.291934
RETN	Q9HD89	OID00603	3.29031	0.48	1.33822e-08
SCGB3A2	Q96PL1	OID00636	-0.67293	0.78	9.99671e-06
SELE	P16581	OID00596	-0.50279	0.96	6.93966e-07
SELP	P16109	OID00574	2.73311	-0.09	3.89238e-09
SHPS.1	P78324	OID00628	0.394165	0.91	2.8325e-07
SPON1	Q9HCB6	OID00599	-0.28327	0.48	0.0587442
ST2	Q01638	OID00634	-0.131825	0.92	0.000933166
t.PA	P00750	OID00635	-0.751145	0.57	5.6756e-05
TFF3	Q07654	OID00573	0.063425	0.92	0.0836472
TFPI	P10646	OID00590	-0.6289	0.62	1.76393e-07
TIMP4	Q99727	OID00585	-0.503635	0.83	0.0012426
TLT.2	Q5T2D2	OID00588	0.423705	0.44	0.000683726
TNF.R1	P19438	OID00649	0.004695	0.59	0.0679885
TNF.R2	P20333	OID00567	0.098565	0.24	0.383727
TNFRSF10C	O14798	OID00594	0.56511	0.23	0.000285713
TNFRSF14	Q92956	OID00563	0.890005	0.57	2.57156e-07
TNFSF13B	Q9Y275	OID00617	0.146885	0.84	0.00692426
TR	P02786	OID00593	0.552065	0.85	3.24396e-05
TR.AP	P13686	OID00606	-0.02044	0.95	0.326711
U.PAR	Q03405	OID00620	2.2051	0.42	1.51792e-09
uPA	P00749	OID00631	0.606605	0.15	3.13758e-05
vWF	P04275	OID00651	-0.563645	0.78	0.00438668

## Sheet: fig 2C
target	delta
ALCAM	-0.00597
AP.N	-0.072595
AXL	0.117002
AZU1	0.567593
BLM.hydrolase	0.08209
CASP.3	0.566525
CCL15	-0.121888
CCL16	-0.318207
CCL24	0.08547
CD163	-0.235852
CD93	-0.055875
CDH5	-0.0244775
CHI3L1	-0.0397625
CHIT1	0.192375
CNTN1	-0.115385
COL1A1	0.221013
CPA1	-0.0035
CPB1	0.0023225
CSTB	0.245623
CTSD	0.205728
CTSZ	-0.0547275
CXCL16	-0.08883
DLK.1	0.171567
EGFR	-0.038005
Ep.CAM	-0.197368
EPHB4	-0.0814975
FABP4	0.284143
FAS	0.00963
Gal.3	0.44785
Gal.4	-0.0775125
GDF.15	-0.138565
GP6	0.0699925
GRN	-0.0053675
ICAM.2	-0.22712
IGFBP.1	0.382462
IGFBP.2	-0.068165
IGFBP.7	-0.334303
IL.17RA	-0.140082
IL.18BP	-0.20417
IL.1RT1	-0.26165
IL.1RT2	-0.180157
IL.6RA	-0.118952
IL2.RA	0.013775
ITGB2	-0.205247
JAM.A	0.133765
KLK6	-0.07933
LDL.receptor	-0.0153925
LTBR	-0.02522
MB	0.247328
MCP.1	-0.533692
MEPE	0.0810875
MMP.2	-0.0801
MMP.3	-0.377042
MMP.9	0.206373
MPO	0.358443
Notch.3	-0.0420375
NT.proBNP	-0.168913
OPG	-0.11689
OPN	0.03757
PAI	0.411983
PCSK9	-0.132862
PDGF.subunit.A	0.2914
PECAM.1	0.01385
PGLYRP1	-0.0891675
PI3	0.122208
PLC	-0.0239375
PON3	0.306145
PRTN3	0.37974
PSP.D	0.314107
RARRES2	0.223637
RETN	-0.528165
SCGB3A2	-0.12742
SELE	-0.0172925
SELP	0.416958
SHPS.1	0.0484525
SPON1	0.187105
ST2	-0.0813725
t.PA	-0.16998
TFF3	-0.184972
TFPI	0.0618275
TIMP4	-0.074655
TLT.2	-0.0080925
TNF.R1	0.0445925
TNF.R2	0.205598
TNFRSF10C	0.24315
TNFRSF14	0.03746
TNFSF13B	-0.041895
TR	0.219875
TR.AP	-0.00421
U.PAR	-0.202457
uPA	0.321175
vWF	1.59065

## Sheet: fig 3
assay	gene_name	uniprot_ID	iqr_studyset1	iqr_studyset2	iqr_studyset3
ACP6	ACP6	Q9NPH0	0.48359	0.631721	0.431564
ADGRE2	ADGRE2	Q9UHX3	0.379058	0.447607	0.351138
ADGRG2	ADGRG2	Q8IZP9	0.5336	0.504146	0.401812
AHCY	AHCY	P23526	0.221323	0.15025	0.142808
ALCAM	ALCAM	Q13740	0.186696	0.198011	0.170282
ALDH1A1	ALDH1A1	P00352	0.158672	0.18542	0.119037
ANG	ANG	P03950	0.329899	0.563743	0.48023
ANGPTL1	ANGPTL1	O95841	0.29513	0.219646	0.284262
ANGPTL3	ANGPTL3	Q9Y5C1	0.502134	0.491782	0.530297
ANGPTL7	ANGPTL7	O43827	0.585114	0.729635	0.525921
ANXA11	ANXA11	P50995	0.260063	0.229372	0.327516
ANXA4	ANXA4	P09525	0.482721	0.338414	0.32906
AOC3	AOC3	Q16853	0.364297	0.38801	0.280692
AP-N	ANPEP	P15144	0.325886	0.39848	0.282534
APEX1	APEX1	P27695	0.541486	0.516349	0.480809
APLP1	APLP1	P51693	0.801186	0.775778	0.985743
APOM	APOM	O95445	0.35763	0.337255	0.382472
ARG1	ARG1	P05089	0.207858	0.119404	0.146263
AXL	AXL	P30530	0.382896	0.299009	0.490887
AZU1	AZU1	P20160	0.15908	0.191901	0.20206
BAG6	BAG6	P46379	0.150247	0.107106	0.156493
BLM hydrolase	BLMH	Q13867	0.0904594	0.0975072	0.181762
C1QTNF1	C1QTNF1	Q9BXJ1	0.268536	0.380855	0.374359
C2	C2	P06681	0.294205	0.240034	0.356228
CA1	CA1	P00915	0.202592	0.171197	0.279887
CA13	CA13	Q8N1Q1	0.483353	0.399767	0.543034
CA3	CA3	P07451	0.481192	0.393402	0.420489
CA4	CA4	P22748	0.435413	0.352008	0.587622
CANT1	CANT1	Q8WVQ1	0.226583	0.175265	0.178
CASP-3	CASP3	P42574	0.25124	0.225156	0.342349
CCDC80	CCDC80	Q76M96	0.444994	0.394934	0.331522
CCL14	CCL14	Q16627	0.355365	0.284431	0.345971
CCL15	CCL15	Q16663	0.690006	0.592714	0.858587
CCL16	CCL16	O15467	0.685041	0.679264	0.659969
CCL18	CCL18	P55774	0.834624	0.660563	0.776814
CCL24	CCL24	O00175	1.10417	1.44425	1.45391
CCL5	CCL5	P13501	0.507729	0.540846	0.542752
CD163	CD163	Q86VB7	0.414415	0.567524	0.458477
CD164	CD164	Q04900	0.326685	0.402269	0.432287
CD1C	CD1C	P29017	0.418403	0.484886	0.442514
CD2AP	CD2AP	Q9Y5K6	0.319504	0.320641	0.462502
CD46	CD46	P15529	0.231627	0.192274	0.15315
CD59	CD59	P13987	0.290601	0.240108	0.268444
CD79B	CD79B	P40259	0.413373	0.365863	0.390201
CD93	CD93	Q9NPY3	0.299805	0.247172	0.253039
CDH1	CDH1	P12830	0.361787	0.406297	0.382223
CDH2	CDH2	P19022	0.590171	0.580525	0.391223
CDH5	CDH5	P33151	0.407048	0.464215	0.460104
CDHR5	CDHR5	Q9HBB8	0.602826	0.615095	0.439313
CES1	CES1	P23141	0.63866	0.529203	0.663829
CFHR5	CFHR5	Q9BXR6	0.379738	0.474126	0.457518
CHI3L1	CHI3L1	P36222	0.686198	0.816563	0.929158
CHIT1	CHIT1	Q13231	1.18245	1.16223	1.15965
CHL1	CHL1	O00533	0.334744	0.354567	0.316962
CHRDL2	CHRDL2	Q6WN34	0.860692	0.613595	0.615503
CLEC5A	CLEC5A	Q9NY25	0.606126	0.533739	0.697409
CLSTN2	CLSTN2	Q9H4D0	0.47615	0.334084	0.388889
CLUL1	CLUL1	Q15846	0.771735	0.55027	0.563151
CNDP1	CNDP1	Q96KN2	0.539556	0.684424	0.56606
CNTN1	CNTN1	Q12860	0.59447	0.49624	0.480956
COL18A1	COL18A1	P39060	0.311906	0.294823	0.277206
COL1A1	COL1A1	P02452	0.447572	0.44624	0.621478
COMP	COMP	P49747	0.562124	0.5293	0.363138
COMT	COMT	P21964	0.680048	0.796606	0.712151
CPA1	CPA1	P15085	0.930076	0.821201	0.806635
CPB1	CPB1	P15086	0.820521	0.622598	0.847845
CR2	CR2	P20023	0.57091	0.759241	0.654062
CRKL	CRKL	P46109	0.125934	0.117403	0.107093
CRTAC1	CRTAC1	Q9NQ79	0.861178	0.63163	0.517647
CST3	CST3	P01034	0.376891	0.396302	0.319021
CSTB	CSTB	P04080	0.156488	0.163232	0.134146
CTSD	CTSD	P07339	0.317441	0.279148	0.314613
CTSH	CTSH	P09668	0.47517	0.563408	0.610759
CTSO	CTSO	P43234	0.299735	0.287929	0.225844
CTSZ	CTSZ	Q9UBR2	0.310121	0.269359	0.298342
CXCL16	CXCL16	Q9H2A7	0.292168	0.359714	0.383248
DAB2	DAB2	P98082	0.438206	0.589237	0.603765
DDC	DDC	P20711	0.82973	0.647115	0.655565
DEFA1	DEFA1	P59665	0.768563	0.584266	0.721078
DIABLO	DIABLO	Q9NR28	0.561369	0.488546	0.643681
DLK-1	DLK1	P80370	0.939383	0.950972	0.906593
DPP4	DPP4	P27487	0.413577	0.445342	0.422978
DPP7	DPP7	Q9UHL4	0.931543	0.965332	0.856452
EFEMP1	EFEMP1	Q12805	0.348839	0.39776	0.37176
EGFR	EGFR	P00533	0.293237	0.313412	0.256854
ENG	ENG	P17813	0.310864	0.227472	0.26028
ENO2	ENO2	P09104	0.249552	0.235622	0.245758
ENPP7	ENPP7	Q6UWV6	1.36824	0.895474	1.01706
EPHB4	EPHB4	P54760	0.249214	0.267121	0.258414
Ep-CAM	EPCAM	P16422	1.60506	1.28492	1.55047
F11	F11	P03951	0.369781	0.395366	0.338148
F7	F7	P08709	0.385504	0.369847	0.312678
FABP4	FABP4	P15090	0.918549	0.66078	0.949823
FAM3C	FAM3C	Q92520	0.511162	0.384442	0.415493
FAS	FAS	P25445	0.401642	0.444336	0.43403
FBP1	FBP1	P09467	0.845441	0.601999	0.612359
FCGR2A	FCGR2A	P12318	0.84496	0.494884	0.466723
FCGR3B	FCGR3B	O75015	0.671391	0.618975	0.520685
FCN2	FCN2	Q15485	0.613311	0.514257	0.647091
FCRL1	FCRL1	Q96LA6	0.52261	0.667677	0.462749
FETUB	FETUB	Q9UGM5	0.534493	0.440947	0.478545
FKBP4	FKBP4	Q02790	0.126315	0.105326	0.151546
GAL	GAL	P22466	1.01547	0.874397	0.911296
GAS6	GAS6	Q14393	0.362466	0.292533	0.454378
GDF-15	GDF15	Q99988	0.678784	0.618012	0.623526
GLRX	GLRX	P35754	0.254721	0.184644	0.137007
GNLY	GNLY	P22749	0.931848	0.873776	1.16241
GP1BA	GP1BA	P07359	0.310477	0.269161	0.367893
GP6	GP6	Q9HCN6	0.537805	0.44913	0.455085
GRAP2	GRAP2	O75791	0.384998	0.35366	0.471915
GRN	GRN	P28799	0.264578	0.253415	0.220038
Gal-3	LGALS3	P17931	0.189208	0.164052	0.278067
Gal-4	LGALS4	P56470	0.593178	0.652877	0.418395
HDGF	HDGF	P51858	0.962181	1.0131	1.0105
ICAM-2	ICAM2	P13598	0.453379	0.419982	0.465918
ICAM1	ICAM1	P05362	0.296667	0.330596	0.368933
ICAM3	ICAM3	P32942	0.366565	0.3379	0.339261
IGFBP-1	IGFBP1	P08833	2.39676	2.31942	2.13141
IGFBP-2	IGFBP2	P18065	1.04154	1.17744	0.983007
IGFBP-7	IGFBP7	Q16270	0.324906	0.253287	0.210868
IGFBP3	IGFBP3	P17936	0.444807	0.365894	0.402185
IGFBP6	IGFBP6	P24592	0.337007	0.390614	0.291052
IGFBPL1	IGFBPL1	Q8WX77	0.417325	0.340307	0.258165
IGLC2	IGLC2	P0DOY2	0.198364	0.192009	0.241427
IL-17RA	IL17RA	Q96F46	0.428796	0.667618	0.607379
IL-18BP	IL18BP	O95998	0.263541	0.343578	0.296015
IL-1RT1	IL1R1	P14778	0.261608	0.294912	0.430347
IL-1RT2	IL1R2	P27930	0.335554	0.362439	0.320306
IL-6RA	IL6R	P08887	0.455815	0.519159	0.465197
IL2-RA	IL2RA	P01589	0.459322	0.459278	0.406655
IL7R	IL7R	P16871	0.664324	0.745961	0.695104
ITGAM	ITGAM	P11215	0.559634	0.400217	0.664343
ITGB2	ITGB2	P05107	0.304184	0.258346	0.409726
JAM-A	F11R	Q9Y624	0.255854	0.219952	0.288225
KIT	KIT	P10721	0.296293	0.411632	0.553816
KLK10	KLK10	O43240	0.427514	0.485654	0.733632
KLK6	KLK6	Q92876	0.365465	0.354509	0.476095
KYAT1	KYAT1	Q16773	0.599708	0.5075	0.6205
LCN2	LCN2	P80188	0.492076	0.540177	0.427369
LDL receptor	LDLR	P01130	0.832934	0.714733	0.845201
LILRA5	LILRA5	A6NI73	0.43851	0.350151	0.484968
LILRB1	LILRB1	Q8NHL6	0.590462	0.330043	0.351231
LILRB2	LILRB2	Q8N423	0.552807	0.375781	0.384723
LILRB5	LILRB5	O75023	0.828251	0.614508	0.682813
LRIG1	LRIG1	Q96JA1	0.418309	0.419769	0.602063
LRP11	LRP11	Q86VZ4	0.342759	0.293695	0.295771
LTBR	LTBR	P36941	0.378641	0.310009	0.347517
LYVE1	LYVE1	Q9Y5Y7	0.343792	0.40761	0.406163
MB	MB	P02144	0.76763	0.775912	0.732632
MBL2	MBL2	P11226	1.53478	1.84218	1.67929
MCFD2	MCFD2	Q8NI22	0.155779	0.133073	0.223042
MCP-1	CCL2	P13500	0.643351	0.494978	0.424759
MEGF9	MEGF9	Q9H1U4	0.395584	0.277589	0.389688
MEP1B	MEP1B	Q16820	1.69681	2.0259	1.31083
MEPE	MEPE	Q9NQ76	0.632176	0.61651	0.654032
MET	MET	P08581	0.293588	0.261167	0.21508
METRNL	METRNL	Q641Q3	0.232831	0.278728	0.223865
MFAP5	MFAP5	Q13361	0.320433	0.351595	0.352646
MMP-2	MMP2	P08253	0.378673	0.534575	0.358163
MMP-3	MMP3	P08254	1.14637	0.873619	0.999378
MMP-9	MMP9	P14780	0.293656	0.258295	0.290628
MPO	MPO	P05164	0.281864	0.298347	0.144659
NADK	NADK	O95544	0.49007	0.521114	0.541939
NCAM1	NCAM1	P13591	0.350132	0.333564	0.342567
NECTIN2	NECTIN2	Q92692	0.272714	0.313851	0.327069
NID1	NID1	P14543	0.386091	0.373197	0.47602
NOMO1	NOMO1	Q15155	0.430251	0.427223	0.29842
NOTCH1	NOTCH1	P46531	0.240596	0.196426	0.246453
NPDC1	NPDC1	Q9NQX5	0.323616	0.402942	0.328594
NPTXR	NPTXR	O95502	0.49761	0.461026	0.519739
NQO2	NQO2	P16083	1.67475	1.94852	1.62999
NRP1	NRP1	O14786	0.274425	0.275907	0.433019
NT-proBNP		NA	1.04162	1.29481	0.745915
Notch 3	NOTCH3	Q9UM47	0.503544	0.452037	0.484092
OPG	TNFRSF11B	O00300	0.363428	0.391905	0.38458
OPN	SPP1	P10451	0.538425	0.52396	0.601853
OSMR	OSMR	Q99650	0.290502	0.296073	0.245724
PAG1	PAG1	Q9NWQ8	0.605543	0.539081	0.509039
PAI	SERPINE1	P05121	0.409449	0.289703	0.395833
PAM	PAM	P19021	0.253429	0.250866	0.234464
PCOLCE	PCOLCE	Q15113	0.395657	0.470825	0.329505
PCSK9	PCSK9	Q8NBP7	0.516604	0.496994	0.529765
PECAM-1	PECAM1	P16284	0.280728	0.239475	0.38916
PGLYRP1	PGLYRP1	O75594	0.522929	0.567892	0.4385
PI3	PI3	P19957	0.640934	0.822355	0.587179
PILRB	PILRB	Q9UKJ0	0.533708	0.620654	0.617806
PLC	HSPG2	P98160	0.317581	0.24834	0.250986
PLTP	PLTP	P55058	0.357846	0.454367	0.302711
PLXNB2	PLXNB2	O15031	0.222684	0.307021	0.205085
PON3	PON3	Q15166	0.910523	1.05548	0.698523
PPP1R2	PPP1R2	P41236	0.327128	0.233917	0.254144
PRCP	PRCP	P42785	0.308193	0.297141	0.458533
PROC	PROC	P04070	0.41128	0.395854	0.410612
PRSS2	PRSS2	P07478	0.621956	0.712456	0.55424
PRTN3	PRTN3	P24158	0.206108	0.138189	0.180812
PSP-D	SFTPD	P35247	0.785606	0.836531	0.939854
PTPRS	PTPRS	Q13332	0.354161	0.310014	0.315852
QDPR	QDPR	P09417	0.167454	0.17958	0.262065
QPCT	QPCT	Q16769	0.391057	0.266344	0.510183
RARRES2	RARRES2	Q99969	0.259681	0.201003	0.350927
REG1A	REG1A	P05451	0.636525	0.636623	0.623854
REG4	REG4	Q9BYZ8	0.708986	0.674	0.527607
RETN	RETN	Q9HD89	0.778074	0.849	0.743543
RNASE3	RNASE3	P12724	0.278295	0.299786	0.269054
ROR1	ROR1	Q01973	0.335383	0.438931	0.34219
RTN4R	RTN4R	Q9BZR6	0.403846	0.383665	0.261918
S100P	S100P	P25815	0.513593	0.435275	0.381839
SAA4	SAA4	P35542	0.629635	0.697723	0.917277
SCGB3A2	SCGB3A2	Q96PL1	0.682569	0.818913	0.772896
SDC4	SDC4	P31431	0.520299	0.507571	0.571718
SELE	SELE	P16581	0.838054	0.672189	0.686971
SELL	SELL	P14151	0.394837	0.451136	0.354459
SELP	SELP	P16109	0.356956	0.323152	0.687481
SEMA3F	SEMA3F	Q13275	0.276625	0.228308	0.236914
SERPINA5	SERPINA5	P05154	0.358163	0.247786	0.349498
SERPINA7	SERPINA7	P05543	0.377844	0.417461	0.404857
SERPINB6	SERPINB6	P35237	0.413125	0.300972	0.578038
SERPINB8	SERPINB8	P50452	0.670511	0.712523	0.71638
SHPS-1	SIRPA	P78324	0.526162	0.530678	0.481814
SIGLEC7	SIGLEC7	Q9Y286	0.405299	0.299665	0.300842
SNAP23	SNAP23	O00161	0.239001	0.190196	0.220145
SOD1	SOD1	P00441	0.129763	0.12119	0.120219
SOST	SOST	Q9BQB4	0.517109	0.564863	0.602443
SPARCL1	SPARCL1	Q14515	0.243769	0.401731	0.425687
SSC4D	SSC4D	Q8WTU2	1.68369	1.19675	2.1859
ST2	IL1RL1	Q01638	0.744184	0.775908	0.801387
ST6GAL1	ST6GAL1	P15907	0.29458	0.296273	0.387817
SUMF2	SUMF2	Q8NBJ7	0.271534	0.286233	0.25459
TCN2	TCN2	P20062	0.373399	0.473817	0.353732
TFF2	TFF2	Q03403	0.665287	0.711951	0.841295
TFF3	TFF3	Q07654	0.338239	0.347346	0.299994
TFPI	TFPI	P10646	0.330799	0.363589	0.394755
TGFBI	TGFBI	Q15582	0.321551	0.353791	0.336231
TGFBR3	TGFBR3	Q03167	0.353511	0.312795	0.246245
THBS4	THBS4	P35443	0.648317	0.511963	0.538934
THOP1	THOP1	P52888	0.118565	0.107418	0.189179
TIE1	TIE1	P35590	0.317184	0.32579	0.402887
TIMD4	TIMD4	Q96H15	0.501567	0.560476	0.484416
TIMP1	TIMP1	P01033	0.274588	0.189651	0.357167
TIMP4	TIMP4	Q99727	0.515167	0.686794	0.5369
TINAGL1	TINAGL1	Q9GZM7	0.33126	0.18884	0.284369
TLT-2	TREML2	Q5T2D2	0.404711	0.475176	0.271844
TNC	TNC	P24821	0.812363	0.511766	0.728165
TNF-R1	TNFRSF1A	P19438	0.329009	0.321598	0.32893
TNF-R2	TNFRSF1B	P20333	0.275658	0.312429	0.375064
TNFRSF10C	TNFRSF10C	O14798	0.511193	0.607249	0.603994
TNFRSF14	TNFRSF14	Q92956	0.271045	0.281249	0.235963
TNFSF13B	TNFSF13B	Q9Y275	0.27219	0.330186	0.316235
TNXB	TNXB	P22105	0.342662	0.392304	0.289904
TR-AP	ACP5	P13686	0.400256	0.372686	0.451729
TR	TFRC	P02786	0.518995	0.500308	0.430238
TSHB	TSHB	P01222	0.715634	0.757352	0.761148
TXNDC5	TXNDC5	Q8NBS9	0.339854	0.405314	0.421265
TYMP	TYMP	P19971	0.625656	0.555204	0.534681
TYRO3	TYRO3	Q06418	0.395551	0.400955	0.320214
U-PAR	PLAUR	Q03405	0.542024	0.478295	0.494707
UMOD	UMOD	P07911	0.45351	0.493997	0.464217
USP8	USP8	P40818	0.564733	0.479041	0.547044
VASN	VASN	Q6EMK4	0.325492	0.234851	0.212546
VCAM1	VCAM1	P19320	0.314671	0.328307	0.228519
VCAN	VCAN	P13611	0.352163	0.388094	0.342629
t-PA	PLAT	P00750	0.811006	0.629292	0.73845
uPA	PLAU	P00749	0.386125	0.353359	0.453365
vWF	VWF	P04275	0.753333	0.736885	0.744223

## Sheet: fig 4A, fig S2, IgM-IgG-
Protein-1	Protein-2	Correlation
LCN2	S100P	0.888336
LCN2	U-PAR	0.880275
GP6	DAB2	0.881223
U-PAR	PGLYRP1	0.86036
DEFA1	LCN2	0.851351
DEFA1	U-PAR	0.8523
PGLYRP1	S100P	0.847321
LCN2	PGLYRP1	0.841868
CPA1	CPB1	0.83926
U-PAR	S100P	0.835941
NADK	PAG1	0.832859
DEFA1	S100P	0.821716
ITGAM	U-PAR	0.822191
ITGAM	ITGB2	0.815789
S100P	PAG1	0.815789
ITGAM	LCN2	0.817212
U-PAR	PAG1	0.80441
GP1BA	DAB2	0.803461
PGLYRP1	PAG1	0.801328
MPO	PAG1	-0.799194
RETN	PAG1	0.798246
ITGAM	DEFA1	0.79872
ITGB2	U-PAR	0.798957
RETN	PGLYRP1	0.794927
ITGAM	S100P	0.790659
LCN2	RETN	0.785443
CA4	TNFRSF10C	0.782598
RETN	U-PAR	0.77762
GP1BA	GP6	0.776908
NID1	DAB2	0.773589
LCN2	PAG1	0.770507
PRSS2	CPA1	0.770033
ITGAM	RETN	0.768374
GP6	JAM-A	0.765529
GP6	DIABLO	0.761972
ITGB2	uPA	0.761261
NID1	GP6	0.759839
U-PAR	CLEC5A	0.759128
S100P	ANXA11	0.754386
ANXA11	PAG1	0.752252
U-PAR	uPA	0.748696
CD46	CRKL	-0.745614
GP6	SNAP23	0.74348
TNF-R2	TNF-R1	0.742295
TNFRSF14	TLT-2	0.73779
SELP	GRAP2	0.738028
PRSS2	CPB1	0.737316
NADK	ANXA11	0.733286
GP1BA	SELP	0.732812
LILRB1	LILRB2	0.732101
TLT-2	DIABLO	0.730204
DEFA1	PGLYRP1	0.729493
QPCT	LCN2	0.72973
MPO	NADK	-0.725699
SELP	PAI	0.724514
PGLYRP1	NADK	0.724514
ITGAM	uPA	0.723329
S100P	NADK	0.722617
ITGB2	PGLYRP1	0.716927
ITGAM	PGLYRP1	0.714794
NECTIN2	DAB2	0.714083
RETN	S100P	0.713608
TIMP1	PAI	0.71266
TNFRSF14	DIABLO	0.711475
CA4	U-PAR	0.708867
CDH1	CASP-3	-0.705548
AXL	ROR1	0.705785
DEFA1	CLEC5A	0.704125
PRCP	CTSD	0.702229
LCN2	CHI3L1	0.699858
PECAM-1	CA13	0.700095
DEFA1	PAG1	0.700095
NID1	PECAM-1	0.700569
TLT-2	PECAM-1	0.700569
TLT-2	DAB2	0.700569
ITGB2	RETN	0.70128
DIABLO	DAB2	0.701754
GP1BA	SNAP23	0.699384
QPCT	DEFA1	0.698909
GP1BA	DIABLO	0.697724
IL-1RT1	ICAM-2	0.69725
SELP	DAB2	0.696302
ITGAM	PAG1	0.69559
DEFA1	CHI3L1	0.694642
QPCT	U-PAR	0.693694
LCN2	TNF-R1	0.69322
OSMR	VASN	0.689663
TNFRSF14	DAB2	0.688004
GP1BA	GRAP2	0.686818
JAM-A	SNAP23	0.686818
OSMR	CDH2	0.686344
JAM-A	DAB2	0.685633
IL-18BP	METRNL	0.684448
DEFA1	RETN	0.683736
U-PAR	NADK	0.683262
PLTP	SSC4D	-0.682788
ENG	CDH5	0.682788
LCN2	CD164	0.682077
CFHR5	FCGR2A	-0.681366
GP1BA	JAM-A	0.681128
PAI	GRAP2	0.680654
DEFA1	uPA	0.680417
SERPINB8	PAG1	0.679469
PAM	Notch 3	0.679232
GRAP2	SDC4	0.678521
QPCT	uPA	0.677572
EFEMP1	MFAP5	0.676861
BLM hydrolase	CASP-3	0.676624
GP6	GRAP2	0.67615
NID1	TLT-2	0.675913
GRN	CXCL16	0.675202
GP1BA	TLT-2	0.67449
OSMR	BLM hydrolase	-0.674253
PRCP	TNFRSF14	0.672831
THOP1	BAG6	0.672831
SEMA3F	CDH2	0.672119
DIABLO	GRAP2	0.671882
LCN2	ITGB2	0.671408
TNFRSF14	GP6	0.671408
SNAP23	DAB2	0.670934
DEFA1	ITGB2	0.669037
TIMD4	CD163	0.66643
CD46	THOP1	-0.664059
ITGAM	QPCT	0.664059
MPO	U-PAR	-0.663585
S100P	CLEC5A	0.663348
RETN	SERPINB8	0.66311
CCL5	GP6	0.661925
TLT-2	GP6	0.660266
LCN2	CLEC5A	0.660266
NOMO1	RTN4R	0.660503
RETN	CD164	0.660028
GP1BA	TNFRSF14	0.659791
QPCT	CANT1	0.659317
QPCT	ITGB2	0.657895
ITGB2	S100P	0.657895
CRTAC1	NRP1	0.656709
NRP1	ROR1	0.656235
TIMP4	ST2	0.655524
PRCP	PAG1	0.654101
PGLYRP1	CHI3L1	0.65339
TIMP1	CTSD	0.652916
VASN	ROR1	0.652205
NOTCH1	CASP-3	-0.651731
NID1	NECTIN2	0.651731
VASN	EPHB4	0.650308
SERPINB8	ANXA11	0.648886
ITGB2	CLEC5A	0.647937
NID1	DIABLO	0.647937
APOM	PON3	0.648174
GRAP2	PPP1R2	0.648412
uPA	CLEC5A	0.647463
GRAP2	DAB2	0.646989
LCN2	TNF-R2	0.646041
PAI	SDC4	0.645804
CCL18	CTSD	0.645567
TIE1	CDH5	0.64533
CD164	S100P	0.644855
CST3	NPDC1	0.644381
Notch 3	MMP-2	0.644144
FCGR3B	TNFRSF10C	0.643433
U-PAR	CHI3L1	0.642722
U-PAR	CRKL	-0.64201
SELP	GP6	0.641773
TNFRSF14	JAM-A	0.641773
DEFA1	TNFRSF10C	0.64201
IGFBP6	LTBR	0.640588
LCN2	SERPINB8	0.640351
PRCP	SERPINB8	0.639877
NID1	GRAP2	0.639403
MEPE	CD79B	0.639403
TIMP1	ST6GAL1	0.637506
CA4	DEFA1	0.637032
TIMP1	TNFRSF14	0.636558
SELP	DIABLO	0.636558
TXNDC5	MCFD2	0.636083
TNFRSF10C	U-PAR	0.635609
NID1	TNFRSF14	0.634661
LCN2	NADK	0.634187
ADGRE2	CDH2	0.633239
CD46	TNFRSF14	0.632527
NID1	CA13	0.631342
LCN2	ANXA11	0.631105
CD164	SERPINB8	0.630394
DEFA1	CANT1	0.630156
Gal-3	BLM hydrolase	0.629919
MPO	PGLYRP1	-0.628734
TIE1	TYRO3	0.62826
TNFRSF10C	uPA	0.627786
RETN	NADK	0.627312
APEX1	PAG1	0.627312
ITGAM	CLEC5A	0.626363
CLEC5A	PAG1	0.625889
SELP	SNAP23	0.625415
Gal-3	ANGPTL7	-0.624467
FABP4	SSC4D	0.624229
PECAM-1	DAB2	0.624229
CA13	GRAP2	0.623992
ITGB2	PAG1	0.623755
Notch 3	APLP1	0.623518
NRP1	TGFBR3	0.623044
CA4	LCN2	0.62257
MPO	RETN	-0.622333
JAM-A	DIABLO	0.621622
SEMA3F	CANT1	0.621622
MMP-2	CCDC80	0.619962
PECAM-1	DIABLO	0.619251
ITGB2	TNFRSF10C	0.618777
uPA	CRKL	-0.617828
VASN	LRP11	0.617828
GAS6	ENPP7	0.617828
GRAP2	SUMF2	0.617828
CCL5	PAI	0.618303
PECAM-1	GRAP2	0.617354
RETN	APEX1	0.617117
GP6	NECTIN2	0.616643
CHI3L1	S100P	0.616406
CA4	CLEC5A	0.615695
ACP6	DIABLO	0.615695
PLTP	MMP-2	0.615932
GP6	PECAM-1	0.615932
RETN	CLEC5A	0.616169
CCL18	CTSZ	0.614746
PRCP	SUMF2	0.614272
DEFA1	CD164	0.613798
NID1	GP1BA	0.612376
VASN	IL-1RT1	0.612376
PRCP	NID1	0.612613
OSMR	IL-1RT1	0.612613
QPCT	PGLYRP1	0.611901
TIE1	IL-1RT1	0.61119
U-PAR	CD164	0.610242
U-PAR	ANXA11	0.610242
AXL	IL-1RT1	0.609768
FCGR2A	TNXB	0.609294
IL7R	PON3	0.608345
NRP1	IGFBP-2	0.608345
PON3	GAL	0.608345
PLTP	PON3	0.608108
LRP11	BAG6	-0.60716
PTPRS	VASN	0.606686
OSMR	GAS6	0.605263
SELP	TLT-2	0.604789
PSP-D	Ep-CAM	0.604789
GAS6	PILRB	0.604552
APOM	IGFBP-2	0.604078
ANGPTL3	SCGB3A2	0.603367
Gal-3	QDPR	0.603367
PAI	PECAM-1	0.603129
IL-18BP	ROR1	0.602892
CA4	S100P	0.602181
SOD1	ANXA4	-0.601707
TNFRSF14	SELP	0.60147
uPA	CANT1	0.60147
CCL5	ST6GAL1	0.600996
CRTAC1	OSMR	0.600996
ITGB2	SERPINB8	0.600996
NOTCH1	TIE1	0.601233
BLM hydrolase	COL1A1	-0.600759
ITGAM	MPO	-0.599573
SELP	JAM-A	0.599573
CA4	THOP1	-0.599336
Gal-3	PPP1R2	0.599336
PECAM-1	SDC4	0.598388
MPO	APEX1	-0.597914
EGFR	ANGPTL1	0.597914
CDH1	BLM hydrolase	-0.597202
ITGAM	CHI3L1	0.597202
CRTAC1	ST2	0.597202
IL-1RT1	TYRO3	0.597202
PGLYRP1	ANXA11	0.59744
OSMR	LRP11	0.596728
CA4	PGLYRP1	0.596017
MFAP5	CHRDL2	0.596017
ITGAM	ANXA11	0.59578
MPO	DIABLO	-0.595543
TNXB	Notch 3	0.595306
DIABLO	SDC4	0.595069
VCAM1	ROR1	0.595069
CCL5	TNFRSF14	0.59412
U-PAR	THOP1	-0.593172
KLK6	APLP1	0.593172
NOTCH1	TYRO3	0.593172
VASN	BLM hydrolase	-0.592935
Notch 3	CNTN1	0.592698
S100P	SERPINB8	0.591987
PLTP	ADGRG2	0.591987
LCN2	uPA	0.59175
CTSD	NOMO1	0.59175
CD164	PAG1	0.591275
CD46	LCN2	0.590564
DIABLO	SUMF2	0.590327
SEMA3F	LRP11	0.59009
ITGB2	DPP7	0.589853
CA4	CD2AP	-0.589379
TNFRSF14	CTSD	0.589379
DEFA1	CRKL	-0.587482
ENO2	DIABLO	-0.587245
PAM	MMP-2	0.586534
CA4	QPCT	0.586297
PAG1	KYAT1	-0.585823
CD46	DEFA1	0.585349
EPHB4	ROR1	0.585111
CDH1	VASN	0.584874
IGFBP6	PLC	0.5844
PRSS2	OSMR	0.584163
BLM hydrolase	CANT1	-0.583926
CA4	VCAN	0.583926
PTPRS	NRP1	0.582266
CCL5	TLT-2	0.581318
RTN4R	FKBP4	-0.581081
ICAM1	SELE	0.58037
CD46	S100P	0.580133
ITGAM	CRKL	-0.579896
CHI3L1	PAG1	0.578947
MPO	ANXA11	-0.57871
NID1	CTSD	0.578236
CTSD	CTSZ	0.578236
THOP1	FKBP4	0.578236
NOTCH1	MEGF9	0.577051
CA4	PAG1	0.576814
NADK	SERPINB8	0.576339
TIMP1	TLT-2	0.576102
PGLYRP1	CD164	0.576102
ITGB2	CD164	0.575628
PTPRS	ROR1	0.575628
TNFRSF10C	CD164	0.575391
PLTP	Notch 3	0.575154
IL-17RA	REG4	0.574917
DPP4	IL-1RT1	0.574206
PAM	NRP1	0.573969
LTBR	FAM3C	0.573969
LCN2	MPO	-0.573732
PAI	DIABLO	0.573495
QPCT	CHRDL2	0.573495
CA4	ITGB2	0.573257
MET	IL-1RT1	0.572309
MMP-9	PON3	-0.572072
LILRB2	uPA	0.572072
ITGAM	CTSH	0.571835
TIMP1	SELP	0.571361
LILRB2	CLEC5A	0.571361
TINAGL1	LRP11	0.571361
RETN	ANXA11	0.571124
CDH5	IL-1RT1	0.570413
BLM hydrolase	CDH2	-0.570175
IGFBP-1	ADGRG2	0.570175
ITGAM	CANT1	0.569938
RETN	uPA	0.569701
DIABLO	APEX1	0.569227
OSMR	EGFR	0.56899
GP1BA	SDC4	0.568279
ITGAM	SERPINB8	0.567805
MPO	S100P	-0.567568
DEFA1	TNF-R2	0.56733
CDH1	OSMR	0.567093
OPG	AP-N	0.566856
CHIT1	CHI3L1	0.566382
BLM hydrolase	CD2AP	0.565671
CD46	ANXA11	0.565671
THOP1	CD2AP	0.565434
PLTP	FABP4	-0.565197
PAM	TNXB	0.56496
CDH1	NRP1	0.564723
QPCT	AXL	0.564248
NOMO1	CDH2	0.564248
CCL5	NID1	0.564011
MFAP5	FAM3C	0.563774
NID1	BAG6	-0.5633
CCL14	CST3	0.563063
CDH1	TNXB	0.562826
CANT1	BAG6	-0.562589
CDH5	TYRO3	0.562589
NRP1	CLSTN2	0.562352
VCAN	FKBP4	-0.562115
CDH1	NOTCH1	0.561878
TLT-2	GRAP2	0.561878
VASN	TYRO3	0.561878
ITGAM	TNFRSF10C	0.562115
PRCP	LCN2	0.561404
BAG6	FKBP4	0.561404
CTSD	CTSO	0.561166
U-PAR	SERPINB8	0.561166
CA1	VASN	0.560692
TNF-R1	PAG1	0.560692
TIE1	CASP-3	-0.559981
LILRB1	LRP11	0.559981
QPCT	S100P	0.55927
MET	MCFD2	-0.558796
S100P	CRKL	-0.558796
PRCP	MPO	-0.558559
VCAM1	NPTXR	0.558321
COL1A1	ROR1	0.557847
PGLYRP1	CLEC5A	0.557136
SIGLEC7	CDH2	0.557136
RETN	TNF-R1	0.556662
CCL5	PECAM-1	0.556425
ICAM3	CDH5	0.556188
ALCAM	EGFR	0.555951
CA1	TIE1	0.555714
OSMR	SEMA3F	0.555714
PAI	CA13	0.555477
CA4	ITGAM	0.555239
IGFBP6	EPHB4	0.555239
CNTN1	AP-N	0.554765
Gal-3	CASP-3	0.554765
CA4	uPA	0.554765
CCL18	CTSO	0.555002
MEPE	ACP6	0.555002
BLM hydrolase	PRTN3	0.554528
GAS6	VASN	0.553817
RARRES2	CD2AP	0.553817
TGFBR3	PON3	0.55358
BLM hydrolase	uPA	-0.552394
TNFRSF10C	THOP1	-0.552157
CDH1	VCAM1	0.552157
CA1	ANGPTL7	0.552157
JAM-A	GRAP2	0.552157
ITGAM	DPP7	0.552394
MMP-9	PGLYRP1	0.552632
NID1	CCL16	0.552632
PRCP	DIABLO	0.552632
NID1	SELP	0.552869
CTSD	DIABLO	0.552869
THOP1	QDPR	0.55192
SERPINA7	MEGF9	0.551683
TIMP1	CCL18	0.551683
PECAM-1	ACP6	0.551209
IL-1RT1	ADGRG2	0.550735
QPCT	PILRB	0.550498
LCN2	THOP1	-0.550261
GP6	ANXA4	0.550024
CD2AP	VCAN	-0.549787
TIE1	LRP11	0.549787
CANT1	CDH2	0.54955
COMP	TNFSF13B	-0.549312
PAM	AXL	0.549075
CDH1	DDC	0.549075
CA4	TNF-R2	0.548838
OPG	EGFR	0.548838
ANG	SUMF2	0.548601
CHL1	LYVE1	0.548364
PON3	ADGRG2	0.548364
TINAGL1	ADGRE2	0.548127
NRP1	OSMR	0.54789
ENG	ICAM-2	0.54789
TGFBR3	ROR1	0.547653
NID1	PAI	0.546942
LYVE1	TFF2	0.546942
MMP-2	ANGPTL1	0.546942
LRP11	TYRO3	0.546942
JAM-A	ANXA11	0.547179
ITGAM	FKBP4	-0.54623
PAM	Gal-4	0.54623
PGLYRP1	SERPINB8	0.54623
CD2AP	BAG6	0.54623
CA1	OSMR	0.546468
GAS6	EPHB4	0.546468
RETN	CHI3L1	0.546468
VCAM1	EPHB4	0.545993
DIABLO	ANXA4	0.545993
EPHB4	MEPE	0.545519
TLT-2	MPO	-0.545282
NID1	JAM-A	0.545282
PTPRS	IL-1RT1	0.545045
SELP	CA13	0.544334
DIABLO	USP8	0.544334
ITGAM	CD164	0.543623
MMP-9	NADK	0.543623
NRP1	EPHB4	0.543385
TGFBR3	COL1A1	0.542911
VASN	MMP-2	0.542674
VCAM1	IL-18BP	0.542674
LCN2	CRKL	-0.542437
TLT-2	PAI	0.542437
NRP1	VASN	0.5422
GAS6	SEMA3F	0.5422
CTSD	SEMA3F	0.5422
TIMP1	GP1BA	0.541963
GDF-15	Gal-4	0.541963
CCL5	ENO2	-0.541726
FCGR3B	CD163	0.541489
LRIG1	CCDC80	0.541252
MFAP5	PLC	0.541015
PAM	EGFR	0.541015
NOMO1	IGFBPL1	0.541015
ITGAM	IL-1RT2	0.540778
DPP4	EGFR	0.540778
CCL5	DAB2	0.540778
CTSD	DAB2	0.539829
CA4	Gal-3	-0.539118
TNFRSF14	PAI	0.539118
SELP	SDC4	0.538881
LRP11	FKBP4	-0.538644
PRCP	CD164	0.538644
PAM	Ep-CAM	0.538407
TIE1	AP-N	0.537933
CDH1	TINAGL1	0.537933
SERPINA7	NOTCH1	0.537696
GRAP2	SNAP23	0.537696
vWF	GLRX	-0.537459
NOTCH1	EGFR	0.536747
IGFBP-1	PON3	0.536747
THOP1	SERPINB8	-0.53651
EPHB4	LRP11	0.53651
JAM-A	SDC4	0.53651
OSMR	EPHB4	0.536273
CTSO	NOMO1	0.536273
ENG	DEFA1	0.536036
VCAM1	Notch 3	0.536036
NRP1	TNXB	0.535799
GP1BA	NECTIN2	0.535799
COL1A1	CD2AP	-0.535562
TNFRSF14	ENO2	-0.535562
PLTP	ST2	0.535562
ENG	BLM hydrolase	-0.535325
PSP-D	CD2AP	-0.535325
ICAM1	NQO2	-0.535325
GP6	SDC4	0.534851
CA1	LRP11	0.534614
ENG	NOTCH1	0.534376
OSMR	IGFBP-7	0.534139
CNDP1	TR	0.533902
TNF-R2	RETN	0.533902
CA13	DAB2	0.533902
DEFA1	TNF-R1	0.533665
TGFBR3	CLUL1	0.533428
CDH1	ROR1	0.533428
FCN2	C2	0.532954
t-PA	CCL16	0.532954
U-PAR	DPP7	0.532954
LYVE1	VCAN	0.532717
MET	FAS	0.53248
CD164	CLEC5A	0.53248
TYRO3	BAG6	-0.532243
PECAM-1	ENO2	-0.532006
CLEC5A	CRKL	-0.532006
VCAM1	OPN	0.532006
GP6	ACP6	0.532006
DIABLO	SNAP23	0.532243
VCAM1	KLK6	0.531769
LCN2	CANT1	0.531769
CCL18	CDH2	0.531769
TIMP1	AHCY	-0.531532
NRP1	IL-18BP	0.531532
GP1BA	PAI	0.531294
PGLYRP1	uPA	0.531294
FCN2	SEMA3F	0.531057
RETN	CTSZ	0.530583
CCL5	TFPI	0.530109
IL-1RT1	SHPS-1	0.530109
TNFRSF14	APEX1	0.530109
CXCL16	CDH2	0.530109
REG1A	Gal-4	0.530346
SELP	PECAM-1	0.530346
F7	CDHR5	0.529872
COL18A1	NPDC1	0.529635
TR	EGFR	0.529398
KLK6	ROR1	0.529161
NRP1	AXL	0.528924
PLTP	CLUL1	0.528924
ITGAM	NADK	0.528687
COL1A1	GAL	0.528687
ENG	CASP-3	-0.528212
TIMP1	ENO2	-0.528212
CD59	PILRB	0.528212
VCAM1	APLP1	0.528212
ADGRG2	CLUL1	0.52845
NCAM1	NPTXR	0.527738
QDPR	CANT1	-0.527501
PRCP	CD46	0.527264
EPHB4	LTBR	0.527264
PRCP	CHRDL2	0.527264
OPG	CASP-3	-0.527027
CTSZ	CRKL	-0.527027
EPHB4	IL-1RT1	0.527027
PLTP	MMP-9	-0.526553
ENG	CD2AP	-0.526553
QPCT	ICAM3	0.526553
TIMP1	DAB2	0.526553
GP6	CA13	0.52679
TNC	t-PA	-0.526079
CDH1	Notch 3	0.526079
DIABLO	PAG1	0.526079
CD59	QDPR	-0.52513
TNFRSF14	TYMP	0.52513
TNFRSF14	PECAM-1	0.524893
PECAM-1	SERPINB6	0.524893
EPHB4	IL-18BP	0.524656
MEGF9	GDF-15	0.524419
GRN	DDC	0.524419
PLTP	AP-N	0.524182
Gal-4	REG4	0.524182
OSMR	IL-18BP	0.523945
ITGB2	MPO	-0.523234
ITGAM	QDPR	-0.523234
PGLYRP1	CRKL	-0.523234
GP1BA	ENO2	-0.52276
PECAM-1	THOP1	-0.522523
PCSK9	QDPR	-0.522523
CA4	RETN	0.522523
OSMR	TINAGL1	0.522523
CDHR5	SEMA3F	0.522523
SEMA3F	RTN4R	0.522523
VCAM1	NRP1	0.52276
QPCT	TNFRSF10C	0.52276
QPCT	CTSH	0.52276
TNXB	PSP-D	0.522997
CTSH	CANT1	0.522997
CDHR5	SSC4D	0.523234
ST6GAL1	CTSZ	0.523471
DPP4	PRTN3	-0.522285
AZU1	LRIG1	-0.522285
AOC3	CDH5	0.522048
DEFA1	NADK	0.522048
KIT	CD1C	0.522048
LRP11	ROR1	0.521811
ENG	IL-1RT1	0.521574
CA4	CD164	0.521337
DPP7	SSC4D	0.521337
QDPR	RTN4R	-0.5211
PLTP	ANGPTL1	0.5211
THOP1	ROR1	-0.520863
AXL	TYRO3	0.520863
ITGB2	CRKL	-0.520626
uPA	S100P	0.520626
PRTN3	CDH2	-0.520152
IL-17RA	CLUL1	0.520152
DEFA1	ANXA11	0.519915
C1QTNF1	CD1C	-0.519678
TNFRSF14	MPO	-0.51944
CASP-3	TYRO3	-0.51944
DEFA1	CTSZ	0.51944
CLSTN2	KYAT1	-0.519203
GAS6	IGFBP-7	0.519203
TNFRSF10C	CLEC5A	0.518966
CRTAC1	DEFA1	0.518729
FETUB	GDF-15	0.518729
TNFRSF14	PAG1	0.518729
CDH5	CASP-3	-0.518255
SAA4	NADK	-0.518255
REG1A	PRSS2	0.518255
AXL	IL-18BP	0.518255
IL-18BP	CDH2	0.518255
CCL5	DIABLO	0.518018
TLT-2	ENO2	-0.517781
CNTN1	CD1C	0.517781
TLT-2	SDC4	0.517781
ITGAM	THOP1	-0.517307
EGFR	CDH2	0.517307
PON3	IGFBP-2	0.51707
DEFA1	THOP1	-0.516833
CCL24	LRIG1	0.516596
LRP11	IGFBPL1	0.516596
ST6GAL1	ENO2	-0.516358
QDPR	FKBP4	0.516358
ANGPTL7	ROR1	0.516358
DEFA1	MPO	-0.516121
TNF-R2	U-PAR	0.516121
MEGF9	IGLC2	-0.515647
PLXNB2	CLSTN2	0.515647
TGFBR3	IGFBP-2	0.51541
THBS4	CCDC80	0.51541
SELP	SUMF2	0.51541
PLXNB2	GDF-15	0.514699
ADGRE2	ROR1	0.514699
PRCP	APEX1	0.514462
PRTN3	ADGRG2	-0.514225
SAA4	GRN	0.514225
CDH1	Gal-4	0.514225
PRCP	CTSZ	0.513988
THOP1	CRKL	0.513751
PRCP	TLT-2	0.513514
KLK6	NPTXR	0.513514
TIMP1	CANT1	0.513514
VASN	OPN	0.513276
ANG	APEX1	0.513276
TNFRSF14	USP8	0.513276
MMP-9	PAG1	0.513276
CRKL	PAG1	-0.513039
TIE1	VASN	0.513039
OSMR	CASP-3	-0.512802
TNFRSF14	BAG6	-0.512565
Notch 3	CLUL1	0.512565
TNFRSF10C	CD2AP	-0.512091
PLTP	CNTN1	0.512091
PRCP	ITGB2	0.511854
CHIT1	ACP6	0.511617
PAI	SERPINB6	0.511617
PRCP	RETN	0.51138
C2	SEMA3F	0.51138
PAI	DAB2	0.511143
PLXNB2	MEGF9	0.510906
VASN	COL1A1	0.510906
COL1A1	IGFBP-2	0.510906
MPO	PECAM-1	-0.510669
CDH5	vWF	0.510669
NOTCH1	OPG	0.510431
PSP-D	MMP-2	0.510431
PLTP	TIMP4	0.510194
GRN	TFPI	0.510194
QPCT	CLEC5A	0.510194
MEGF9	EGFR	0.50972
CD59	KLK6	0.50972
TNXB	CLSTN2	0.50972
ITGB2	NADK	0.509483
JAM-A	TYMP	0.509483
CHI3L1	THOP1	-0.509246
LILRB2	CRKL	-0.509246
PAM	PSP-D	0.509246
Gal-3	TNFRSF10C	-0.509009
RETN	CRKL	-0.509009
TNF-R2	CANT1	0.509009
LILRB1	AXL	0.508772
TNFRSF14	THOP1	-0.508298
MET	MEGF9	0.508298
SEMA3F	LILRA5	0.508298
TYRO3	NPDC1	0.508298
COL18A1	METRNL	0.508298
TNF-R1	S100P	0.508535
Notch 3	PPP1R2	-0.508061
QPCT	CRKL	-0.507824
QPCT	RETN	0.507824
PGLYRP1	TNF-R1	0.507587
TNF-R2	PAG1	0.507587
CRTAC1	CSTB	-0.507349
Gal-3	CLUL1	-0.507349
CASP-3	CPB1	-0.507112
VCAM1	AXL	0.507112
MPO	ACP6	-0.506875
COMP	THBS4	0.506875
TNF-R2	SERPINB8	0.506875
TNXB	CASP-3	-0.506638
IGFBP-7	CLUL1	0.506638
CDH1	REG1A	0.506401
uPA	CD164	0.506401
SERPINA7	TINAGL1	0.506401
COL18A1	FAM3C	0.506401
CD46	JAM-A	0.50569
VASN	IL-18BP	0.50569
ST2	COL1A1	0.505453
PTPRS	GAS6	0.505216
LCN2	TNFRSF10C	0.505216
NOTCH1	IL-1RT1	0.504979
BLM hydrolase	QDPR	0.504979
CDH1	CD2AP	-0.504742
CDH1	OPG	0.504742
NID1	SUMF2	0.504742
GP6	USP8	0.504742
TIMP1	CTSZ	0.504267
IL-1RT1	KLK6	0.504267
CCL5	SNAP23	0.50403
TNXB	REG4	0.50403
SERPINB8	DPP7	0.503793
TNFRSF14	NECTIN2	0.503793
CTSZ	CANT1	0.503556
TYRO3	ROR1	0.503556
AZU1	U-PAR	-0.503082
CCL5	GRAP2	0.503082
CANT1	ARG1	-0.502845
PRSS2	CASP-3	-0.502608
CR2	EGFR	0.502608
EPHB4	KLK6	0.502608
PLTP	APOM	0.502371
OSMR	PILRB	0.502371
CD46	ITGAM	0.502134
CD46	CD164	0.502134
GRN	NADK	-0.501897
SELL	MFAP5	-0.50166
MPO	CHI3L1	-0.50166
TLT-2	THOP1	-0.501422
ANXA11	KYAT1	-0.501422
CDH1	PAM	0.501422
AP-N	SHPS-1	0.501422
TNFRSF14	SUMF2	0.501422
PI3	KLK10	0.50166
QPCT	THOP1	-0.501185
NOTCH1	OSMR	0.501185
LILRA5	ENPP7	0.500948
GAS6	CDHR5	0.500711
ANXA11	CRKL	-0.500474
TIE1	BAG6	-0.500474
GDF-15	FKBP4	-0.500474
VCAM1	GAS6	0.500474
ENG	MET	0.5
CHI3L1	CD164	0.499526
SDC4	DAB2	0.499526
BLM hydrolase	RNASE3	0.499526
NRP1	Notch 3	0.499289
REG1A	PI3	0.499289
CD46	PILRB	0.499289
NRP1	METRNL	0.499289
SOD1	BLM hydrolase	-0.499052
ENO2	CTSH	-0.498815
CCL5	TIMP1	0.498815
PRCP	ITGAM	0.498815
QPCT	TNF-R2	0.498815
MMP-2	COL1A1	0.498815
VCAM1	CCL24	0.498578
CSTB	PECAM-1	-0.49834
Notch 3	NPTXR	0.49834
CD2AP	ENO2	0.49834
DPP4	TIE1	0.498103
CHI3L1	NADK	0.498103
PSP-D	GAL	0.498103
QPCT	ROR1	0.497866
OPN	CD164	-0.497629
DIABLO	CA13	0.497629
CANT1	RTN4R	0.497629
BLM hydrolase	IGFBP-7	-0.497392
CDH1	PRSS2	0.497392
TCN2	CASP-3	-0.497155
AXL	TSHB	0.497155
CD79B	FKBP4	-0.496918
PAM	LRP11	0.496681
GAS6	BLM hydrolase	-0.496444
DEFA1	GDF-15	0.496444
PRSS2	SEMA3F	0.496207
TXNDC5	SUMF2	0.49597
CD46	QPCT	0.495733
ITGB2	IL-1RT2	0.495733
CA4	TCN2	0.495495
DLK-1	FAM3C	0.495495
GAS6	CHRDL2	0.495258
CHL1	KIT	0.495021
Gal-4	DDC	0.494784
EPHB4	TINAGL1	0.494784
Ep-CAM	NADK	-0.494547
CASP-3	CDH2	-0.494547
U-PAR	TNF-R1	0.494547
CHIT1	U-PAR	0.49431
CTSD	SUMF2	0.49431
ICAM3	CASP-3	-0.494073
ENG	CDH1	0.494073
PRCP	DPP7	0.494073
IGFBP-7	CDH2	0.494073
TNFRSF14	CRKL	-0.493362
AP-N	ICAM-2	0.493362
CST3	TNF-R1	0.493362
PSP-D	CCDC80	0.493362
TINAGL1	APLP1	0.493362
IGFBP6	MEPE	0.493599
AXL	APLP1	0.493599
PECAM-1	SUMF2	0.493125
CTSD	CDH2	0.493125
BLM hydrolase	MMP-2	-0.492888
ENG	TIE1	0.492651
ICAM-2	TYRO3	0.492651
IL-1RT1	EGFR	0.492413
CNTN1	NPTXR	0.492413
PRCP	CES1	0.492176
MEPE	FCRL1	0.492176
JAM-A	ANXA4	0.491939
CTSD	RTN4R	0.491939
APEX1	FKBP4	-0.491702
C1QTNF1	PI3	0.491702
PON3	NPTXR	0.491702
TIE1	CTSD	0.491465
ENO2	QDPR	0.491465
TNFRSF10C	IL-1RT2	0.491228
TIMP4	COL1A1	0.491228
TNXB	ADGRG2	0.491228
CCL5	GP1BA	0.490991
DEFA1	CHIT1	0.490991
GNLY	AP-N	0.490991
PRCP	BAG6	-0.490754
ENO2	DAB2	-0.490754
CNTN1	KLK6	0.490754
PAI	GP6	0.490517
CD164	DPP7	0.490517
CDHR5	ENPP7	0.490517
SERPINB8	APEX1	0.49028
PPP1R2	SUMF2	0.49028
ANXA4	USP8	0.49028
CD2AP	FKBP4	0.490043
TFPI	NADK	-0.489806
DPP4	CLUL1	0.489806
CPA1	CASP-3	-0.489569
NID1	MPO	-0.489331
AP-N	MMP-2	0.489094
CD46	U-PAR	0.489094
CRTAC1	CD2AP	-0.488857
ITGAM	CTSZ	0.488857
PILRB	CANT1	0.488857
TYMP	ARG1	0.488857
THOP1	ANXA11	-0.48862
PAM	TFF2	0.48862
CSTB	ST2	-0.488383
VCAM1	TINAGL1	0.488383
PAM	IL-1RT1	0.488146
MET	ICAM-2	0.488146
TIE1	vWF	0.488146
CTSZ	SEMA3F	0.488146
GP1BA	PECAM-1	0.487909
MMP-9	RNASE3	0.487909
ICAM3	CLUL1	0.487672
DPP7	PAG1	0.487672
DPP4	AXL	0.487435
GP1BA	USP8	0.487435
SUMF2	DAB2	0.487435
CCL14	SAA4	-0.487198
BLM hydrolase	ANGPTL1	-0.487198
PRTN3	ENO2	0.487198
SEMA3F	ENPP7	0.487198
NOTCH1	CDH2	0.487198
EPHB4	COL1A1	0.486961
IL-1RT1	LRP11	0.486961
LILRB1	CFHR5	-0.486486
ENO2	CA13	-0.486486
PPP1R2	MCFD2	0.486249
PAI	SUMF2	0.486249
TFPI	SCGB3A2	0.486012
DEFA1	PILRB	0.486012
CTSZ	DPP7	0.486012
TLT-2	NECTIN2	0.486012
NID1	FAM3C	0.485775
NT-proBNP	COL1A1	0.485301
TNF-R2	S100P	0.485064
TIMP1	NOMO1	0.485064
VCAM1	ADGRE2	0.485064
NOMO1	BAG6	-0.484827
SAA4	MPO	0.484827
GDF-15	RETN	0.484827
VASN	CDH5	0.48459
C2	CTSD	0.48459
FCRL1	ROR1	0.48459
SERPINA5	TIMD4	-0.484353
VASN	AP-N	0.484353
ANG	PECAM-1	0.484353
ALCAM	TYRO3	0.484353
NOTCH1	BLM hydrolase	-0.484116
THOP1	DIABLO	-0.484116
TNXB	OPG	0.484116
CRTAC1	CLSTN2	0.484116
RTN4R	BAG6	-0.483642
PRCP	S100P	0.483642
VASN	KLK6	0.483404
IL-18BP	IGFBP-2	0.483404
JAM-A	PECAM-1	0.483404
CD2AP	QDPR	0.483167
ITGAM	GDF-15	0.48293
SERPINA5	PAI	0.482456
MMP-9	RETN	0.482456
AP-N	NPTXR	0.482456
NOMO1	ADGRE2	0.482456
PRCP	TIMP1	0.482219
ALCAM	IL-1RT1	0.482219
CDH1	COL1A1	0.482219
PRSS2	IGFBP-7	0.481982
CA13	SUMF2	0.481982
FABP4	PON3	-0.481745
GDF-15	CTSZ	0.481745
CD79B	VCAN	0.481745
LYVE1	C2	-0.481508
PGLYRP1	THOP1	-0.481508
GP6	CTSD	0.481508
CD164	ANXA11	0.481508
NOTCH1	IGLC2	-0.481271
LTBR	ENO2	-0.481271
NOTCH1	ICAM-2	0.481271
EFEMP1	CHRDL2	0.481271
GP6	TXNDC5	0.481271
TCN2	MCFD2	-0.481034
EPHB4	MMP-2	0.481034
THBS4	TNFSF13B	-0.480797
CD46	FKBP4	-0.480797
CCL18	SEMA3F	0.480797
CTSZ	RTN4R	0.480797
MPO	FKBP4	0.480797
TNF-R2	THOP1	-0.48056
ALCAM	PSP-D	0.48056
NRP1	COL1A1	0.48056
DPP4	LRP11	0.48056
IL-1RT2	SIGLEC7	0.480322
PRCP	CANT1	0.480322
LYVE1	PSP-D	0.480085
LDL receptor	CTSD	0.480085
CRKL	RTN4R	-0.479848
MEGF9	TIE1	0.479848
CD46	QDPR	-0.479611
CASP-3	LRP11	-0.479611
FCGR2A	REG4	0.479611
ANGPTL7	IGFBPL1	0.479611
PRCP	CCL18	0.479374
Notch 3	AXL	0.479374
COMP	MB	0.479374
CASP-3	PPP1R2	0.479374
LTBR	AHCY	-0.478663
MPO	CLEC5A	-0.478663
TNXB	ENO2	-0.478663
PRCP	DEFA1	0.478663
LRP11	CDH2	0.478663
GP6	SUMF2	0.478426
JAM-A	THOP1	-0.478189
CDH1	TCN2	0.478189
GP6	ENO2	-0.477952
CD2AP	CLSTN2	-0.477952
CCL5	JAM-A	0.477952
ALDH1A1	NPDC1	0.477952
CDH2	BAG6	-0.477715
EPHB4	OPN	0.477715
BAG6	ROR1	-0.477477
AXL	ANGPTL7	0.477477
IL7R	NRP1	0.47724
CA1	CASP-3	-0.477003
THOP1	S100P	-0.477003
ST6GAL1	CTSO	0.477003
FABP4	DPP7	0.477003
ENG	ENO2	-0.476766
DEFA1	KYAT1	-0.476766
TNXB	DDC	0.476766
DDC	ADGRG2	0.476766
PLTP	TIMD4	0.476292
NRP1	MMP-2	0.476292
FCRL1	CD79B	0.476292
SERPINB8	SUMF2	0.476292
CTSO	CDH2	0.476292
LTBR	ADGRE2	0.476055
ENG	OSMR	0.475818
SERPINA7	PI3	0.475818
LILRA5	RTN4R	0.475818
DEFA1	CD2AP	-0.475581
NOTCH1	TINAGL1	0.475581
EPHB4	ADGRE2	0.475581
ITGAM	RTN4R	0.475581
QDPR	CTSH	-0.475344
PRCP	CLEC5A	0.475344
IL7R	RARRES2	-0.475107
MEGF9	PRSS2	0.475107
OSMR	CPA1	0.475107
ITGB2	CHRDL2	0.475107
OSMR	Gal-3	-0.47487
PTPRS	ACP6	0.47487
PSP-D	TYRO3	0.47487
LTBR	LRP11	0.474633
ACP6	SUMF2	0.474633
TNFRSF14	KYAT1	-0.474395
TNF-R2	LILRA5	0.474158
MMP-2	LRIG1	0.473921
NT-proBNP	ROR1	0.473921
CLEC5A	SIGLEC7	0.473684
QPCT	BLM hydrolase	-0.473447
MFAP5	LRP11	0.473447
TLT-2	USP8	0.473447
PRCP	FABP4	0.47321
TNF-R2	TNFRSF10C	0.47321
PRCP	U-PAR	0.47321
FAS	PILRB	0.47321
PLTP	TIMP1	-0.472973
TCN2	OPG	0.472973
CD164	CRKL	-0.472736
TNC	COMT	0.472736
CRTAC1	IGFBP-2	0.472499
VCAM1	MCFD2	-0.472262
CHI3L1	CANT1	0.472262
BLM hydrolase	BAG6	0.472262
RETN	THOP1	-0.472025
PAM	CLSTN2	0.472025
THOP1	VCAN	-0.471788
OPG	Notch 3	0.471788
TNF-R2	CD164	0.471788
FETUB	CTSH	0.471788
KLK6	NPDC1	0.471788
ANGPTL7	PPP1R2	-0.47155
AHCY	ARG1	0.47155
JAM-A	USP8	0.47155
PTPRS	QPCT	0.471313
GAS6	IL-1RT1	0.471313
QPCT	SEMA3F	0.471313
Notch 3	CLSTN2	0.471313
C2	IL-17RA	-0.471076
ENG	uPA	0.471076
ITGB2	ANXA11	0.471076
CA1	TNXB	0.470839
TLT-2	JAM-A	0.470839
CD46	CHI3L1	0.470839
NID1	ENO2	-0.470602
FCN2	PCSK9	0.470602
AOC3	ICAM-2	0.470602
OPG	DDC	0.470602
CDH5	LRP11	0.470602
PGLYRP1	PILRB	0.470365
U-PAR	SIGLEC7	0.470365
IL-1RT1	CASP-3	-0.470128
NID1	THOP1	-0.470128
CR2	PAM	0.470128
VCAM1	MMP-2	0.470128
Notch 3	KLK6	0.469891
AXL	KLK6	0.469891
TNFRSF14	CLEC5A	0.469891
CA4	NADK	0.469891
NADK	CCDC80	-0.469654
QDPR	NOMO1	-0.469417
CCL18	NOMO1	0.469417
AXL	LRP11	0.469417
CCL14	TNFRSF14	0.46918
DPP4	ENO2	-0.468943
CLUL1	PPP1R2	-0.468706
TNF-R2	PGLYRP1	0.468706
TNFRSF10C	S100P	0.468706
FABP4	NPTXR	-0.468468
LILRB1	CRKL	-0.468468
SERPINB8	CHRDL2	0.468231
uPA	QDPR	-0.467994
FABP4	CDHR5	0.467994
CD46	CFHR5	-0.467757
LILRB1	BAG6	-0.467757
OPG	NPTXR	0.467757
TINAGL1	BAG6	-0.46752
SERPINA7	EGFR	0.46752
CCL5	CA13	0.46752
JAM-A	SUMF2	0.46752
TIMD4	AXL	0.467283
CST3	IL-18BP	0.467283
uPA	CTSZ	0.467283
AP-N	GAL	0.467283
MET	PLXNB2	0.467046
TIE1	ICAM-2	0.467046
DEFA1	SERPINB8	0.467046
t-PA	CCDC80	0.466809
SERPINA5	CFHR5	-0.466572
BLM hydrolase	TFF2	-0.466572
ITGB2	CTSZ	0.466572
VCAM1	CDH2	0.466572
THOP1	PAG1	-0.466335
PRCP	GP6	0.466335
CD46	PGLYRP1	0.466335
CFHR5	ANGPTL7	-0.465861
CD46	BAG6	-0.465861
VASN	BAG6	-0.465861
QPCT	VASN	0.465861
MEPE	VCAN	0.465624
TIE1	BLM hydrolase	-0.465386
NT-proBNP	TFF2	0.465386
COL18A1	LRP11	0.465386
U-PAR	CANT1	0.465386
CA4	FKBP4	-0.465149
F11	TFPI	0.465149
PGLYRP1	APEX1	0.464912
CD93	HDGF	0.464912
FKBP4	ROR1	-0.464675
SELL	NID1	-0.464438
REG1A	CD2AP	-0.464438
OSMR	PI3	0.464438
TCN2	AP-N	0.464438
CNTN1	CCDC80	0.464438
CCL5	SIGLEC7	0.464438
SEMA3F	SOST	0.464438
TIMP1	DIABLO	0.464201
FAM3C	REG4	0.464201
NPDC1	METRNL	0.464201
C2	NT-proBNP	-0.463964
MPO	SERPINB8	-0.463964
DEFA1	BLM hydrolase	-0.463727
BLM hydrolase	SEMA3F	-0.463727
FETUB	TFF3	0.463727
FABP4	CTSZ	0.463727
TNF-R2	PILRB	0.463727
PRCP	ANXA4	0.463727
ADGRG2	TSHB	0.463727
NID1	ANG	0.463964
CPB1	SEMA3F	0.463964
C2	PON3	-0.46349
SELL	COMT	0.46349
PTPRS	CD1C	0.46349
C2	CDH2	0.46349
CFHR5	CRKL	0.46349
PAI	ENO2	-0.463253
CES1	CHRDL2	0.463253
APOM	SSC4D	-0.463016
PRCP	TNF-R2	0.463016
ST6GAL1	PAI	0.463016
TNFRSF10C	RETN	0.463016
C1QTNF1	IGFBP-1	-0.462779
LILRB1	QPCT	0.462779
TLT-2	ACP6	0.462779
FETUB	KLK10	0.462779
BLM hydrolase	LRP11	-0.462541
CDH5	MMP-2	0.462541
ST6GAL1	CTSD	0.462541
PI3	EGFR	0.462541
PRCP	TXNDC5	0.462541
TNFRSF10C	CRKL	-0.462304
NID1	TXNDC5	0.462304
ST6GAL1	TNFRSF14	0.46183
F7	CTSZ	0.46183
PROC	SOST	0.46183
APLP1	ROR1	0.46183
Gal-3	RNASE3	0.46183
NRP1	IL-1RT1	0.461593
MEGF9	CPA1	0.461593
CASP-3	CD2AP	0.461593
NOTCH1	LRP11	0.461593
ITGB2	CHI3L1	0.461356
PRCP	SSC4D	0.461356
OSMR	METRNL	0.461356
TIMP4	MMP-2	0.461119
PROC	CCL15	0.461119
DPP4	SEMA3F	0.461119
ICAM3	LYVE1	0.460882
ITGB2	MMP-9	0.460882
PRTN3	CASP-3	0.460882
SEMA3F	CD79B	0.460882
SEMA3F	CTSH	0.460882
MPO	ANXA4	-0.460645
CD59	Gal-3	-0.460408
OPG	BLM hydrolase	-0.460408
CHL1	PLTP	0.460171
NID1	SERPINB6	0.460171
ALCAM	CCDC80	0.460171
SERPINB8	FKBP4	-0.459934
LILRB1	CD46	0.459934
COL18A1	C2	0.459697
AZU1	MPO	0.459697
CD46	CANT1	0.459697
NOTCH1	ENO2	-0.459459
FCGR3B	TIMD4	0.459222
SCGB3A2	IGFBP-7	0.459222
OPG	ADGRG2	0.459222
ACP6	ANXA11	0.459222
QPCT	PPP1R2	-0.458985
TIE1	OSMR	0.458985
CTSZ	PAG1	0.458985
CASP-3	DDC	-0.458748
ENG	NRP1	0.458748
VCAM1	VASN	0.458748
PRCP	LILRB1	0.458511
LCN2	CHIT1	0.458511
OSMR	ST2	0.458511
QPCT	CTSZ	0.458511
Ep-CAM	DDC	0.458511
GDF-15	OPN	-0.458037
PCSK9	CD93	-0.458037
TNF-R1	KYAT1	-0.458037
AOC3	LRP11	0.458037
FETUB	IGFBP-2	-0.4578
TCN2	KIT	0.4578
AOC3	IL-1RT1	0.4578
CHI3L1	CTSZ	0.4578
MMP-2	ROR1	0.4578
SCGB3A2	GAL	0.457563
SELP	USP8	0.457563
VASN	CSTB	-0.457326
AXL	PPP1R2	-0.457326
IGFBP-1	MCFD2	-0.457326
LCN2	PILRB	0.457326
LRIG1	TXNDC5	0.457326
QDPR	BAG6	0.457326
CHI3L1	QDPR	-0.457089
CTSD	LILRA5	0.457089
TLT-2	SUMF2	0.457089
ITGB2	RTN4R	0.457089
EGFR	ADGRG2	0.456852
LCN2	DPP7	0.456852
PILRB	CDH2	0.456852
TNFRSF14	CD2AP	-0.456615
CD59	PPP1R2	-0.456615
ST6GAL1	TLT-2	0.456615
CHI3L1	SERPINB8	0.456615
COMP	TYMP	-0.456377
SERPINA5	QDPR	-0.456377
CD2AP	CDH2	-0.456377
CCL5	LRIG1	0.45614
IL-1RT1	PPP1R2	-0.455903
GNLY	CFHR5	0.455903
CDH1	MMP-2	0.455903
PRSS2	TIE1	0.455666
PILRB	ANGPTL1	0.455666
MB	CTSH	0.455666
CR2	CNTN1	0.455429
TNFRSF14	RETN	0.455429
PAI	CTSD	0.455429
CDHR5	LILRA5	0.455429
ICAM1	IL-17RA	-0.455192
PCOLCE	ANGPTL3	0.455192
CA1	METRNL	0.455192
LCN2	KYAT1	-0.454955
CCL14	ANGPTL1	-0.454718
THOP1	CANT1	-0.454718
CST3	FCN2	0.454718
QPCT	TNF-R1	0.454718
ACP6	SNAP23	0.454481
CD46	CD2AP	-0.454244
NQO2	ENPP7	-0.454244
SELE	ICAM-2	0.454244
FABP4	RTN4R	0.454244
GAS6	PPP1R2	-0.454007
QPCT	GAS6	0.454007
CDH1	TYRO3	0.454007
GAS6	ROR1	0.454007
QPCT	Gal-3	-0.45377
CCDC80	PAG1	-0.45377
SERPINA7	CDH2	0.45377
CTSD	IGFBPL1	0.45377
DEFA1	QDPR	-0.453532
CDH5	AP-N	0.453532
Notch 3	ANGPTL1	0.453532
NCAM1	APLP1	0.453532
GDF-15	RTN4R	0.453532
PRCP	QPCT	0.453295
TFF3	IGFBP-1	0.453295
Gal-4	TFF2	0.453295
CSTB	BLM hydrolase	0.453058
DEFA1	SIGLEC7	0.453058
NID1	APEX1	0.453058
CTSO	SOST	0.453058
CD46	SERPINB8	0.452821
PRCP	SEMA3F	0.452821
ITGAM	APEX1	0.452821
CLEC5A	DPP7	0.452821
QPCT	RTN4R	0.452821
OPN	IL-18BP	0.452584
IGFBP-1	NPTXR	0.452584
IGFBP-7	METRNL	0.452584
ENG	PECAM-1	0.452347
CHI3L1	ANXA11	0.452347
SELP	PPP1R2	0.452347
RETN	DPP7	0.452347
CST3	COL18A1	0.45211
CST3	C2	0.45211
CCL5	SELP	0.45211
CCL18	CXCL16	0.45211
PCOLCE	COL1A1	0.45211
PRCP	PGLYRP1	0.451873
ITGB2	SIGLEC7	0.451873
TLT-2	SNAP23	0.451873
CTSZ	NOMO1	0.451873
TFF2	TYRO3	0.451873
CLEC5A	VCAN	0.451873
CTSD	ENO2	-0.451636
LRIG1	BAG6	-0.451636
THOP1	SIGLEC7	-0.451399
OPG	CNTN1	0.451399
CA4	CDH5	0.451399
ANG	SDC4	0.451399
CA4	VASN	0.451162
t-PA	NOMO1	0.451162
NCAM1	IGFBPL1	-0.450925
ENG	CRTAC1	0.450925
PAM	CNTN1	0.450925
CTSO	ADGRE2	0.450925
CA13	SDC4	0.450925
SAA4	ANXA11	-0.450688
vWF	RNASE3	-0.450688
CHL1	TNXB	0.450688
DEFA1	TNFRSF14	0.450688
TNFRSF14	IL2-RA	0.450688
ANG	CA13	0.450688
THBS4	CDH5	0.45045
TINAGL1	TYRO3	0.45045
C1QTNF1	GAL	-0.450213
TGFBR3	TIMP4	0.450213
CHRDL2	LRP11	0.450213
NT-proBNP	GAL	0.450213
ADGRG2	SSC4D	-0.449976
ENG	TNXB	0.449976
FCGR2A	MB	0.449976
ACP6	VCAN	0.449976
TIMP1	QDPR	-0.449739
CD46	EFEMP1	0.449739
FCN2	PI3	0.449739
LILRB1	uPA	0.449739
IGFBP6	DLK-1	0.449502
OSMR	COL1A1	0.449502
CCL16	LRIG1	0.449502
NCAM1	SELE	-0.449265
S100P	KYAT1	-0.449265
FCGR2A	CD1C	0.449265
CSTB	COL1A1	-0.449028
COL18A1	LTBR	0.449028
TNFRSF14	SNAP23	0.449028
LDL receptor	COL1A1	-0.448791
U-PAR	CTSZ	0.448791
NCAM1	TSHB	0.448791
THOP1	RTN4R	-0.448554
TIE1	SHPS-1	0.448554
IL-1RT1	IL-18BP	0.448554
PGLYRP1	CTSZ	0.448554
EPHB4	IGFBP-2	0.448554
NCAM1	CDH5	0.448317
PAM	ICAM-2	0.448317
CDH1	CDH2	0.448317
CDH2	IGFBPL1	0.448317
THBS4	TYMP	-0.44808
GAS6	LRP11	0.44808
LDL receptor	Notch 3	-0.447843
PRTN3	EGFR	-0.447843
APEX1	BAG6	-0.447843
uPA	CTSH	0.447843
LRP11	ADGRE2	0.447843
GRN	ANXA11	-0.447606
DIABLO	BAG6	-0.447606
QPCT	CES1	0.447606
NOTCH1	GAS6	0.447606
VASN	AXL	0.447606
AP-N	IL-1RT1	0.447606
CHIT1	DPP7	0.447606
Ep-CAM	Gal-4	0.447368
FCRL1	DDC	0.447368
PRTN3	SIGLEC7	-0.447131
CA4	CD46	0.446894
DPP4	CDH5	0.446894
DEFA1	DPP7	0.446894
CD46	PAG1	0.446657
Gal-3	TINAGL1	-0.44642
CRTAC1	CPA1	0.44642
SERPINA7	ENPP7	0.44642
CD46	RETN	0.446183
CHI3L1	TNF-R1	0.446183
PAM	ADGRG2	0.446183
SERPINB6	TYMP	0.446183
KIT	ARG1	0.446183
TXNDC5	BAG6	-0.445946
IGFBP-1	Gal-4	0.445946
LDL receptor	ST2	-0.445709
HDGF	NQO2	-0.445709
PLXNB2	CTSD	0.445709
NOTCH1	TCN2	0.445472
MMP-2	NPTXR	0.445472
ANXA4	ANXA11	0.445472
CDH1	CLSTN2	0.445472
SOST	ADGRE2	0.445472
FCRL1	MEP1B	0.445472
CHI3L1	BAG6	-0.445235
Gal-4	CD2AP	-0.444998
TNFRSF10C	PGLYRP1	0.444998
MEGF9	CCL15	0.444998
BLM hydrolase	TNFRSF10C	-0.444761
AZU1	ANGPTL1	-0.444761
TIMP1	NID1	0.444761
QPCT	LILRB2	0.444523
DPP4	CASP-3	-0.444286
VASN	CASP-3	-0.444286
CA4	TIMP4	0.444286
ICAM3	IL-1RT1	0.444286
CA1	CDH1	0.444049
VASN	TNF-R1	0.444049
MMP-9	S100P	0.444049
GAS6	CDH2	0.444049
ENO2	CLSTN2	-0.443812
ENO2	CANT1	-0.443812
CD2AP	TYRO3	-0.443812
CHRDL2	BAG6	-0.443812
SERPINA5	PCSK9	0.443812
CHL1	ADGRG2	0.443812
NPTXR	APLP1	0.443575
LCN2	APEX1	0.443575
CTSO	IGFBPL1	0.443575
MCFD2	VCAN	-0.443338
TLT-2	CTSD	0.443338
PTPRS	MEPE	0.443338
PAM	TIMD4	0.443101
ENG	EPHB4	0.443101
ITGAM	TNF-R1	0.443101
CDH2	RTN4R	0.443101
OSMR	TNF-R2	0.442864
NOTCH1	CDH5	0.442864
DPP4	TINAGL1	0.442864
NID1	ANXA4	0.442864
FABP4	OPN	-0.442627
CDH1	RARRES2	-0.442627
ACP6	NADK	0.442627
U-PAR	APEX1	0.442627
MPO	CRKL	0.442627
ENG	IGLC2	-0.44239
MMP-9	DDC	-0.44239
OSMR	ANGPTL7	0.44239
TNFRSF14	GRAP2	0.44239
CCDC80	LRP11	0.44239
CNTN1	CTSZ	-0.442153
IL-18BP	KLK6	0.442153
PLTP	C2	-0.441916
MB	CD79B	0.441916
CCL18	IGFBPL1	0.441916
uPA	CD2AP	-0.441679
CA1	ENO2	-0.441679
PLTP	PAM	0.441679
MET	PTPRS	0.441679
TNFRSF14	ACP6	0.441679
GP1BA	CTSD	0.441441
BLM hydrolase	CDH5	-0.441204
CA1	AXL	0.441204
PRCP	CHI3L1	0.441204
TIMP4	MMP-3	0.441204
CFHR5	CD2AP	0.441204
MMP-9	CNTN1	-0.440967
PLXNB2	IL-1RT2	0.440967
CHI3L1	MMP-3	0.440967
LYVE1	ADGRG2	0.440967
SHPS-1	FAM3C	0.440967
CR2	TIMD4	0.44073
CCL5	OPG	0.44073
TNF-R1	FAM3C	0.44073
LRP11	CANT1	0.44073
TNFRSF14	SDC4	0.44073
IL7R	SSC4D	-0.440493
IL7R	TGFBR3	0.440493
IGFBP6	MFAP5	0.440493
PTPRS	EPHB4	0.440493
ENG	GDF-15	0.440493
CTSO	LRP11	0.440493
CFHR5	IGFBPL1	-0.440019
PTPRS	OSMR	0.440019
CDH1	CPA1	0.440019
U-PAR	PILRB	0.440019
ITGB2	CANT1	0.440019
OPG	CDH2	0.440019
TINAGL1	CDH2	0.440019
SOST	CDH2	0.440019
CTSO	METRNL	0.440019
TGFBR3	IL-17RA	0.440256
EFEMP1	CDH5	0.440256
AP-N	PON3	0.440256
GDF-15	SEMA3F	0.440256
TNXB	CNTN1	0.439782
FCRL1	APLP1	0.439782
LILRA5	APEX1	0.439782
ANG	CHRDL2	0.439782
SERPINB6	SDC4	0.439782
NCAM1	PON3	0.439545
ACP6	CLEC5A	0.439545
Gal-4	FAM3C	0.439545
LDL receptor	TXNDC5	0.439545
DEFA1	RTN4R	0.439545
ST2	IGFBP-2	0.439308
CFHR5	QDPR	0.439308
MPO	SIGLEC7	-0.439071
RETN	KYAT1	-0.439071
CLEC5A	NADK	0.439071
CD46	RTN4R	0.439071
BLM hydrolase	CXCL16	-0.438834
SAA4	CXCL16	0.438834
TIMP1	CHI3L1	0.438834
OSMR	IGFBP-2	0.438834
CD46	CLEC5A	0.438834
PRCP	LILRA5	0.438834
C2	LILRA5	0.438834
PAI	CD93	-0.438596
LILRB1	LYVE1	0.438596
CD59	FAS	0.438596
CCL5	MMP-3	0.438596
TCN2	CD2AP	-0.438359
PLTP	GAL	0.438359
APOM	FABP4	-0.438122
OPG	PRTN3	-0.438122
uPA	THOP1	-0.438122
CA1	LTBR	0.438122
IL-1RT1	PILRB	0.438122
EGFR	PILRB	0.438122
FAM3C	BAG6	-0.437885
C2	PI3	0.437885
TCN2	IL-1RT1	0.437885
EGFR	SEMA3F	0.437885
SNAP23	NECTIN2	0.437885
MPO	KYAT1	0.437885
CHL1	C2	-0.437648
ICAM3	THBS4	0.437648
CRTAC1	IL-1RT1	0.437411
VASN	TINAGL1	0.437411
NID1	USP8	0.437411
FCGR2A	AXL	0.437174
CDH5	SHPS-1	0.437174
COL18A1	IL-18BP	0.437174
DPP4	CD79B	0.437174
OPN	DPP7	-0.436937
IGFBP3	SHPS-1	0.436937
CNTN1	FCRL1	0.436937
ITGB2	CTSH	0.436937
LDL receptor	SSC4D	0.436937
LTBR	ROR1	0.436937
ANG	THOP1	-0.4367
ENO2	FAM3C	-0.4367
FCGR3B	DEFA1	0.4367
VASN	CCL16	0.4367
OSMR	CANT1	0.4367
GDF-15	CASP-3	-0.436463
DPP4	QPCT	0.436463
CCL18	TNFRSF14	0.436463
GAS6	TNF-R2	0.436463
CCL18	TLT-2	0.436463
AXL	MMP-2	0.436463
PRCP	TNF-R1	0.436463
OSMR	IGLC2	-0.436226
BLM hydrolase	PSP-D	-0.436226
ST6GAL1	CCL18	0.436226
CHL1	PON3	0.436226
QPCT	SERPINB8	0.436226
TINAGL1	ROR1	0.436226
PRCP	IL7R	-0.435989
U-PAR	KYAT1	-0.435989
CDH1	EPHB4	0.435989
MET	CPA1	0.435989
F7	SSC4D	0.435989
KLK6	PPP1R2	-0.435752
USP8	KYAT1	-0.435752
IL-17RA	CLSTN2	0.435752
SEMA3F	QDPR	-0.435514
IL-1RT1	MCFD2	-0.435514
SELL	NECTIN2	-0.435514
OSMR	ADGRE2	0.435514
ADGRE2	NPDC1	0.435514
TFPI	IGFBP-2	0.435277
PAM	TINAGL1	0.435277
PAI	NOMO1	0.435277
PECAM-1	NECTIN2	0.435277
ITGB2	THOP1	-0.43504
CLEC5A	HDGF	-0.43504
PAM	OSMR	0.43504
SERPINB8	VCAN	0.43504
CFHR5	SEMA3F	-0.434803
IL-1RT1	MMP-2	0.434803
SCGB3A2	PON3	0.434803
Notch 3	ROR1	0.434803
SEMA3F	FKBP4	-0.434566
REG1A	ACP6	-0.434329
PTPRS	CD46	0.434329
QPCT	FCGR2A	0.434329
QPCT	CDH5	0.434329
CRTAC1	ICAM-2	0.434329
EGFR	TINAGL1	0.434329
CCL5	TYMP	0.434329
QPCT	PAG1	0.434329
MET	CRTAC1	0.434566
PLXNB2	CTSZ	0.434566
TLT-2	CA13	0.434566
APOM	ADGRG2	0.434566
EGFR	ADGRE2	0.434566
CRTAC1	CDH2	0.434566
CTSD	BAG6	-0.434092
QPCT	CHI3L1	0.434092
COL18A1	CTSO	0.434092
uPA	SIGLEC7	0.434092
CDHR5	DPP7	0.434092
CDHR5	RTN4R	0.434092
VASN	METRNL	0.434092
BLM hydrolase	AP-N	-0.433855
CCL15	MEPE	-0.433855
COL1A1	THOP1	-0.433855
CHI3L1	CRKL	-0.433855
NOTCH1	PI3	0.433855
CASP-3	ENO2	0.433855
CST3	SEMA3F	0.433855
CDH1	FKBP4	-0.433618
SERPINA5	TIMP1	0.433618
PROC	TFPI	0.433618
TFF2	REG4	0.433618
CNTN1	TYRO3	0.433618
FCGR2A	ENO2	-0.433381
CD46	GP6	0.433381
TNXB	Ep-CAM	0.433381
NOTCH1	CLSTN2	0.433381
TCN2	ICAM-2	0.433144
EFEMP1	TYRO3	0.433144
KIT	TFPI	0.432907
SHPS-1	NPTXR	0.432907
ANXA11	APEX1	0.432907
PILRB	ENPP7	0.432907
CFHR5	LILRB2	-0.43267
CA1	SOD1	0.43267
AXL	EGFR	0.43267
FABP4	CCL16	0.43267
TLT-2	CTSO	0.43267
SERPINA7	GDF-15	0.432432
SEMA3F	ADGRE2	0.432432
TNFRSF10C	PAG1	0.432432
Notch 3	SSC4D	-0.432195
FAS	CRKL	-0.432195
LTBR	NECTIN2	0.432195
PRCP	DAB2	0.432195
SIGLEC7	BAG6	-0.431958
MPO	TNF-R1	-0.431721
CHL1	PSP-D	0.431721
SELE	NECTIN2	0.431721
SPARCL1	ARG1	0.431721
LILRB1	TIE1	0.431484
OSMR	CPB1	0.431484
PTPRS	CD93	0.431484
CTSD	CDHR5	0.431484
TNFRSF10C	CANT1	0.431484
IL-1RT2	CDH2	0.431484
CCL5	SDC4	0.431484
FCGR3B	LYVE1	0.431247
CCL14	SOD1	-0.43101
ITGB2	AZU1	-0.43101
IL-1RT2	CD2AP	-0.43101
BLM hydrolase	TINAGL1	-0.43101
FABP4	ADGRG2	-0.43101
CLEC5A	QDPR	-0.43101
ENG	VASN	0.43101
IL-18BP	LRP11	0.43101
MMP-9	IGFBP-7	-0.430773
NADK	KYAT1	-0.430773
MMP-2	OPN	0.430773
TNFRSF14	CHI3L1	0.430773
PLXNB2	TIE1	0.430536
PLTP	TNXB	0.430536
PAM	IGFBP-7	0.430536
Notch 3	TINAGL1	0.430536
OSMR	NOMO1	0.430536
Gal-4	COMT	-0.430299
CA4	TNF-R1	0.430299
PRCP	ANXA11	0.430299
OSMR	CLSTN2	0.430299
BLM hydrolase	IL-1RT1	-0.430062
CHL1	RARRES2	-0.430062
MFAP5	FKBP4	-0.430062
COL18A1	EPHB4	0.430062
AXL	FCRL1	0.430062
IL-1RT2	SDC4	0.430062
GRN	KYAT1	0.430062
CASP-3	TINAGL1	-0.429825
PPP1R2	NPDC1	-0.429825
FCN2	LDL receptor	0.429825
MMP-9	U-PAR	0.429825
CR2	FCRL1	0.429825
Gal-3	CD2AP	0.429825
CES1	SERPINB8	0.429825
ENG	PAM	0.429587
GP6	THOP1	-0.42935
OSMR	CSTB	-0.429113
CA1	BLM hydrolase	-0.429113
CFHR5	ENO2	0.429113
PI3	LILRA5	0.429113
Gal-3	IL-1RT1	-0.428876
TNXB	MMP-2	0.428876
IGFBP-7	CLSTN2	0.428876
PAM	BLM hydrolase	-0.428639
S100P	PILRB	0.428639
PRCP	THOP1	-0.428402
PCSK9	RNASE3	-0.428402
Notch 3	EGFR	0.428402
TXNDC5	PPP1R2	0.428402
QPCT	LRP11	0.428402
IGFBP-2	GAL	0.428402
TNC	MCP-1	-0.428165
ANG	MPO	-0.428165
NOTCH1	VCAM1	0.428165
SEMA3F	SIGLEC7	0.428165
CLSTN2	FAM3C	0.428165
S100P	DPP7	0.428165
CA1	FCGR2A	0.427928
ANGPTL3	TFPI	0.427928
PTPRS	AXL	0.427928
MET	ST2	0.427928
CDH5	ICAM-2	0.427928
ANGPTL7	KLK10	0.427928
QPCT	CASP-3	-0.427691
SAA4	MEPE	-0.427691
CR2	CD1C	0.427691
FETUB	RTN4R	0.427691
ANXA11	FKBP4	-0.427454
TNF-R2	KYAT1	-0.427454
KLK6	TYRO3	0.427454
ANXA4	DAB2	0.427454
TNF-R2	GDF-15	0.427217
TGFBR3	IGFBP-7	0.427217
PRSS2	DDC	0.427217
GAS6	ADGRE2	0.427217
QPCT	NRP1	0.42698
PRCP	LDL receptor	0.42698
ICAM3	uPA	0.42698
REG1A	IGFBP-7	0.42698
APOM	NPTXR	0.42698
NID1	ACP6	0.42698
SELE	NPTXR	-0.426743
SERPINA5	ARG1	-0.426743
CRTAC1	TIMP4	0.426505
CD46	TLT-2	0.426505
NOTCH1	CXCL16	0.426505
ITGAM	BLM hydrolase	-0.426031
GDF-15	CD2AP	-0.426031
ANG	COL1A1	0.426031
CNTN1	TFF2	0.426031
NID1	TYMP	0.426031
SERPINB8	ANXA4	0.426031
ACP6	PAG1	0.426031
CA4	ROR1	0.426031
PRTN3	RNASE3	0.426031
SERPINA7	TFF3	0.426268
IL2-RA	PI3	0.426268
NADK	APEX1	0.426268
CLSTN2	REG4	0.426268
TNXB	METRNL	0.426268
SELP	ANGPTL1	-0.425794
FAM3C	LRP11	0.425794
OSMR	PRTN3	-0.425557
CD2AP	IGFBPL1	-0.425557
THOP1	DAB2	-0.425557
PRTN3	SEMA3F	-0.42532
PLTP	PSP-D	0.42532
CES1	PGLYRP1	0.42532
LYVE1	LILRB2	0.425083
IL7R	ICAM-2	0.425083
TFPI	ICAM-2	0.425083
F11	NQO2	0.425083
MMP-9	SSC4D	0.425083
VASN	FKBP4	-0.424846
PROC	ANGPTL3	0.424846
IGLC2	PLC	0.424846
PRTN3	CD2AP	0.424846
OPN	ROR1	0.424846
ICAM1	C2	0.424609
TIMP1	GRAP2	0.424609
NRP1	ICAM-2	0.424372
IL-1RT1	TSHB	0.424372
CD46	ROR1	0.424372
PRTN3	IL-18BP	-0.424135
VCAM1	PPP1R2	-0.424135
IGLC2	CDH2	-0.424135
PLTP	TGFBR3	0.424135
MEGF9	OSMR	0.424135
COL18A1	VASN	0.424135
MEGF9	PLC	-0.423898
CSTB	OPN	-0.423898
ITGAM	PLXNB2	0.423898
SELE	CTSD	0.423898
AP-N	CCDC80	0.423661
EGFR	LRP11	0.423661
LILRB1	SEMA3F	0.423423
Gal-3	CDH5	-0.423186
ENG	PRTN3	-0.423186
TIE1	ENO2	-0.423186
MMP-2	KLK6	0.423186
PLTP	F7	-0.422949
SERPINA7	TCN2	0.422949
CR2	CNDP1	0.422949
CA4	AXL	0.422949
CA4	COL1A1	0.422949
DPP4	ICAM-2	0.422949
NID1	CTSO	0.422949
CLEC5A	RTN4R	0.422949
DDC	NADK	-0.422712
LTBR	SELE	0.422712
SPARCL1	FCRL1	0.422712
DPP4	ADGRE2	0.422712
IL2-RA	DAB2	0.422712
IL-18BP	FCRL1	0.422475
GRAP2	ANXA4	0.422475
EGFR	CANT1	0.422475
FCN2	PLC	-0.422001
FCN2	Notch 3	-0.422001
NPTXR	CD164	-0.422001
PON3	SSC4D	-0.422001
LCN2	MMP-9	0.422001
MCP-1	Gal-4	0.422001
TNFRSF14	MMP-3	0.422001
PTPRS	KLK6	0.422001
USP8	DAB2	0.422001
C1QTNF1	RTN4R	0.422238
Gal-3	COL1A1	-0.421764
OPG	PPP1R2	-0.421764
TIE1	RNASE3	-0.421764
OPG	IGFBP-7	0.421764
CA1	ROR1	0.421764
FCGR3B	ITGB2	0.421527
CHL1	CNTN1	0.421527
TNXB	MB	0.421527
CTSZ	CD164	0.421527
DIABLO	ANXA11	0.421527
PECAM-1	CLSTN2	0.421527
C1QTNF1	NOMO1	0.421527
IL-1RT1	ROR1	0.421527
AP-N	ADGRG2	0.42129
ENG	AOC3	0.421053
PROC	IL-6RA	0.421053
TNF-R1	NADK	0.421053
NRP1	LRP11	0.421053
TIE1	REG4	0.421053
PON3	RARRES2	-0.420816
IGFBP3	PSP-D	-0.420578
Gal-4	CASP-3	-0.420578
ITGAM	KYAT1	-0.420578
BLM hydrolase	ROR1	-0.420578
TIMP1	C2	0.420578
FCGR3B	IL-1RT2	0.420578
OPN	COL1A1	0.420578
ANGPTL3	PON3	0.420578
CCL14	MEPE	0.420578
CCL24	CANT1	0.420578
DPP4	RTN4R	0.420578
IL-17RA	FAS	0.420816
DEFA1	IL-1RT2	0.420816
PAM	ANGPTL1	0.420816
GP1BA	ANXA4	0.420816
KLK10	VCAN	0.420816
CNTN1	PGLYRP1	-0.420341
CASP-3	CLSTN2	-0.420341
CANT1	CRKL	-0.420341
GAS6	MMP-2	0.420341
TNFRSF14	SHPS-1	0.420341
U-PAR	ACP6	0.420341
GP6	TYMP	0.420341
SIGLEC7	CANT1	0.420341
AXL	FKBP4	-0.420104
Ep-CAM	TFF2	0.420104
IL-1RT2	THOP1	-0.419867
CDH1	TIE1	0.419867
LCN2	CHRDL2	0.419867
PTPRS	CDH5	0.41963
CDH1	IL7R	0.419393
NRP1	CD2AP	-0.419156
PRCP	CRKL	-0.419156
PPP1R2	METRNL	-0.419156
ST6GAL1	TFPI	0.419156
SERPINA7	IL-1RT1	0.419156
ANGPTL7	REG4	0.419156
APLP1	PPP1R2	-0.418919
GAS6	CPA1	0.418919
CRTAC1	CPB1	0.418919
ANG	BAG6	-0.418682
EPHB4	ICAM-2	0.418682
TNXB	TFF2	0.418682
OSMR	CD2AP	-0.418445
CHIT1	uPA	0.418445
CA4	ANXA11	0.418445
IL-1RT2	CD1C	0.418445
CA4	TYRO3	0.418445
MMP-9	IGFBP-1	-0.418208
Gal-3	AXL	-0.418208
THOP1	CLEC5A	-0.418208
CES1	SIGLEC7	0.418208
VASN	CDH2	0.418208
CLUL1	TSHB	0.418208
DEFA1	Gal-3	-0.417971
OPG	Gal-3	-0.417971
SERPINA7	ALCAM	0.417971
KIT	AP-N	0.417971
NOTCH1	SHPS-1	0.417971
VCAM1	DDC	0.417734
GP1BA	CA13	0.417734
EFEMP1	LYVE1	0.417496
COMP	PLC	0.417496
ST6GAL1	LTBR	0.417496
TFF3	KLK10	0.417496
CPA1	CDH2	0.417496
SELE	IGFBPL1	0.417496
CASP-3	ICAM-2	-0.417259
OSMR	BAG6	-0.417259
PLXNB2	QPCT	0.417259
CA4	MFAP5	0.417259
PAI	CHI3L1	0.417259
CDH5	TSHB	0.417259
IGFBP-7	PPP1R2	-0.417022
CHI3L1	CD1C	-0.417022
Ep-CAM	PAG1	-0.417022
ENG	QPCT	0.417022
PSP-D	DDC	0.417022
CA4	BLM hydrolase	-0.416785
GRAP2	NPDC1	-0.416785
AOC3	ALCAM	0.416785
ITGAM	SIGLEC7	0.416785
TIMD4	TSHB	0.416785
TNC	FABP4	-0.416548
CD59	CD2AP	-0.416548
ENO2	TYRO3	-0.416548
PLTP	IL7R	0.416548
CRTAC1	SELE	0.416548
CD59	ANGPTL1	0.416548
REG1A	REG4	0.416548
LYVE1	TSHB	0.416548
IGFBP6	ROR1	0.416548
DEFA1	MMP-9	0.416311
CA4	CHRDL2	0.416311
AP-N	PECAM-1	0.416074
DPP4	CANT1	0.416074
ENG	DPP4	0.415837
LDL receptor	CTSO	0.415837
PRCP	CDHR5	0.415837
t-PA	NADK	-0.4156
IGFBPL1	BAG6	-0.4156
OPG	NOMO1	0.4156
CA4	MPO	-0.415363
IGFBP-1	SSC4D	-0.415363
TLT-2	CRKL	-0.415363
SHPS-1	ICAM-2	0.415363
PLXNB2	FAM3C	0.415363
GAL	ARG1	0.415363
IGLC2	PILRB	-0.415126
DPP4	PPP1R2	-0.415126
ICAM1	CST3	0.415126
PCOLCE	SCGB3A2	0.415126
AP-N	KLK6	0.415126
AP-N	DDC	0.415126
PROC	ICAM3	-0.414889
SIGLEC7	HDGF	-0.414889
CCL5	SUMF2	0.414889
ITGAM	CD2AP	-0.414651
CD2AP	SIGLEC7	-0.414651
CDH1	TNF-R2	0.414651
ITGAM	TNF-R2	0.414651
JAM-A	SERPINB6	0.414651
PLC	FAM3C	0.414651
GRN	PGLYRP1	-0.414414
IL7R	APOM	0.414414
METRNL	ROR1	0.414414
LDL receptor	CPB1	-0.414177
MEP1B	RNASE3	-0.414177
CCL18	PAI	0.414177
SEMA3F	PILRB	0.414177
[truncated: 32,717 more rows]

## Sheet: fig 4A, fig S2, IgM+IgG+
Protein-1	Protein-2	Correlation
CPA1	CPB1	0.914447
DEFA1	S100P	0.854545
U-PAR	S100P	0.854827
LCN2	PAG1	0.844679
U-PAR	PAG1	0.845384
ITGAM	U-PAR	0.837914
LCN2	U-PAR	0.833545
QPCT	LCN2	0.827625
TNFRSF10C	U-PAR	0.823679
GRAP2	DAB2	0.823538
ITGAM	DEFA1	0.807893
LCN2	PGLYRP1	0.806061
DEFA1	CHI3L1	0.801409
NADK	PAG1	0.802114
ITGAM	S100P	0.796758
QPCT	PAG1	0.793658
ANXA11	PAG1	0.788161
SELP	GRAP2	0.787456
LCN2	S100P	0.783791
DEFA1	LCN2	0.7821
THOP1	CRKL	0.782664
DEFA1	U-PAR	0.780832
LCN2	CHI3L1	0.77618
GP6	DAB2	0.776603
U-PAR	CLEC5A	0.775194
GP1BA	DAB2	0.773362
Notch 3	MMP-2	0.771811
RETN	U-PAR	0.765751
CHI3L1	S100P	0.765751
U-PAR	CHI3L1	0.764905
SELP	GP6	0.763777
U-PAR	PGLYRP1	0.755884
SELP	DAB2	0.753347
SDC4	DAB2	0.752079
TNFRSF10C	PAG1	0.750529
PRSS2	CPA1	0.749542
COMP	CCDC80	0.744468
GRAP2	SNAP23	0.741649
LCN2	ANXA11	0.737844
QPCT	U-PAR	0.737421
LCN2	NADK	0.734602
LCN2	TNFRSF10C	0.733474
ITGAM	CHI3L1	0.733897
FCRL1	CD79B	0.733615
GRAP2	SDC4	0.73277
S100P	PAG1	0.732065
U-PAR	NADK	0.730937
PGLYRP1	PAG1	0.730796
Notch 3	EGFR	0.728541
THBS4	CCDC80	0.728823
THBS4	Notch 3	0.728118
SELP	SNAP23	0.724595
ITGAM	TNFRSF10C	0.724031
ITGAM	CLEC5A	0.722481
SELP	CA13	0.72234
LILRB1	LILRB2	0.721776
ITGAM	PAG1	0.721776
COMP	THBS4	0.718393
ITGAM	RETN	0.716561
MMP-2	PON3	0.71642
TNFRSF14	DAB2	0.715997
ITGAM	LCN2	0.715574
PRSS2	CPB1	0.710923
ITGAM	QPCT	0.708809
KLK6	APLP1	0.706131
DEFA1	CLEC5A	0.705567
PGLYRP1	S100P	0.70444
U-PAR	CTSH	0.702467
TNFRSF10C	S100P	0.701621
DEFA1	PAG1	0.700352
DEFA1	TNFRSF10C	0.697815
QPCT	NADK	0.697956
GP6	SDC4	0.693023
JAM-A	DAB2	0.693023
MMP-2	EGFR	0.690909
PGLYRP1	ANXA11	0.690063
ITGAM	uPA	0.689218
DIABLO	ANXA4	0.688795
SELP	SDC4	0.688795
QPCT	DEFA1	0.687808
SELP	JAM-A	0.687949
PAM	THBS4	0.686963
QPCT	S100P	0.687104
CHI3L1	PAG1	0.686681
QPCT	TNFRSF10C	0.685835
NADK	ANXA11	0.684426
REG1A	FAM3C	0.68358
CNTN1	ADGRG2	0.682875
U-PAR	ANXA11	0.681043
CA13	GRAP2	0.678788
TYRO3	ROR1	0.678224
U-PAR	uPA	0.675969
GP1BA	GRAP2	0.675546
CNTN1	EGFR	0.67456
FAM3C	NPDC1	0.67315
LCN2	CTSH	0.669486
QPCT	PGLYRP1	0.668499
TNFRSF10C	PGLYRP1	0.668499
JAM-A	SNAP23	0.668076
QPCT	CTSH	0.667653
CA13	DAB2	0.665821
JAM-A	GRAP2	0.665539
RETN	S100P	0.664271
DEFA1	CTSH	0.663707
CLEC5A	PAG1	0.662016
LCN2	CLEC5A	0.659197
GP1BA	GP6	0.658774
MMP-9	RETN	0.658351
CST3	COL18A1	0.656096
PGLYRP1	NADK	0.655109
THBS4	EGFR	0.654123
GP1BA	TNFRSF14	0.653277
PAM	CCDC80	0.653136
PAI	GRAP2	0.653277
CASP-3	LRP11	-0.652995
RETN	PAG1	0.652854
uPA	CHI3L1	0.652431
CLEC5A	CTSH	0.651868
JAM-A	SDC4	0.650881
ITGAM	ITGB2	0.650317
TIMP1	PAI	0.64919
RETN	PGLYRP1	0.649331
COL1A1	MEPE	0.648485
EGFR	ADGRG2	0.648485
JAM-A	DIABLO	0.648062
CRTAC1	PON3	0.647075
DEFA1	ANXA11	0.64623
PROC	F7	0.644679
MMP-9	U-PAR	0.644397
ITGAM	NADK	0.644116
TNXB	EGFR	0.642424
TIMP1	TNFRSF14	0.641438
QPCT	ANXA11	0.639887
TNFRSF14	TLT-2	0.639183
ITGAM	ANXA11	0.639042
CHI3L1	CLEC5A	0.63876
LCN2	RETN	0.638478
PAM	EGFR	0.637491
TNFRSF10C	RETN	0.636082
OSMR	SEMA3F	0.636082
PON3	CLUL1	0.635377
CLEC5A	NADK	0.634954
uPA	S100P	0.633404
DPP4	ADGRG2	0.632699
ICAM3	TIE1	0.631853
Notch 3	MEPE	0.630021
DPP4	TNXB	0.629175
RETN	NADK	0.629175
MPO	PAG1	-0.628612
MMP-9	PAG1	0.627061
PAI	DAB2	0.626216
IGFBP6	CST3	0.624524
GP1BA	SELP	0.623256
TNXB	ADGRG2	0.62241
CST3	DDC	-0.621987
TNFRSF10C	ANXA11	0.621846
CA13	SNAP23	0.620014
COL1A1	IGFBP-2	0.619732
VASN	TYMP	-0.61945
RETN	CLEC5A	0.618887
DIABLO	DAB2	0.619027
GP6	GRAP2	0.618464
DEFA1	PGLYRP1	0.6179
COL1A1	ROR1	0.617618
CTSH	PAG1	0.617477
PGLYRP1	CLEC5A	0.617336
GP1BA	PAI	0.615363
THOP1	BAG6	0.615363
NCAM1	APLP1	0.615222
DPP4	EGFR	0.615081
THBS4	MMP-2	0.613531
COMP	DPP4	0.612544
NCAM1	KLK6	0.611839
S100P	CTSH	0.610994
MMP-9	ANXA11	0.610853
FETUB	RTN4R	0.61043
ITGB2	uPA	0.609161
S100P	CLEC5A	0.608598
OPG	CDH5	0.608034
DEFA1	RETN	0.608034
MET	EGFR	0.608034
PGLYRP1	CTSH	0.606765
U-PAR	CTSZ	0.606483
MPO	ANXA4	-0.606483
ENG	PLTP	0.605356
ITGB2	S100P	0.604933
CDHR5	RTN4R	0.604651
TNF-R2	U-PAR	0.604087
MMP-9	S100P	0.603805
NRP1	MMP-2	0.603524
TNFRSF10C	CTSH	0.602255
GP1BA	TLT-2	0.600282
MFAP5	FAM3C	0.600282
SEMA3F	CANT1	0.600282
TNF-R2	TNF-R1	0.599859
SAA4	t-PA	0.599154
COMP	Notch 3	0.599013
DEFA1	uPA	0.598591
PAI	CA13	0.598591
Notch 3	PON3	0.598168
TNXB	Notch 3	0.598027
GP6	JAM-A	0.597886
LTBR	NPDC1	0.597463
PAM	ADGRG2	0.597322
ITGAM	MMP-9	0.59704
MPO	NADK	-0.596758
MFAP5	MEPE	0.596617
RETN	ANXA11	0.596335
Notch 3	CHRDL2	0.595772
TNFRSF10C	CHI3L1	0.595349
ITGAM	PGLYRP1	0.595208
KLK6	RNASE3	-0.595067
BLM hydrolase	LRP11	-0.593376
CTSZ	LILRA5	0.593235
BLM hydrolase	BAG6	0.592248
PAM	TNXB	0.591825
DPP4	PON3	0.590698
MET	IL-1RT1	0.590416
CD46	TNFRSF14	0.589993
SNAP23	DAB2	0.589711
TNFRSF10C	CLEC5A	0.58957
PILRB	LILRA5	0.589429
S100P	ANXA11	0.589288
NRP1	MEPE	0.588724
SELP	DIABLO	0.588584
CCL14	NPDC1	0.588161
CSTB	CPA1	-0.587738
QPCT	CLEC5A	0.587597
GP6	DIABLO	0.587315
OPG	EGFR	0.58661
COMP	EGFR	0.586047
LTBR	TNF-R1	0.586187
MMP-2	CHRDL2	0.586047
BLM hydrolase	CASP-3	0.585483
MMP-9	PGLYRP1	0.585201
TNFRSF10C	NADK	0.584214
QPCT	CHI3L1	0.584073
MEGF9	TFF3	0.583369
THBS4	NPTXR	0.583228
GP1BA	JAM-A	0.581818
S100P	NADK	0.581113
AP-N	EGFR	0.580973
CTSZ	NADK	0.580691
TNF-R2	CTSZ	0.57914
GP1BA	NECTIN2	0.57914
DPP4	MMP-2	0.578295
BLM hydrolase	SEMA3F	-0.578013
C2	ADGRG2	-0.57759
IGLC2	CLUL1	-0.577167
DEFA1	NADK	0.576462
RETN	uPA	0.576321
PTPRS	TNFSF13B	0.575899
PCOLCE	COL1A1	0.576039
NOTCH1	FCRL1	0.575899
TNFRSF14	GP6	0.575758
DEFA1	MMP-9	0.575053
NPTXR	ROR1	0.575053
THBS4	TNXB	0.57463
Notch 3	CNTN1	0.574348
CHI3L1	NADK	0.573643
REG1A	LTBR	0.573502
ITGB2	PECAM-1	0.572939
MMP-2	NPTXR	0.572939
GP6	CA13	0.572375
CDH5	ADGRE2	0.572234
uPA	CLEC5A	0.571811
GP6	SNAP23	0.571811
LTBR	FAM3C	0.571529
ACP6	DIABLO	0.570825
MMP-2	SOST	0.570402
COMP	TNXB	0.569838
GRAP2	SUMF2	0.56871
TNFRSF14	GRAP2	0.568428
BLM hydrolase	FAM3C	-0.568288
VCAM1	IL-18BP	0.568147
LCN2	TNF-R2	0.567724
SELP	TXNDC5	0.56716
CA4	TNFRSF10C	0.567019
TNFRSF14	JAM-A	0.566596
TINAGL1	ADGRE2	0.566173
ITGAM	LILRA5	0.565891
THOP1	RNASE3	0.565751
LILRB1	CXCL16	0.564764
Notch 3	CASP-3	-0.564482
ST2	RARRES2	-0.564482
ACP6	ANXA4	0.564341
COMP	C2	-0.564059
EFEMP1	NPDC1	0.563636
TNXB	AP-N	0.563495
THBS4	SOST	0.563214
TNFRSF14	NECTIN2	0.563073
Notch 3	APLP1	0.562086
TIMP1	ST6GAL1	0.561663
PGLYRP1	CTSZ	0.561522
RETN	CTSH	0.561522
MFAP5	ALCAM	0.560958
IL-18BP	SNAP23	-0.560677
OSMR	MFAP5	0.560395
TIE1	KLK10	0.560395
CRTAC1	MMP-2	0.559972
CNTN1	PON3	0.560113
Notch 3	NPTXR	0.559972
SERPINA7	TFF3	0.559549
SELP	PAI	0.559408
BLM hydrolase	PRTN3	0.559126
VASN	AXL	0.558985
LCN2	CTSZ	0.558844
CD164	ANXA11	0.558844
IGLC2	BLM hydrolase	0.558562
IGFBP6	FAM3C	0.558421
PRCP	CD2AP	-0.557858
DPP4	COL1A1	0.557576
PAM	COMP	0.557153
CTSO	NOMO1	0.557153
OSMR	EPHB4	0.557012
TLT-2	DAB2	0.556871
BLM hydrolase	LTBR	-0.556589
QPCT	CTSZ	0.556589
GDF-15	NOMO1	0.556589
ITGAM	CTSH	0.556307
CCDC80	SOST	0.556166
LTBR	MEPE	0.555743
MMP-2	CLUL1	0.555603
DIABLO	USP8	0.555321
FABP4	t-PA	0.554757
Notch 3	vWF	0.554757
CASP-3	METRNL	-0.554757
uPA	PAG1	0.554052
TIMP1	NECTIN2	0.553488
FETUB	CDHR5	0.552784
OSMR	VASN	0.552079
IGFBP-7	CLSTN2	0.552079
ENG	CDH5	0.551797
TNF-R2	TNFRSF10C	0.551515
TNXB	MMP-2	0.551515
CDH5	ADGRG2	0.551656
CDHR5	NOMO1	0.550951
OSMR	Notch 3	0.55081
TNXB	CD93	0.550247
CDHR5	CANT1	0.549965
DPP4	Notch 3	0.549542
APOM	SSC4D	-0.54926
SUMF2	DAB2	0.54926
MMP-2	DDC	0.548555
OSMR	CASP-3	-0.547992
SOST	ROR1	0.547569
AOC3	CLUL1	0.547428
BLM hydrolase	MEPE	-0.547146
APOM	PON3	0.546018
GP1BA	SDC4	0.545455
TNXB	ALCAM	0.545173
TNXB	VASN	0.544891
AOC3	SCGB3A2	0.545032
MPO	DIABLO	-0.544891
CTSZ	PAG1	0.544468
LTBR	SEMA3F	0.544186
COMP	ADGRG2	0.544045
LRP11	METRNL	0.543904
Notch 3	SOST	0.543763
IL2-RA	PILRB	0.543481
APOM	CLUL1	0.543622
EGFR	SOST	0.543481
TIE1	ICAM-2	0.543199
BLM hydrolase	ADGRE2	-0.543058
CDH1	F7	0.541931
CSTB	PRTN3	0.542072
MMP-2	MEPE	0.541931
ANGPTL1	CLUL1	0.54179
PGLYRP1	CHI3L1	0.541508
MMP-2	IGFBP-2	0.540803
NRP1	Notch 3	0.540521
EGFR	PON3	0.54024
MFAP5	CASP-3	-0.539958
CSTB	CPB1	-0.539958
CLEC5A	ANXA11	0.539112
MMP-9	TNFRSF10C	0.53883
CTSZ	S100P	0.53883
TNF-R2	S100P	0.538548
SERPINA5	IGFBP-1	-0.538266
MMP-2	COL1A1	0.538266
TLT-2	GP6	0.537984
SELE	PECAM-1	0.537703
ANGPTL3	TNFSF13B	0.536998
EFEMP1	CASP-3	-0.536716
Notch 3	CDH5	0.536575
THBS4	ADGRG2	0.536434
PLC	FABP4	0.536152
PRCP	S100P	0.536152
PRCP	CTSD	0.535588
THBS4	ANGPTL1	0.535447
CASP-3	MEPE	-0.535025
MMP-9	NADK	0.534743
CCL16	NOMO1	0.534602
IGLC2	FAM3C	-0.534602
SELE	ICAM-2	0.53432
AXL	ROR1	0.53432
VCAM1	SELL	0.534179
CCL5	TIMP1	0.533897
ANGPTL3	PRTN3	-0.533897
BLM hydrolase	LRIG1	-0.533897
CD46	FAM3C	0.534038
VASN	PLC	0.533474
TNF-R2	LTBR	0.533333
AOC3	PSP-D	0.533333
PON3	IGFBP-2	0.533333
SEMA3F	ARG1	-0.533615
MFAP5	PRTN3	-0.532911
EFEMP1	PPP1R2	-0.532911
TNFRSF14	SELP	0.532206
MMP-2	ADGRG2	0.532065
IL7R	Ep-CAM	0.531783
CASP-3	FAM3C	-0.531783
LDL receptor	NOMO1	0.531642
EFEMP1	BLM hydrolase	-0.53136
BLM hydrolase	TFF2	-0.53136
NRP1	PON3	0.530937
QPCT	TNF-R2	0.530655
U-PAR	TNF-R1	0.530655
IGFBP6	CD46	0.530514
ITGB2	U-PAR	0.529951
RARRES2	NPTXR	-0.529951
SEMA3F	CDH2	0.530092
CRTAC1	Notch 3	0.529669
TIMD4	PRTN3	-0.529528
QPCT	MPO	-0.529246
NADK	CTSH	0.529246
CDH1	EPHB4	0.529105
CCL18	t-PA	0.528964
AXL	ADGRE2	0.528964
CDH5	MMP-2	0.528541
SEMA3F	LRP11	0.5284
CRTAC1	NRP1	0.528259
AOC3	MMP-2	0.528118
ITGAM	CTSZ	0.528118
PCOLCE	TGFBR3	0.527837
TIMP1	DAB2	0.527555
MPO	PGLYRP1	-0.527414
CNTN1	CDH5	0.527132
PAI	GP6	0.527273
PAM	ANGPTL1	0.527132
C2	RARRES2	0.526709
AOC3	CDH5	0.526427
DPP4	THBS4	0.526286
IGFBP-2	MEPE	0.526145
TYMP	ARG1	0.526145
CA4	QPCT	0.526004
GNLY	SOST	0.525722
CDH5	EGFR	0.52544
PRCP	LCN2	0.5253
CSTB	NOMO1	-0.5253
IL-1RT1	PCSK9	0.525159
MMP-2	CLSTN2	0.524595
FETUB	CNDP1	0.524031
PON3	ADGRG2	0.524031
MFAP5	LTBR	0.52389
TIMP1	GRAP2	0.523749
t-PA	CD93	-0.523608
CSTB	MCP-1	-0.523185
IGFBP6	DDC	-0.523185
FETUB	LRIG1	0.523044
PLTP	NPTXR	0.522763
OSMR	CLUL1	0.52234
JAM-A	TXNDC5	0.522199
SNAP23	SDC4	0.522058
TNF-R1	PAG1	0.521494
TNFRSF14	SDC4	0.521353
JAM-A	CA13	0.521212
REG1A	NPDC1	0.52093
PLTP	CLUL1	0.520789
MFAP5	AXL	0.520507
CDH5	Ep-CAM	0.520085
Notch 3	IGFBP-7	0.519944
CASP-3	CANT1	-0.519944
MMP-2	CCDC80	0.519662
TNF-R2	NADK	0.519239
EPHB4	SNAP23	-0.519239
PTPRS	OSMR	0.519098
IGFBP3	PRTN3	-0.519098
SPARCL1	PON3	0.518675
TNXB	CNTN1	0.518534
CNTN1	AP-N	0.518393
COMP	MMP-2	0.518111
ANXA4	USP8	0.518111
C2	CCDC80	-0.517689
CDH5	MEPE	0.517548
LCN2	uPA	0.517266
LDL receptor	CANT1	0.517266
CCL14	LTBR	0.517125
GAS6	AXL	0.517125
PRCP	CD164	0.516138
CCL18	LDL receptor	0.515997
CHI3L1	ANXA11	0.515997
SERPINA7	CA4	0.515433
SELP	AXL	-0.515152
NPTXR	CD1C	0.515152
OPG	MMP-2	0.51487
ALDH1A1	CRKL	0.51487
TNF-R2	PAG1	0.51487
FCGR2A	SELE	0.514729
TIMP1	GP1BA	0.514588
F7	MMP-9	-0.514024
COL18A1	TFF3	0.513319
CCL5	SDC4	0.512615
TNFRSF10C	CTSZ	0.512474
IGFBP6	CCL14	0.512192
BLM hydrolase	CDH5	-0.512192
NRP1	CHRDL2	0.512192
REG4	METRNL	0.512333
CD46	VASN	0.51191
SPARCL1	RARRES2	-0.511628
GRN	CTSZ	0.511064
OSMR	ADGRE2	0.511064
CD46	RTN4R	0.511064
ITGB2	PAG1	0.511205
CA4	IL2-RA	0.510923
COL18A1	CDH2	0.5105
MBL2	LRIG1	-0.510078
PON3	NPTXR	0.509937
THBS4	ROR1	0.509655
DPP4	CDH5	0.509373
CA13	SDC4	0.509091
MFAP5	VASN	0.50895
LDL receptor	RTN4R	0.50895
SERPINB8	ANXA11	0.508245
AHCY	ARG1	0.508245
CA4	PAG1	0.508104
REG1A	REG4	0.507822
VASN	FABP4	0.507541
MCP-1	SHPS-1	0.507541
NCAM1	NPTXR	0.507541
ANGPTL1	NOMO1	0.507681
Notch 3	COL1A1	0.507259
IGFBP6	NECTIN2	0.507118
Notch 3	ROR1	0.507118
CTSZ	CTSH	0.506977
ENG	CLUL1	0.506413
NRP1	IGFBP-2	0.505849
CASP-3	SEMA3F	-0.505567
CNTN1	MMP-2	0.505285
IGFBP6	COL18A1	0.505004
CA1	MFAP5	0.504863
COL18A1	CXCL16	0.504722
SEMA3F	ADGRE2	0.50444
IGFBP6	PLC	0.504299
THBS4	CDH5	0.504017
ENG	ANGPTL1	0.504017
MMP-3	VCAN	0.503876
FETUB	TFF3	0.503735
FETUB	OPG	0.503312
IGFBP-1	IGFBP-2	0.503312
GP1BA	CA13	0.503312
MMP-2	APLP1	0.503453
NPTXR	APLP1	0.503453
PCOLCE	CASP-3	-0.50303
FAS	USP8	0.502607
ITGAM	TYRO3	0.502467
IGFBP3	ANGPTL3	0.502185
TIMP4	MMP-3	0.501903
ADGRE2	CDH2	0.501903
SEMA3F	BAG6	-0.501903
CCL5	GP6	0.501339
PRCP	CHI3L1	0.501339
CD46	BLM hydrolase	-0.501198
REG1A	PRSS2	0.500916
AOC3	AP-N	0.500775
U-PAR	CD164	0.500634
CCL14	FAM3C	0.500634
QPCT	RETN	0.49993
ANXA11	USP8	0.499789
FETUB	NOMO1	0.499648
TNFRSF14	TNF-R1	0.499507
PLTP	AOC3	0.499366
PGLYRP1	SCGB3A2	-0.499225
ENG	IGLC2	-0.498943
ICAM3	CD93	-0.498802
PRCP	DEFA1	0.498379
DEFA1	ITGB2	0.498238
AOC3	Ep-CAM	0.498238
Notch 3	CLUL1	0.498238
PAM	ROR1	0.498238
MMP-9	CLEC5A	0.497956
NOMO1	RTN4R	0.497674
AXL	IL-18BP	0.497533
GRAP2	MCFD2	0.49697
LYVE1	CHRDL2	0.496688
FAM3C	LRP11	0.496547
CD164	PAG1	0.496547
MCP-1	ANXA4	0.496406
CD164	SUMF2	0.496406
IGFBP3	PROC	0.496265
NRP1	SOST	0.496265
uPA	TYRO3	0.495842
CDH1	LDL receptor	0.49556
t-PA	IL-18BP	0.49556
CANT1	RTN4R	0.495419
uPA	PECAM-1	0.495278
PLC	AXL	0.495137
CD46	LTBR	0.494996
GP1BA	SNAP23	0.494856
EGFR	CHRDL2	0.494856
EGFR	CCDC80	0.494715
ENG	ADGRG2	0.494715
IL7R	CDH5	0.494574
CR2	TNXB	0.494433
DPP4	CCDC80	0.49401
PTPRS	Gal-3	-0.493869
CNDP1	EGFR	0.493869
CST3	PLC	0.493728
IGLC2	PRTN3	0.493728
TNFRSF10C	uPA	0.493587
EGFR	ANGPTL7	0.493587
NCAM1	MFAP5	0.493446
NCAM1	Notch 3	0.493305
ITGAM	TNF-R2	0.493164
SPARCL1	THOP1	-0.493164
MCFD2	SUMF2	0.492459
SERPINA5	RTN4R	0.492037
ENO2	SERPINB6	-0.491896
TNFRSF14	FAM3C	0.491896
MEPE	LRP11	0.491755
MFAP5	FABP4	0.491614
OPG	TINAGL1	0.490768
TIE1	NOMO1	0.490768
TIMP1	CD46	0.490627
PLC	IL-6RA	-0.490486
MPO	ANXA11	-0.490204
OSMR	IGLC2	-0.489922
LCN2	ITGB2	0.489782
AOC3	Notch 3	0.489782
AXL	TYMP	-0.490063
DEFA1	QDPR	-0.489922
EFEMP1	LRP11	0.489922
CDH2	RTN4R	0.489782
CA1	METRNL	0.489641
GP6	PECAM-1	0.4895
IGFBP3	PRSS2	0.489359
EFEMP1	BAG6	-0.489077
RETN	CHI3L1	0.488936
AOC3	TNXB	0.488795
EFEMP1	FAM3C	0.488372
CDHR5	CDH2	0.487949
TNF-R2	TFPI	-0.487808
CCDC80	ROR1	0.487808
TNFSF13B	CASP-3	-0.487667
TNFRSF10C	TNF-R1	0.487245
ANGPTL1	ANXA4	0.487245
COL18A1	FAM3C	0.487245
LDL receptor	CDHR5	0.487104
OSMR	FAM3C	0.487104
PAM	CNTN1	0.486963
CES1	ANXA4	0.486822
CCL5	TFPI	0.485835
COL1A1	CHRDL2	0.485694
NCAM1	MEPE	0.485553
KLK6	NPDC1	0.485553
NID1	DAB2	0.485412
DPP4	OPG	0.485271
CTSZ	CLEC5A	0.484989
CHIT1	CHI3L1	0.484848
CA1	vWF	0.484708
ENG	CD59	0.484567
PTPRS	GAS6	0.484567
THBS4	CNTN1	0.484285
TNXB	SOST	0.484285
IGLC2	EGFR	-0.484144
BLM hydrolase	METRNL	-0.484144
PTPRS	IGLC2	-0.484003
LYVE1	PON3	0.483862
SEMA3F	NPDC1	0.483862
GNLY	SCGB3A2	0.483721
SERPINB8	ANXA4	0.48358
SPARCL1	CLUL1	0.48358
CDH5	LRIG1	0.483298
RARRES2	ADGRG2	-0.483157
PRCP	PAG1	0.483157
AZU1	NADK	-0.482875
MEPE	CHRDL2	0.482875
PRCP	GP1BA	0.482311
QPCT	ITGB2	0.482311
IGFBP6	FABP4	0.482452
ICAM3	GP6	0.482311
COMP	NPTXR	0.482311
NPTXR	CLSTN2	0.482452
AOC3	OPG	0.482171
CD164	SERPINB8	0.48203
EGFR	MEPE	0.481889
LCN2	TNF-R1	0.481607
DPP4	AP-N	0.481325
PAM	MMP-2	0.481184
NRP1	COL1A1	0.481325
QPCT	TNF-R1	0.481466
SERPINA5	IGFBP-2	-0.481325
GP6	TXNDC5	0.481184
MFAP5	NPDC1	0.481184
COMP	CRTAC1	0.480761
USP8	DAB2	0.480761
ANXA11	TXNDC5	0.480197
MET	PTPRS	0.480056
MEGF9	LDL receptor	0.480056
CNDP1	CSTB	-0.479915
GRN	LRIG1	0.479915
AOC3	CNTN1	0.479774
CA1	CASP-3	-0.479493
LDL receptor	t-PA	0.479211
MMP-2	IGFBP-7	0.47907
RETN	PECAM-1	0.47907
CLEC5A	TYRO3	0.47907
AP-N	IL-1RT2	0.478929
TNXB	CCDC80	0.478788
DPP4	SOST	0.478788
CDH5	SOST	0.478788
SPARCL1	ADGRE2	0.478647
CST3	TNF-R2	0.478506
OSMR	BLM hydrolase	-0.478083
OPG	Notch 3	0.477942
ITGB2	RETN	0.477942
OSMR	TNFSF13B	0.478083
Notch 3	CCDC80	0.477942
Gal-3	MCFD2	0.47766
IGFBP-7	IGFBP-2	0.477378
MCP-1	SERPINB8	0.477237
PAI	SNAP23	0.477097
THBS4	CHRDL2	0.477097
FAM3C	NECTIN2	0.477097
TNXB	MCFD2	-0.476956
PROC	CST3	0.476533
FAS	SHPS-1	0.476533
ENG	PON3	0.476392
PLTP	ANGPTL1	0.476392
CA1	OSMR	0.475687
PCOLCE	IGLC2	-0.475687
TNFRSF14	PAI	0.475687
NID1	GP6	0.475969
PAM	AP-N	0.475828
ITGB2	CTSZ	0.475828
CNTN1	NPTXR	0.475828
GRN	TYMP	0.475687
MCP-1	VCAN	0.475828
PAI	SDC4	0.47611
NPDC1	ROR1	0.47611
ANGPTL7	KLK10	0.475264
PRTN3	CLUL1	-0.475123
IGFBP3	PLXNB2	0.474982
CD59	MCP-1	0.474841
MB	SOST	0.474841
ANXA4	ANXA11	0.4747
KLK6	BAG6	-0.47456
CRTAC1	FCGR2A	0.474419
ENG	NPTXR	0.474419
CES1	ANXA11	0.474278
Notch 3	METRNL	0.473996
TNXB	MFAP5	0.473855
DPP4	MEPE	0.473855
PTPRS	LILRB2	0.473573
ICAM1	TR-AP	0.473432
ITGB2	ANXA11	0.473432
CASP-3	CHRDL2	-0.473432
ENG	SPARCL1	0.473291
KLK6	NPTXR	0.473009
BAG6	ROR1	-0.473009
APOM	ANGPTL1	0.472868
DEFA1	TNF-R2	0.472727
SPARCL1	TGFBR3	0.472586
REG4	NPDC1	0.472586
CCL14	CST3	0.472445
MCP-1	EGFR	0.472445
PAM	Notch 3	0.472304
TNF-R2	CLEC5A	0.472163
DPP4	MB	0.471741
IL-1RT1	PRTN3	-0.471318
AOC3	TFPI	0.470895
IGFBP6	AXL	0.470895
AOC3	PON3	0.470472
ALCAM	vWF	0.470331
TNXB	MEPE	0.470331
OPN	TINAGL1	0.470331
CCDC80	ADGRG2	0.470472
RARRES2	GAL	-0.470331
GNLY	SPARCL1	0.47019
THBS4	CASP-3	-0.469908
PRTN3	EGFR	-0.469908
Notch 3	CD93	0.469908
AXL	COL1A1	0.469908
MEPE	SOST	0.470049
DIABLO	SDC4	0.469626
Notch 3	LRP11	0.469486
FAM3C	REG4	0.469486
DEFA1	CTSZ	0.469345
DIABLO	GRAP2	0.468781
MPO	AXL	0.468499
GAS6	MMP-2	0.468499
BLM hydrolase	CXCL16	-0.468217
FABP4	RTN4R	0.468217
PTPRS	Notch 3	0.468076
LTBR	CANT1	0.467935
CDH1	SELE	0.467794
COL18A1	PRTN3	-0.467653
REG4	FBP1	-0.467653
ITGB2	CHI3L1	0.467512
CSTB	ANXA4	-0.467512
BLM hydrolase	PLC	-0.467371
MEGF9	AP-N	0.467371
PRCP	TXNDC5	0.467371
APOM	CNTN1	0.46723
ENG	CNTN1	0.467089
ICAM3	ICAM-2	0.466808
TNF-R1	FAM3C	0.466808
ANGPTL7	CCDC80	0.466667
CTSO	SIGLEC7	0.466667
TIMP1	SDC4	0.466526
LRP11	ROR1	0.466526
TNXB	CDH5	0.466385
CTSD	CHI3L1	0.466385
SERPINB8	PAG1	0.466385
S100P	LILRA5	0.466244
PTPRS	CASP-3	-0.465962
SELP	SUMF2	0.465962
MPO	ACP6	-0.465539
PROC	COL18A1	0.464975
ICAM1	SELE	0.464834
EPHB4	PCSK9	0.464975
KIT	CTSO	-0.464834
GP1BA	DIABLO	0.464834
EGFR	ANGPTL1	0.464975
CNTN1	CHRDL2	0.464975
PECAM-1	SUMF2	0.464834
TNF-R1	DDC	-0.464553
LTBR	ROR1	0.464412
PLC	MB	0.464271
ENG	PSP-D	0.463989
DPP4	LYVE1	0.463848
MPO	USP8	-0.463707
TYRO3	VCAN	0.463566
LTBR	BAG6	-0.463566
CCL5	PAI	0.463425
IGFBP3	CDH2	0.463284
LDL receptor	PI3	0.463143
Gal-4	ANXA4	0.463143
CST3	CCL18	0.463002
ICAM-2	CD79B	0.462861
CR2	MFAP5	0.46272
SELP	MPO	-0.46272
NCAM1	GLRX	-0.46272
IGLC2	MEPE	-0.462579
SHPS-1	REG4	0.462297
TNXB	AXL	0.462016
COMP	PON3	0.462016
TINAGL1	SEMA3F	0.461875
ADGRG2	ROR1	0.461875
NPTXR	CCDC80	0.461734
PRCP	QPCT	0.461593
TIMP4	CRKL	0.461593
SEMA3F	RTN4R	0.461029
CST3	MMP-2	-0.460747
SEMA3F	FAM3C	0.460747
SEMA3F	IGFBPL1	0.460747
SPARCL1	CDH5	0.460606
PAM	CNDP1	0.460465
TFF3	RARRES2	0.460465
CA4	LTBR	0.460183
IL-18BP	ADGRE2	0.460183
PRTN3	REG4	-0.460183
CD46	PLC	0.459619
NID1	PAI	0.459619
CHL1	PSP-D	0.459619
DLK-1	MB	0.459619
SPARCL1	NPTXR	0.45976
IL7R	PON3	0.459197
ENG	AOC3	0.459056
IL-1RT2	EGFR	0.459056
CD46	TLT-2	0.458915
DEFA1	LILRA5	0.458915
PAM	OPG	0.458774
UMOD	CCL24	0.458774
TR-AP	AP-N	0.458069
DLK-1	CLSTN2	0.458069
ADGRE2	MCFD2	-0.458069
Notch 3	IGFBP-2	0.457928
CSTB	VCAN	-0.457787
FABP4	AHCY	-0.457364
uPA	CHRDL2	0.457364
vWF	GLRX	-0.457223
TNFRSF14	CANT1	0.457223
CCL18	CTSD	0.45666
CD46	SEMA3F	0.45666
IGLC2	CNTN1	-0.456378
vWF	MEPE	0.456378
PON3	DDC	0.456378
PLC	SOST	0.456378
GRAP2	PPP1R2	0.456519
JAM-A	SUMF2	0.456378
ST6GAL1	PAI	0.456237
THBS4	BAG6	-0.456237
CD93	PPP1R2	-0.456096
MEGF9	NOMO1	0.455955
CNTN1	CCL24	0.455673
AOC3	ADGRG2	0.455673
AXL	LRP11	0.455532
IGFBP6	CXCL16	0.455391
TNF-R2	PGLYRP1	0.455391
MFAP5	LRP11	0.455391
U-PAR	LILRA5	0.45525
LTBR	CDH2	0.45525
C2	NPTXR	-0.454968
SPARCL1	ADGRG2	0.454686
TLT-2	PI3	0.454545
FCN2	Gal-3	0.454405
LTBR	LRP11	0.454405
PCSK9	CDHR5	0.454264
CXCL16	RTN4R	0.454264
OPN	VCAN	0.454123
DPP4	CRTAC1	0.4537
ACP6	REG4	0.4537
LTBR	KLK6	0.453136
TNF-R1	KYAT1	-0.453136
COL1A1	PON3	0.452995
NPDC1	RNASE3	-0.452854
NRP1	GAS6	0.452572
PLC	CXCL16	0.452431
TNFRSF10C	LILRA5	0.452149
CRTAC1	EGFR	0.451868
AP-N	COMT	0.451868
IGFBP3	IL-1RT1	0.451727
IGLC2	PCSK9	-0.451727
CDH5	CASP-3	-0.451727
NOTCH1	TIE1	0.451586
AOC3	SOST	0.451586
LILRB2	ACP6	-0.451445
CTSD	CANT1	0.451445
TXNDC5	SDC4	0.451304
REG1A	PRTN3	-0.451163
C2	ROR1	-0.451163
IL7R	AOC3	0.451022
CRKL	BAG6	0.451022
APOM	KIT	0.450881
CLUL1	ADGRE2	0.45074
VCAM1	TIE1	0.450599
TNFRSF14	SNAP23	0.450317
TGFBR3	AXL	0.450176
NCAM1	MMP-2	0.450176
F7	IL-18BP	0.450176
ITGAM	CD164	0.450035
PAM	CSTB	-0.449894
CES1	SERPINB8	0.449894
IL-1RT1	NOMO1	0.449894
ICAM1	ACP6	-0.449612
CDH5	CDH2	0.449471
TINAGL1	BAG6	-0.449471
LTBR	PRTN3	-0.449049
OPN	COL1A1	0.44919
CDH5	PON3	0.449049
GLRX	FBP1	0.449049
PRCP	DAB2	0.449049
THBS4	COL1A1	0.448908
PRTN3	CCL16	-0.448908
PLC	FAM3C	0.448908
PLTP	SERPINA5	-0.448767
IGFBP3	CDHR5	0.448626
TNF-R1	S100P	0.448485
MEPE	ROR1	0.448485
GAS6	COL1A1	0.448203
Gal-3	CTSH	-0.448344
ANXA11	CTSH	0.448203
CNTN1	CD1C	0.448203
BAG6	RNASE3	0.448203
DPP4	AXL	0.448062
MFAP5	TNFSF13B	0.448062
UMOD	CCL18	-0.447921
IGLC2	ADGRG2	-0.447921
TNF-R2	CTSH	0.44778
COMP	CNTN1	0.447639
EFEMP1	METRNL	0.447498
MFAP5	PLC	0.447216
AP-N	ADGRG2	0.447216
PROC	FETUB	0.447075
SEMA3F	RNASE3	-0.447075
TNFRSF14	LTBR	0.446934
PTPRS	BLM hydrolase	-0.446794
ITGB2	TNFRSF10C	0.446794
IL-1RT2	MEP1B	0.446794
CTSD	VCAN	0.446653
PRTN3	CASP-3	0.446512
CST3	TNF-R1	0.446512
PRTN3	MEPE	-0.446371
MMP-9	PRTN3	0.446089
PECAM-1	S100P	0.446089
CD1C	TSHB	0.446089
MCP-1	MMP-2	0.445666
NOTCH1	MEGF9	0.445384
TGFBI	FETUB	0.445243
Gal-3	CASP-3	0.445243
CD164	S100P	0.445243
CSTB	MCFD2	0.445243
GP1BA	SUMF2	0.445384
VCAM1	IL-17RA	0.445102
TGFBR3	ST2	0.445102
SELP	ANXA11	0.444961
NRP1	ROR1	0.444961
IGLC2	CASP-3	0.44482
MB	CDH2	0.44482
PRCP	BLM hydrolase	-0.444679
TLT-2	DIABLO	0.444538
NID1	GP1BA	0.444257
CDH5	COL1A1	0.444257
PLC	LRP11	0.444116
PTPRS	MEPE	0.443834
COMP	AHCY	-0.443693
MEGF9	PRSS2	0.443552
LRP11	BAG6	-0.443552
NCAM1	OSMR	0.443411
CRTAC1	IGFBP-2	0.44327
LTBR	RNASE3	-0.44327
BLM hydrolase	PCSK9	-0.443129
COL1A1	vWF	0.443129
TNC	OSMR	0.442988
CANT1	BAG6	-0.442847
CDH1	ICAM3	0.442706
IGFBP3	LTBR	0.442706
LCN2	MMP-9	0.442565
SPARCL1	COL1A1	0.442565
SELL	NID1	-0.442283
OSMR	CXCL16	0.442424
TNF-R1	GLRX	-0.442283
ITGAM	SERPINB8	0.442283
PRCP	BAG6	-0.442283
FCN2	FKBP4	0.442283
PAM	IGLC2	-0.442001
NADK	LILRA5	0.442142
Gal-3	ADGRE2	-0.442001
SERPINB8	USP8	0.442001
CCL5	DAB2	0.442001
CST3	NPDC1	0.442001
CR2	AXL	0.44186
CHI3L1	TYRO3	0.44186
LYVE1	MCP-1	0.44172
RETN	TNF-R1	0.441438
JAM-A	USP8	0.441438
IGLC2	PLC	-0.441156
QPCT	LTBR	0.441015
CD46	EFEMP1	0.440874
MET	OPG	0.440874
IL-18BP	ICAM-2	0.440733
IGLC2	TFF2	-0.440733
MBL2	KYAT1	0.440733
MMP-2	vWF	0.440592
EGFR	MCFD2	-0.440592
CST3	UMOD	-0.440451
DEFA1	PECAM-1	0.44031
MMP-9	SNAP23	0.44031
QPCT	CANT1	0.44031
IGLC2	EPHB4	-0.440169
SAA4	FABP4	0.440169
APEX1	RNASE3	0.440169
PAM	AOC3	0.440028
CDH5	TINAGL1	0.440028
MMP-9	CHI3L1	0.439887
PCOLCE	BLM hydrolase	-0.439605
PLTP	CNTN1	0.439605
DLK-1	TNFSF13B	0.439605
PRTN3	SHPS-1	-0.439323
LTBR	CASP-3	-0.439323
TFPI	TNF-R1	-0.439464
NID1	CA13	0.439323
KLK6	SEMA3F	0.439323
OPG	ADGRG2	0.439323
CTSZ	ANXA11	0.439323
THOP1	QDPR	0.439464
TR	CHRDL2	0.439464
SOST	LRP11	0.439323
TINAGL1	MCFD2	-0.439464
LCN2	MPO	-0.439183
TLT-2	CDHR5	0.439183
COL1A1	ADGRG2	0.439042
CLEC5A	QDPR	-0.439042
TNF-R2	CHI3L1	0.438901
PLTP	THBS4	0.43876
IGFBP3	F7	0.43876
ALCAM	MEPE	0.43876
COL18A1	MFAP5	0.438478
NCAM1	vWF	0.438478
PRCP	PECAM-1	0.438619
CLEC5A	LILRA5	0.438478
ICAM3	SIGLEC7	0.438478
APLP1	CHRDL2	0.438478
FAS	JAM-A	0.438337
PAM	DPP4	0.438196
THBS4	METRNL	0.438196
CNTN1	uPA	0.438055
SHPS-1	ACP6	0.438055
LYVE1	CLSTN2	0.437773
CTSO	SEMA3F	0.437491
CDH1	TR-AP	0.43735
ALCAM	AP-N	0.437209
OSMR	PSP-D	0.437068
CCL5	NID1	0.436927
CCL18	CD93	-0.436927
TNF-R1	LRP11	0.436927
EGFR	vWF	0.436786
DPP4	C2	-0.436505
OSMR	SCGB3A2	0.436646
ITGB2	RARRES2	-0.436505
PAI	CD2AP	-0.436646
DEFA1	TYRO3	0.436505
CANT1	RNASE3	-0.436505
BLM hydrolase	Notch 3	-0.436364
MMP-9	CTSH	0.436364
SERPINA7	NOTCH1	0.436082
EFEMP1	AXL	0.436223
DPP4	PGLYRP1	-0.436082
ALCAM	IL-1RT2	0.436223
CD59	CD164	0.436223
CA1	KLK10	0.436082
Notch 3	BAG6	-0.436082
IL2-RA	CDHR5	0.435941
PCOLCE	EPHB4	0.4358
BLM hydrolase	COL1A1	-0.4358
TNXB	OPG	0.435659
TXNDC5	DAB2	0.435518
CASP-3	ROR1	-0.435518
CCL5	TNFRSF14	0.435377
CNDP1	OPG	0.435377
OPG	AP-N	0.435236
PCOLCE	LRP11	0.435095
IGFBP3	CANT1	0.435095
RTN4R	KYAT1	-0.434954
PLTP	MMP-2	0.434813
TINAGL1	ENPP7	0.434813
CR2	TSHB	0.434672
RETN	CTSZ	0.434531
TGFBR3	GAS6	0.43439
GRAP2	TXNDC5	0.43439
CD79B	BAG6	-0.43439
LYVE1	ADGRG2	0.434249
COL1A1	SOST	0.434249
ICAM3	DIABLO	0.434109
IGFBP-2	CLSTN2	0.434109
CPB1	ST2	0.433968
TIE1	TINAGL1	0.433968
CCL5	JAM-A	0.433827
EPHB4	SEMA3F	0.433827
ENG	TSHB	0.433686
AXL	MB	0.433545
ITGAM	TNF-R1	0.433263
TNF-R1	CANT1	0.433122
QPCT	TNFRSF14	0.43284
TNF-R2	DDC	-0.43284
Notch 3	TINAGL1	0.43284
RETN	LILRA5	0.432981
NCAM1	CHRDL2	0.432981
DLK-1	FAM3C	0.43284
ITGAM	VCAN	0.43284
COL18A1	BLM hydrolase	-0.432699
TGFBR3	MMP-3	0.432699
SAA4	CDHR5	0.432699
COL18A1	PLC	0.432558
PRCP	U-PAR	0.432558
MEGF9	EGFR	0.432558
BLM hydrolase	CANT1	-0.432417
CCL18	NECTIN2	0.432417
F7	LDL receptor	0.431853
PAM	BLM hydrolase	-0.431853
NRP1	CDH5	0.432135
SELP	TLT-2	0.431994
CD163	TR-AP	0.431994
CXCL16	PRTN3	-0.431853
TFF3	PCSK9	0.432135
OPG	LRIG1	0.431853
VCAM1	PILRB	0.431853
LRIG1	LRP11	0.431853
EFEMP1	CDH5	0.431572
SOD1	MPO	0.431572
TIMD4	CXCL16	0.431572
PON3	MEPE	0.431572
LCN2	CANT1	0.431572
CASP-3	BAG6	0.431572
EGFR	BAG6	-0.431431
NID1	SELP	0.43129
TIMD4	CD163	0.43129
LRP11	CANT1	0.43129
DPP4	ROR1	0.43129
ENG	NOTCH1	0.431149
IGLC2	COL1A1	-0.431149
GP1BA	MCFD2	0.431149
OSMR	IL-18BP	0.431008
LYVE1	EGFR	0.430726
CR2	TYRO3	0.430585
CR2	ADGRG2	0.430162
CR2	ROR1	0.430162
COL1A1	CLUL1	0.430021
CNTN1	MEPE	0.42988
ANGPTL1	ADGRG2	0.42988
TNFRSF14	QDPR	-0.429739
PRTN3	APEX1	0.429739
LYVE1	TNXB	0.429598
DPP4	ALCAM	0.429598
DPP4	AOC3	0.429457
IL7R	LRIG1	0.429175
CPA1	NOMO1	0.429175
MET	ANGPTL1	0.429035
MMP-9	IL-18BP	-0.428894
ITGAM	CHRDL2	0.428894
PCSK9	NOMO1	0.428894
uPA	RARRES2	-0.428753
PLTP	PAM	0.428612
F11	IL2-RA	-0.428612
F11	FABP4	0.428189
CST3	CXCL16	0.42833
SPARCL1	MMP-2	0.428189
FETUB	ENPP7	0.428189
NOTCH1	SUMF2	-0.428189
ANXA4	VCAN	0.428189
LRP11	NPDC1	0.42833
METRNL	ROR1	0.42833
PTPRS	PRSS2	0.428048
TNF-R2	EPHB4	0.428048
CRTAC1	IGFBP-7	0.428048
NT-proBNP	METRNL	0.428048
PCOLCE	ST2	0.427907
PTPRS	TGFBR3	0.427766
FAS	ANXA11	0.427766
CES1	CLSTN2	-0.427766
PSP-D	SNAP23	-0.427625
ICAM3	TNFRSF14	0.427343
PLXNB2	PRTN3	-0.427343
SCGB3A2	IL-18BP	0.427343
PGLYRP1	TNF-R1	0.427343
CDH5	NPTXR	0.427343
GNLY	CCDC80	0.427484
SNAP23	SUMF2	0.427484
CES1	MCP-1	0.427202
PRSS2	IGLC2	-0.427061
SELP	CXCL16	-0.426779
GP1BA	PI3	0.426779
TR-AP	IL-1RT2	0.426779
NRP1	EGFR	0.426779
TNXB	ROR1	0.42692
MB	ROR1	0.426779
IGFBP3	OSMR	0.426498
CXCL16	TNFSF13B	0.426498
ACP6	NADK	0.426638
APOM	ADGRG2	0.426498
PRTN3	MCFD2	0.426498
JAM-A	NECTIN2	0.426498
CES1	IGFBP-2	-0.426357
IL-18BP	PILRB	0.426357
CXCL16	SNAP23	-0.426357
ICAM1	LILRB1	0.426075
ICAM1	SOD1	0.426075
MFAP5	BLM hydrolase	-0.426075
TLT-2	FCRL1	0.426216
QPCT	LILRA5	0.426075
uPA	CTSH	0.426075
PLC	NPDC1	0.426216
TLT-2	BAG6	-0.425934
LILRA5	PAG1	0.425793
PRCP	TR-AP	0.425652
MPO	GLRX	0.425652
PLTP	APOM	0.42537
CSTB	SHPS-1	-0.42537
ENG	APOM	0.425229
Notch 3	ADGRG2	0.425229
GAL	VCAN	0.425229
TNF-R1	NADK	0.425088
vWF	KLK10	0.425088
TINAGL1	NOMO1	0.425088
MET	Notch 3	0.424947
LTBR	TNFRSF10C	0.424947
ICAM1	CD93	-0.424947
SHPS-1	EGFR	0.424806
ITGB2	CHRDL2	0.424665
COL18A1	GAL	-0.424665
NOTCH1	PTPRS	0.424242
uPA	NADK	0.424242
CD59	SERPINB8	0.424242
CHI3L1	CTSH	0.424242
EFEMP1	ROR1	0.424242
CST3	RTN4R	0.424101
THBS4	CD93	0.423961
SELE	CD93	-0.423961
VCAM1	ICAM-2	0.42382
ENG	MCP-1	0.423679
MET	PCSK9	0.423679
NECTIN2	DAB2	0.423679
CRKL	RNASE3	0.423397
ICAM1	CCL18	0.423256
IGFBP-7	PON3	0.423256
FCGR3B	MB	0.422974
PCSK9	vWF	0.422974
CTSO	RTN4R	0.422833
IGFBP-2	RTN4R	-0.422692
CHL1	AOC3	0.42241
TFF3	GDF-15	0.42241
PLTP	MEPE	0.42241
MMP-2	ROR1	0.42241
CDH1	t-PA	0.422269
DIABLO	TXNDC5	0.422269
CA4	LCN2	0.422128
TNXB	PLC	0.422128
QPCT	BLM hydrolase	-0.421987
COL18A1	DDC	-0.421987
LTBR	MB	0.421846
SPARCL1	TYRO3	0.421846
TNFRSF14	BAG6	-0.421846
FETUB	C1QTNF1	0.421564
FABP4	CXCL16	0.421564
MCP-1	USP8	0.421564
IGLC2	MFAP5	-0.421424
CR2	OSMR	0.421283
OSMR	GAS6	0.421283
LRP11	RTN4R	0.421142
CHIT1	GAL	0.421001
EPHB4	TR-AP	0.42086
CNTN1	ANGPTL1	0.420578
SERPINB8	VCAN	0.420578
TNFRSF14	DIABLO	0.420296
IGFBP6	EPHB4	0.420155
PTPRS	IL-1RT1	0.420155
CES1	FAS	0.420155
CASP-3	EGFR	-0.420155
OPG	PSP-D	0.419873
OPG	CASP-3	-0.419873
QPCT	uPA	0.419873
ALCAM	COL1A1	0.419873
DIABLO	SNAP23	0.419873
CD2AP	NQO2	-0.420014
CD164	TXNDC5	0.419873
SPARCL1	ROR1	0.419873
PLC	EGFR	0.419732
LCN2	CD164	0.419732
IL-1RT2	CPB1	0.419591
CHI3L1	CTSZ	0.419591
CTSD	CTSO	0.419591
Gal-3	BLM hydrolase	0.41945
VASN	CASP-3	-0.41945
OPG	SNAP23	-0.41945
CR2	ALCAM	0.419309
AOC3	ALCAM	0.419309
TGFBR3	BLM hydrolase	-0.419168
TSHB	ROR1	0.419168
Notch 3	uPA	0.419027
PAM	CDHR5	0.419027
MB	MEPE	0.418887
OSMR	KLK10	0.418887
ANGPTL7	PPP1R2	-0.418887
NPTXR	ADGRE2	0.418746
EGFR	CD93	0.418605
ICAM1	PON3	-0.418605
THBS4	MEPE	0.418605
OSMR	TSHB	0.418605
APOM	TIMP4	0.418464
PAI	JAM-A	0.418464
TLT-2	CANT1	0.418464
CCL5	SERPINB8	0.418323
CD46	BAG6	-0.418323
CA3	CD59	0.418182
IGLC2	MMP-2	-0.418182
PGLYRP1	SERPINB8	0.418182
CASP-3	NPDC1	-0.418182
LRIG1	TFF2	0.418041
TNFRSF14	IL-17RA	0.4179
EPHB4	BLM hydrolase	-0.4179
CFHR5	ENPP7	0.4179
EFEMP1	TGFBR3	0.417759
SPARCL1	AXL	0.417759
ALCAM	SNAP23	-0.417759
CD93	ADGRG2	0.417477
RARRES2	TYRO3	-0.417477
FCGR3B	SDC4	-0.417336
BLM hydrolase	NPDC1	-0.417336
PLC	METRNL	0.417336
CDH5	AP-N	0.417195
IGFBP-2	CLUL1	0.417195
CD1C	ROR1	0.417195
ADGRG2	SOST	0.417054
GP1BA	TXNDC5	0.417054
CD46	F7	0.416913
EFEMP1	LTBR	0.416913
VCAM1	IL-1RT1	0.416913
DPP4	CNTN1	0.416772
NCAM1	SIGLEC7	0.41649
PCSK9	LRP11	0.41649
TGFBI	MET	0.416209
REG1A	EFEMP1	0.416209
FCGR3B	FABP4	0.416209
CA4	GLRX	-0.41635
CST3	ADGRG2	-0.416209
ANGPTL1	ADGRE2	0.416209
PRSS2	IL-1RT1	0.416068
LCN2	CTSD	0.416068
THOP1	CD1C	-0.416068
COL18A1	TNFSF13B	0.415786
ITGB2	PGLYRP1	0.415786
RETN	CD164	0.415786
CRTAC1	LYVE1	0.415645
QDPR	SOST	-0.415645
EGFR	PPP1R2	-0.415645
BLM hydrolase	ROR1	-0.415645
PCOLCE	TNC	0.415504
TIE1	OPG	0.415504
MET	PRTN3	-0.415504
ITGB2	SERPINB8	0.415363
SERPINB8	SUMF2	0.415363
CHL1	EPHB4	0.415222
FCN2	HDGF	-0.415222
C2	CLSTN2	-0.415081
TFF2	FAM3C	0.415081
TIMP4	VCAN	0.41494
C2	TFF3	0.414658
CDH5	MB	0.414658
MEGF9	CPB1	0.414658
vWF	TINAGL1	0.414658
IL-18BP	SERPINB8	-0.414799
CSTB	DIABLO	-0.414799
CDH5	ANGPTL1	0.414658
PLXNB2	MMP-9	-0.414517
F7	CDH2	0.414517
THBS4	TFPI	0.414376
CR2	LYVE1	0.414235
IL7R	COL1A1	0.414235
TNFRSF14	SIGLEC7	0.414235
SPARCL1	MCFD2	-0.414235
CA1	CA3	-0.414094
GAS6	IL-1RT1	0.414094
CA4	BAG6	-0.414094
PCOLCE	CCL16	0.413953
PLC	LTBR	0.413672
LILRB1	IL-18BP	0.413672
CDH5	TYRO3	0.413672
TLT-2	GRAP2	0.413531
AXL	TYRO3	0.413531
IGLC2	PON3	-0.41339
IGFBP6	MFAP5	0.413249
NADK	ANXA4	0.413249
PPP1R2	FBP1	0.413249
FCRL1	BAG6	-0.413249
PCOLCE	REG4	0.413108
PTPRS	MMP-2	0.412967
CNDP1	IL-1RT2	0.412967
CNDP1	NOMO1	0.412967
ALCAM	CXCL16	0.412826
ENG	SCGB3A2	0.412826
GP6	ACP6	0.412826
COMP	AXL	0.412685
VCAM1	OPN	0.412685
PGLYRP1	COL1A1	-0.412685
CD163	IL-18BP	0.412403
TFPI	ANGPTL1	0.412403
IGFBP6	IGLC2	-0.412262
TNXB	COL1A1	0.412262
CTSZ	CTSO	0.412262
UMOD	TLT-2	-0.412121
PECAM-1	DIABLO	0.412121
BLM hydrolase	CLUL1	-0.412121
THBS4	CD1C	0.412121
CCL14	REG1A	0.411698
MMP-9	SELP	0.411698
DPP4	TNFRSF10C	-0.411839
TIMP1	JAM-A	0.411698
EGFR	TINAGL1	0.411698
EPHB4	CA13	-0.411839
TNXB	ALDH1A1	0.411698
PLXNB2	ANXA11	-0.411698
PRTN3	LRP11	-0.411698
TXNDC5	MCFD2	0.41198
DDC	NECTIN2	-0.411839
OSMR	NPDC1	0.41198
EPHB4	LRP11	0.411557
PAM	C2	-0.411416
MCP-1	FAS	0.411416
CDH1	IGFBPL1	0.411416
CDH1	GNLY	0.411276
CCL14	IGLC2	-0.411135
PRSS2	LDL receptor	0.411135
APOM	SCGB3A2	0.410994
CA4	KLK6	0.411135
IGFBP-2	NPTXR	0.410994
CTSD	S100P	0.410994
CDH5	CLUL1	0.410994
vWF	CHRDL2	0.410994
PRCP	NQO2	0.410994
SPARCL1	C2	-0.410712
SELE	t-PA	0.410853
EFEMP1	CD93	0.410712
VCAM1	CTSO	0.410853
CHIT1	S100P	0.410712
LCN2	SERPINB8	0.410712
CDH1	SEMA3F	0.410853
MEPE	SIGLEC7	0.410712
IGLC2	LTBR	-0.410571
PLC	MEPE	0.410571
CPB1	EGFR	0.41043
QDPR	TYRO3	-0.41043
COL18A1	LTBR	0.410289
U-PAR	CTSD	0.410289
IL7R	NPTXR	0.410289
PRTN3	FAM3C	-0.410289
IGLC2	CDH5	-0.410148
TNXB	IL-1RT2	0.410148
TNF-R1	CLEC5A	0.410148
CA4	PILRB	0.410007
SEMA3F	CD79B	0.409866
PAM	SOST	0.409866
TNFSF13B	FAM3C	0.409866
PAM	TSHB	0.409866
APOM	IGFBP-1	0.409725
ADGRG2	CHRDL2	0.409725
F7	uPA	-0.409584
NID1	JAM-A	0.409443
SOD1	t-PA	0.409443
C2	ANGPTL7	-0.409443
SERPINB6	ANXA11	0.409443
TNF-R1	SEMA3F	0.409302
TNFRSF10C	CTSD	0.409161
CA4	MCFD2	-0.409161
CDH5	BAG6	-0.409161
CHL1	LILRB5	-0.40902
LILRB2	SCGB3A2	0.40902
SIGLEC7	CHRDL2	0.40902
Notch 3	SCGB3A2	0.408879
SERPINA7	TYMP	0.408879
PAM	BAG6	-0.408879
NPDC1	METRNL	0.408879
IGFBP6	TNFSF13B	0.408739
ICAM1	SPARCL1	-0.408598
ICAM3	CTSO	0.408598
PAM	PTPRS	0.408457
ALCAM	Notch 3	0.408457
GAS6	MEPE	0.408457
PRTN3	NOMO1	-0.408457
CSTB	Gal-4	-0.408316
NID1	BAG6	-0.408316
CDH5	ROR1	0.408316
PAM	TFPI	0.408034
VASN	EGFR	0.408175
SERPINA7	KLK6	0.408175
OPN	NPTXR	0.408034
MEPE	CLUL1	0.408034
CRTAC1	CHRDL2	0.408034
REG1A	METRNL	0.408034
AOC3	EGFR	0.407893
ST6GAL1	CD93	-0.407893
SELP	USP8	0.407893
TNF-R1	NPDC1	0.407752
IL2-RA	CSTB	-0.407611
EFEMP1	TNF-R1	0.407611
TIMP1	DDC	-0.407611
CST3	FABP4	0.40747
MET	MMP-2	0.40747
GDF-15	CTSO	0.407329
TIE1	SIGLEC7	0.407329
COL18A1	RARRES2	0.407188
NRP1	vWF	0.407188
CD79B	ARG1	-0.407047
TIMP1	GP6	0.406765
ANGPTL1	SSC4D	-0.406765
TNF-R2	CANT1	0.406624
FCGR3B	AXL	0.406483
REG1A	IL-1RT1	0.406342
TGFBR3	TIMP4	0.406202
TNFRSF10C	KLK6	0.406202
PRTN3	ANGPTL1	-0.406061
PAM	VASN	0.40592
CFHR5	SCGB3A2	-0.405779
OPN	MMP-3	0.405779
CD163	PILRB	0.405779
COL1A1	LRP11	0.405779
COL18A1	NPDC1	0.405779
TNXB	NPTXR	0.405638
PECAM-1	NADK	0.405638
SELP	MCFD2	0.405638
S100P	TYRO3	0.405638
CDH1	CDH5	0.405497
PRCP	JAM-A	0.405497
CA3	ANXA11	0.405497
SERPINA5	NOMO1	0.405356
QPCT	Gal-3	-0.405074
GAS6	SOST	0.405074
Notch 3	ADGRE2	0.405074
FABP4	FAM3C	0.404933
APLP1	ROR1	0.404933
CA3	NADK	0.404792
MMP-9	SERPINB6	0.404792
SHPS-1	ANXA4	0.404792
CCL15	MCFD2	-0.404792
CDH5	ICAM-2	0.40451
ANXA11	SNAP23	0.40451
REG1A	GDF-15	0.404228
OSMR	vWF	0.404228
FAS	TXNDC5	0.404228
TGFBR3	IL-1RT1	0.404087
JAM-A	IL-18BP	-0.403946
MET	OSMR	0.403805
PAI	GDF-15	-0.403805
COL18A1	TLT-2	0.403665
ENPP7	KYAT1	-0.403665
REG1A	MFAP5	0.403524
DPP4	IL2-RA	-0.403524
CTSZ	PILRB	0.403524
PON3	CLSTN2	0.403524
CASP-3	TNF-R1	-0.403383
PRTN3	ANGPTL7	-0.403383
CD2AP	QDPR	0.403383
ITGB2	MEP1B	0.403383
GAS6	CLSTN2	0.403242
FCN2	CDH2	0.403242
MET	FETUB	0.403101
THBS4	AOC3	0.403101
EFEMP1	PLC	0.403101
CCL18	ST2	-0.403101
SHPS-1	METRNL	0.403101
NRP1	CLSTN2	0.40296
CES1	USP8	0.40296
TINAGL1	CANT1	0.402819
PTPRS	ROR1	0.402678
NRP1	OSMR	0.402396
PRCP	GP6	0.402396
CXCL16	IL-18BP	0.402396
AOC3	SNAP23	-0.402537
SEMA3F	ENPP7	0.402396
ANGPTL1	CDH2	0.402396
TNF-R2	RTN4R	0.402396
NOTCH1	TSHB	0.402537
RARRES2	ROR1	-0.402396
ALCAM	SHPS-1	0.402255
GAS6	CCDC80	0.402255
LRIG1	ENPP7	0.402255
NRP1	METRNL	0.402255
COMP	VASN	0.402114
NRP1	MB	0.402114
LDL receptor	PCSK9	0.402114
TNFSF13B	IL-18BP	0.402114
ENG	MEPE	0.401973
OSMR	SNAP23	-0.401973
CSTB	USP8	-0.401973
MMP-3	ROR1	0.401973
ALCAM	EGFR	0.401832
PAM	COL1A1	0.401832
PTPRS	SOST	0.401832
CCL5	TXNDC5	0.401832
VCAM1	TNF-R2	0.401691
CASP-3	PPP1R2	0.401691
GAS6	VASN	0.40155
REG1A	BLM hydrolase	-0.401409
SCGB3A2	COL1A1	0.40155
COL1A1	NPTXR	0.401409
MEPE	NPTXR	0.401409
MMP-2	ANGPTL1	0.401409
VCAM1	SIGLEC7	0.40155
IGFBP3	NOMO1	0.401409
IGLC2	SOST	-0.401409
PLTP	IGFBP-2	0.401268
TIMP1	MCFD2	0.401268
DLK-1	CD1C	0.401268
IGFBP6	NPDC1	0.401268
JAM-A	ANXA11	0.401128
NOMO1	ENPP7	0.400987
PCSK9	Gal-4	0.400846
GDF-15	CCL16	0.400846
SOD1	TR-AP	0.400705
CDH1	PRSS2	0.400423
REG1A	DLK-1	0.400423
TINAGL1	CD79B	0.400423
IL-6RA	ENPP7	-0.400423
PAM	CD1C	0.400423
ADGRE2	ROR1	0.400423
REG1A	PLC	0.400282
MMP-9	uPA	0.400141
MEGF9	ANGPTL1	0.400141
IL-6RA	LRP11	-0.400141
APOM	AOC3	0.4
TNFRSF14	BLM hydrolase	-0.4
ENG	RARRES2	-0.4
OSMR	CHRDL2	0.4
FCGR3B	CDH2	0.4
IGFBP6	TNF-R1	0.399859
PRCP	THOP1	-0.399859
PSP-D	CLUL1	0.399859
GNLY	t-PA	0.399577
CSTB	EGFR	-0.399718
AHCY	CDHR5	-0.399577
TINAGL1	ANGPTL1	0.399577
VASN	SOST	0.399718
MEPE	FAM3C	0.399577
ANXA11	PPP1R2	0.399577
MMP-2	MCFD2	-0.399718
NOMO1	CDH2	0.399577
GLRX	KYAT1	0.399577
MET	MEGF9	0.399295
NRP1	TGFBR3	0.399295
TR-AP	CTSD	0.399295
COMP	ADGRE2	0.399295
NCAM1	PLXNB2	0.399013
GNLY	IGFBP-1	0.399013
CSTB	MMP-2	-0.399013
SELP	PGLYRP1	0.399013
PRCP	ANXA11	0.399154
PAM	NOMO1	0.399013
CTSD	TXNDC5	0.399013
Notch 3	PPP1R2	-0.399154
CA3	CD93	-0.398872
CA4	NADK	0.398872
CTSO	PILRB	0.398872
COMP	SPARCL1	0.398591
SERPINA7	TLT-2	0.398591
EPHB4	CASP-3	-0.398591
CCL18	DDC	-0.39845
CDHR5	ANXA4	0.39845
IGFBP-2	FBP1	-0.39845
CD79B	ROR1	0.39845
ICAM1	EFEMP1	-0.398168
IGLC2	ANGPTL1	-0.398168
KIT	CHRDL2	0.398168
GAS6	ROR1	0.398168
IL-18BP	SERPINB6	-0.398027
PECAM-1	SDC4	0.398027
VASN	t-PA	0.397886
ICAM-2	LRIG1	0.397886
RETN	ACP6	0.397886
IGFBP3	CCL14	0.397745
PRSS2	PRTN3	-0.397745
DPP4	IGFBP-1	0.397604
NT-proBNP	CD93	0.397604
PLTP	AP-N	0.397463
AZU1	LILRA5	-0.397463
ICAM3	DAB2	0.397463
COL1A1	METRNL	0.397463
LILRB2	ST2	0.397322
BLM hydrolase	ICAM-2	-0.397322
APLP1	RNASE3	-0.397322
PCOLCE	IL7R	0.39704
COMP	FCGR2A	0.39704
IGFBP3	IGLC2	-0.397181
ANGPTL3	MFAP5	0.39704
MEGF9	CNTN1	0.39704
PCSK9	TFF2	0.397181
CDH1	CANT1	0.39704
CCDC80	CD1C	0.39704
PRTN3	VCAN	-0.39704
FAM3C	METRNL	0.39704
F7	FABP4	0.396899
PI3	IGFBP-2	-0.396899
SERPINB8	TXNDC5	0.396899
REG1A	LRP11	0.396899
PECAM-1	PAG1	0.396899
OSMR	MMP-2	0.396758
CD46	QDPR	-0.396758
TNXB	NT-proBNP	0.396617
AOC3	IGFBP-7	0.396476
OSMR	APLP1	0.396335
TNXB	TYMP	-0.396335
APOM	IGLC2	-0.396195
CA1	Notch 3	0.396195
OPG	IGFBP-7	0.396195
EFEMP1	TFF2	0.396195
PRCP	SUMF2	0.396195
TGFBR3	COL1A1	0.396054
NCAM1	KLK10	0.396054
LILRB5	CDH2	0.396054
TR-AP	MEP1B	0.396054
TIE1	vWF	0.395913
OPG	PRTN3	-0.395772
LRIG1	NOMO1	0.395772
ITGAM	USP8	0.395772
SELE	CCDC80	0.395631
MPO	JAM-A	-0.39549
IGFBP-1	MEPE	0.39549
CDHR5	ANGPTL1	0.39549
IGFBP-1	SCGB3A2	0.395349
QPCT	SERPINB8	0.395349
PCSK9	RTN4R	0.395349
GNLY	MMP-9	-0.395208
OSMR	AXL	0.395208
uPA	FCRL1	0.395208
uPA	CD79B	0.395208
APOM	DPP7	-0.395208
TXNDC5	SUMF2	0.395067
BLM hydrolase	CDH2	-0.395067
TNFRSF14	USP8	0.395067
SOD1	IGLC2	0.394926
PRCP	PAI	0.394926
TFPI	ADGRG2	0.394926
SIGLEC7	QDPR	-0.394926
MEGF9	ENPP7	0.394926
AOC3	TNFRSF14	-0.394785
DDC	ADGRG2	0.394785
FCGR3B	ADGRE2	0.394785
CST3	CD46	0.394221
PAM	OSMR	0.394221
ICAM3	TLT-2	0.394362
MMP-9	AXL	-0.394221
OSMR	PON3	0.394221
VASN	CCDC80	0.394221
DIABLO	CA13	0.394362
ITGB2	LILRA5	0.394503
CRTAC1	CLUL1	0.394221
EPHB4	FAM3C	0.394221
COL18A1	ENPP7	0.394221
CCL14	CDH2	0.394362
PECAM-1	DAB2	0.394362
CA1	TNXB	0.39408
AHCY	CCDC80	-0.39408
ENG	MMP-2	0.393939
SERPINA7	GRN	0.393798
CCL16	CTSO	0.393798
GLRX	ANXA4	-0.393798
F7	IGFBPL1	0.393798
ITGAM	CTSD	0.393658
LILRB2	ANXA4	-0.393658
SELE	DPP7	0.393658
COL18A1	LDL receptor	0.393517
CHIT1	uPA	0.393376
PECAM-1	ANXA11	0.393376
DIABLO	VCAN	0.393376
PAM	CASP-3	-0.393235
PI3	KLK10	0.393235
PRTN3	CDH2	-0.393235
QPCT	CES1	0.392671
F11	SAA4	0.392671
COL18A1	MMP-9	-0.392812
LDL receptor	TLT-2	0.392812
CDH5	CCL24	0.392671
PCSK9	CASP-3	-0.392953
PROC	uPA	-0.392671
AOC3	TNF-R1	-0.392812
MFAP5	TNF-R1	0.392953
LILRB5	SEMA3F	0.392671
ICAM3	CD79B	0.392953
IL-6RA	CD79B	-0.392671
CHI3L1	QDPR	-0.393094
Notch 3	CLSTN2	0.392953
SERPINA5	CLUL1	-0.392953
THBS4	PPP1R2	-0.392671
DEFA1	GAL	0.392953
PPP1R2	TSHB	-0.392671
SEMA3F	METRNL	0.392812
COMP	ROR1	0.392812
FETUB	CXCL16	0.39253
PLTP	IGFBP-1	0.39253
LILRB1	OSMR	0.392389
CDH5	RARRES2	-0.392389
Notch 3	ANGPTL1	0.392389
DEFA1	CANT1	0.392389
GNLY	AOC3	0.392107
IGLC2	CXCL16	-0.392107
FETUB	EGFR	0.392107
TNF-R2	IL-18BP	0.392107
COMP	ANGPTL7	0.392107
VASN	SEMA3F	0.392107
TNF-R2	PILRB	0.392248
uPA	APLP1	0.392248
MFAP5	TYMP	-0.392107
ICAM-2	BAG6	-0.392248
TNF-R2	MEP1B	0.392248
MPO	PSP-D	0.391966
MEPE	ADGRE2	0.391966
IL-1RT2	SHPS-1	0.391825
BAG6	DAB2	-0.391825
CCL5	ST6GAL1	0.391684
FAM3C	CANT1	0.391684
TNFRSF14	PAG1	0.391684
MET	LRIG1	0.391543
SHPS-1	NOMO1	0.391543
MFAP5	METRNL	0.391543
MET	PRSS2	0.391261
FETUB	PRTN3	-0.391261
DPP4	CD93	0.391402
FETUB	RARRES2	0.391261
VCAM1	AHCY	0.391402
U-PAR	SERPINB8	0.391261
FCGR3B	TYMP	-0.391402
CCL16	IGFBPL1	0.391261
OSMR	FBP1	-0.391261
TXNDC5	USP8	0.391261
FAM3C	ROR1	0.391261
CCL14	COL18A1	0.391121
TNXB	C2	-0.391121
LILRA5	CLSTN2	-0.391121
CDH5	VCAN	0.391121
PLTP	Notch 3	0.39098
OSMR	PRTN3	-0.39098
TFPI	CCDC80	0.39098
SPARCL1	IGLC2	-0.390839
FAS	ANXA4	0.390839
MET	MCFD2	-0.390839
QPCT	CTSD	0.390698
NPTXR	ANGPTL1	0.390698
MEPE	MCFD2	-0.390698
MEGF9	Gal-4	0.390557
ICAM-2	PECAM-1	0.390557
VASN	ADGRG2	0.390557
IL2-RA	CASP-3	-0.390416
LDL receptor	SEMA3F	0.390416
LYVE1	C2	-0.390134
IL2-RA	TNFRSF10C	0.390134
DPP4	IL-1RT2	0.390134
CD163	ADGRE2	0.390134
PI3	KYAT1	-0.390134
KIT	CNTN1	0.389993
MET	CDHR5	0.389993
PCSK9	LRIG1	0.389852
PRCP	TNFRSF14	0.389711
NT-proBNP	IGFBP-2	0.389711
Ep-CAM	MMP-2	0.38957
LYVE1	COMT	0.38957
F7	RTN4R	0.38957
CCL5	F11	0.389429
AZU1	U-PAR	-0.389429
TNFRSF14	SEMA3F	0.389429
IGLC2	MCP-1	-0.389288
CR2	PAI	-0.389288
MMP-2	CASP-3	-0.389288
TNXB	PON3	0.389288
GNLY	PSP-D	0.389147
CDH5	CHRDL2	0.389147
CTSH	RTN4R	0.389147
SERPINA5	FBP1	0.389147
NRP1	NPTXR	0.389006
SERPINA7	TIE1	0.388865
AZU1	MB	-0.388865
PLTP	COL1A1	0.388865
vWF	APLP1	0.388865
TIE1	CTSO	0.388724
BLM hydrolase	S100P	-0.388724
ICAM1	FBP1	0.388724
DEFA1	THOP1	-0.388584
QPCT	USP8	0.388584
Notch 3	KLK6	0.388443
TLT-2	KYAT1	-0.388443
AZU1	uPA	-0.388302
ITGB2	NADK	0.388302
GNLY	ADGRG2	0.388302
TNC	ARG1	-0.388302
NOTCH1	IL-17RA	0.38802
NRP1	CNTN1	0.38802
REG1A	Gal-4	0.38802
JAM-A	SERPINB8	0.388161
CD2AP	TYMP	-0.38802
IL2-RA	NOMO1	0.38802
SEMA3F	TSHB	0.38802
CNTN1	RARRES2	-0.387879
FAS	SERPINB8	0.387879
vWF	SIGLEC7	0.387879
PLTP	SSC4D	-0.387879
GAL	KYAT1	0.387879
MCP-1	MB	0.387738
SELP	IL-18BP	-0.387738
COMP	SOST	0.387738
AP-N	MEP1B	0.387738
CA1	CR2	0.387597
CRTAC1	APOM	0.387597
IGFBP-2	CDHR5	-0.387456
MFAP5	SEMA3F	0.387456
CCL5	GRAP2	0.387315
PROC	FAM3C	0.387315
CDH1	REG1A	0.387174
CA4	CASP-3	-0.387174
ITGAM	CPB1	0.387174
OPG	MCFD2	-0.387174
GLRX	CDHR5	-0.387033
ST6GAL1	GRAP2	0.387033
LRIG1	RTN4R	0.387033
VCAM1	ICAM3	0.386751
TIE1	FCRL1	0.386751
PRCP	SERPINB8	0.386751
EGFR	LRP11	0.386751
CES1	GRN	0.38661
CST3	PON3	-0.38661
TFF2	SEMA3F	0.38661
OPG	CSTB	-0.386187
MCP-1	PLC	0.386187
IGLC2	MB	-0.386187
IL-6RA	Gal-4	-0.386328
CDH1	CCL16	0.386328
CDH1	ANGPTL7	0.386187
CES1	DIABLO	0.386187
CD164	FBP1	0.386328
OSMR	ROR1	0.386187
LILRB5	OPG	0.386047
CA3	FAS	0.385906
TNF-R2	uPA	0.385906
Gal-3	TINAGL1	-0.385906
APEX1	CDH2	-0.385906
PRSS2	CSTB	-0.385765
BLM hydrolase	TINAGL1	-0.385765
IL2-RA	LILRA5	0.385765
CHI3L1	GAL	0.385765
MBL2	THBS4	-0.385624
PSP-D	SCGB3A2	0.385624
CNTN1	CD93	0.385624
LILRB1	CA13	-0.385483
ENG	NCAM1	0.385342
ENG	GAS6	0.385342
CDH5	TFF2	0.385342
VASN	ADGRE2	0.385342
LILRB1	PTPRS	0.385201
ICAM1	IL-1RT1	-0.385201
SCGB3A2	CLUL1	0.385201
ANGPTL3	PRSS2	0.38506
CCL18	FABP4	0.38506
[truncated: 32,717 more rows]

## Sheet: fig 4B, fig S2, IgM+IgG-
Protein-1	Protein-2	Correlation
LCN2	S100P	0.943535
LCN2	PAG1	0.93563
LCN2	U-PAR	0.927724
PGLYRP1	S100P	0.923207
LCN2	PGLYRP1	0.91869
U-PAR	S100P	0.919819
U-PAR	PAG1	0.917561
LCN2	CLEC5A	0.913043
U-PAR	PGLYRP1	0.910785
CHI3L1	CLEC5A	0.906268
PGLYRP1	PAG1	0.906268
NADK	PAG1	0.900621
SNAP23	SDC4	0.899492
S100P	PAG1	0.898363
U-PAR	CHI3L1	0.896104
CLEC5A	PAG1	0.894975
LCN2	CHI3L1	0.892716
PGLYRP1	NADK	0.889328
S100P	CLEC5A	0.887069
U-PAR	NADK	0.887069
GP1BA	GP6	0.88594
GRAP2	SNAP23	0.884811
CA13	DAB2	0.879164
CPA1	CPB1	0.878035
PAI	CA13	0.878035
GP6	SNAP23	0.876906
GRAP2	DAB2	0.875776
SNAP23	DAB2	0.869001
EPHB4	LTBR	0.866742
CHI3L1	S100P	0.865613
LCN2	NADK	0.865613
PRSS2	CPA1	0.864483
RETN	PAG1	0.862225
GP6	SDC4	0.856578
U-PAR	CLEC5A	0.855449
SELP	CA13	0.855449
LTBR	TNF-R1	0.85319
SNAP23	SUMF2	0.852061
GRAP2	SDC4	0.852061
RETN	NADK	0.849802
MMP-9	PGLYRP1	0.848673
CLEC5A	NADK	0.848673
CHI3L1	NADK	0.846414
FCRL1	SEMA3F	0.846414
TNFRSF14	SDC4	0.846414
SELP	SNAP23	0.844156
CHI3L1	PAG1	0.844156
SDC4	DAB2	0.843027
GRAP2	SUMF2	0.83738
PGLYRP1	CLEC5A	0.833992
PRCP	U-PAR	0.832863
LCN2	RETN	0.831733
RETN	U-PAR	0.831733
ANXA4	ANXA11	0.831733
SELP	GRAP2	0.830604
GP1BA	SNAP23	0.830604
PAI	GRAP2	0.828346
NRP1	KIT	0.827216
PGLYRP1	ANXA4	0.827216
PAI	DAB2	0.827216
PRCP	TNFRSF14	0.824958
TNFRSF14	TXNDC5	0.824958
DEFA1	LCN2	0.822699
NADK	ANXA4	0.822699
SUMF2	DAB2	0.822699
CA13	SNAP23	0.82157
S100P	NADK	0.82044
PLTP	MET	0.818182
ACP6	DAB2	0.818182
ICAM3	ICAM-2	0.817053
THOP1	CRKL	0.815923
TLT-2	SDC4	0.814794
GP1BA	TLT-2	0.810277
DEFA1	CLEC5A	0.810277
TNFRSF14	SUMF2	0.809147
PRSS2	CPB1	0.808018
SUMF2	SDC4	0.806889
TLT-2	GP6	0.803501
EPHB4	ROR1	0.802372
SELP	GP6	0.801242
CA13	GRAP2	0.801242
DEFA1	S100P	0.798984
PGLYRP1	CHI3L1	0.797854
MMP-9	CLEC5A	0.797854
NADK	ANXA11	0.796725
PRCP	LCN2	0.795596
PAI	SNAP23	0.795596
CA13	SDC4	0.795596
TXNDC5	SDC4	0.795596
CST3	PLC	0.793337
GP6	GRAP2	0.792208
FAM3C	METRNL	0.792208
IGFBP6	CST3	0.791078
MPO	PAG1	-0.791078
CCL5	PAI	0.789949
NPTXR	GAL	0.789949
SELP	ANXA11	0.78882
TNFRSF14	SNAP23	0.78882
TNFSF13B	CRKL	-0.78882
MMP-9	S100P	0.787691
GP6	CA13	0.787691
TLT-2	PAI	0.786561
RETN	CHI3L1	0.786561
SPARCL1	COL1A1	0.786561
NRP1	PECAM-1	0.785432
TNFRSF10C	S100P	0.785432
MMP-9	NADK	0.785432
GP1BA	CA13	0.783173
ST6GAL1	DIABLO	0.782044
CST3	LTBR	0.780915
IL-1RT1	MB	0.780915
LCN2	MMP-9	0.778656
THOP1	BAG6	0.777527
TNF-R2	IL2-RA	0.776398
ACP6	DPP7	0.776398
CCL5	DAB2	0.776398
GP1BA	SELP	0.775268
SELP	PAI	0.775268
CTSD	SERPINB8	0.775268
PRCP	SUMF2	0.775268
IGFBP6	LTBR	0.774139
RETN	PGLYRP1	0.774139
ACP6	GRAP2	0.774139
LCN2	TNFRSF10C	0.77301
JAM-A	SNAP23	0.77301
IGFBP6	PLC	0.770751
PRCP	PGLYRP1	0.770751
JAM-A	DIABLO	0.770751
CD46	NECTIN2	0.770751
TXNDC5	SUMF2	0.769622
GP6	JAM-A	0.768492
PRCP	S100P	0.767363
PGLYRP1	ANXA11	0.767363
PAI	SDC4	0.767363
Notch 3	TINAGL1	0.766234
GP6	DAB2	0.766234
MPO	NADK	-0.765104
TLT-2	CA13	0.765104
CTSD	NOMO1	0.765104
TLT-2	TXNDC5	0.762846
IGFBP-1	NECTIN2	0.762846
CHIT1	PGLYRP1	0.760587
CCL5	CA13	0.760587
RETN	ANXA4	0.760587
TNFRSF10C	PGLYRP1	0.759458
CTSD	CHI3L1	0.759458
ACP6	SUMF2	0.759458
TNFRSF14	DIABLO	0.758329
CHIT1	ANXA4	0.758329
TNF-R2	LILRA5	0.757199
COMP	TINAGL1	0.75607
DEFA1	PAG1	0.75607
DIABLO	PAG1	0.75607
PAM	NRP1	0.754941
PAM	KIT	0.754941
LYVE1	ALCAM	0.754941
TNF-R2	TFF3	0.754941
TNFRSF10C	CANT1	0.754941
PRCP	PAG1	0.754941
TNFRSF14	TLT-2	0.753811
MCFD2	SUMF2	0.752682
LCN2	SUMF2	0.751553
CNTN1	MMP-2	0.750423
TNFRSF10C	U-PAR	0.749294
MB	ROR1	0.749294
PTPRS	MEPE	0.748165
RETN	S100P	0.748165
TNF-R2	EPHB4	0.747036
U-PAR	CTSD	0.747036
GDF-15	SIGLEC7	0.747036
OSMR	BAG6	-0.747036
MMP-9	PAG1	0.747036
OSMR	THOP1	-0.745906
ACP6	SNAP23	0.745906
ST6GAL1	TLT-2	0.744777
PCOLCE	Gal-4	0.744777
RETN	CLEC5A	0.744777
DEFA1	PGLYRP1	0.743648
DPP4	EGFR	0.743648
PLTP	PECAM-1	0.743648
GP1BA	GRAP2	0.743648
CCL5	CD46	0.742518
TNFRSF14	GP6	0.742518
t-PA	GLRX	0.742518
ACP6	DIABLO	0.742518
CD46	TNFRSF14	0.741389
GP1BA	PAI	0.741389
ST6GAL1	JAM-A	0.741389
Gal-4	DDC	0.741389
GP1BA	SDC4	0.741389
ACP6	SDC4	0.741389
SELP	DAB2	0.741389
CA4	U-PAR	0.74026
CLEC5A	DIABLO	0.74026
PRCP	ACP6	0.73913
LCN2	CANT1	0.73913
ANXA4	PAG1	0.738001
CD46	QPCT	0.735743
TIMD4	LYVE1	0.735743
U-PAR	DIABLO	0.735743
ENG	NCAM1	0.734613
FAM3C	REG4	0.734613
NPDC1	METRNL	0.733484
TIMD4	ALCAM	0.732355
PAM	CNTN1	0.732355
Notch 3	CLSTN2	0.732355
TNXB	TYRO3	0.732355
GP1BA	JAM-A	0.731225
QPCT	THOP1	-0.731225
ALCAM	RTN4R	0.731225
IL-17RA	PCSK9	0.730096
APOM	CD93	-0.730096
MET	PECAM-1	0.730096
OPG	FAM3C	0.730096
DIABLO	SUMF2	0.730096
CCL5	SDC4	0.730096
MPO	RETN	-0.728967
IGLC2	PECAM-1	-0.728967
TIMD4	SEMA3F	0.728967
MMP-9	ANXA11	0.728967
CA4	CLEC5A	0.727837
CHIT1	NADK	0.727837
CTSZ	LILRA5	0.727837
GP6	SUMF2	0.727837
SUMF2	PAG1	0.726708
PRCP	F7	0.725579
MMP-9	U-PAR	0.725579
TLT-2	GRAP2	0.725579
COMP	THBS4	0.724449
LCN2	MPO	-0.724449
OSMR	TNFSF13B	0.724449
EPHB4	IL2-RA	0.72332
LTBR	CCDC80	0.72332
NCAM1	NRP1	0.722191
LILRB1	TNFRSF14	0.721062
NCAM1	MMP-2	0.721062
MMP-9	CHI3L1	0.721062
TNF-R2	CTSZ	0.721062
ENG	ICAM-2	0.721062
U-PAR	SERPINB8	0.721062
LILRB2	CRKL	-0.721062
CA1	TIMP4	-0.718803
ITGB2	THOP1	-0.718803
S100P	DIABLO	0.718803
NID1	CA13	0.718803
LCN2	CHIT1	0.717674
GP6	DIABLO	0.717674
LILRA5	CANT1	0.717674
DIABLO	DAB2	0.717674
CD46	COL18A1	0.716544
PAI	DIABLO	0.716544
COL18A1	VASN	0.715415
OSMR	FCRL1	0.715415
ENO2	ANXA11	0.715415
TLT-2	SNAP23	0.715415
TFF2	FAM3C	0.715415
CES1	CTSD	0.714286
DIABLO	SDC4	0.714286
CRTAC1	CLSTN2	0.713156
LTBR	IL-18BP	0.712027
CXCL16	TNF-R1	0.712027
CHI3L1	SERPINB8	0.712027
CD46	SDC4	0.712027
CA4	LCN2	0.710898
TNFSF13B	vWF	0.710898
CHIT1	S100P	0.710898
SELP	SDC4	0.710898
FCGR2A	OSMR	0.709768
IL2-RA	LTBR	0.709768
OPN	CCDC80	0.709768
LCN2	DIABLO	0.709768
ENG	KYAT1	0.709768
NRP1	IGLC2	-0.708639
TNF-R2	IL-18BP	0.708639
RETN	ALDH1A1	-0.708639
PAM	CLSTN2	0.708639
CCDC80	ROR1	0.708639
CCL5	GP1BA	0.70751
ALCAM	PLC	0.70751
TNF-R2	LTBR	0.70751
EPHB4	IL-1RT1	0.70751
CHI3L1	CANT1	0.70751
CST3	LYVE1	0.706381
TNFRSF14	U-PAR	0.706381
ALCAM	MEPE	0.706381
DEFA1	NADK	0.706381
TLT-2	DIABLO	0.706381
U-PAR	ANXA4	0.706381
SELP	SUMF2	0.706381
DIABLO	GRAP2	0.705251
CES1	LILRA5	0.705251
CCL5	TLT-2	0.704122
AOC3	SELE	0.704122
CHIT1	CHI3L1	0.704122
IGFBP-1	IL-18BP	0.704122
IGFBP6	CCDC80	0.704122
DIABLO	SNAP23	0.704122
CNTN1	CLSTN2	0.704122
U-PAR	ANXA11	0.702993
TNC	TFF3	0.701863
DEFA1	CHI3L1	0.701863
TNFRSF10C	IGFBP-7	-0.701863
TR-AP	TYRO3	0.700734
GP1BA	DAB2	0.700734
PLTP	NCAM1	0.699605
NCAM1	MET	0.699605
CHIT1	PAG1	0.699605
LILRB1	TNFSF13B	0.698475
CNDP1	OPN	-0.698475
ANG	SCGB3A2	0.698475
LILRB2	THOP1	-0.698475
RETN	SERPINB8	0.698475
TNFRSF14	GRAP2	0.698475
NADK	CANT1	0.698475
NCAM1	KIT	0.697346
TNXB	ICAM-2	0.697346
MEPE	FCRL1	0.697346
CTSD	S100P	0.697346
TNFRSF10C	NADK	0.697346
CCL5	SNAP23	0.697346
IL7R	PECAM-1	0.696217
t-PA	CTSO	0.696217
TINAGL1	ADGRG2	0.696217
U-PAR	SUMF2	0.696217
LRP11	ROR1	0.696217
GDF-15	CTSZ	0.695088
Gal-4	REG4	0.695088
TNFRSF14	IL-17RA	0.693958
TFF3	CTSZ	0.693958
OSMR	ICAM-2	0.693958
TIMD4	TNF-R2	0.692829
CDH1	REG4	0.692829
CLEC5A	CANT1	0.692829
TNFRSF14	LDL receptor	0.6917
CA3	PSP-D	0.6917
JAM-A	PECAM-1	0.6917
ALCAM	SEMA3F	0.6917
PLTP	IL7R	0.69057
PRCP	CA4	0.69057
PAI	JAM-A	0.69057
SNAP23	TXNDC5	0.69057
PRCP	NADK	0.689441
MB	FAM3C	0.689441
TGFBI	ADGRE2	0.689441
TR-AP	IL-1RT2	0.688312
IL2-RA	IL-18BP	0.688312
TIMP1	CD79B	0.688312
THOP1	DPP7	-0.688312
U-PAR	CRKL	-0.688312
PTPRS	MFAP5	0.687182
COMP	Notch 3	0.687182
PAI	GP6	0.687182
EPHB4	MB	0.687182
TNFRSF14	ACP6	0.687182
AP-N	IL-1RT2	0.686053
U-PAR	ACP6	0.686053
S100P	SUMF2	0.686053
ENG	ICAM3	0.684924
DEFA1	MMP-9	0.684924
CST3	ALCAM	0.684924
ST6GAL1	PAI	0.684924
PRCP	CTSD	0.684924
FETUB	CD79B	0.684924
CD46	SNAP23	0.684924
CLEC5A	SUMF2	0.684924
IL-17RA	SDC4	0.684924
LILRB1	LILRB2	0.683794
PLTP	TNXB	0.683794
ST6GAL1	TNFRSF14	0.683794
MPO	CHIT1	-0.683794
CCL5	GRAP2	0.683794
PRCP	CRKL	-0.683794
TNFRSF14	CRKL	-0.683794
vWF	MEP1B	-0.683794
FCRL1	ROR1	0.683794
CA4	CHI3L1	0.682665
CD46	PECAM-1	0.682665
CNTN1	NPTXR	0.682665
LILRB1	THOP1	-0.682665
GP6	ACP6	0.682665
OSMR	TYRO3	0.682665
DPP7	DAB2	0.682665
SERPINA5	IGFBP-2	-0.681536
LILRB1	CRKL	-0.681536
CHIT1	U-PAR	0.680407
NCAM1	PON3	0.680407
CCL14	TNF-R1	0.679277
CST3	TNF-R1	0.679277
LCN2	ANXA4	0.679277
MET	NRP1	0.678148
Notch 3	MMP-2	0.678148
CES1	CHI3L1	0.678148
CA4	S100P	0.678148
MPO	CLEC5A	-0.678148
LILRA5	NOMO1	0.678148
PGLYRP1	CANT1	0.678148
NCAM1	IGLC2	-0.677019
TR-AP	CTSD	0.677019
LYVE1	SEMA3F	0.677019
JAM-A	SDC4	0.677019
PLTP	PTPRS	0.675889
ITGAM	CTSZ	0.675889
EPHB4	TNF-R1	0.675889
KLK6	NQO2	-0.675889
PRCP	DPP7	0.67476
CA4	TNFRSF14	0.673631
OSMR	TNFRSF14	0.673631
MPO	PGLYRP1	-0.673631
FCGR2A	THOP1	-0.673631
QPCT	FCRL1	0.673631
CD163	TFF2	0.673631
GDF-15	QDPR	-0.673631
PAI	SUMF2	0.673631
ITGB2	CD163	0.672501
SELP	TLT-2	0.672501
AP-N	EGFR	0.672501
BLM hydrolase	CD2AP	0.672501
CDH1	FAM3C	0.672501
SPARCL1	NRP1	0.671372
PLXNB2	NRP1	0.671372
NID1	SELP	0.671372
PRCP	CHI3L1	0.671372
CTSD	CCL16	0.671372
LDL receptor	CDHR5	0.671372
SPARCL1	PLXNB2	0.670243
TNFRSF10C	CHI3L1	0.670243
ANXA11	PAG1	0.670243
TNFRSF14	DAB2	0.670243
CCL14	LYVE1	0.669113
SOD1	C2	-0.669113
NOTCH1	ICAM-2	0.669113
TNF-R2	TNF-R1	0.669113
LRP11	TYRO3	0.669113
CDH1	CD46	0.667984
PRCP	LDL receptor	0.667984
CD163	GDF-15	0.667984
MMP-9	CHIT1	0.667984
TNFRSF10C	CLEC5A	0.667984
EPHB4	CCDC80	0.667984
DEFA1	DIABLO	0.667984
CA13	SUMF2	0.667984
PECAM-1	TYRO3	0.667984
MET	IGLC2	-0.666855
NRP1	ICAM-2	0.666855
TNFRSF14	THOP1	-0.666855
CA4	ACP6	0.666855
TFF3	TFF2	0.666855
GP1BA	SUMF2	0.666855
U-PAR	CANT1	0.666855
ST6GAL1	SDC4	0.666855
CD46	GP1BA	0.665726
DEFA1	U-PAR	0.665726
t-PA	EGFR	0.665726
EPHB4	IL-18BP	0.665726
CD46	THOP1	-0.665726
Notch 3	ADGRG2	0.665726
GDF-15	LILRA5	0.665726
PRCP	SNAP23	0.665726
MCP-1	MCFD2	0.665726
FAM3C	ROR1	0.665726
ITGAM	DEFA1	0.664596
BLM hydrolase	ENO2	0.664596
JAM-A	GRAP2	0.664596
NRP1	LRP11	0.664596
CASP-3	MCFD2	0.664596
TLT-2	SUMF2	0.664596
COL18A1	SDC4	0.664596
IL-1RT1	ROR1	0.664596
CR2	LILRB5	0.663467
Gal-3	AZU1	0.663467
IL-18BP	TNF-R1	0.663467
IL2-RA	FCRL1	0.663467
SEMA3F	CD79B	0.663467
S100P	ANXA4	0.663467
LILRB1	TXNDC5	0.663467
NRP1	TYRO3	0.663467
IGFBP6	TIMD4	0.662338
Ep-CAM	PCSK9	0.662338
PGLYRP1	DIABLO	0.662338
DPP7	BAG6	-0.662338
FETUB	COL18A1	0.661208
CA4	PGLYRP1	0.661208
CD46	DAB2	0.661208
TIMD4	CCL18	0.660079
NRP1	AOC3	0.660079
QPCT	TNF-R2	0.660079
CHIT1	CLSTN2	-0.660079
NOMO1	ADGRE2	0.660079
TNFSF13B	NECTIN2	0.660079
JAM-A	DAB2	0.660079
ENG	UMOD	0.65895
S100P	SERPINB8	0.65895
CD46	GRAP2	0.65895
MPO	ANXA4	-0.65895
ANXA11	NQO2	0.65895
S100P	CANT1	0.65895
TNFRSF10C	PAG1	0.65895
DPP4	GAS6	0.65782
PECAM-1	THOP1	-0.65782
ITGB2	QDPR	-0.65782
CES1	NOMO1	0.65782
CD46	TXNDC5	0.65782
CCL5	SUMF2	0.65782
LILRB1	OSMR	0.656691
CD46	IGFBP-1	0.656691
TNF-R2	SEMA3F	0.656691
ENO2	APEX1	0.656691
CD46	SUMF2	0.656691
DEFA1	SUMF2	0.656691
CD46	CRKL	-0.656691
TNC	TNF-R2	0.655562
GP6	PCSK9	0.655562
GAS6	MMP-3	0.655562
ICAM3	PECAM-1	0.655562
MMP-3	DDC	0.655562
CA4	DIABLO	0.655562
FETUB	SEMA3F	0.655562
GDF-15	PILRB	0.655562
EFEMP1	CD79B	0.655562
TNFRSF10C	ANXA11	0.655562
REG4	METRNL	0.655562
COL18A1	TNFRSF14	0.654433
ICAM3	CCL24	0.654433
CDH1	IGFBP-1	0.654433
F7	U-PAR	0.654433
LYVE1	FCRL1	0.654433
CHI3L1	DIABLO	0.654433
CRKL	BAG6	0.654433
CCL5	COL18A1	0.653303
COMP	AXL	0.653303
MMP-9	PAI	0.652174
CES1	GDF-15	0.652174
CHI3L1	CTSZ	0.652174
LILRB2	CCL16	0.652174
RETN	ANXA11	0.652174
GP6	TXNDC5	0.652174
LTBR	LRP11	0.652174
CCL5	F11	0.651045
SELL	TLT-2	0.651045
GDF-15	CCL16	0.651045
FCGR3B	SEMA3F	0.651045
DIABLO	TXNDC5	0.651045
SNAP23	DPP7	0.651045
ITGAM	LCN2	0.649915
U-PAR	CTSZ	0.649915
THOP1	SERPINB8	-0.649915
DIABLO	CA13	0.649915
GRAP2	DPP7	0.649915
CRTAC1	Notch 3	0.648786
NRP1	MMP-2	0.648786
F7	PGLYRP1	0.648786
Ep-CAM	vWF	0.648786
ENO2	ANXA4	0.648786
IGFBP6	EPHB4	0.647657
ALCAM	FCRL1	0.647657
PAI	ANXA11	0.647657
OSMR	FAM3C	0.647657
PAI	FKBP4	-0.647657
CA4	PAG1	0.647657
TNC	EFEMP1	0.646527
PLXNB2	KIT	0.646527
F7	LDL receptor	0.646527
MPO	U-PAR	-0.646527
IGFBP-7	ACP6	-0.646527
SOD1	TIE1	-0.645398
SELP	TNFRSF10C	0.645398
PRCP	CLEC5A	0.645398
CCL18	SEMA3F	0.645398
KIT	IGLC2	-0.644269
CRTAC1	NPTXR	0.644269
FCRL1	CD79B	0.644269
TNFRSF10C	ANXA4	0.644269
CCL16	ARG1	-0.644269
ALCAM	NPDC1	0.644269
MET	ICAM3	0.643139
PLC	LTBR	0.643139
DPP4	SELE	0.643139
GAS6	SELE	0.643139
TNF-R1	SEMA3F	0.643139
TFF3	LILRA5	0.643139
DEFA1	CANT1	0.643139
vWF	VCAN	0.643139
FCGR3B	BAG6	-0.643139
GP1BA	NECTIN2	0.643139
MET	IL7R	0.64201
SELP	PGLYRP1	0.64201
CTSD	PGLYRP1	0.64201
CTSD	CTSZ	0.64201
MPO	S100P	-0.64201
AP-N	ADGRG2	0.64201
CCL18	TXNDC5	0.64201
CTSD	PAG1	0.64201
PROC	PCSK9	0.640881
CD163	SERPINB8	0.640881
SERPINB8	PILRB	0.640881
FAS	LILRA5	0.640881
TNC	ADGRE2	0.640881
CCL16	CRKL	-0.640881
CD164	PAG1	0.640881
TLT-2	DAB2	0.640881
PRCP	TNFRSF10C	0.639752
LDL receptor	CTSD	0.639752
PLXNB2	PECAM-1	0.639752
TIMD4	FCRL1	0.639752
CHIT1	CLEC5A	0.639752
CR2	CD1C	0.639752
F7	PAG1	0.639752
CCL5	CCL18	0.638622
ENG	IGLC2	-0.638622
NRP1	TNXB	0.638622
LCN2	TNFRSF14	0.638622
CES1	U-PAR	0.638622
APOM	CASP-3	0.638622
NRP1	COL1A1	0.638622
SELP	DIABLO	0.638622
COL18A1	TXNDC5	0.638622
TNFRSF10C	DAB2	0.638622
CCDC80	NPDC1	0.638622
TNXB	MFAP5	0.637493
TNFRSF14	PAI	0.637493
MMP-9	TNFRSF10C	0.637493
MCP-1	CASP-3	0.637493
IL2-RA	TNF-R1	0.637493
COMP	CLEC5A	-0.637493
TIMD4	QDPR	-0.637493
SNAP23	MCFD2	0.637493
PCSK9	FBP1	0.637493
TNFRSF14	PAG1	0.637493
CLSTN2	PAG1	-0.637493
CCL5	ST6GAL1	0.636364
TNFRSF14	JAM-A	0.636364
PGLYRP1	SUMF2	0.636364
CHI3L1	SUMF2	0.636364
TIE1	BAG6	-0.636364
GP6	NECTIN2	0.636364
RTN4R	METRNL	0.636364
TYRO3	ROR1	0.636364
CST3	MBL2	0.635234
TIMP1	EFEMP1	0.635234
CD46	TLT-2	0.635234
LYVE1	QDPR	-0.635234
MMP-2	CHRDL2	0.635234
TNF-R2	CANT1	0.635234
TNFSF13B	BAG6	-0.635234
PLTP	PLXNB2	0.634105
SPARCL1	KIT	0.634105
EFEMP1	PI3	0.634105
TNFSF13B	THOP1	-0.634105
LILRB1	LILRA5	0.634105
MMP-9	ANXA4	0.634105
MMP-2	CLSTN2	0.634105
ANGPTL3	GAL	0.634105
SIGLEC7	CDH2	0.634105
SELP	PAG1	0.634105
QPCT	TNFRSF14	0.632976
TIMP1	TFF3	0.632976
COL18A1	TLT-2	0.632976
TIE1	THOP1	-0.632976
MEPE	CCDC80	0.632976
PECAM-1	SNAP23	0.632976
GP6	HDGF	-0.632976
EFEMP1	FAM3C	0.632976
GRAP2	MCFD2	0.632976
PLTP	TYRO3	0.632976
DPP7	CRKL	-0.632976
FCGR2A	BAG6	-0.632976
LTBR	ROR1	0.632976
MEPE	ROR1	0.632976
DLK-1	PI3	0.631846
PRCP	THOP1	-0.631846
LCN2	ACP6	0.631846
LILRB2	SERPINB8	0.631846
TLT-2	TYMP	0.631846
LCN2	DAB2	0.631846
MCFD2	DAB2	0.631846
PRCP	RETN	0.630717
LTBR	MB	0.630717
LDL receptor	PGLYRP1	0.630717
PLC	TNF-R1	0.630717
NCAM1	PECAM-1	0.630717
ST6GAL1	PECAM-1	0.630717
SPARCL1	GLRX	-0.630717
CTSZ	SERPINB8	0.630717
GP1BA	DIABLO	0.630717
ACP6	CA13	0.630717
Ep-CAM	FBP1	0.630717
GP1BA	TNFRSF14	0.629588
EFEMP1	TFF3	0.629588
NCAM1	CNTN1	0.629588
EFEMP1	TFF2	0.629588
PI3	SEMA3F	0.629588
NADK	ALDH1A1	-0.629588
ICAM1	CTSH	0.629588
FCGR3B	CD1C	0.629588
TGFBR3	IGLC2	-0.628458
PTPRS	VASN	0.628458
OSMR	IL-17RA	0.628458
PAM	MMP-2	0.628458
FETUB	THOP1	-0.628458
ICAM3	THOP1	-0.628458
TIMD4	LILRA5	0.628458
PGLYRP1	CLSTN2	-0.628458
FCGR2A	FAM3C	0.628458
IL2-RA	FAM3C	0.628458
CD163	ADGRE2	0.628458
TLT-2	CANT1	0.628458
TR	AP-N	0.627329
TNFRSF14	PCSK9	0.627329
CES1	S100P	0.627329
S100P	CLSTN2	-0.627329
ITGAM	GAL	-0.627329
CRTAC1	GAL	0.627329
FETUB	CRKL	-0.627329
IL-18BP	NECTIN2	0.627329
ACP6	PAG1	0.627329
CANT1	PAG1	0.627329
CA4	DAB2	0.627329
QPCT	FETUB	0.6262
LILRB1	TNF-R2	0.6262
TLT-2	JAM-A	0.6262
AOC3	PECAM-1	0.6262
CD163	QDPR	-0.6262
NADK	CLSTN2	-0.6262
LCN2	CRKL	-0.6262
CR2	LILRB1	0.625071
PLTP	NRP1	0.625071
FETUB	TNXB	0.625071
C2	TR	-0.625071
NADK	DIABLO	0.625071
ITGB2	PILRB	0.625071
FCGR3B	ADGRE2	0.625071
PLXNB2	CRKL	-0.625071
CHI3L1	CRKL	-0.625071
SERPINB8	PAG1	0.625071
PTPRS	TNXB	0.623941
FETUB	TNFRSF14	0.623941
U-PAR	JAM-A	0.623941
MMP-9	CASP-3	0.623941
TNFRSF14	PECAM-1	0.623941
SELP	ACP6	0.623941
F7	S100P	0.623941
IGFBP-7	S100P	-0.623941
F11	SERPINB6	0.623941
CCL16	LILRA5	0.623941
U-PAR	SNAP23	0.623941
Ep-CAM	SUMF2	0.623941
NOTCH1	RTN4R	0.623941
QPCT	SDC4	0.623941
SPARCL1	IGLC2	-0.622812
EFEMP1	TNF-R2	0.622812
NRP1	CCL24	0.622812
TR	TR-AP	0.622812
ITGAM	PGLYRP1	0.622812
ST2	NPTXR	0.622812
LCN2	CLSTN2	-0.622812
QPCT	TXNDC5	0.622812
SEMA3F	TXNDC5	0.622812
JAM-A	VCAN	0.622812
NOTCH1	ARG1	-0.622812
MMP-3	ARG1	-0.622812
CST3	NPDC1	0.622812
RETN	CHIT1	0.621683
TCN2	Gal-4	0.621683
MB	MEPE	0.621683
LCN2	SERPINB8	0.621683
TNFRSF10C	CA13	0.621683
PCOLCE	SUMF2	0.621683
NOMO1	CANT1	0.621683
PAM	CD1C	0.621683
SERPINB8	CRKL	-0.621683
TNFRSF14	NECTIN2	0.621683
NCAM1	KYAT1	0.621683
ICAM3	NRP1	0.620553
LDL receptor	TLT-2	0.620553
DEFA1	RETN	0.620553
CXCL16	TR-AP	0.620553
TNC	CTSZ	0.620553
ITGB2	CTSZ	0.620553
ANXA4	APEX1	0.620553
FCRL1	FAM3C	0.620553
OSMR	CRKL	-0.620553
OSMR	ROR1	0.620553
IGLC2	TNXB	-0.619424
PRCP	SELP	0.619424
NOTCH1	PI3	0.619424
EGFR	ICAM-2	0.619424
TNFRSF14	S100P	0.619424
TNFRSF14	CA13	0.619424
CHI3L1	ALDH1A1	-0.619424
EGFR	TYRO3	0.619424
MB	RTN4R	0.619424
COL18A1	NECTIN2	0.619424
QPCT	EFEMP1	0.618295
LILRB1	TIE1	0.618295
KIT	TNXB	0.618295
CES1	CTSZ	0.618295
CRTAC1	ICAM-2	0.618295
TIMD4	MEPE	0.618295
CDH1	THOP1	-0.618295
uPA	SERPINB8	0.618295
OPG	REG4	0.618295
ACP6	CRKL	-0.618295
OSMR	NECTIN2	0.618295
CA1	SOD1	0.617165
NID1	PAI	0.617165
TFF3	GDF-15	0.617165
IL2-RA	IGFBP-1	0.617165
IGFBP-1	OPN	0.617165
LCN2	CTSD	0.617165
IGFBP6	TNF-R1	0.617165
ACP6	S100P	0.617165
ST6GAL1	CLEC5A	0.617165
ST6GAL1	TXNDC5	0.617165
TFF3	ADGRE2	0.617165
CCL5	CANT1	0.617165
ENG	TYRO3	0.617165
ALDH1A1	CRKL	0.617165
SUMF2	CRKL	-0.617165
C2	FKBP4	-0.617165
ICAM-2	KYAT1	0.617165
KLK6	NPDC1	0.617165
IL-1RT2	RNASE3	-0.617165
PLTP	IGLC2	-0.616036
LYVE1	PLC	0.616036
Notch 3	CNTN1	0.616036
CRTAC1	MMP-2	0.616036
CCL18	FCRL1	0.616036
CA4	NADK	0.616036
QPCT	CCDC80	0.616036
CA3	ALDH1A1	-0.616036
TNFRSF10C	ALDH1A1	-0.616036
CR2	CD79B	0.616036
LCN2	ANXA11	0.616036
PILRB	SIGLEC7	0.616036
SELP	NQO2	0.616036
TFF2	ADGRE2	0.616036
ANGPTL3	REG4	0.616036
SUMF2	CANT1	0.616036
ICAM-2	TYRO3	0.616036
IL7R	ICAM3	0.614907
QPCT	CCL18	0.614907
LILRB2	CD163	0.614907
IL-17RA	GP6	0.614907
KIT	MMP-2	0.614907
uPA	ANGPTL7	-0.614907
CRTAC1	CLEC5A	-0.614907
CLEC5A	ANXA4	0.614907
ANXA11	APEX1	0.614907
CD46	BAG6	-0.614907
ACP6	FKBP4	-0.614907
MPO	CHI3L1	-0.613778
ITGB2	SERPINB8	0.613778
LILRB2	ADGRE2	0.613778
CCL16	CANT1	0.613778
OSMR	CD1C	0.613778
CES1	VCAN	0.613778
TNFSF13B	VCAN	0.613778
PRCP	SDC4	0.613778
MCP-1	PAI	0.612648
GP1BA	TNFRSF10C	0.612648
ST6GAL1	U-PAR	0.612648
PRCP	IGFBP-7	-0.612648
GDF-15	TFF2	0.612648
CTSD	CLEC5A	0.612648
CES1	SERPINB8	0.612648
PRCP	DIABLO	0.612648
CCL16	SIGLEC7	0.612648
ICAM-2	CLSTN2	0.612648
CDH1	NECTIN2	0.612648
CDH1	METRNL	0.612648
COMP	CRTAC1	0.611519
OSMR	AOC3	0.611519
CST3	IL2-RA	0.611519
CDH1	OPG	0.611519
FCGR2A	OPG	0.611519
F7	CTSD	0.611519
OSMR	EGFR	0.611519
ITGAM	S100P	0.611519
GDF-15	SERPINB8	0.611519
OSMR	SEMA3F	0.611519
TNFRSF10C	DPP7	0.611519
SNAP23	PAG1	0.611519
CCL14	CST3	0.61039
GP1BA	LDL receptor	0.61039
EFEMP1	IL2-RA	0.61039
LILRB2	TNFSF13B	0.61039
SELP	U-PAR	0.61039
TNFSF13B	CCL16	0.61039
FCGR2A	TFF2	0.61039
CXCL16	LILRA5	0.61039
CHI3L1	SIGLEC7	0.61039
LDL receptor	SNAP23	0.61039
PRCP	CANT1	0.61039
CA4	SDC4	0.61039
PRCP	DAB2	0.61039
FAM3C	NPDC1	0.61039
RTN4R	NPDC1	0.61039
CHL1	SPARCL1	0.60926
F7	TNFRSF14	0.60926
CA3	FAS	0.60926
JAM-A	ACP6	0.60926
CD46	CCDC80	0.60926
EFEMP1	KLK10	0.60926
ICAM1	CLUL1	-0.60926
LTBR	BAG6	-0.60926
BAG6	NECTIN2	-0.60926
ICAM3	OSMR	0.608131
CCL14	EPHB4	0.608131
TNF-R2	GDF-15	0.608131
CA3	TNFSF13B	0.608131
TNFRSF14	CTSD	0.608131
EFEMP1	IL-18BP	0.608131
LILRB1	CTSZ	0.608131
RETN	CTSZ	0.608131
ICAM-2	TINAGL1	0.608131
FABP4	APLP1	-0.608131
THOP1	SUMF2	-0.608131
APLP1	CANT1	-0.608131
TLT-2	NECTIN2	0.608131
S100P	DAB2	0.608131
ENG	MET	0.607002
QPCT	TIMD4	0.607002
TNFRSF10C	CHIT1	0.607002
MB	TINAGL1	0.607002
PECAM-1	LRP11	0.607002
FAM3C	LRP11	0.607002
CANT1	CRKL	-0.607002
TYRO3	BAG6	-0.607002
NCAM1	TNXB	0.605872
IGFBP6	ALCAM	0.605872
MMP-9	BLM hydrolase	0.605872
MMP-9	IGFBP-7	-0.605872
FCGR3B	THOP1	-0.605872
EGFR	ADGRG2	0.605872
LILRB2	LILRA5	0.605872
GRAP2	TXNDC5	0.605872
CRTAC1	THBS4	0.604743
CD46	PAI	0.604743
EFEMP1	THOP1	-0.604743
TFF3	THOP1	-0.604743
PI3	TFF2	0.604743
NRP1	HDGF	-0.604743
FCGR3B	CHRDL2	0.604743
PAM	NCAM1	0.603614
PLTP	ICAM3	0.603614
CD46	CCL18	0.603614
LILRB1	LTBR	0.603614
LTBR	IL-1RT1	0.603614
AXL	CHI3L1	-0.603614
SELP	NADK	0.603614
LDL receptor	CA13	0.603614
ST6GAL1	SNAP23	0.603614
GP1BA	TXNDC5	0.603614
DPP7	SUMF2	0.603614
MB	METRNL	0.603614
ICAM3	FCGR2A	0.602484
TNFRSF14	SELP	0.602484
PAI	PGLYRP1	0.602484
CCL24	CCL15	0.602484
IGLC2	COL1A1	-0.602484
EPHB4	MEPE	0.602484
CA13	ANXA11	0.602484
LDL receptor	NOMO1	0.602484
TCN2	REG4	0.602484
MMP-9	CANT1	0.602484
LDL receptor	USP8	0.602484
NT-proBNP	NPDC1	0.602484
CA4	CD46	0.601355
TNC	FETUB	0.601355
NOTCH1	ICAM3	0.601355
NOTCH1	FCGR2A	0.601355
CR2	NRP1	0.601355
TIE1	TNF-R2	0.601355
MET	CD2AP	-0.601355
PILRB	QDPR	-0.601355
CCDC80	LRP11	0.601355
ENG	PLTP	0.600226
CD46	ST6GAL1	0.600226
LILRB1	QPCT	0.600226
LCN2	SELP	0.600226
OPN	IGFBP-2	0.600226
PAI	ACP6	0.600226
MCP-1	GRAP2	0.600226
FCRL1	TXNDC5	0.600226
TNFRSF14	DPP7	0.600226
CST3	EFEMP1	0.599097
DEFA1	MPO	-0.599097
TNXB	IL-1RT1	0.599097
SELP	JAM-A	0.599097
ENG	PECAM-1	0.599097
PAM	PECAM-1	0.599097
CCL14	FCRL1	0.599097
TNF-R1	FCRL1	0.599097
LDL receptor	S100P	0.599097
FCRL1	CCDC80	0.599097
PGLYRP1	CA13	0.599097
NID1	GRAP2	0.599097
NT-proBNP	METRNL	0.599097
CCL5	DEFA1	0.597967
OSMR	OPG	0.597967
SPARCL1	BLM hydrolase	-0.597967
TNF-R2	THOP1	-0.597967
JAM-A	CA13	0.597967
NQO2	DPP7	0.597967
JAM-A	SUMF2	0.597967
DIABLO	CRKL	-0.597967
CDH5	FBP1	-0.597967
DPP7	FKBP4	-0.597967
IL7R	DPP4	0.596838
SERPINA5	CNDP1	0.596838
FCGR2A	TIE1	0.596838
CR2	OSMR	0.596838
Ep-CAM	Gal-4	0.596838
ICAM3	EGFR	0.596838
LYVE1	TNF-R1	0.596838
THBS4	TINAGL1	0.596838
PRCP	GRAP2	0.596838
CCL16	NOMO1	0.596838
REG1A	CD59	0.595709
LDL receptor	TR-AP	0.595709
FCGR2A	MB	0.595709
OPG	MB	0.595709
MBL2	SHPS-1	0.595709
CNDP1	EGFR	0.595709
EPHB4	FCRL1	0.595709
ITGAM	CLEC5A	0.595709
NID1	DIABLO	0.595709
AP-N	IGFBPL1	0.595709
FCGR2A	NRP1	0.594579
NRP1	CNTN1	0.594579
PAI	TNFRSF10C	0.594579
TNFRSF14	PGLYRP1	0.594579
TNF-R1	CCDC80	0.594579
U-PAR	ALDH1A1	-0.594579
TFF3	CD79B	0.594579
IL-1RT1	CHRDL2	0.594579
CCL5	TXNDC5	0.594579
SELP	DPP7	0.594579
NT-proBNP	TSHB	-0.594579
U-PAR	SDC4	0.594579
CDH1	AOC3	0.59345
CA4	PAI	0.59345
MMP-9	MPO	-0.59345
CDH5	IL-1RT1	0.59345
Gal-4	CCL15	0.59345
CTSD	NADK	0.59345
PI3	KLK10	0.59345
CHI3L1	ANXA4	0.59345
CA13	FKBP4	-0.59345
AOC3	CCL24	0.592321
TNF-R2	FCRL1	0.592321
KLK10	ANXA4	-0.592321
KLK6	ANXA11	-0.592321
FETUB	TXNDC5	0.592321
TXNDC5	MCFD2	0.592321
FCGR3B	ARG1	-0.592321
CD46	VASN	0.591191
CTSZ	CCL16	0.591191
CASP-3	CLEC5A	0.591191
TIMD4	CD79B	0.591191
SELP	ANXA4	0.591191
S100P	ANXA11	0.591191
CTSO	SIGLEC7	0.591191
MB	LRP11	0.591191
IGFBP-2	REG4	0.591191
CASP-3	PAG1	0.591191
IGFBP6	TNF-R2	0.590062
IL2-RA	TFF3	0.590062
VCAM1	BLM hydrolase	-0.590062
PAM	Notch 3	0.590062
TIE1	CTSZ	0.590062
KIT	CLSTN2	0.590062
LILRA5	TXNDC5	0.590062
CCL5	MCFD2	0.590062
CLSTN2	CD1C	0.590062
GRAP2	CRKL	-0.590062
LILRA5	PAG1	0.590062
COL1A1	KYAT1	0.590062
U-PAR	DAB2	0.590062
LCN2	IGFBP-7	-0.588933
FCGR2A	CD79B	0.588933
NRP1	CLSTN2	0.588933
FCRL1	CD1C	0.588933
NOTCH1	BAG6	-0.588933
PTPRS	PLXNB2	0.587804
TNFRSF10C	RETN	0.587804
CD46	GP6	0.587804
LDL receptor	U-PAR	0.587804
MET	JAM-A	0.587804
APOM	EGFR	0.587804
LCN2	SNAP23	0.587804
TNFRSF10C	SUMF2	0.587804
TFF2	IGFBPL1	0.587804
IL2-RA	RTN4R	0.587804
ST6GAL1	PAG1	0.587804
PLTP	MFAP5	0.586674
OSMR	LTBR	0.586674
KIT	CDH5	0.586674
PLTP	COL1A1	0.586674
PGLYRP1	CTSZ	0.586674
IL-1RT2	ADGRG2	0.586674
TNXB	CD79B	0.586674
TNFSF13B	ADGRE2	0.586674
LILRA5	ADGRE2	0.586674
IGFBP-1	REG4	0.586674
Notch 3	CD1C	0.586674
TIE1	CRKL	-0.586674
PECAM-1	CRKL	-0.586674
PRCP	MMP-9	0.585545
FABP4	TNF-R1	0.585545
COL1A1	IGFBP-2	0.585545
QPCT	MEPE	0.585545
NID1	ACP6	0.585545
LCN2	GRAP2	0.585545
U-PAR	LILRA5	0.585545
NID1	SNAP23	0.585545
IGLC2	TYRO3	-0.585545
PI3	RTN4R	0.585545
CLEC5A	DAB2	0.585545
CES1	CXCL16	0.584416
NID1	GP6	0.584416
GP6	U-PAR	0.584416
OSMR	PECAM-1	0.584416
PLTP	MEPE	0.584416
ST6GAL1	S100P	0.584416
SERPINB8	ALDH1A1	-0.584416
PILRB	ALDH1A1	-0.584416
THOP1	ARG1	0.584416
CA4	QPCT	0.583286
NRP1	OSMR	0.583286
CCL14	LTBR	0.583286
DPP4	AP-N	0.583286
ITGAM	CHI3L1	0.583286
CD163	MMP-3	0.583286
CNDP1	CD2AP	0.583286
CTSZ	NADK	0.583286
CD46	DPP7	0.583286
MMP-9	SUMF2	0.583286
PGLYRP1	FKBP4	-0.583286
LCN2	PAI	0.582157
TNF-R2	TNFSF13B	0.582157
CPA1	CD93	-0.582157
MET	RARRES2	-0.582157
SEMA3F	RTN4R	0.582157
PCSK9	SDC4	0.582157
MPO	KYAT1	0.582157
MET	SPARCL1	0.581028
CHL1	PLXNB2	0.581028
EFEMP1	LILRB2	0.581028
EPHB4	CDH5	0.581028
NCAM1	NPTXR	0.581028
MMP-2	NPTXR	0.581028
CD46	DIABLO	0.581028
S100P	SNAP23	0.581028
LTBR	FAM3C	0.581028
IGLC2	LRP11	-0.581028
TNFRSF14	CANT1	0.581028
QPCT	CRKL	-0.581028
TNF-R2	CRKL	-0.581028
NOMO1	NECTIN2	0.581028
PECAM-1	SDC4	0.581028
DPP7	SDC4	0.581028
MCFD2	SDC4	0.581028
CCL5	QPCT	0.579898
FCGR3B	EFEMP1	0.579898
ST6GAL1	LCN2	0.579898
CA4	MMP-9	0.579898
TGFBR3	PCSK9	0.579898
CDH1	Gal-4	0.579898
LTBR	SHPS-1	0.579898
ICAM3	TINAGL1	0.579898
OSMR	LRP11	0.579898
TFF3	ARG1	-0.579898
CA4	FKBP4	-0.579898
NID1	DAB2	0.579898
TNFRSF14	TNFSF13B	0.578769
PROC	ACP6	0.578769
SOD1	GLRX	0.578769
TNFRSF14	NOMO1	0.578769
EPHB4	LRP11	0.578769
PCOLCE	NECTIN2	0.578769
LYVE1	LTBR	0.57764
CCL5	TNFRSF10C	0.57764
PRCP	GP6	0.57764
PI3	CCL15	0.57764
LCN2	CTSZ	0.57764
IGFBP6	MEPE	0.57764
SCGB3A2	CCL16	0.57764
OSMR	TXNDC5	0.57764
ALDH1A1	CANT1	-0.57764
TGFBI	TSHB	0.57764
PGLYRP1	DAB2	0.57764
FCN2	SAA4	0.57651
TIE1	TNXB	0.57651
GNLY	CSTB	0.57651
F7	TR-AP	0.57651
SELE	PRTN3	-0.57651
ANGPTL3	IGFBP-2	0.57651
TIE1	PECAM-1	0.57651
ALDH1A1	ANXA4	-0.57651
MPO	SUMF2	-0.57651
FAS	VCAN	0.57651
LILRB1	SDC4	0.57651
VCAM1	MEP1B	-0.57651
CR2	FCGR2A	0.575381
CCL5	LCN2	0.575381
NCAM1	RARRES2	-0.575381
TGFBR3	CD2AP	-0.575381
ACP6	CLEC5A	0.575381
PRCP	ANXA11	0.575381
CLEC5A	ANXA11	0.575381
GRAP2	ANXA11	0.575381
TNFSF13B	NOMO1	0.575381
REG1A	REG4	0.575381
NADK	SUMF2	0.575381
IL-1RT2	TYRO3	0.575381
NOMO1	VCAN	0.575381
FKBP4	DAB2	-0.575381
MET	MFAP5	0.574252
MET	CCL24	0.574252
CD46	OPN	0.574252
ALCAM	TNF-R1	0.574252
LCN2	THOP1	-0.574252
CCL16	THOP1	-0.574252
F7	CLEC5A	0.574252
AXL	CLEC5A	-0.574252
U-PAR	GRAP2	0.574252
CHI3L1	LILRA5	0.574252
FCGR3B	CD79B	0.574252
PCOLCE	FAM3C	0.574252
FCN2	SUMF2	0.574252
IGFBP-7	SUMF2	-0.574252
TNF-R1	ARG1	-0.574252
ANXA11	FKBP4	-0.574252
JAM-A	PAG1	0.574252
MEPE	NPDC1	0.574252
GNLY	RNASE3	0.574252
DEFA1	TNFRSF10C	0.573123
ST6GAL1	PGLYRP1	0.573123
SOD1	t-PA	0.573123
NOTCH1	TNF-R1	0.573123
LILRB5	CD79B	0.573123
PRCP	TXNDC5	0.573123
SERPINA7	CD1C	0.573123
TLT-2	USP8	0.573123
LRP11	NPDC1	0.573123
CST3	EPHB4	0.571993
LILRB1	TFF3	0.571993
CCL5	JAM-A	0.571993
IL2-RA	SHPS-1	0.571993
FCGR3B	ICAM-2	0.571993
OPG	TFF2	0.571993
FCRL1	TFF2	0.571993
OPG	ADGRG2	0.571993
LCN2	ALDH1A1	-0.571993
MPO	ANXA11	-0.571993
LILRB2	DPP7	0.571993
IGFBP-7	DPP7	-0.571993
LDL receptor	SUMF2	0.571993
PCSK9	SUMF2	0.571993
TNFRSF14	BAG6	-0.571993
ANG	PRSS2	0.570864
CA4	DEFA1	0.570864
ITGAM	TFF3	0.570864
OSMR	SHPS-1	0.570864
GDF-15	CHI3L1	0.570864
REG1A	SCGB3A2	0.570864
CRTAC1	NADK	-0.570864
U-PAR	CA13	0.570864
TNF-R2	QDPR	-0.570864
THOP1	QDPR	0.570864
SERPINB8	QDPR	-0.570864
TNFRSF10C	SNAP23	0.570864
PAM	LRP11	0.570864
CTSZ	CRKL	-0.570864
DIABLO	VCAN	0.570864
SDC4	PAG1	0.570864
IGLC2	KYAT1	-0.570864
PLXNB2	AOC3	0.569735
TIE1	TFF3	0.569735
TIMD4	TNF-R1	0.569735
FCGR2A	vWF	0.569735
TR-AP	CTSO	0.569735
TNF-R2	TFF2	0.569735
CRTAC1	TINAGL1	0.569735
CCL16	SERPINB8	0.569735
AOC3	CCDC80	0.569735
LCN2	CA13	0.569735
CD2AP	TYMP	-0.569735
CLEC5A	CLSTN2	-0.569735
CCL15	REG4	0.569735
ST2	REG4	0.569735
GP6	PAG1	0.569735
IL2-RA	METRNL	0.569735
AOC3	ROR1	0.569735
CCL18	ALCAM	0.568605
ITGAM	U-PAR	0.568605
PAI	U-PAR	0.568605
THBS4	MEPE	0.568605
DPP4	NPTXR	0.568605
RETN	CD164	0.568605
JAM-A	CD164	0.568605
TNFRSF14	CLEC5A	0.568605
PRCP	CA13	0.568605
TNFRSF10C	GRAP2	0.568605
APLP1	LILRA5	-0.568605
APOM	SNAP23	0.568605
TNC	GAL	-0.568605
IL-18BP	BAG6	-0.568605
TNF-R2	NECTIN2	0.568605
CTSZ	PAG1	0.568605
ANXA4	NPDC1	-0.568605
REG1A	METRNL	0.568605
CST3	TIMD4	0.567476
NCAM1	UMOD	0.567476
DPP4	Notch 3	0.567476
CST3	FABP4	0.567476
FABP4	CXCL16	0.567476
SERPINA5	RARRES2	0.567476
CR2	MEPE	0.567476
PGLYRP1	ACP6	0.567476
DIABLO	TYMP	0.567476
CLEC5A	GRAP2	0.567476
PGLYRP1	SNAP23	0.567476
ANXA11	SNAP23	0.567476
TIE1	CHRDL2	0.567476
ICAM-2	CD1C	0.567476
S100P	CRKL	-0.567476
UMOD	TSHB	-0.567476
REG4	NECTIN2	0.567476
EPHB4	PLC	0.566347
PRCP	CHIT1	0.566347
LDL receptor	GP6	0.566347
ICAM3	MMP-3	0.566347
MMP-9	CLSTN2	-0.566347
FAS	NOMO1	0.566347
TINAGL1	LRP11	0.566347
IGFBP-7	DAB2	-0.566347
PAG1	DAB2	0.566347
NCAM1	PLXNB2	0.565217
CDH1	FCGR2A	0.565217
ENG	NRP1	0.565217
DEFA1	TFF3	0.565217
REG1A	GRN	-0.565217
ITGB2	GDF-15	0.565217
MMP-9	RETN	0.565217
CES1	FAS	0.565217
PLXNB2	COL1A1	0.565217
FCGR2A	PECAM-1	0.565217
GP6	PECAM-1	0.565217
IL-17RA	SNAP23	0.565217
KLK10	USP8	-0.565217
PLXNB2	MFAP5	0.564088
QPCT	VASN	0.564088
IGFBP3	GP6	0.564088
CDH5	MMP-2	0.564088
CD46	JAM-A	0.564088
SHPS-1	CCL16	0.564088
SELP	S100P	0.564088
OPG	TINAGL1	0.564088
IL-18BP	CCDC80	0.564088
CA4	CA13	0.564088
PECAM-1	GRAP2	0.564088
GP6	ANXA11	0.564088
ICAM1	APEX1	-0.564088
FABP4	TXNDC5	0.564088
TNFRSF10C	CRKL	-0.564088
OSMR	SDC4	0.564088
ST2	RNASE3	-0.564088
F7	LCN2	0.562959
TGFBR3	OPN	0.562959
CES1	PGLYRP1	0.562959
NID1	JAM-A	0.562959
TNFRSF10C	ACP6	0.562959
FABP4	LILRA5	0.562959
SOD1	CHRDL2	-0.562959
CCL15	FAM3C	0.562959
GNLY	SSC4D	0.562959
Notch 3	GAL	0.562959
ITGAM	PAG1	0.562959
COL18A1	DAB2	0.562959
NOTCH1	MET	0.561829
NCAM1	PTPRS	0.561829
CCL5	FETUB	0.561829
QPCT	ITGB2	0.561829
EFEMP1	IGFBP-1	0.561829
OPG	t-PA	0.561829
IL-17RA	FCRL1	0.561829
CA3	TINAGL1	0.561829
DPP4	ADGRG2	0.561829
LCN2	FKBP4	-0.561829
Ep-CAM	PAG1	0.561829
CA4	ITGAM	0.5607
ITGAM	MMP-9	0.5607
TLT-2	vWF	0.5607
ITGAM	NADK	0.5607
DEFA1	APLP1	-0.5607
MEPE	CD79B	0.5607
TNC	CANT1	0.5607
JAM-A	NECTIN2	0.5607
LRP11	NECTIN2	0.5607
MCFD2	USP8	0.5607
CES1	TR-AP	0.559571
F7	PCSK9	0.559571
TLT-2	PCSK9	0.559571
MMP-2	PON3	0.559571
OSMR	TNF-R1	0.559571
AP-N	NPTXR	0.559571
CTSD	CRKL	-0.559571
TXNDC5	DAB2	0.559571
TGFBI	FCGR3B	0.558442
CR2	PAM	0.558442
QPCT	COL18A1	0.558442
CA4	CHIT1	0.558442
CCL5	GP6	0.558442
ST6GAL1	GP6	0.558442
IGFBP3	PCSK9	0.558442
RETN	CTSD	0.558442
SHPS-1	TNF-R1	0.558442
JAM-A	S100P	0.558442
TNF-R2	CCDC80	0.558442
GP1BA	TYMP	0.558442
SERPINB8	LILRA5	0.558442
KLK10	ANXA11	-0.558442
TINAGL1	CLSTN2	0.558442
TFPI	CHRDL2	-0.558442
AOC3	FAM3C	0.558442
GDF-15	ADGRE2	0.558442
IL-18BP	ADGRE2	0.558442
TNC	ARG1	-0.558442
CASP-3	USP8	0.558442
LDL receptor	SDC4	0.558442
LILRB1	CD46	0.557312
PRCP	DEFA1	0.557312
VCAM1	IL-18BP	0.557312
APOM	IL-18BP	-0.557312
ANGPTL3	CTSZ	-0.557312
ANGPTL3	RARRES2	-0.557312
CR2	FCRL1	0.557312
VASN	CCDC80	0.557312
ST6GAL1	GRAP2	0.557312
CA13	DPP7	0.557312
TNF-R2	ADGRE2	0.557312
TNXB	BAG6	-0.557312
DEFA1	DAB2	0.557312
TIMP1	TCN2	0.556183
LILRB1	FCGR2A	0.556183
QPCT	EPHB4	0.556183
MEGF9	TR	0.556183
ENG	PON3	0.556183
CA1	RARRES2	0.556183
CTSZ	THOP1	-0.556183
CCL5	DIABLO	0.556183
CTSD	DIABLO	0.556183
MMP-9	CA13	0.556183
IGFBP-1	FAM3C	0.556183
QPCT	CANT1	0.556183
NRP1	CD1C	0.556183
EFEMP1	BAG6	-0.556183
CCL5	NECTIN2	0.556183
PI3	ARG1	-0.556183
ALCAM	LTBR	0.555054
CA3	MMP-2	0.555054
PCOLCE	PCSK9	0.555054
ST6GAL1	CHI3L1	0.555054
PGLYRP1	IGFBP-7	-0.555054
LILRB2	CTSZ	0.555054
FCGR2A	ICAM-2	0.555054
CCL24	ICAM-2	0.555054
U-PAR	THOP1	-0.555054
PAI	CLEC5A	0.555054
COMP	ADGRG2	0.555054
NOTCH1	CD79B	0.555054
DDC	REG4	0.555054
IL-17RA	SUMF2	0.555054
CRKL	NECTIN2	-0.555054
MBL2	FKBP4	-0.555054
LCN2	SDC4	0.555054
CHL1	NID1	0.553924
FCGR3B	FETUB	0.553924
MBL2	LYVE1	0.553924
CCL14	PLC	0.553924
EFEMP1	LTBR	0.553924
OSMR	CCL24	0.553924
ICAM1	PI3	0.553924
F7	Gal-4	0.553924
MMP-9	CPB1	-0.553924
CR2	TFF2	0.553924
NADK	SERPINB8	0.553924
CD163	LILRA5	0.553924
U-PAR	NOMO1	0.553924
TNF-R1	RTN4R	0.553924
CCL14	ROR1	0.553924
CA4	VASN	0.552795
LILRB2	ITGB2	0.552795
TIE1	EPHB4	0.552795
PLXNB2	TNFSF13B	0.552795
GDF-15	SHPS-1	0.552795
MET	COL1A1	0.552795
F7	NADK	0.552795
DEFA1	SIGLEC7	0.552795
IGFBP-7	CLSTN2	0.552795
NPTXR	CLSTN2	0.552795
TCN2	FAM3C	0.552795
CCDC80	FAM3C	0.552795
PCOLCE	REG4	0.552795
CDH1	SUMF2	0.552795
PCOLCE	CANT1	0.552795
CD46	CANT1	0.552795
CRTAC1	CANT1	-0.552795
NCAM1	SPARCL1	0.551666
CDH1	OSMR	0.551666
CCL5	SELP	0.551666
FETUB	Gal-3	0.551666
APOM	PLC	-0.551666
TNFRSF10C	GP6	0.551666
LDL receptor	JAM-A	0.551666
CNTN1	IL-1RT2	0.551666
uPA	CHI3L1	0.551666
U-PAR	IGFBP-7	-0.551666
AP-N	ICAM-2	0.551666
TNXB	MEPE	0.551666
FABP4	CCDC80	0.551666
LILRB1	DIABLO	0.551666
S100P	CA13	0.551666
TFF2	CD79B	0.551666
CLEC5A	SIGLEC7	0.551666
PI3	CLUL1	-0.551666
PECAM-1	HDGF	-0.551666
IL-1RT2	LRP11	0.551666
VASN	ENPP7	-0.551666
SEMA3F	CD1C	0.551666
ICAM-2	BAG6	-0.551666
GRAP2	FKBP4	-0.551666
IGFBP6	IL2-RA	0.550536
ITGB2	FABP4	0.550536
TGFBR3	IGFBP-1	0.550536
PAM	IGFBP-2	0.550536
NRP1	MEPE	0.550536
CHIT1	CA13	0.550536
GP6	TYMP	0.550536
TNFRSF14	LILRA5	0.550536
PRCP	NOMO1	0.550536
COMT	REG4	-0.550536
CCL15	SUMF2	0.550536
SPARCL1	TYRO3	0.550536
CTSD	VCAN	0.550536
IL-17RA	FBP1	0.550536
NECTIN2	SDC4	0.550536
IGFBP3	PROC	0.549407
ST6GAL1	CCL18	0.549407
CD46	TNF-R2	0.549407
IGFBP3	TIMP4	-0.549407
DPP4	CNTN1	0.549407
OPG	PI3	0.549407
Ep-CAM	CCL15	0.549407
U-PAR	uPA	0.549407
CST3	CCDC80	0.549407
vWF	TYMP	0.549407
OSMR	CD79B	0.549407
FCN2	SNAP23	0.549407
PAI	APEX1	0.549407
PI3	FAM3C	0.549407
CA13	MCFD2	0.549407
FCGR2A	REG4	0.549407
CA3	REG4	0.549407
CA4	SUMF2	0.549407
IGFBP-7	METRNL	0.549407
LILRB1	TIMD4	0.548278
FCGR2A	ITGB2	0.548278
MMP-9	SELP	0.548278
THOP1	ACP6	-0.548278
PCOLCE	CCDC80	0.548278
IL2-RA	CCDC80	0.548278
QPCT	SEMA3F	0.548278
CNTN1	ADGRG2	0.548278
LCN2	LILRA5	0.548278
TLT-2	LILRA5	0.548278
CHIT1	ANXA11	0.548278
F7	NOMO1	0.548278
CCL15	TXNDC5	0.548278
SNAP23	NECTIN2	0.548278
CD46	ROR1	0.548278
CRTAC1	ICAM3	0.547149
PRSS2	NRP1	0.547149
DPP4	APOM	0.547149
NOTCH1	TNXB	0.547149
TGFBI	VASN	-0.547149
QPCT	IL2-RA	0.547149
THBS4	TIMP4	0.547149
TIMP4	MB	0.547149
TNFSF13B	CTSD	0.547149
CA3	RARRES2	-0.547149
CHI3L1	CCL16	0.547149
IGFBP-7	NADK	-0.547149
vWF	TXNDC5	0.547149
GP6	DPP7	0.547149
PAI	MCFD2	0.547149
CA3	VCAN	0.547149
F7	FBP1	0.547149
IGLC2	NECTIN2	-0.547149
ANXA11	NPDC1	-0.547149
PI3	METRNL	0.547149
TGFBI	F11	-0.546019
PLTP	SPARCL1	0.546019
LILRB1	FETUB	0.546019
QPCT	LCN2	0.546019
FCGR2A	TFF3	0.546019
CCL15	DDC	0.546019
NADK	KLK10	-0.546019
CD163	ADGRG2	0.546019
GP6	NOMO1	0.546019
TIMD4	TXNDC5	0.546019
CTSZ	ADGRE2	0.546019
CCL16	ADGRE2	0.546019
SELL	CD1C	0.546019
CD79B	BAG6	-0.546019
TNFRSF10C	FKBP4	-0.546019
ANGPTL1	MEP1B	-0.546019
CHL1	NCAM1	0.54489
PRCP	FETUB	0.54489
FCGR2A	LILRB5	0.54489
SPARCL1	CSTB	-0.54489
TNC	PI3	0.54489
FCGR3B	TNFSF13B	0.54489
PGLYRP1	JAM-A	0.54489
IL-1RT1	IL-18BP	0.54489
SPARCL1	PECAM-1	0.54489
LRIG1	CTSO	0.54489
CCL5	S100P	0.54489
PAI	S100P	0.54489
MEPE	SEMA3F	0.54489
CHI3L1	ANXA11	0.54489
DEFA1	PPP1R2	0.54489
OSMR	SUMF2	0.54489
PI3	IGFBPL1	0.54489
FETUB	ARG1	-0.54489
SELP	USP8	0.54489
MMP-9	DAB2	0.54489
TNF-R1	ROR1	0.54489
PAM	PLXNB2	0.543761
CST3	REG1A	0.543761
DPP4	REG1A	-0.543761
MEGF9	LDL receptor	0.543761
GDF-15	TNFSF13B	0.543761
CR2	COL1A1	0.543761
Notch 3	ICAM-2	0.543761
PCSK9	vWF	0.543761
MPO	ACP6	-0.543761
MB	TFF2	0.543761
AXL	S100P	-0.543761
CLEC5A	SERPINB8	0.543761
CD93	SERPINB6	-0.543761
ST6GAL1	CA13	0.543761
GP1BA	HDGF	-0.543761
TNFSF13B	ARG1	-0.543761
CHRDL2	ARG1	-0.543761
DIABLO	USP8	0.543761
FKBP4	SDC4	-0.543761
ENG	CD59	0.542631
PAM	IGLC2	-0.542631
LYVE1	EPHB4	0.542631
COL18A1	Gal-3	0.542631
TIMD4	PLC	0.542631
SELP	PLC	-0.542631
AOC3	CNTN1	0.542631
PGLYRP1	CASP-3	0.542631
C1QTNF1	CCL16	0.542631
MB	FCRL1	0.542631
JAM-A	CLEC5A	0.542631
CD93	ENO2	-0.542631
IGFBP3	TYMP	0.542631
S100P	LILRA5	0.542631
GRAP2	NQO2	0.542631
IL-17RA	TXNDC5	0.542631
Gal-4	SUMF2	0.542631
LILRB1	CD1C	0.542631
PLXNB2	TYRO3	0.542631
PILRB	ARG1	-0.542631
USP8	PAG1	0.542631
ANGPTL3	TIMD4	-0.541502
APOM	SELP	0.541502
NCAM1	CDH5	0.541502
CCL14	IL-1RT1	0.541502
TR-AP	t-PA	0.541502
CNTN1	EGFR	0.541502
TNFSF13B	IL-18BP	0.541502
IL7R	ICAM-2	0.541502
ANGPTL3	DDC	0.541502
PLC	GRAP2	-0.541502
U-PAR	CLSTN2	-0.541502
ST2	FAM3C	0.541502
TFF2	ENPP7	0.541502
CPB1	MEP1B	-0.541502
PRCP	CD46	0.540373
TCN2	TGFBR3	0.540373
ITGB2	TFF3	0.540373
TIMD4	FABP4	0.540373
PAM	CHIT1	-0.540373
CNTN1	PON3	0.540373
MB	TNF-R1	0.540373
IL2-RA	TFF2	0.540373
EFEMP1	SEMA3F	0.540373
CFHR5	KLK10	-0.540373
NPTXR	APLP1	0.540373
CA4	SNAP23	0.540373
SPARCL1	HDGF	-0.540373
SPARCL1	BAG6	-0.540373
GRAP2	PAG1	0.540373
FCGR3B	FCGR2A	0.539243
TIMP1	FCGR2A	0.539243
PRCP	TIE1	0.539243
FETUB	OSMR	0.539243
OSMR	LILRB5	0.539243
QPCT	FABP4	0.539243
LDL receptor	CXCL16	0.539243
CR2	ICAM-2	0.539243
AOC3	IGFBP-2	0.539243
PCOLCE	DDC	0.539243
REG1A	ENO2	-0.539243
NADK	LILRA5	0.539243
IGFBP6	CD79B	0.539243
CLEC5A	PPP1R2	0.539243
MMP-9	MCFD2	0.539243
SELE	TYRO3	0.539243
SUMF2	NECTIN2	0.539243
COMP	USP8	-0.539243
IGFBP6	NPDC1	0.539243
OPN	NPDC1	0.539243
QPCT	ROR1	0.539243
FCGR2A	EFEMP1	0.538114
CDH1	IL2-RA	0.538114
LDL receptor	SELP	0.538114
ICAM3	Notch 3	0.538114
TIE1	U-PAR	0.538114
CCL18	KLK6	0.538114
MMP-2	TINAGL1	0.538114
CES1	NADK	0.538114
PGLYRP1	SERPINB8	0.538114
TNFRSF10C	NQO2	0.538114
CTSZ	CANT1	0.538114
AP-N	CD1C	0.538114
TR	TYRO3	0.538114
TFF3	CRKL	-0.538114
PECAM-1	NECTIN2	0.538114
NPTXR	RNASE3	-0.538114
FCGR3B	NOTCH1	0.536985
PCOLCE	COL18A1	0.536985
CD46	LCN2	0.536985
QPCT	ALCAM	0.536985
TGFBI	Notch 3	0.536985
MMP-3	ICAM-2	0.536985
CR2	TINAGL1	0.536985
MPO	SERPINB8	-0.536985
FCGR2A	SEMA3F	0.536985
CST3	CD79B	0.536985
CASP-3	ANXA11	0.536985
IL7R	SIGLEC7	-0.536985
LDL receptor	TXNDC5	0.536985
PECAM-1	DPP7	0.536985
vWF	ADGRE2	0.536985
DIABLO	NECTIN2	0.536985
SUMF2	USP8	0.536985
PRCP	FKBP4	-0.536985
CANT1	SDC4	0.536985
CCL15	METRNL	0.536985
PECAM-1	ROR1	0.536985
FETUB	EFEMP1	0.535855
ST6GAL1	DEFA1	0.535855
OSMR	COL18A1	0.535855
LDL receptor	MMP-9	0.535855
CR2	CD163	0.535855
LILRB2	GDF-15	0.535855
ITGAM	RETN	0.535855
PRCP	CTSZ	0.535855
Ep-CAM	DIABLO	0.535855
CHIT1	KLK10	-0.535855
CCL16	PILRB	0.535855
NID1	HDGF	-0.535855
PGLYRP1	NOMO1	0.535855
CASP-3	SUMF2	0.535855
C1QTNF1	CANT1	0.535855
AOC3	CD1C	0.535855
IL7R	TYRO3	0.535855
CRKL	SDC4	-0.535855
LILRB5	NPDC1	0.535855
CD46	FETUB	0.534726
NCAM1	CRTAC1	0.534726
CD46	EFEMP1	0.534726
CD46	DEFA1	0.534726
LILRB1	COL18A1	0.534726
FCGR3B	ITGB2	0.534726
LYVE1	ITGB2	0.534726
NID1	TIMP4	-0.534726
PRCP	MPO	-0.534726
TLT-2	U-PAR	0.534726
Gal-4	SHPS-1	0.534726
Ep-CAM	CASP-3	0.534726
NRP1	IGFBP-2	0.534726
TNXB	PECAM-1	0.534726
CCL24	PECAM-1	0.534726
CTSZ	S100P	0.534726
Notch 3	CLEC5A	-0.534726
VCAM1	ENO2	-0.534726
CD46	CA13	0.534726
TXNDC5	USP8	0.534726
QPCT	FKBP4	-0.534726
NOMO1	PAG1	0.534726
ANGPTL3	RNASE3	-0.534726
SERPINA5	MET	-0.533597
SERPINA7	SELL	0.533597
LILRB1	ST6GAL1	0.533597
PCOLCE	TCN2	0.533597
NID1	GP1BA	0.533597
IL-17RA	Ep-CAM	0.533597
PI3	ICAM-2	0.533597
CHI3L1	ACP6	0.533597
CST3	SEMA3F	0.533597
IL2-RA	SEMA3F	0.533597
THOP1	CD79B	-0.533597
TLT-2	ANXA11	0.533597
MET	HDGF	-0.533597
DIABLO	NOMO1	0.533597
VCAM1	ADGRE2	0.533597
LDL receptor	CANT1	0.533597
RETN	CANT1	0.533597
KIT	CD1C	0.533597
PECAM-1	BAG6	-0.533597
IGFBP-2	MEP1B	-0.533597
IL2-RA	ROR1	0.533597
MEGF9	ICAM3	0.532468
IL7R	NRP1	0.532468
NOTCH1	OSMR	0.532468
CCL5	VASN	0.532468
CES1	CD163	0.532468
REG1A	NT-proBNP	0.532468
FCGR3B	Notch 3	0.532468
OPG	GDF-15	0.532468
PAM	ICAM-2	0.532468
KIT	PECAM-1	0.532468
LYVE1	MEPE	0.532468
CTSO	GLRX	0.532468
CCL14	SEMA3F	0.532468
IL-17RA	HDGF	-0.532468
TLT-2	NOMO1	0.532468
GP1BA	MCFD2	0.532468
FCRL1	RTN4R	0.532468
OPN	TSHB	-0.532468
LILRB1	BAG6	-0.532468
FETUB	BAG6	-0.532468
CA13	PAG1	0.532468
OPG	METRNL	0.532468
ST6GAL1	GP1BA	0.531338
ANGPTL3	TGFBR3	0.531338
PAM	CDH5	0.531338
LDL receptor	PAI	0.531338
IL-6RA	IGFBP-1	-0.531338
PLC	GP6	-0.531338
CNTN1	MB	0.531338
IL-1RT2	SHPS-1	0.531338
SAA4	t-PA	0.531338
SELE	MMP-3	0.531338
CCL15	MMP-3	0.531338
FETUB	ICAM-2	0.531338
GDF-15	vWF	0.531338
LILRB1	PECAM-1	0.531338
TNC	THOP1	-0.531338
PAI	TYMP	0.531338
vWF	NOMO1	0.531338
CCDC80	TYRO3	0.531338
SSC4D	IGFBPL1	-0.531338
TXNDC5	NECTIN2	0.531338
CES1	PAG1	0.531338
EFEMP1	METRNL	0.531338
LILRB1	CA4	0.530209
FCGR3B	OSMR	0.530209
CD46	OSMR	0.530209
CD46	IGLC2	-0.530209
CCL5	TNFRSF14	0.530209
CCL14	IL-18BP	0.530209
SHPS-1	LRIG1	0.530209
LTBR	THOP1	-0.530209
LTBR	FCRL1	0.530209
U-PAR	CD164	0.530209
IL2-RA	QDPR	-0.530209
BLM hydrolase	APEX1	0.530209
MMP-3	FAM3C	0.530209
PAI	TXNDC5	0.530209
IL-1RT1	LRP11	0.530209
GP6	MCFD2	0.530209
ANXA11	CANT1	0.530209
CCDC80	NECTIN2	0.530209
U-PAR	USP8	0.530209
CANT1	FKBP4	-0.530209
IL-17RA	DAB2	0.530209
CDH1	ROR1	0.530209
ST6GAL1	QPCT	0.52908
MEGF9	FETUB	0.52908
CES1	F7	0.52908
CR2	LILRB2	0.52908
OSMR	IL2-RA	0.52908
IGFBP6	FABP4	0.52908
TIMP1	MB	0.52908
F7	JAM-A	0.52908
PAM	IL-1RT2	0.52908
TIE1	SHPS-1	0.52908
TCN2	CCL15	0.52908
OPG	ST2	0.52908
OPG	EGFR	0.52908
PLC	CD93	0.52908
BLM hydrolase	IGFBP-2	-0.52908
RETN	ANGPTL7	-0.52908
CSTB	GLRX	0.52908
GLRX	ENO2	0.52908
MMP-9	DIABLO	0.52908
GP1BA	ANXA11	0.52908
DIABLO	PPP1R2	0.52908
AOC3	TYRO3	0.52908
ANGPTL7	FBP1	0.52908
SELP	FKBP4	-0.52908
SCGB3A2	NPDC1	0.52908
ENG	IL7R	0.52795
F11	CD46	0.52795
CST3	COL18A1	0.52795
TIE1	IGLC2	-0.52795
MBL2	PLC	0.52795
CR2	Notch 3	0.52795
TNF-R2	IGFBP-1	0.52795
TIE1	TNFSF13B	0.52795
CNDP1	IGFBP-2	-0.52795
VCAM1	vWF	0.52795
CST3	FCRL1	0.52795
PGLYRP1	LILRA5	0.52795
CES1	SIGLEC7	0.52795
IL-18BP	FAM3C	0.52795
CDH1	CRKL	-0.52795
TLT-2	CRKL	-0.52795
LILRB1	MBL2	0.526821
LILRB1	IL2-RA	0.526821
CD59	GRN	-0.526821
THBS4	CDH5	0.526821
PLXNB2	CCL24	0.526821
IGLC2	JAM-A	-0.526821
TNFRSF14	CHI3L1	0.526821
FCGR2A	FCRL1	0.526821
LRIG1	CLEC5A	0.526821
MPO	PILRB	-0.526821
MB	ADGRG2	0.526821
TIMP4	TYMP	-0.526821
CA4	GRAP2	0.526821
ALDH1A1	ANXA11	-0.526821
CCL18	QDPR	-0.526821
CLEC5A	SNAP23	0.526821
IGFBP-7	NQO2	-0.526821
LTBR	TYRO3	0.526821
FCGR2A	NECTIN2	0.526821
CLEC5A	SDC4	0.526821
IGFBP-7	PAG1	-0.526821
QPCT	LILRB2	0.525692
NT-proBNP	TIMP4	0.525692
IL2-RA	GDF-15	0.525692
IGFBP6	IL-18BP	0.525692
ACP6	NADK	0.525692
CPB1	SERPINB8	-0.525692
MPO	DIABLO	-0.525692
CD163	PILRB	0.525692
DEFA1	ANXA4	0.525692
CD79B	TXNDC5	0.525692
NCAM1	TYRO3	0.525692
TNF-R1	TYRO3	0.525692
THOP1	TYRO3	-0.525692
LILRA5	CRKL	-0.525692
CCL14	IGFBPL1	0.525692
NOMO1	ARG1	-0.525692
CRKL	ARG1	0.525692
BAG6	ARG1	0.525692
TXNDC5	PAG1	0.525692
LTBR	NPDC1	0.525692
ANXA11	METRNL	-0.525692
MET	PTPRS	0.524562
MET	TNXB	0.524562
F7	IL-17RA	0.524562
LILRB2	TNF-R2	0.524562
IGLC2	IL-1RT1	-0.524562
ENG	COL1A1	0.524562
MMP-2	PECAM-1	0.524562
LILRB1	MEPE	0.524562
CES1	CCL16	0.524562
EFEMP1	FCRL1	0.524562
CASP-3	ENO2	0.524562
IL2-RA	LILRA5	0.524562
CTSZ	NOMO1	0.524562
THOP1	TXNDC5	-0.524562
ST6GAL1	SUMF2	0.524562
VCAN	NECTIN2	0.524562
OPN	ROR1	0.524562
SERPINA5	ANGPTL3	-0.523433
ICAM1	C1QTNF1	0.523433
MFAP5	VASN	0.523433
[truncated: 32,717 more rows]

## Sheet: fig 4B, fig S2, IgM-IgG+
Protein-1	Protein-2	Correlation
U-PAR	S100P	0.916376
LCN2	U-PAR	0.906969
LCN2	PGLYRP1	0.904355
PGLYRP1	PAG1	0.890592
LCN2	S100P	0.883624
U-PAR	CLEC5A	0.880314
LCN2	PAG1	0.869512
NADK	PAG1	0.867944
LCN2	NADK	0.863066
U-PAR	PGLYRP1	0.857666
U-PAR	NADK	0.850523
CPA1	CPB1	0.847038
U-PAR	PAG1	0.842683
PGLYRP1	NADK	0.823519
PGLYRP1	S100P	0.81777
S100P	PAG1	0.816376
RETN	PGLYRP1	0.811672
LCN2	CLEC5A	0.812021
CLEC5A	NADK	0.810801
S100P	CLEC5A	0.808362
LCN2	RETN	0.807666
CLEC5A	PAG1	0.777875
S100P	NADK	0.775436
MMP-9	NADK	0.772648
FCRL1	CD79B	0.766202
PGLYRP1	CLEC5A	0.765331
DEFA1	NADK	0.758885
Notch 3	CDH5	0.753833
TNFRSF10C	U-PAR	0.750697
GP1BA	JAM-A	0.750523
U-PAR	ANXA11	0.751568
ANXA11	PAG1	0.750697
DEFA1	PAG1	0.75
PGLYRP1	ANXA11	0.74878
THOP1	CRKL	0.748606
IGFBP6	EPHB4	0.743728
Notch 3	CNTN1	0.744077
RETN	U-PAR	0.741986
CD46	TNFRSF14	0.740418
DEFA1	LCN2	0.736063
RETN	PAG1	0.736063
MMP-9	PAG1	0.723171
MMP-9	PGLYRP1	0.719686
CLEC5A	ANXA11	0.717596
RETN	NADK	0.715854
TNFRSF10C	S100P	0.71324
GP1BA	GP6	0.710453
TNFRSF10C	CLEC5A	0.710627
EPHB4	TLT-2	0.70993
DEFA1	S100P	0.708885
RETN	S100P	0.707666
TNFRSF14	GP6	0.706098
QPCT	PAG1	0.705923
PAI	GRAP2	0.703659
LCN2	ANXA11	0.703136
SELP	GRAP2	0.700523
ANGPTL7	CLSTN2	0.700174
MPO	NADK	-0.699129
IGFBP6	ROR1	0.699303
FAM3C	ROR1	0.697909
NADK	ANXA11	0.694425
LCN2	MMP-9	0.692857
DEFA1	PGLYRP1	0.692334
GP1BA	DAB2	0.690244
RETN	CLEC5A	0.689373
OPN	COL1A1	0.688328
GRAP2	DAB2	0.688153
ANG	CCL16	0.685714
NPTXR	APLP1	0.683798
QPCT	TNFRSF10C	0.683101
CDH5	TYRO3	0.682578
AOC3	CNTN1	0.681707
NOTCH1	PTPRS	0.680836
RETN	ANXA11	0.680314
GP1BA	TNFRSF14	0.678049
MMP-9	U-PAR	0.678397
TNFRSF14	TNF-R1	0.678049
FAM3C	NPDC1	0.678571
DEFA1	CLEC5A	0.675958
IGFBP6	TLT-2	0.67561
NPDC1	ROR1	0.674564
PGLYRP1	CHI3L1	0.674042
CHI3L1	S100P	0.673171
MPO	CLEC5A	-0.672822
TNFRSF10C	ANXA11	0.672822
U-PAR	CHI3L1	0.670557
LCN2	TNFRSF10C	0.670209
CHI3L1	PAG1	0.669164
DEFA1	RETN	0.668118
CDH5	PPP1R2	-0.667073
DEFA1	U-PAR	0.665505
TNF-R2	TNF-R1	0.665679
PAM	ADGRE2	0.663589
PROC	F7	0.662892
MMP-2	CCDC80	0.662195
TGFBR3	ROR1	0.662195
DIABLO	ANXA4	0.660976
NRP1	CCDC80	0.660627
ITGAM	CLEC5A	0.660105
KLK6	NPTXR	0.659408
FAM3C	NECTIN2	0.658014
VASN	EPHB4	0.657666
LCN2	CHI3L1	0.656794
S100P	ANXA11	0.656794
FCGR2A	TR	0.656272
CD93	ROR1	0.654878
TNFRSF14	NECTIN2	0.654181
CD79B	FAM3C	0.653659
EPHB4	ROR1	0.653659
TNFRSF14	DAB2	0.652439
CTSZ	NADK	0.651568
PCOLCE	FAM3C	0.650871
CHI3L1	NADK	0.650174
PRSS2	CPA1	0.649652
IL2-RA	CTSO	0.649652
PRTN3	CTSO	-0.648955
TNFRSF10C	PAG1	0.648606
JAM-A	DAB2	0.647387
QPCT	NADK	0.647038
EPHB4	LTBR	0.64669
CCDC80	ADGRE2	0.645645
CNTN1	MMP-2	0.644599
IGFBP6	LTBR	0.64338
QPCT	ANXA11	0.642334
JAM-A	SDC4	0.642334
CRTAC1	ROR1	0.640592
MPO	RETN	-0.639895
TLT-2	ACP6	0.64007
ITGAM	LCN2	0.63885
Notch 3	MMP-2	0.639024
ITGAM	U-PAR	0.637456
SERPINB8	PAG1	0.637456
IL2-RA	CD79B	0.63676
PAM	PRTN3	-0.634321
QPCT	DEFA1	0.633972
GP6	DAB2	0.633624
VASN	LTBR	0.633275
IGFBP-1	IGFBP-2	0.633275
PAI	GP6	0.632927
Notch 3	NPTXR	0.632927
TNFRSF10C	PGLYRP1	0.632753
IGFBP6	TNF-R1	0.630488
CST3	NPDC1	0.629965
NOTCH1	CDH5	0.62892
EFEMP1	FAM3C	0.628571
IGFBP6	VASN	0.628397
IL-18BP	FAM3C	0.627178
DIABLO	DAB2	0.626132
SELP	DAB2	0.625784
LTBR	TNF-R1	0.625436
PAM	CCDC80	0.624042
VASN	ROR1	0.623868
CSTB	BLM hydrolase	0.623519
MPO	U-PAR	-0.623519
CST3	TNF-R2	0.622822
IGFBP6	FAM3C	0.622822
NOTCH1	Notch 3	0.622648
MMP-9	S100P	0.621429
IL-18BP	CD79B	0.621777
TNFRSF14	SUMF2	0.621429
LRP11	ROR1	0.621429
CTSD	CTSZ	0.620557
QPCT	LCN2	0.619861
NOTCH1	PRTN3	-0.619861
MEGF9	IGLC2	-0.619512
CST3	TNF-R1	0.619338
CST3	FAM3C	0.619338
CHI3L1	CLEC5A	0.619164
LTBR	TLT-2	0.618815
CNTN1	RARRES2	-0.618641
LTBR	NPDC1	0.617944
CTSZ	TNF-R1	0.616725
SELP	SNAP23	0.616725
PPP1R2	TYRO3	-0.616899
MPO	ANXA11	-0.615331
EFEMP1	METRNL	0.615331
SELP	GP6	0.613415
PON3	IGFBP-2	0.61324
TNFRSF14	TLT-2	0.612369
QPCT	U-PAR	0.611847
IGFBP-7	IGFBPL1	0.611847
EFEMP1	LRIG1	0.611324
EFEMP1	CCDC80	0.610453
CA1	RETN	-0.610279
EFEMP1	ROR1	0.609059
PRSS2	CPB1	0.608711
CPA1	TSHB	0.608711
CRKL	PAG1	-0.607491
TGFBR3	ADGRG2	0.607143
NOTCH1	LTBR	0.605226
IL7R	Notch 3	0.605401
SUMF2	SDC4	0.605401
TLT-2	ROR1	0.605226
CD93	ADGRG2	0.605052
CD163	AXL	0.604878
Gal-4	REG4	0.60453
CDH5	COL1A1	0.604355
KLK10	CLSTN2	0.604007
QPCT	S100P	0.603833
TR	TINAGL1	0.603659
PLC	LTBR	0.60331
MPO	PAG1	-0.602265
TNF-R1	SEMA3F	0.602091
DEFA1	CD164	0.601916
NRP1	EFEMP1	0.600871
ITGAM	DEFA1	0.600871
CST3	TNFRSF14	0.601045
PCOLCE	COL18A1	0.600697
TNFRSF14	FAM3C	0.600523
EGFR	NPTXR	0.6
NADK	SERPINB8	0.6
OPG	SIGLEC7	0.599303
IGFBP6	NOTCH1	0.598955
RARRES2	KLK10	-0.597735
NT-proBNP	CD1C	0.597735
GP6	JAM-A	0.597561
TNXB	MFAP5	0.597213
TNFRSF14	DIABLO	0.597213
ITGAM	PAG1	0.594774
CCDC80	ROR1	0.594774
CR2	VCAM1	0.594425
PTPRS	AXL	0.592334
PLC	MB	0.592334
LRIG1	LRP11	0.592509
VASN	LRP11	0.591115
CD46	GP1BA	0.590418
IL-1RT1	LRIG1	0.590592
TNF-R1	FAM3C	0.590418
SNAP23	DAB2	0.590767
ITGAM	NADK	0.589024
KLK10	METRNL	0.588328
CDH5	CD93	0.587631
JAM-A	GRAP2	0.586934
CST3	SEMA3F	0.586411
TNF-R2	PILRB	0.586237
LCN2	MPO	-0.58554
EPHB4	PLC	0.585192
IGFBP6	CD46	0.584146
CD164	S100P	0.584146
ADGRG2	ROR1	0.583972
QPCT	PGLYRP1	0.583275
DEFA1	CHI3L1	0.582578
EFEMP1	OPG	0.581882
KLK6	APLP1	0.581707
EFEMP1	IGFBPL1	0.581707
CRTAC1	TGFBR3	0.581359
ITGAM	ITGB2	0.581185
TLT-2	PI3	0.580836
EFEMP1	LRP11	0.580662
IL2-RA	FCRL1	0.579965
ITGAM	S100P	0.580139
Notch 3	TINAGL1	0.580139
TLT-2	FAM3C	0.579965
SDC4	DAB2	0.579965
MMP-9	CLEC5A	0.579791
REG1A	Gal-4	0.579094
QPCT	CLEC5A	0.579094
COMP	THBS4	0.578397
ANGPTL3	PON3	0.578397
LILRB1	THOP1	-0.577875
EPHB4	CDH5	0.5777
CTSO	NOMO1	0.577352
CDH5	ROR1	0.577178
GP6	SUMF2	0.576655
CST3	REG1A	0.575958
TNFRSF10C	NADK	0.575784
APOM	EGFR	0.575436
IL-1RT1	TYRO3	0.575436
GP1BA	GRAP2	0.575261
MMP-2	NPTXR	0.574913
PCOLCE	PRSS2	0.574564
MMP-9	RETN	0.574564
CTSO	CD79B	0.574564
PTPRS	EPHB4	0.574216
COL1A1	MEPE	0.574216
TGFBR3	CD93	0.573868
ITGAM	BAG6	-0.572997
NOTCH1	EPHB4	0.5723
CCL5	TIMP1	0.572125
SEMA3F	CD79B	0.571951
IL-1RT1	RTN4R	0.571777
U-PAR	uPA	0.571429
CD46	NECTIN2	0.570906
LTBR	DLK-1	0.570557
IGFBP6	PLC	0.570209
COL18A1	CCL16	0.569338
NRP1	ROR1	0.569338
PAM	IL7R	0.56899
SERPINA7	FETUB	0.569164
MEGF9	F7	0.56899
MMP-9	ANXA11	0.568118
SELP	PAI	0.567944
SERPINA7	CDHR5	0.567247
THOP1	DIABLO	-0.567247
LRIG1	TYRO3	0.567422
SERPINB8	CRKL	-0.567422
REG1A	GDF-15	0.566725
TNFRSF14	SDC4	0.566725
IGFBP6	NPDC1	0.566725
CCL24	TINAGL1	0.566376
CCL5	DAB2	0.566376
IL2-RA	GRN	0.566028
CA13	GRAP2	0.566028
LCN2	uPA	0.565505
NRP1	CD79B	0.565331
IL-18BP	NECTIN2	0.565331
CHL1	NCAM1	0.564808
ALCAM	PRTN3	-0.564983
PGLYRP1	uPA	0.564808
DIABLO	FAM3C	0.564808
Notch 3	COL1A1	0.564286
MMP-2	COL1A1	0.564286
NRP1	CTSO	0.563937
GDF-15	FAM3C	0.563937
GP1BA	SDC4	0.564111
EFEMP1	CD79B	0.563763
RETN	CHI3L1	0.563415
DPP4	ADGRG2	0.562369
IL7R	ALCAM	0.562195
GP6	THOP1	-0.561847
REG1A	NECTIN2	0.561847
AOC3	Notch 3	0.56115
PAM	MMP-2	0.560976
CCL5	SELP	0.560453
PLC	IGFBP-7	0.560279
ENG	PECAM-1	0.560279
CRTAC1	ADGRG2	0.560627
GP6	GRAP2	0.560627
PRSS2	TSHB	0.560279
NOTCH1	ROR1	0.560801
PAM	NRP1	0.559582
QPCT	CTSZ	0.559756
Notch 3	ANGPTL1	0.559756
CCDC80	LRP11	0.559582
COMT	KYAT1	0.559756
GP6	NECTIN2	0.559233
GRN	CTSO	0.558537
CLSTN2	IGFBPL1	0.558188
ANG	COL18A1	0.557666
PAM	Notch 3	0.557666
GP1BA	DIABLO	0.558014
CCDC80	ANGPTL1	0.557666
NRP1	FAM3C	0.55784
ITGAM	PGLYRP1	0.557491
PTPRS	CDH5	0.557317
CD163	PRTN3	-0.557143
CD46	CRKL	-0.556969
TGFBR3	VASN	0.55662
GP1BA	SELP	0.55662
CDH5	IL-1RT1	0.556794
MMP-2	KLK10	0.55662
TNFRSF14	CRKL	-0.556446
Notch 3	PRTN3	-0.556098
IL2-RA	PRTN3	-0.555401
TIE1	CDH5	0.555226
MMP-2	CD1C	0.555226
VCAM1	PTPRS	0.555052
PTPRS	TLT-2	0.555052
CXCL16	CCDC80	0.55453
GP6	DIABLO	0.554007
CTSZ	CANT1	0.553659
TIMP1	GP6	0.552091
DLK-1	CD93	0.552091
PAI	CA13	0.552091
MMP-9	CTSH	0.552091
CD163	ADGRE2	0.551742
ACP6	DAB2	0.551394
NOTCH1	AXL	0.550697
MMP-2	IGFBP-2	0.550697
PGLYRP1	SERPINB8	0.550523
CA4	LCN2	0.550348
IL2-RA	FAM3C	0.549652
LTBR	ROR1	0.549652
PLC	FAM3C	0.549303
TNF-R2	SEMA3F	0.548955
S100P	CTSH	0.54878
ST6GAL1	CD79B	0.548432
NOTCH1	CXCL16	0.547909
THOP1	SERPINB8	-0.547909
PLXNB2	PON3	-0.547213
NOTCH1	METRNL	0.546864
REG1A	REG4	0.54669
ICAM-2	TYRO3	0.546516
CDH5	ADGRG2	0.546167
EFEMP1	SHPS-1	0.545993
PTPRS	KIT	0.545819
TGFBR3	LRP11	0.545819
ANGPTL7	CCDC80	0.545296
NT-proBNP	METRNL	0.545122
PLTP	TNXB	0.544774
CA4	IGLC2	-0.544425
ENG	CDH5	0.544599
EFEMP1	TYRO3	0.544425
GRN	RTN4R	0.544425
CD46	TGFBR3	0.544077
GRN	AXL	0.544077
MMP-2	EGFR	0.543902
GP6	TXNDC5	0.543554
TLT-2	SEMA3F	0.543206
ITGAM	QPCT	0.542857
MMP-9	SERPINB8	0.542857
TIMD4	CD79B	0.542857
CHL1	KIT	0.542683
TNFRSF14	THOP1	-0.542683
NOTCH1	PAM	0.542509
PLC	TLT-2	0.542334
PCSK9	Gal-4	0.54216
TNF-R2	IL-18BP	0.541812
PAM	NPTXR	0.541289
IL7R	APLP1	0.540941
APOM	PON3	0.540767
SEMA3F	FAM3C	0.540767
PAM	ALCAM	0.540592
CD164	PAG1	0.540592
CD46	TNFRSF10C	0.540244
ANGPTL7	KLK10	0.539895
CD46	JAM-A	0.539373
IL2-RA	IL-18BP	0.539373
CCL15	CCDC80	0.539373
OPG	ANGPTL1	0.539199
NCAM1	IL7R	0.539024
TNF-R1	NPDC1	0.539024
COL18A1	RARRES2	0.538676
EPHB4	FAM3C	0.538502
IGFBP-2	NPDC1	0.538502
CHI3L1	ANXA11	0.538328
TGFBR3	VCAN	0.538328
TNF-R2	GDF-15	0.538153
Notch 3	EGFR	0.537979
ICAM3	GAS6	0.537631
CST3	LILRB2	0.537456
EFEMP1	TGFBR3	0.537282
CCL5	SNAP23	0.537282
NOTCH1	VASN	0.536934
CD163	GRN	0.53676
VASN	DLK-1	0.53676
NRP1	CCL15	0.53676
MPO	PILRB	-0.536934
GP6	FAM3C	0.536934
GP6	SDC4	0.536934
DPP7	PAG1	0.536585
PRTN3	CCDC80	-0.536237
PCOLCE	Gal-4	0.536063
DEFA1	CTSH	0.536063
IL7R	ADGRE2	0.535714
TLT-2	NPDC1	0.535714
REG1A	IL2-RA	0.53554
QPCT	TNF-R1	0.53554
TIMD4	CDH5	0.535366
CTSO	CDH2	0.535366
EFEMP1	CDH5	0.535017
CCDC80	FAM3C	0.534321
FAS	SNAP23	0.534146
CLSTN2	METRNL	0.534146
CA4	vWF	-0.533972
CD46	TNF-R1	0.533798
FAM3C	IGFBPL1	0.533275
CDH1	VASN	0.533101
PAM	PTPRS	0.532753
ANXA4	FAM3C	0.532753
NID1	DAB2	0.532578
SAA4	ITGB2	0.532404
TLT-2	DAB2	0.532404
CST3	LTBR	0.531533
APOM	ADGRG2	0.531359
GP1BA	NECTIN2	0.531359
TYMP	DAB2	0.531359
C1QTNF1	CD79B	0.531185
PCSK9	REG4	0.531185
PCOLCE	C1QTNF1	0.53101
ITGB2	U-PAR	0.53101
CDH5	PRTN3	-0.530836
CDH5	LRP11	0.530662
TNFRSF10C	CHI3L1	0.530488
GRAP2	SDC4	0.530488
ICAM-2	TINAGL1	0.530314
IGFBPL1	METRNL	0.530139
TYMP	GRAP2	0.529965
ANXA4	USP8	0.529965
CD164	APEX1	0.529791
PRCP	CTSZ	0.529617
SERPINA5	COL18A1	0.529268
ALCAM	CD163	0.529094
FCGR2A	TIE1	0.528746
ST6GAL1	C1QTNF1	0.528746
ICAM3	CD163	0.528746
NT-proBNP	MMP-2	0.52892
CDH1	CASP-3	-0.528397
MPO	CTSZ	-0.528397
ST2	KLK6	0.528049
PAM	CDH5	0.527875
CLEC5A	PILRB	0.5277
CD46	ROR1	0.5277
TNF-R2	FAM3C	0.527526
LYVE1	MEPE	0.527178
CD79B	ADGRE2	0.527178
IGFBPL1	NPDC1	0.527178
VCAM1	CD163	0.526655
CDH1	Gal-4	0.526481
DEFA1	CTSZ	0.526829
MMP-9	CTSZ	0.526132
TGFBR3	LRIG1	0.526307
CD163	CTSO	0.526307
PRTN3	DDC	-0.526132
MPO	SIGLEC7	-0.526132
OPG	ADGRE2	0.526132
CLSTN2	ADGRE2	0.526481
LRP11	CD1C	0.526132
C2	CDH2	0.526829
CCDC80	METRNL	0.526132
IL-18BP	ROR1	0.526829
SELP	TYMP	0.525958
CCL5	ST6GAL1	0.525784
IGLC2	ACP6	-0.525784
LRIG1	RTN4R	0.52561
SHPS-1	CCDC80	0.525436
AXL	FCRL1	0.525087
EPHB4	RTN4R	0.525087
FETUB	COL18A1	0.524913
ANGPTL1	LRP11	0.524739
TNFRSF14	NPDC1	0.523868
IL7R	ICAM-2	0.523693
ITGAM	PILRB	0.523693
PTPRS	LTBR	0.523345
NCAM1	NPTXR	0.523345
NPTXR	TINAGL1	0.522997
CCL5	GRAP2	0.522822
LCN2	CRKL	-0.522822
CD46	DIABLO	0.522474
Notch 3	PPP1R2	-0.5223
MPO	S100P	-0.522125
IL-1RT1	LRP11	0.521777
LRP11	TYRO3	0.521777
FCRL1	ADGRE2	0.521429
TNFRSF14	JAM-A	0.521254
EFEMP1	CCL15	0.520906
EFEMP1	ANGPTL1	0.520732
PAM	TIE1	0.520557
PRTN3	ANGPTL7	-0.520557
SERPINA5	F7	0.520209
PTPRS	IL2-RA	0.520209
NOTCH1	TLT-2	0.520383
NRP1	LRIG1	0.520209
NADK	CRKL	-0.520383
EPHB4	TNF-R1	0.520035
C1QTNF1	CTSO	0.519338
PPP1R2	SUMF2	0.519512
THOP1	FKBP4	0.519338
RTN4R	METRNL	0.519338
TGFBR3	SHPS-1	0.519164
KLK6	TINAGL1	0.519164
IGFBP6	CST3	0.51899
IL-17RA	CD164	0.518815
VCAM1	PLXNB2	0.518641
GP6	CA13	0.518641
U-PAR	SERPINB8	0.518293
TNFSF13B	HDGF	0.518293
CDH5	ICAM-2	0.518118
ADGRE2	METRNL	0.518118
ACP6	CRKL	-0.517596
CA4	ACP6	0.517422
RETN	SERPINB8	0.517422
AXL	ADGRE2	0.517073
PTPRS	CD93	0.516899
ICAM-2	PPP1R2	-0.516725
PPP1R2	CD1C	-0.516551
TXNDC5	MCFD2	0.515854
ITGAM	RETN	0.515679
NRP1	FCRL1	0.515505
PRCP	DEFA1	0.515331
C2	PCSK9	0.515331
CXCL16	PRTN3	-0.514983
CA4	TNFRSF10C	0.514808
CCDC80	CLSTN2	0.514808
SOD1	CDH5	0.514634
Notch 3	ADGRG2	0.514286
MCP-1	PAI	0.514111
IGFBP6	TGFBR3	0.513937
NRP1	IL2-RA	0.513937
TR	S100P	-0.513415
CDH5	ANGPTL1	0.513066
PILRB	VCAN	0.512892
TLT-2	GP6	0.512544
TNFRSF14	TXNDC5	0.512195
CD79B	ROR1	0.512195
uPA	APLP1	0.512021
NRP1	IGFBP-7	0.511672
NT-proBNP	CNTN1	0.51115
CNTN1	CDH5	0.511324
EPHB4	IL-18BP	0.511324
IGFBP-7	CLSTN2	0.51115
EPHB4	NECTIN2	0.51115
CTSZ	CTSH	0.510976
TNFRSF14	ACP6	0.510801
TR	CTSH	-0.510627
MMP-2	KLK6	0.510279
CDHR5	RTN4R	0.510279
NOTCH1	CCDC80	0.509408
Notch 3	ADGRE2	0.509408
REG1A	FKBP4	-0.508885
FAM3C	METRNL	0.508885
CCL15	vWF	0.508537
AXL	CCDC80	0.508537
GP6	TYMP	0.508537
EPHB4	LRP11	0.508537
PECAM-1	ROR1	0.508711
ANGPTL3	Notch 3	0.508188
CD79B	METRNL	0.508188
LCN2	ITGB2	0.507666
ICAM-2	NPTXR	0.50784
FCGR2A	ADGRE2	0.507666
PRTN3	CD1C	-0.50784
VCAM1	CDH2	0.507666
DIABLO	FKBP4	-0.50784
ST6GAL1	DAB2	0.507666
EFEMP1	IL-18BP	0.507491
AOC3	IGFBP-2	0.507491
Notch 3	KLK6	0.507143
ENO2	SEMA3F	0.506969
PAI	SDC4	0.506969
NRP1	LTBR	0.506794
CCL5	TXNDC5	0.506794
TNF-R2	CTSZ	0.50662
TLT-2	FCRL1	0.50662
GAS6	CD163	0.506446
DPP4	ALCAM	0.506272
IGFBP6	TNFRSF14	0.505923
AXL	CD79B	0.505923
VASN	FAM3C	0.505923
TNF-R1	CANT1	0.505923
SIGLEC7	CDH2	0.506098
U-PAR	CRKL	-0.505923
PAM	CD163	0.505749
PRTN3	ADGRE2	-0.505749
TIMD4	IL-1RT1	0.505575
PRTN3	METRNL	-0.505575
ICAM3	ADGRE2	0.505401
ANGPTL1	TYRO3	0.505401
IL-18BP	TNF-R1	0.505226
ENO2	PPP1R2	0.505226
ENG	IGFBP-1	0.504355
TNFRSF14	PI3	0.504355
CTSO	CDHR5	0.504355
IGFBP6	NECTIN2	0.504355
TIE1	CD79B	0.503833
PLXNB2	CD163	0.503659
IL7R	CDH5	0.503484
CRTAC1	CD93	0.503484
CA1	PSP-D	0.50331
CA4	NADK	0.50331
PCOLCE	PLC	0.503136
TR	CD2AP	0.503136
PRCP	NADK	0.502962
CTSZ	PAG1	0.502787
TIE1	ADGRE2	0.502613
NOTCH1	ADGRE2	0.502439
DIABLO	CRKL	-0.502439
PTPRS	ROR1	0.502439
VCAM1	TNFSF13B	0.502091
SHPS-1	FAM3C	0.502091
uPA	ADGRG2	0.501916
PI3	DAB2	0.501742
DEFA1	MPO	-0.501568
CA4	U-PAR	0.501568
CD46	QPCT	0.501394
ALCAM	ADGRE2	0.501394
TYRO3	ROR1	0.501394
IL7R	FCGR2A	0.501045
uPA	CLEC5A	0.500871
CD93	TYRO3	0.500871
PCOLCE	ANG	0.500523
NRP1	OSMR	0.500348
CDH1	EPHB4	0.500348
MET	LRIG1	0.500348
CNTN1	NPTXR	0.500174
CD164	CLEC5A	0.500348
ANGPTL1	ADGRG2	0.500348
PAM	CLSTN2	0.500174
REG1A	FAM3C	0.500174
LILRB1	CRKL	-0.500523
IGLC2	FKBP4	0.500174
Notch 3	APLP1	0.5
CES1	THOP1	-0.499652
CA13	DAB2	0.499129
IL2-RA	AXL	0.498606
JAM-A	DIABLO	0.498606
CD46	FAM3C	0.498606
IGFBP-2	CD1C	0.498606
CNTN1	ANGPTL1	0.498432
PTPRS	IGLC2	-0.498258
DEFA1	MMP-9	0.498258
MPO	PGLYRP1	-0.498084
EGFR	KLK6	0.497909
CA4	CLEC5A	0.497909
TNFRSF10C	RETN	0.497735
DIABLO	USP8	0.497735
FETUB	PCSK9	0.497387
COMP	SOD1	0.497213
CRTAC1	EFEMP1	0.497213
AP-N	AXL	0.497038
CD46	DAB2	0.497038
IL7R	TINAGL1	0.496864
PRSS2	COL18A1	0.496516
TR	CHI3L1	-0.496516
CST3	DIABLO	0.49669
NRP1	IGFBPL1	0.496516
AHCY	IGFBPL1	0.496516
QPCT	BAG6	-0.496516
CCL15	LRP11	0.496341
IL-18BP	ADGRE2	0.496341
IL-18BP	CTSO	0.495993
TXNDC5	IGFBPL1	0.495993
GDF-15	NECTIN2	0.495993
PAM	METRNL	0.495993
PLC	DLK-1	0.495819
CTSZ	BAG6	-0.495819
CANT1	BAG6	-0.495819
IL7R	NPTXR	0.49547
IGLC2	TNXB	-0.495296
REG1A	TNF-R2	0.495296
ITGAM	TNFRSF10C	0.495122
CRKL	BAG6	0.495122
TNFRSF10C	CRKL	-0.494948
IGFBP3	PROC	0.494774
LILRB5	HDGF	0.494774
PTPRS	FCRL1	0.494599
PILRB	ANXA4	0.494599
LRP11	METRNL	0.494599
LCN2	IGFBP-7	-0.494425
CA4	PAG1	0.494425
LRIG1	BAG6	-0.494251
U-PAR	CTSH	0.494077
ANGPTL3	CNTN1	0.493902
C1QTNF1	ADGRE2	0.493902
TIMD4	CCDC80	0.493728
MPO	ANXA4	-0.493728
FCGR2A	CD163	0.49338
CXCL16	AXL	0.493031
ALCAM	DDC	0.493031
PAM	ICAM3	0.492857
MMP-9	MPO	-0.492857
PTPRS	VASN	0.492683
NCAM1	Notch 3	0.492683
TNC	CD79B	0.492509
NECTIN2	ROR1	0.492509
TIMP1	TNFRSF14	0.492334
MMP-9	TNFRSF10C	0.492334
CNTN1	DDC	0.49216
ITGB2	PGLYRP1	0.491986
CDH5	LRIG1	0.491986
QPCT	MMP-9	0.491812
TGFBR3	OSMR	0.491638
GP1BA	SNAP23	0.491638
TYMP	ANXA4	0.491463
TR-AP	SSC4D	0.491463
NCAM1	MET	0.490941
PTPRS	NRP1	0.491289
GAS6	TNXB	0.491115
PTPRS	Notch 3	0.490941
NCAM1	CNTN1	0.490941
KIT	CNTN1	0.490941
LTBR	CD93	0.491115
NOTCH1	NPDC1	0.491115
VASN	NPDC1	0.490941
CR2	FCGR2A	0.490767
U-PAR	CD164	0.490592
DEFA1	ANXA11	0.490592
LILRB5	NOMO1	0.490592
VCAM1	AXL	0.490418
VASN	CD93	0.490418
IGFBP-2	METRNL	0.490418
ICAM1	CTSO	0.490244
ITGB2	S100P	0.490244
PRTN3	CDHR5	-0.49007
IGFBP6	LRP11	0.49007
MEGF9	ACP6	0.489895
CDH1	REG1A	0.489547
NOTCH1	GRN	0.489547
NOTCH1	CTSO	0.489547
IGFBP-7	S100P	-0.489721
TLT-2	CCDC80	0.489547
TINAGL1	ADGRE2	0.489547
TYMP	SDC4	0.489547
PROC	FETUB	0.489373
CD163	CXCL16	0.489373
NOTCH1	KLK10	0.489373
SOD1	TNXB	0.489199
CD59	Ep-CAM	0.488676
EFEMP1	IL-1RT1	0.488676
ANGPTL3	MMP-2	0.488676
CXCL16	CTSO	0.488676
IL-18BP	FCRL1	0.488676
GP6	MCFD2	0.48885
TNFRSF14	TNF-R2	0.487979
TIE1	MMP-9	-0.488153
CST3	IL2-RA	0.487979
REG1A	AXL	0.487979
ENG	CASP-3	-0.487979
FETUB	ST2	0.488328
FCRL1	CCDC80	0.487979
PILRB	SIGLEC7	0.488328
PGLYRP1	CRKL	-0.487979
OSMR	ROR1	0.487979
MMP-2	ROR1	0.487805
GRN	PRTN3	-0.487631
IGFBP6	CD93	0.487631
MMP-2	ADGRE2	0.487631
TGFBR3	TYRO3	0.487456
CR2	MEGF9	-0.486934
PRSS2	TFF3	0.486934
CST3	TLT-2	0.486934
CCL5	PAI	0.486934
PAI	JAM-A	0.486934
IGFBP-7	CLEC5A	-0.486934
PLXNB2	CDHR5	0.486934
MMP-2	CLSTN2	0.486934
ENG	COL1A1	0.48676
PAM	NCAM1	0.486237
PAM	COMP	0.486237
ICAM3	GRN	0.486237
KLK6	MEPE	0.486237
uPA	S100P	0.486411
ITGB2	CLEC5A	0.486237
OPN	CLUL1	0.486237
TLT-2	NECTIN2	0.485714
IL-1RT1	SHPS-1	0.48554
VCAM1	IL2-RA	0.485192
CTSZ	RARRES2	0.485192
QPCT	TGFBR3	0.485017
IGLC2	VASN	-0.485017
LILRB1	LILRB2	0.484843
NOMO1	TXNDC5	0.484495
PAM	IL2-RA	0.483798
REG1A	TFF3	0.483972
CHL1	CNTN1	0.483972
CCL14	CHIT1	0.484146
PTPRS	PRTN3	-0.483798
VASN	TNF-R1	0.483972
VCAM1	FCRL1	0.484146
PSP-D	FCRL1	0.483798
PAM	DDC	0.483798
IGFBP6	SEMA3F	0.484146
PAM	SOST	0.483798
CA4	FKBP4	-0.484146
PTPRS	CNTN1	0.483624
LILRB1	uPA	0.483624
IGFBP-1	PON3	0.483449
CDH5	PECAM-1	0.483449
LCN2	BAG6	-0.483449
COL1A1	NPTXR	0.483101
ENG	Notch 3	0.482927
ITGB2	NADK	0.482753
IGFBP-2	ROR1	0.482578
TIMD4	ADGRE2	0.48223
PLC	ROR1	0.48223
Notch 3	APEX1	-0.481882
DIABLO	CANT1	0.481882
TIMP4	TNFRSF10C	0.481707
TFF3	REG4	0.481707
CA1	LCN2	-0.481533
DPP4	DDC	0.481533
TIE1	CD1C	0.481533
NCAM1	PTPRS	0.481185
THBS4	PLC	0.480836
EFEMP1	LTBR	0.480836
IL2-RA	SHPS-1	0.480836
QPCT	SERPINB8	0.480836
DEFA1	SERPINB8	0.480836
MPO	DIABLO	-0.480836
TNC	SEMA3F	0.48101
Notch 3	KLK10	0.481185
LTBR	FAM3C	0.480836
TIMP1	SUMF2	0.481185
AOC3	CD1C	0.48101
CA1	PGLYRP1	-0.480662
EPHB4	PECAM-1	0.480662
CNDP1	F7	0.480488
NOTCH1	CLSTN2	0.480488
NADK	CTSH	0.480139
CDH5	METRNL	0.479965
VASN	IL2-RA	0.479791
GP1BA	TLT-2	0.479791
COMP	CLSTN2	0.479791
LCN2	DPP7	0.479791
PGLYRP1	CD164	0.479617
EPHB4	METRNL	0.479617
IL-18BP	SEMA3F	0.479443
CST3	CD79B	0.479268
SELL	IL-17RA	-0.47892
CDH5	CCDC80	0.47892
PCSK9	NOMO1	0.47892
VASN	TLT-2	0.478746
TGFBR3	EPHB4	0.478571
AXL	IL-18BP	0.478571
DPP4	AP-N	0.478397
DEFA1	LILRA5	0.478397
PRTN3	ANXA11	0.478397
LYVE1	UMOD	0.478223
C1QTNF1	CD163	0.478223
SELP	JAM-A	0.478049
FCGR2A	APEX1	-0.478049
CD46	EPHB4	0.477875
CD46	PAG1	0.477526
FCRL1	ROR1	0.477526
REG1A	SHPS-1	0.477352
CDH5	MMP-2	0.477178
IL2-RA	DIABLO	0.477178
PCOLCE	REG4	0.477178
MEPE	APLP1	0.477003
NRP1	CLSTN2	0.476829
NOTCH1	LRP11	0.476655
F7	IGLC2	-0.476481
VASN	CDH5	0.476307
NOTCH1	COL1A1	0.476307
ICAM-2	APLP1	0.476307
CDH1	METRNL	0.475958
NOTCH1	VCAM1	0.475784
TIMD4	DDC	0.475784
MMP-9	APEX1	0.475784
PGLYRP1	IGFBP-7	-0.47561
NOTCH1	IL2-RA	0.475436
IGFBP6	IL-18BP	0.475436
IL-18BP	CCDC80	0.475436
PRSS2	FKBP4	-0.475436
KIT	IGLC2	-0.475261
IL-1RT1	PPP1R2	-0.475261
TIE1	PRTN3	-0.475087
IGFBP-7	ADGRE2	0.475087
CCL14	TFF3	0.474913
NOTCH1	FCRL1	0.474913
PCOLCE	REG1A	0.47439
CNTN1	PRTN3	-0.47439
Notch 3	IGFBP-2	0.47439
PCOLCE	CA13	0.47439
CCDC80	CD79B	0.47439
CFHR5	SELE	-0.474042
t-PA	S100P	-0.474042
CD163	DDC	0.473868
S100P	CRKL	-0.473868
FAM3C	LRP11	0.473693
PAM	TNXB	0.473519
SCGB3A2	vWF	0.473519
OSMR	LRP11	0.473519
TLT-2	PSP-D	0.473171
FCGR3B	GLRX	0.473171
LTBR	MB	0.472997
REG1A	CD79B	0.472997
OSMR	CD1C	0.472997
DEFA1	TR	-0.472648
REG1A	CXCL16	0.472648
ALCAM	IL-1RT1	0.472648
S100P	APEX1	0.472648
EGFR	LRP11	0.472648
CSTB	NPDC1	-0.472648
CA4	DIABLO	0.472474
PCOLCE	GP6	0.4723
VASN	CCDC80	0.4723
ANGPTL3	TINAGL1	0.472125
THOP1	PILRB	-0.471951
CDH1	NECTIN2	0.471951
TLT-2	ADGRE2	0.471777
PCOLCE	ICAM3	0.471603
CD46	IGLC2	-0.471603
OPG	CCDC80	0.471603
MMP-2	ANGPTL1	0.471429
REG1A	EPHB4	0.471254
NOTCH1	CNTN1	0.471254
TYMP	ALDH1A1	-0.471254
CST3	TNC	0.47108
CD79B	IGFBPL1	0.47108
MMP-2	FCRL1	0.470906
CD59	JAM-A	0.470732
TNF-R2	SERPINB8	0.470732
CCL5	GP6	0.470557
AOC3	PRTN3	-0.470557
BAG6	PAG1	-0.470557
GP1BA	CA13	0.470383
AZU1	NECTIN2	0.470035
TIMD4	FAM3C	0.469861
PCOLCE	TLT-2	0.469686
ENG	TYRO3	0.469686
CDH1	EFEMP1	0.469512
TNF-R2	SHPS-1	0.469512
GRAP2	SNAP23	0.469338
NOTCH1	TINAGL1	0.469164
ST6GAL1	CANT1	0.469164
CDH5	CD79B	0.468815
AOC3	FBP1	-0.468815
USP8	DAB2	0.468815
NRP1	NPDC1	0.468815
NCAM1	TIE1	0.468641
GDF-15	CCL15	0.468467
NT-proBNP	PRTN3	-0.468293
CTSO	FCRL1	0.468293
IL-18BP	RTN4R	0.468293
NECTIN2	DAB2	0.468293
TNXB	CASP-3	-0.468118
ICAM-2	KLK6	0.468118
PGLYRP1	DPP7	0.468118
CDH5	ADGRE2	0.468118
PCOLCE	PCSK9	0.467944
CDH5	CASP-3	-0.467944
IL7R	TYRO3	0.467944
SELP	SDC4	0.467944
FABP4	CTSD	0.467596
RETN	uPA	0.467596
NRP1	ADGRE2	0.467596
OSMR	CD79B	0.467422
ANGPTL3	IGFBP-2	0.467073
LTBR	CCDC80	0.467073
PCOLCE	NPDC1	0.467073
PRTN3	PGLYRP1	0.466899
GRAP2	PPP1R2	0.466899
SOD1	BLM hydrolase	-0.466725
TGFBR3	FAM3C	0.466725
OPG	VCAN	0.466725
TLT-2	TNF-R1	0.466551
LCN2	SERPINB8	0.466376
LTBR	CXCL16	0.466028
MMP-9	CHI3L1	0.466028
CNTN1	EGFR	0.466028
MEGF9	NOMO1	0.466028
CD46	VASN	0.465679
GP1BA	PAI	0.465679
PTPRS	COL1A1	0.465679
OSMR	FCRL1	0.465854
EPHB4	SEMA3F	0.465854
KLK6	GAL	0.465679
MMP-2	METRNL	0.465679
LCN2	CD164	0.465331
IL-1RT2	DDC	0.465331
LILRB5	GDF-15	0.465157
VCAM1	CTSO	0.465157
OPG	ADGRG2	0.465157
CTSO	RTN4R	0.465157
CDH5	OPN	0.464983
PLTP	PILRB	-0.464983
IL-17RA	GRN	-0.464808
MFAP5	PLC	0.464808
CR2	TINAGL1	0.464808
Notch 3	CCDC80	0.464808
NRP1	C1QTNF1	0.464634
Notch 3	CLSTN2	0.464634
TIMD4	TYRO3	0.464634
IGFBP6	CCDC80	0.46446
PTPRS	NPDC1	0.46446
GDF-15	PSP-D	0.464286
VASN	ACP6	0.464286
VASN	SHPS-1	0.464111
ALCAM	ANXA11	-0.464111
REG1A	CA3	-0.463937
PAM	AXL	0.463763
THOP1	ACP6	-0.463763
MET	PTPRS	0.463589
SHPS-1	LRIG1	0.463589
GDF-15	Gal-4	0.463415
GAS6	GRN	0.463066
SAA4	DLK-1	-0.462892
PAM	TINAGL1	0.462892
FAS	JAM-A	0.462718
REG1A	PSP-D	0.462544
SELE	ICAM-2	0.462544
MEGF9	LRIG1	0.462544
GRN	FKBP4	-0.462544
FCN2	LILRB5	0.462369
KIT	EGFR	0.462369
IL2-RA	CCDC80	0.462369
CD46	SDC4	0.462369
COL18A1	NOMO1	0.461847
C1QTNF1	CDH2	0.461847
TNFRSF14	LTBR	0.461672
QPCT	TIMP4	0.461672
LCN2	CTSZ	0.461672
TINAGL1	KLK10	0.461324
NOMO1	CANT1	0.461324
PLTP	APOM	0.46115
Gal-3	CD93	-0.460976
SPARCL1	COL1A1	0.46115
EFEMP1	IGFBP-2	0.460976
JAM-A	TYMP	0.46115
DIABLO	GRAP2	0.460976
QDPR	GAL	-0.460976
AHCY	ARG1	0.460976
CHL1	MET	0.460801
TIMD4	TR	0.460801
IL-18BP	LRP11	0.460801
COMP	CRTAC1	0.460627
PILRB	CDH2	0.460627
NCAM1	MMP-2	0.460453
LILRB1	ACP6	0.460453
OPG	CD79B	0.460453
CCL15	ADGRE2	0.460453
IGFBP-7	FAM3C	0.460279
THOP1	VCAN	-0.460279
IL7R	CASP-3	-0.460105
PRTN3	FCRL1	-0.45993
TNF-R2	TXNDC5	0.459756
CD163	TR	0.459582
NRP1	CD93	0.459408
FETUB	BAG6	-0.459408
Notch 3	METRNL	0.459408
FAS	TYMP	0.459233
CDH5	CD1C	0.459233
LRIG1	ROR1	0.459233
PTPRS	CD163	0.459059
PTPRS	ALCAM	0.458885
EFEMP1	VCAN	0.458885
PCOLCE	NECTIN2	0.458885
COL1A1	IGFBP-2	0.458711
SHPS-1	BAG6	-0.458711
NCAM1	ICAM-2	0.458537
MPO	FKBP4	0.458537
CLEC5A	SIGLEC7	0.458362
APLP1	TYRO3	0.458362
NRP1	IL-18BP	0.458188
EFEMP1	NECTIN2	0.458188
CCL15	FAM3C	0.45784
CDH1	GDF-15	0.457666
MCP-1	IL-6RA	0.457491
CD164	NADK	0.457491
DDC	CCDC80	0.457666
IL7R	ANGPTL1	0.457491
NOMO1	CDH2	0.457666
TNF-R2	RTN4R	0.457491
ALCAM	RTN4R	0.457666
PILRB	PAG1	0.457491
NADK	DPP7	0.457317
IGFBP-1	vWF	0.457143
JAM-A	CA13	0.457143
LTBR	RTN4R	0.457143
Notch 3	IL-1RT1	0.456969
CST3	IL-18BP	0.456969
IGFBP6	EFEMP1	0.456794
GRN	DDC	0.456794
REG1A	IL-18BP	0.45662
CTSD	THOP1	-0.456446
LILRB5	TXNDC5	0.456446
EFEMP1	GDF-15	0.456272
CCL15	IGFBP-7	0.456272
FCN2	C1QTNF1	0.455923
GP1BA	FAS	0.455923
KIT	CD93	0.455923
VCAM1	KLK6	0.455923
PI3	SERPINB8	0.455923
IL2-RA	FKBP4	-0.456098
PAM	EGFR	0.455749
CD163	FCRL1	0.455749
SPARCL1	KLK10	0.455749
DEFA1	TNFRSF10C	0.455575
TIE1	FCRL1	0.455575
TNF-R1	NECTIN2	0.455575
CRTAC1	EPHB4	0.455226
FABP4	ANGPTL7	0.455226
EGFR	CHRDL2	0.455226
LILRB5	FAM3C	0.455052
vWF	METRNL	0.455052
FABP4	SELE	0.454878
MEGF9	TNF-R1	0.454704
ANGPTL3	SIGLEC7	0.454704
CD46	TLT-2	0.45453
LILRB1	LILRA5	0.45453
PAI	DAB2	0.454355
REG1A	LTBR	0.454181
TR	AXL	0.454007
TR	ADGRE2	0.454007
PLC	NPDC1	0.453833
ANGPTL1	ROR1	0.453833
PLTP	MFAP5	0.453659
CCL5	THOP1	-0.453484
EFEMP1	ADGRE2	0.453484
AXL	PRTN3	-0.45331
CD46	S100P	0.45331
NT-proBNP	CCDC80	0.45331
ITGAM	ANXA11	0.45331
NT-proBNP	IGFBP-2	0.453136
IL2-RA	CD163	0.452962
QPCT	MPO	-0.452962
NOTCH1	ICAM-2	0.452962
FETUB	TFF3	0.452787
APOM	SCGB3A2	0.452787
TLT-2	CA13	0.452787
PAI	TYMP	0.452787
LTBR	IL-1RT1	0.452613
ITGAM	SHPS-1	0.452613
TIE1	NPTXR	0.452613
SHPS-1	DIABLO	0.452613
ENG	NCAM1	0.452265
REG1A	PRSS2	0.452265
MMP-2	PRTN3	-0.452265
CDH5	NPTXR	0.452265
IGFBP3	QDPR	0.452265
QPCT	CANT1	0.452439
NECTIN2	METRNL	0.452439
ENG	ROR1	0.452265
RETN	CD164	0.452091
CASP-3	USP8	0.452091
KLK6	NPDC1	0.452091
RETN	RNASE3	0.452091
LTBR	CDH5	0.451742
F7	PON3	-0.451568
PTPRS	MEPE	0.451568
CCL15	CLSTN2	0.451568
CRKL	DAB2	-0.451568
IL-18BP	METRNL	0.451568
REG1A	GRN	0.451394
DPP4	CNTN1	0.45122
RETN	IGFBP-7	-0.45122
GP1BA	SUMF2	0.45122
CLEC5A	CRKL	-0.45122
OSMR	ADGRG2	0.451045
PPP1R2	MCFD2	0.451045
CASP-3	TYRO3	-0.451045
TNF-R2	IL2-RA	0.450871
APOM	TFPI	0.450871
NOTCH1	CHRDL2	0.450697
TIMP1	USP8	0.450523
BLM hydrolase	uPA	-0.450348
Notch 3	ICAM-2	0.450348
PTPRS	GAS6	0.450174
OSMR	CTSO	0.450174
EFEMP1	CD1C	0.450174
CLSTN2	ROR1	0.450174
CLUL1	RNASE3	-0.450174
EFEMP1	VASN	0.45
TNF-R2	LTBR	0.45
CR2	ANXA11	-0.45
EPHB4	AXL	0.449826
PTPRS	CRTAC1	0.449652
PCOLCE	LTBR	0.449477
LTBR	PSP-D	0.449477
EPHB4	ACP6	0.449477
TGFBR3	ANGPTL1	0.449477
ACP6	ANXA4	0.449477
CHI3L1	SSC4D	-0.449477
CR2	FCRL1	0.449303
CCL5	TYMP	0.449303
IL7R	TIE1	0.449129
IGFBP3	TINAGL1	0.449129
MET	ANGPTL3	0.44878
OSMR	OPG	0.44878
CR2	CD163	0.44878
TIMP1	NID1	0.448606
MMP-9	CDH5	-0.448606
CTSO	CCDC80	0.448606
APOM	IGFBP-1	0.448258
SOD1	CASP-3	-0.448258
LTBR	IL-18BP	0.448258
KLK6	KLK10	0.448258
PAM	CHRDL2	0.448258
TIMP4	DIABLO	0.448084
CA4	BAG6	-0.448084
RARRES2	CLSTN2	-0.447909
CRTAC1	CDH5	0.447735
QPCT	RETN	0.447735
CPB1	EGFR	0.447735
CTSD	SERPINB8	0.447561
CTSO	ADGRE2	0.447561
GDF-15	REG4	0.447561
CST3	LILRB5	0.447213
TNFRSF10C	MPO	-0.447213
C1QTNF1	FCRL1	0.447213
CD164	SUMF2	0.447213
SIGLEC7	VCAN	0.447213
LCN2	t-PA	-0.447038
TNF-R2	CD79B	0.447038
CHL1	IGFBP3	0.446864
uPA	MEPE	0.446864
MCP-1	CTSO	0.446864
IL-1RT1	NPTXR	0.44669
AZU1	U-PAR	-0.446516
GP6	CTSD	0.446516
CLEC5A	LILRA5	0.446516
PAM	CD79B	0.446516
CD93	NPDC1	0.446516
OSMR	TNXB	0.446341
ICAM3	SHPS-1	0.446341
IGFBPL1	RTN4R	0.446341
FAS	ALDH1A1	-0.446167
FAM3C	REG4	0.446167
THOP1	PAG1	-0.446167
VASN	METRNL	0.446167
CHL1	TNFSF13B	0.445993
CHIT1	CHI3L1	0.445993
EGFR	DDC	0.445993
LRP11	ADGRE2	0.445993
GLRX	NECTIN2	0.445993
VCAM1	ICAM3	0.445645
CA1	DEFA1	-0.445645
PLTP	TNF-R2	-0.445645
ANGPTL3	t-PA	-0.445645
TR	CD164	-0.445645
VCAM1	TINAGL1	0.445819
MEGF9	CANT1	0.445645
SNAP23	SDC4	0.445819
IGFBPL1	ROR1	0.445819
SPARCL1	PECAM-1	0.44547
TNFRSF14	SEMA3F	0.44547
LCN2	CTSH	0.44547
ICAM3	EGFR	0.445122
PRTN3	OPN	-0.444948
GAS6	BAG6	-0.444948
OPN	CDHR5	0.444774
NECTIN2	NPDC1	0.444774
ENG	TGFBR3	0.444077
CRTAC1	uPA	0.444077
TGFBR3	uPA	0.444077
CDH5	APEX1	-0.443902
PSP-D	CD79B	0.443728
CNTN1	CTSH	-0.443728
COMP	DPP4	0.44338
NOTCH1	ANGPTL7	0.443206
S100P	SERPINB8	0.443206
CD163	CDHR5	0.443206
ST2	SIGLEC7	0.443206
MCP-1	NOMO1	0.443206
Gal-4	TXNDC5	0.44338
CA4	DPP7	0.443206
MCFD2	SUMF2	0.44338
MET	KIT	0.443031
AXL	GLRX	0.443031
EFEMP1	OSMR	0.442857
NID1	SELP	0.442857
DPP4	CDH5	0.442683
U-PAR	t-PA	-0.442683
CTSZ	PILRB	0.442683
IGFBP6	CANT1	0.442683
PCOLCE	RTN4R	0.442683
TYRO3	MEP1B	-0.442683
ALCAM	IL-1RT2	0.442509
CTSD	TNF-R1	0.442509
THOP1	FAM3C	-0.442509
PTPRS	TIMD4	0.442334
CPA1	EGFR	0.442334
CD46	MEGF9	0.44216
NCAM1	TR	0.44216
LILRB5	TNF-R1	0.441986
CES1	CTSD	0.441638
IGFBP-2	KLK10	0.441638
C2	NOMO1	0.441638
APEX1	PPP1R2	0.441638
MMP-2	LRP11	0.441638
MEGF9	BAG6	-0.441812
TNF-R1	ROR1	0.441638
ITGAM	MMP-9	0.441463
AXL	CTSO	0.441463
NOTCH1	PPP1R2	-0.441463
FETUB	RTN4R	0.441463
EPHB4	RNASE3	-0.441463
CR2	TNFRSF10C	-0.441289
PAM	CTSO	0.441289
SPARCL1	CLUL1	0.441289
FETUB	NOMO1	0.441289
CDH5	EGFR	0.441115
PSP-D	NECTIN2	0.441115
IGFBP6	PTPRS	0.440941
CPB1	TSHB	0.440941
ITGB2	PAG1	0.440941
TCN2	LILRA5	0.440767
EFEMP1	SIGLEC7	0.440592
MEPE	ENPP7	-0.440592
PLTP	SOD1	0.440418
VCAM1	NRP1	0.440418
FETUB	IL-1RT1	0.440244
NOTCH1	TR	0.44007
PAM	ANGPTL1	0.44007
GRN	CCDC80	0.439895
ANG	F7	0.439721
DEFA1	AXL	-0.439721
TGFBR3	IGFBP-2	0.439721
MEPE	CDHR5	0.439721
TGFBR3	TNXB	0.439547
TNFRSF10C	SERPINB8	0.439547
CA4	ALDH1A1	-0.439547
PRCP	MPO	-0.439373
TR	APEX1	-0.439373
PI3	NQO2	-0.439373
DEFA1	ITGB2	0.439199
SELE	CTSO	0.439199
NID1	GRAP2	0.439199
CNTN1	CD1C	0.439199
CCL5	CRKL	-0.439199
SERPINA5	IGFBP-2	-0.43885
PTPRS	CD79B	0.43885
ADGRG2	NPDC1	0.43885
SELL	GDF-15	-0.438676
ALCAM	CD1C	0.438676
CES1	AOC3	-0.438502
CA4	CRKL	-0.438502
CD93	LRIG1	0.438153
AZU1	S100P	-0.438153
CTSD	TYMP	0.438328
CASP-3	TYMP	0.438153
FCN2	NOMO1	0.438328
IL-18BP	IGFBPL1	0.438153
SERPINB8	VCAN	0.438153
METRNL	MEP1B	-0.438153
PAM	KLK10	0.437979
ENO2	GAL	-0.437979
ANXA4	DAB2	0.437979
TNFRSF14	SELP	0.437805
TIE1	Notch 3	0.437805
JAM-A	CASP-3	0.437805
FETUB	REG4	0.437805
APEX1	SUMF2	0.437805
CXCL16	CCL15	0.437631
COL1A1	CLUL1	0.437631
OPG	CDH2	0.437631
CRTAC1	LYVE1	0.437456
FETUB	CCL16	0.437456
PGLYRP1	ANGPTL7	-0.437456
MMP-9	DPP7	0.437456
IL2-RA	SSC4D	0.437456
CRTAC1	TYRO3	0.437282
OSMR	IL2-RA	0.437108
ANGPTL1	VCAN	0.437108
VASN	LRIG1	0.436934
COL1A1	vWF	0.43676
VCAN	PAG1	0.43676
VASN	CTSO	0.436585
PON3	RTN4R	-0.436585
CXCL16	ADGRE2	0.436411
REG1A	TNF-R1	0.436237
CTSO	FAM3C	0.436237
TIE1	C1QTNF1	0.435889
IL7R	OPG	0.435889
IGFBP-1	VCAN	0.435889
MPO	USP8	-0.435889
NPDC1	METRNL	0.43554
TLT-2	CD79B	0.435366
ALCAM	Notch 3	0.435192
Notch 3	TR	0.435017
TGFBR3	IGFBP-1	0.435017
OSMR	CCL15	0.435017
OSMR	LRIG1	0.435017
GNLY	NQO2	0.435017
KLK6	IGFBP-2	0.434669
TLT-2	DIABLO	0.434669
TFPI	CA13	0.434669
ITGB2	RETN	0.434495
FCRL1	SEMA3F	0.434321
GRAP2	SUMF2	0.434321
IGFBP-7	MEP1B	-0.434321
ENG	CD93	0.434146
ALCAM	PPP1R2	-0.434146
F7	COL18A1	0.433972
TNFRSF14	EPHB4	0.433798
VCAM1	GRN	0.433798
GRN	SHPS-1	0.433798
LYVE1	CD93	0.433972
CTSD	CTSO	0.433798
THOP1	CA13	-0.433972
DIABLO	TXNDC5	0.433972
PILRB	TXNDC5	0.433798
RETN	DPP7	0.433972
CTSH	ARG1	-0.433798
KIT	FABP4	-0.433624
EPHB4	CASP-3	-0.433624
PTPRS	OPN	0.433449
GAS6	SHPS-1	0.433449
SPARCL1	MEPE	0.433449
NADK	BAG6	-0.433449
IL7R	JAM-A	-0.433275
ANGPTL3	CDH5	0.433101
TLT-2	AXL	0.433101
MCP-1	PCSK9	0.433101
CTSZ	SERPINB8	0.433101
LCN2	AZU1	-0.432927
EFEMP1	CD93	0.432927
LILRB5	DIABLO	0.432927
CTSD	CANT1	0.432927
CST3	CD46	0.432578
PLC	PSP-D	0.432578
EFEMP1	MEP1B	-0.432578
TNF-R2	PI3	0.432404
CCL15	METRNL	0.432404
CRTAC1	THBS4	0.43223
CD163	IL-18BP	0.43223
PLC	SEMA3F	0.43223
ADGRG2	TYRO3	0.43223
OPG	CDH5	0.432056
PLC	CD93	0.432056
CD79B	CDH2	0.432056
IGFBP6	CRTAC1	0.431882
COL18A1	TFF3	0.431882
LRIG1	NOMO1	0.431882
APEX1	PAG1	0.431882
MET	CNTN1	0.431707
ALCAM	CNTN1	0.431707
ITGAM	TNF-R2	0.431359
CA1	S100P	-0.431359
CA13	SDC4	0.431359
TIE1	EGFR	0.431185
LCN2	ANGPTL7	-0.431185
IGFBP-2	ANGPTL1	0.431185
THBS4	ROR1	0.431185
ENG	SOD1	0.43101
PRCP	QPCT	0.430836
Ep-CAM	EGFR	0.430836
CD46	THOP1	-0.430836
TIE1	METRNL	0.430836
PAM	KLK6	0.430662
ENG	RARRES2	-0.430488
ACP6	DIABLO	0.430488
CNTN1	KLK10	0.430488
TNFRSF14	GRAP2	0.430488
SHPS-1	LRP11	0.430139
LILRB1	IGLC2	-0.429965
CCDC80	CD1C	0.429965
PSP-D	CD2AP	0.429791
COL1A1	CCDC80	0.429791
COL18A1	FAM3C	0.429791
LRP11	RTN4R	0.429791
GDF-15	FKBP4	-0.429791
TNC	FCRL1	0.429617
TIMP1	TYMP	0.429443
FAM3C	ADGRE2	0.429443
CTSZ	CRKL	-0.429268
PRSS2	NECTIN2	0.429268
PAM	TIMD4	0.429094
LILRB1	UMOD	0.42892
TLT-2	THOP1	-0.42892
PI3	ACP6	0.42892
LTBR	SEMA3F	0.42892
UMOD	APLP1	0.429094
PILRB	FAM3C	0.429094
uPA	PAG1	0.42892
CD46	NPDC1	0.429094
TNF-R2	METRNL	0.42892
SPARCL1	ROR1	0.428746
PTPRS	ICAM3	0.428571
C1QTNF1	IL2-RA	0.428571
PCSK9	TYMP	0.428571
GRN	METRNL	0.428571
GNLY	LILRB2	-0.428397
DPP4	IL-6RA	0.428397
ITGAM	CHI3L1	0.428397
U-PAR	CTSZ	0.428397
CD163	RTN4R	0.428397
PRCP	CLEC5A	0.428049
CHI3L1	SERPINB8	0.428049
SERPINA7	PROC	0.427875
VASN	CASP-3	-0.427875
MPO	SERPINB8	-0.427875
IGFBP-7	CD79B	0.427875
COMP	NRP1	0.4277
TIMD4	TLT-2	0.4277
CFHR5	MPO	-0.427352
NRP1	MMP-2	0.427352
AOC3	KLK6	0.427352
CA4	S100P	0.427352
TR-AP	ALDH1A1	-0.427526
TGFBR3	CD79B	0.427352
RARRES2	CLUL1	-0.427352
EGFR	ADGRE2	0.427526
DIABLO	VCAN	0.427352
TNFRSF14	ROR1	0.427526
AZU1	AXL	0.427178
CNTN1	KLK6	0.427178
ALCAM	TYRO3	0.427178
PSP-D	FAM3C	0.427003
CST3	TIMD4	0.426829
LTBR	LRIG1	0.426829
TNF-R1	SERPINB8	0.426829
COL1A1	ANGPTL1	0.426829
NPTXR	CD1C	0.426829
TLT-2	IL-18BP	0.426655
CTSZ	CTSO	0.426655
ENG	ADGRG2	0.426655
CCL14	IGFBP-1	0.426481
Notch 3	PECAM-1	0.426481
GDF-15	DIABLO	0.426307
vWF	CD79B	0.426307
VCAM1	METRNL	0.426307
PLXNB2	IGFBP-1	-0.426132
Notch 3	RARRES2	-0.426132
PGLYRP1	CLSTN2	-0.426132
t-PA	PAG1	-0.426132
OPN	CCDC80	0.425958
SAA4	LILRA5	0.425958
NPTXR	PPP1R2	-0.425958
PGLYRP1	METRNL	-0.425958
LYVE1	FAS	-0.425784
CLEC5A	SERPINB8	0.425784
TNXB	QDPR	-0.425784
CNTN1	IGFBP-2	0.42561
OSMR	CCDC80	0.42561
AP-N	SDC4	-0.42561
EFEMP1	TNF-R2	0.425436
IGFBP6	CDH5	0.425436
CCDC80	ANXA4	0.425436
CD164	SDC4	0.425436
SAA4	vWF	-0.425261
ST6GAL1	FCRL1	0.425261
DDC	ANGPTL1	0.425261
PTPRS	MMP-2	0.425087
ITGAM	uPA	0.425087
uPA	KLK6	0.425087
CHI3L1	VCAN	0.425087
FCGR2A	PAG1	-0.425087
QPCT	t-PA	-0.424913
GRN	EGFR	0.424913
CST3	CTSZ	0.424913
CDH5	FCRL1	0.424913
Gal-4	RTN4R	0.424913
IGFBP6	SHPS-1	0.424739
PAM	LRIG1	0.424739
CNTN1	PPP1R2	-0.424739
PAM	CD1C	0.424564
IGFBP6	TNF-R2	0.42439
Gal-4	SHPS-1	0.42439
DPP4	CLSTN2	0.42439
ANG	TXNDC5	0.424216
CD46	DPP7	0.424216
DEFA1	CRKL	-0.424216
APLP1	ADGRG2	0.424042
TIMP1	CNTN1	-0.423868
ITGAM	CTSZ	0.423868
FABP4	TXNDC5	0.423868
LTBR	NECTIN2	0.423868
PLC	TNF-R1	0.423693
MB	FAM3C	0.423693
THOP1	LILRA5	-0.423345
PILRB	REG4	0.423345
CDH5	NPDC1	0.423345
DPP4	OSMR	0.422997
TIMD4	EPHB4	0.422997
BLM hydrolase	CDH5	-0.422997
PCOLCE	CCL15	0.423171
ITGB2	t-PA	-0.423171
IGFBP-7	COL1A1	0.422997
TIE1	CTSO	0.422997
FCGR2A	CD2AP	0.423171
PRCP	PILRB	0.422997
TFPI	ANGPTL1	0.423171
BLM hydrolase	TYRO3	-0.423171
TGFBR3	PAG1	0.422997
ANGPTL3	APOM	0.422822
EFEMP1	NT-proBNP	0.422822
NOTCH1	MMP-2	0.422822
TGFBR3	OPG	0.422648
QPCT	CHI3L1	0.422648
TIMP4	ST2	0.422648
Notch 3	LRP11	0.422648
SELL	EGFR	0.422474
CST3	CTSO	0.422474
NCAM1	KIT	0.4223
PCOLCE	IL-18BP	0.4223
CXCL16	NOMO1	0.4223
TIE1	OSMR	0.422125
NADK	LILRA5	0.422125
CD163	CD79B	0.422125
LRIG1	CD79B	0.422125
CFHR5	ANXA11	0.422125
PLTP	FABP4	-0.421951
CDHR5	NOMO1	0.421951
CNDP1	IGLC2	-0.421777
PAM	TYRO3	0.421777
PROC	TSHB	0.421603
LCN2	LILRA5	0.421429
COL1A1	METRNL	0.421429
CD46	CD164	0.421254
CST3	NECTIN2	0.421254
TCN2	CD59	-0.42108
MPO	CHI3L1	-0.42108
TR-AP	CCDC80	0.42108
UMOD	NPTXR	0.420906
PRCP	S100P	0.420906
IGFBP-7	CCDC80	0.420906
CASP-3	MCFD2	0.420906
ST2	GAL	0.420906
IL2-RA	GDF-15	0.420732
vWF	CLSTN2	0.420732
SEMA3F	NPDC1	0.420732
CCL14	PCOLCE	0.420557
ALCAM	LRIG1	0.420557
GP6	PI3	0.420209
TGFBR3	CASP-3	-0.420209
U-PAR	IGFBP-7	-0.420209
TFPI	PON3	0.420383
OPN	MEPE	0.420383
CCL5	DIABLO	0.420209
IGFBP-2	ADGRG2	0.420383
CCDC80	TYRO3	0.420209
CFHR5	IGFBPL1	-0.420209
CD79B	NECTIN2	0.420209
LILRB1	Ep-CAM	0.420035
DPP4	RARRES2	-0.420035
EGFR	CCDC80	0.420035
CRTAC1	CCDC80	0.419861
SERPINB8	ANXA11	0.419861
Gal-4	METRNL	0.419861
COL18A1	C1QTNF1	0.419686
TIE1	IL2-RA	0.419686
RETN	CRKL	-0.419686
ITGB2	SERPINB8	0.419512
LTBR	COMT	-0.419512
TIE1	LRP11	0.419512
ANGPTL7	METRNL	0.419512
Notch 3	ROR1	0.419512
NID1	GP6	0.419338
ANGPTL3	EGFR	0.419338
LRIG1	IGFBPL1	0.419338
TIMD4	PRTN3	-0.419164
TIMP1	IL-1RT2	-0.419164
NPTXR	TYRO3	0.419164
FCN2	IL-18BP	0.41899
IGFBP6	ADGRE2	0.41899
KIT	TFPI	0.418815
CR2	TR	0.418815
NRP1	COL1A1	0.418815
PI3	KLK10	0.418815
PLC	MEP1B	-0.418815
ENG	MET	0.418641
CD46	U-PAR	0.418641
PCOLCE	METRNL	0.418641
TGFBR3	CDH5	0.418293
GDF-15	TNF-R1	0.418293
CR2	PAM	0.418118
Gal-3	SERPINB6	0.418118
SPARCL1	EPHB4	0.417944
FCGR2A	AXL	0.417944
GAS6	LRIG1	0.417944
COL1A1	CHRDL2	0.417944
TFPI	EGFR	0.41777
MFAP5	CCL16	0.41777
THOP1	CLEC5A	-0.41777
FAM3C	DAB2	0.41777
KLK10	IGFBPL1	0.417596
IGFBP-1	FBP1	-0.417596
IL7R	TNXB	0.417422
CA1	CD164	-0.417422
TNC	FAM3C	0.417422
THOP1	DAB2	-0.417422
OSMR	EGFR	0.417247
SEMA3F	TXNDC5	0.417247
PAM	CNTN1	0.417073
TGFBR3	DIABLO	0.417073
FAM3C	VCAN	0.417073
FCN2	GDF-15	0.416899
LTBR	IGFBPL1	0.416899
SHPS-1	FKBP4	-0.416899
CFHR5	DLK-1	-0.416725
GAS6	CTSO	0.416725
SOD1	APEX1	-0.416551
DPP7	CRKL	-0.416551
TNC	TNF-R1	0.416376
F7	CCL16	0.416376
CHI3L1	CD164	0.416376
ANXA11	VCAN	0.416376
TIMD4	AXL	0.416202
vWF	NQO2	0.416202
MFAP5	BAG6	-0.416202
LTBR	COL1A1	0.416028
TLT-2	RTN4R	0.416028
REG1A	TGFBR3	0.415854
PAI	RARRES2	0.415854
C1QTNF1	RARRES2	0.415679
IGFBP-7	NADK	-0.415679
EGFR	ADGRG2	0.415679
IGLC2	CRKL	0.415679
TXNDC5	NECTIN2	0.415679
EPHB4	NPDC1	0.415679
APOM	TNF-R2	-0.415505
TFF3	CCL16	0.415505
SPARCL1	SERPINB6	0.415505
SHPS-1	CANT1	0.415505
CNTN1	METRNL	0.415505
CD1C	METRNL	0.415505
TNFRSF14	PAI	0.415331
EFEMP1	IGFBP-7	0.415331
ST2	NPTXR	0.415331
AZU1	NADK	-0.415331
IGFBP6	RTN4R	0.415331
ICAM1	CR2	0.415157
TIE1	AOC3	0.414983
PCSK9	CDH2	0.414983
CDHR5	CDH2	0.414983
REG1A	RTN4R	0.414983
SERPINA7	SPARCL1	-0.414808
NOTCH1	NRP1	0.414808
MMP-2	ANXA4	0.414808
TGFBR3	BAG6	-0.414808
TIMD4	CD93	0.414634
OPG	COL1A1	0.414634
NID1	DIABLO	0.414634
IL2-RA	ANXA4	0.414634
NRP1	METRNL	0.414634
LTBR	METRNL	0.414634
MB	CD93	0.41446
MMP-9	CRKL	-0.41446
CD79B	RTN4R	0.41446
IGFBP-2	vWF	0.414286
TLT-2	MEPE	0.414286
CR2	CD46	-0.414111
ALCAM	CDH5	0.414111
PAM	CASP-3	-0.414111
CTSZ	S100P	0.414111
GDF-15	SIGLEC7	0.414111
DEFA1	BAG6	-0.414111
C1QTNF1	IL-18BP	0.413937
CCL5	FABP4	0.413763
ICAM-2	ENO2	-0.413763
SHPS-1	ADGRE2	0.413763
TIMP1	SDC4	0.413763
REG1A	TNFRSF14	0.413589
ITGB2	MMP-9	0.413415
DPP4	OPG	0.413415
C2	TNFSF13B	0.413589
NOTCH1	CASP-3	-0.413415
TNXB	CD93	0.413589
PCSK9	ANXA4	0.413589
AOC3	PPP1R2	-0.413415
CST3	REG4	0.413415
CNTN1	FBP1	-0.413589
SOD1	USP8	-0.413415
DIABLO	PAG1	0.413415
MMP-9	METRNL	-0.413589
FCGR2A	MMP-9	-0.41324
CD164	CRKL	-0.41324
PAI	CTSD	0.413066
TIMD4	LYVE1	0.412892
SELP	Notch 3	-0.412892
TIMD4	CCL15	0.412892
TFPI	SCGB3A2	0.412718
TIMP4	CLEC5A	0.412718
SERPINB8	ALDH1A1	-0.412718
CD93	CD79B	0.412718
IL7R	ANXA4	-0.412718
CD79B	SIGLEC7	0.412892
SOST	ADGRE2	0.412892
CD46	BAG6	-0.412718
MET	NPDC1	0.412718
TCN2	METRNL	0.412718
EPHB4	DLK-1	0.412544
IL2-RA	SEMA3F	0.412544
OSMR	ADGRE2	0.412544
MEGF9	CNDP1	0.412369
FCGR3B	LILRB1	0.412195
IGFBP6	AXL	0.412195
Gal-4	PILRB	0.412021
IGFBP-7	TXNDC5	0.412021
CTSO	METRNL	0.412021
METRNL	ROR1	0.412021
IL7R	SOD1	0.411847
PLTP	KIT	0.411847
Notch 3	LRIG1	0.411847
Gal-4	DDC	0.411847
TNC	REG4	0.411847
ICAM1	TCN2	0.411672
PAM	EFEMP1	0.411672
NOTCH1	TIE1	0.411672
FETUB	F7	0.411672
IGFBP6	CD79B	0.411672
CANT1	PAG1	0.411672
PTPRS	GRN	0.411498
CHL1	PTPRS	0.411324
IL2-RA	MMP-2	0.411324
IGFBP-2	PPP1R2	-0.411324
CTSO	IGFBPL1	0.411324
ITGB2	LILRA5	0.41115
CTSZ	THOP1	-0.410976
PILRB	ANXA11	0.410976
PCOLCE	TNF-R1	0.410801
TIMD4	LRIG1	0.410801
TGFBR3	NECTIN2	0.410801
MET	GAS6	0.410627
REG4	FKBP4	-0.410627
CD46	ACP6	0.410453
ITGAM	SIGLEC7	0.410453
PLTP	APEX1	-0.410453
TNFRSF14	TNFRSF10C	0.410105
F7	MMP-2	-0.410105
LRIG1	CTSO	0.410105
CDH5	AXL	0.40993
ITGAM	IGLC2	-0.409756
NRP1	PRTN3	-0.409756
APOM	RTN4R	-0.409756
CLEC5A	VCAN	0.409756
EFEMP1	NPDC1	0.409756
DPP4	VASN	0.409582
IGLC2	CD164	-0.409582
NOTCH1	IGFBPL1	0.409582
CCL14	CST3	0.409408
Notch 3	AXL	0.409408
CCDC80	KLK10	0.409408
REG1A	TIMD4	0.409233
NCAM1	CDH5	0.409233
MMP-2	RARRES2	-0.409233
RETN	SIGLEC7	0.409233
CST3	ROR1	0.409233
CDH5	MEPE	0.409059
CDH1	PCOLCE	0.408885
SERPINA5	LDL receptor	0.408885
DLK-1	PSP-D	0.408885
IGFBP-7	IL-18BP	0.408885
IGFBP-2	NPTXR	0.408885
CCL15	NOMO1	0.408885
VCAM1	GAS6	0.408711
SERPINB8	USP8	0.408711
MB	LILRA5	-0.408537
GAS6	CD79B	0.408537
PRSS2	GRN	0.408362
NOTCH1	EGFR	0.408362
ICAM3	CCDC80	0.408362
CRTAC1	OPG	0.408188
LTBR	IGFBP-7	0.408188
SERPINB8	DIABLO	0.408188
FCN2	TXNDC5	0.408188
DPP7	USP8	0.408188
CDH1	PILRB	0.408014
ITGB2	APEX1	0.408014
ST6GAL1	TLT-2	0.40784
ANGPTL7	ADGRE2	0.40784
CRTAC1	MMP-2	0.407666
MCP-1	CTSD	0.407666
GAS6	IL2-RA	0.407491
CD59	FAS	0.407491
FCGR2A	FCRL1	0.407491
DIABLO	CA13	0.407491
PCOLCE	IGFBPL1	0.407491
C1QTNF1	IGFBP-7	0.407317
TNFRSF14	SERPINB8	0.407317
TIMP4	ANXA11	0.407317
DPP4	AOC3	0.407143
MEGF9	TFF3	0.407143
NCAM1	JAM-A	-0.407143
GDF-15	IL-18BP	0.407143
REG1A	SEMA3F	0.407143
KLK6	PPP1R2	-0.407143
EFEMP1	TIE1	0.406969
DDC	ANGPTL7	0.406969
CTSD	NOMO1	0.406969
FCRL1	FAM3C	0.406969
PCOLCE	EPHB4	0.406794
CCL24	TR	0.406794
GDF-15	TXNDC5	0.406794
MPO	RNASE3	-0.406794
ANG	SEMA3F	0.40662
F7	TFF3	0.406446
NOTCH1	GAS6	0.406272
OSMR	GAS6	0.406098
ANGPTL3	CSTB	-0.406272
LYVE1	uPA	0.406098
CDH5	IGFBP-2	0.406272
ICAM3	DDC	0.406272
FCGR2A	NADK	-0.406272
CST3	SERPINB8	0.406098
SHPS-1	ANXA4	0.406272
DIABLO	ANXA11	0.406098
CA4	NQO2	-0.406098
DDC	ADGRE2	0.406098
FAM3C	RTN4R	0.406098
AOC3	METRNL	0.406098
TGFBR3	IGLC2	-0.405923
GP6	ANXA4	0.405923
GRN	ADGRE2	0.405923
IL-1RT1	ADGRE2	0.405923
TNFSF13B	CDH2	0.405923
DPP7	BAG6	-0.405923
TLT-2	METRNL	0.405923
F11	CNDP1	0.405749
COMP	CCL16	-0.405749
CST3	THOP1	-0.405749
SUMF2	FBP1	0.405749
ANGPTL3	NPDC1	0.405749
ADGRE2	ROR1	0.405749
NOTCH1	TIMD4	0.405575
IL7R	SELP	-0.405575
PPP1R2	LRP11	-0.405575
PLTP	Gal-3	-0.405401
TNFRSF14	SNAP23	0.405401
NPDC1	MEP1B	-0.405401
Gal-4	CCL15	0.405226
MCP-1	CA13	0.405226
DEFA1	DPP7	0.405226
CTSZ	USP8	0.405226
CCL5	NID1	0.405052
TNF-R2	PSP-D	0.405052
CR2	S100P	-0.405052
ANXA4	REG4	0.405052
QPCT	VCAN	0.405052
U-PAR	VCAN	0.405052
ANG	GDF-15	0.404878
MMP-2	SHPS-1	0.404878
CA1	FCRL1	0.404878
OPG	TYRO3	0.404878
IL7R	KLK10	0.40453
AXL	METRNL	0.40453
LTBR	SHPS-1	0.404355
PON3	ADGRG2	0.404355
CA1	LILRA5	-0.404355
CCL16	TXNDC5	0.404355
JAM-A	USP8	0.404355
PAM	CRTAC1	0.404181
CCL5	TNFRSF14	0.404181
CST3	SHPS-1	0.404181
IGFBP6	DIABLO	0.404181
PCOLCE	TNFRSF14	0.404007
CCL15	IL-18BP	0.404007
[truncated: 32,717 more rows]

## Sheet: fig 4C, fig S2, IgG-
Protein-1	Protein-2	Correlation
LCN2	U-PAR	0.923265
LCN2	PAG1	0.855159
CPA1	CPB1	0.846341
CPA1	PRSS2	0.842214
S100P	U-PAR	0.834897
PAG1	U-PAR	0.830769
LCN2	uPA	0.819325
CA4	TNFRSF10C	0.80788
CLEC5A	S100P	0.802814
U-PAR	uPA	0.802251
DEFA1	ITGAM	0.791932
CA4	PAG1	0.79606
NADK	PAG1	0.792871
ITGAM	U-PAR	0.791745
ITGAM	uPA	0.792683
NADK	uPA	0.793058
MMP-9	PGLYRP1	0.790056
ITGAM	ITGB2	0.786867
LCN2	S100P	0.782739
PAG1	S100P	0.781614
DEFA1	uPA	0.782176
PAG1	uPA	0.781051
GP6	SELP	0.778612
ITGAM	PAG1	0.771857
CPB1	PRSS2	0.765291
ITGAM	LCN2	0.764728
ITGB2	NADK	0.764165
TNF-R1	TNF-R2	0.756848
LCN2	MMP-9	0.754597
NADK	TNFRSF10C	0.750281
ITGB2	uPA	0.748593
NADK	SERPINB8	0.747842
DEFA1	LCN2	0.740338
PAG1	PGLYRP1	0.738462
PGLYRP1	U-PAR	0.736773
TNFRSF10C	uPA	0.736961
CA4	NADK	0.734897
ITGAM	NADK	0.730206
APLP1	KLK6	0.729456
CLEC5A	U-PAR	0.727392
CCL5	SELP	0.726454
LRP11	LTBR	0.724765
ITGAM	S100P	0.724765
LCN2	PGLYRP1	0.722889
DEFA1	U-PAR	0.721576
LCN2	NADK	0.717636
ITGAM	PILRB	0.716886
PRCP	QPCT	0.715947
GRAP2	JAM-A	0.715197
DEFA1	NADK	0.712383
DEFA1	PAG1	0.712383
PAG1	TNFRSF10C	0.712383
CLEC5A	uPA	0.709944
TNFRSF10C	U-PAR	0.70863
MMP-9	PAG1	0.706942
DAB2	SDC4	0.70469
MMP-9	U-PAR	0.703752
CD164	CHI3L1	0.702251
ANXA11	LCN2	0.701876
CHI3L1	TNF-R2	0.702251
GRAP2	USP8	0.701876
CA4	uPA	0.701876
CA4	ITGAM	0.700375
DAB2	GP6	0.699437
ITGAM	RETN	0.699062
ITGAM	MMP-9	0.696248
TNF-R2	U-PAR	0.696248
CHL1	PLXNB2	0.694747
ITGAM	PGLYRP1	0.693058
PAI	SELP	0.692495
RETN	U-PAR	0.690244
EPHB4	LRP11	0.686492
CLEC5A	ITGAM	0.685366
CTSH	PILRB	0.685366
CTSZ	U-PAR	0.683302
SNAP23	TIMP1	0.682364
MMP-2	PAM	0.681238
DAB2	SELP	0.6803
NADK	U-PAR	0.679737
CLEC5A	LCN2	0.678799
DAB2	SNAP23	0.678424
ALCAM	CDH5	0.677861
LTBR	NOMO1	0.676923
S100P	uPA	0.673171
DEFA1	ITGB2	0.672233
CA4	LCN2	0.670356
NADK	QPCT	0.669043
CLEC5A	RETN	0.669231
COL18A1	CST3	0.668668
CHI3L1	PAG1	0.668105
ANXA11	U-PAR	0.668293
CTSZ	LCN2	0.666604
CA4	U-PAR	0.666604
CHI3L1	U-PAR	0.664165
CCL5	DAB2	0.663415
MMP-9	S100P	0.661351
IL-18BP	LTBR	0.658724
GP6	TXNDC5	0.65666
EPHB4	IL-1RT1	0.655347
ACP6	NADK	0.655347
RETN	S100P	0.655535
MCFD2	TXNDC5	0.654034
CHI3L1	LCN2	0.653659
NID1	SELP	0.653471
IGLC2	NPTXR	-0.653096
CASP-3	GRAP2	0.652533
PILRB	TNF-R2	0.652345
ITGAM	TNFRSF10C	0.650657
LCN2	TNFRSF10C	0.650469
CLEC5A	TNF-R2	0.649906
GRAP2	SELP	0.648968
IL-1RT1	PGLYRP1	-0.64803
PGLYRP1	S100P	0.64803
CASP-3	SELP	0.645216
CTSH	TNF-R1	0.643715
SERPINB8	U-PAR	0.642214
ITGAM	QPCT	0.640713
PILRB	RETN	0.640338
DAB2	USP8	0.640338
CA4	DEFA1	0.639775
ITGB2	PAG1	0.639587
GAS6	PAM	0.6394
QPCT	uPA	0.636961
GP6	SDC4	0.636585
ANXA4	uPA	0.63621
ANXA11	PGLYRP1	0.631895
SERPINB8	uPA	0.63152
DEFA1	MMP-9	0.631144
CLEC5A	PAG1	0.628893
SELP	SNAP23	0.628893
KLK6	TYMP	-0.629081
CCL5	GP6	0.628143
EPHB4	ROR1	0.626829
GRAP2	SNAP23	0.626642
JAM-A	SNAP23	0.626829
PAI	SNAP23	0.626642
CD79B	TNF-R2	0.627392
ITGB2	U-PAR	0.626642
IL-1RT1	VCAM1	0.626454
ANXA11	PAG1	0.624953
CDH5	TIE1	0.624015
CD79B	FCRL1	0.62364
PAG1	RETN	0.622702
CCL14	COL18A1	0.622139
PAI	SDC4	0.621576
CLEC5A	NADK	0.620638
COL1A1	OPN	0.620638
LILRA5	TNF-R2	0.620263
LCN2	TNF-R2	0.620075
CA4	CANT1	0.619137
DAB2	JAM-A	0.618762
CA1	SOD1	0.617073
PILRB	TNF-R1	0.616886
PILRB	uPA	0.616886
GP1BA	GP6	0.615385
CLSTN2	MMP-2	0.615385
CA4	PILRB	0.614822
APLP1	CHRDL2	0.613508
GRAP2	NID1	0.613508
CLEC5A	PILRB	0.613696
LCN2	RETN	0.614259
MEPE	ROR1	0.614071
PAI	TYMP	0.613508
CHRDL2	PAM	0.61257
JAM-A	SELP	0.61257
EPHB4	LTBR	0.61182
CHI3L1	TNF-R1	0.611632
DEFA1	PGLYRP1	0.610694
ANXA4	NADK	0.609568
PAG1	PILRB	0.609568
CNTN1	Notch 3	0.609006
GP6	SNAP23	0.609006
CDH5	DPP4	0.60863
CCL5	GRAP2	0.608068
CA4	CHI3L1	0.607129
DIABLO	SIGLEC7	0.607129
CFHR5	ST6GAL1	0.607129
ICAM3	IGLC2	0.606942
CA4	ITGB2	0.606754
QPCT	TNF-R1	0.606567
DAB2	GRAP2	0.606379
DAB2	GP1BA	0.606191
DIABLO	SELP	0.605816
DEFA1	PILRB	0.605253
ANXA4	TNFRSF10C	0.604503
CTSZ	NADK	0.603565
MMP-2	Notch 3	0.604128
PGLYRP1	RETN	0.603752
QPCT	SIGLEC7	0.603565
CLEC5A	TNFRSF10C	0.603565
SOST	TNC	0.602251
ITGB2	LCN2	0.602064
AHCY	ALDH1A1	0.601876
ADGRG2	ENG	0.601689
DDC	Gal-4	0.601501
S100P	TNFRSF10C	0.601501
MB	TNFRSF14	0.60075
GP6	USP8	0.600375
PAI	TIMP1	0.6
ALCAM	IL-1RT1	0.599812
RETN	TNF-R2	0.599437
CCL5	JAM-A	0.598311
APLP1	ROR1	0.597373
JAM-A	USP8	0.597373
CNTN1	MMP-2	0.596998
CHI3L1	CTSH	0.596623
ITGB2	TNFRSF10C	0.596435
TIE1	vWF	0.596435
ANXA11	S100P	0.596248
SERPINB8	TNFRSF10C	0.59531
CTSZ	SERPINB8	0.594559
TNF-R1	U-PAR	0.594559
CHI3L1	CLEC5A	0.593996
CDHR5	FETUB	0.593996
PILRB	U-PAR	0.593996
CA4	PGLYRP1	0.593621
MCFD2	PAI	0.593433
IGLC2	NCAM1	-0.592683
GAS6	Notch 3	0.592308
C2	RARRES2	0.592495
NADK	vWF	0.592308
QPCT	TNFRSF10C	0.591745
MMP-9	uPA	0.591745
ITGB2	SERPINB8	0.590807
SDC4	SELP	0.590432
CANT1	NADK	0.589869
ALDH1A1	ARG1	0.589493
CDHR5	TIE1	0.589493
DEFA1	QPCT	0.589306
CASP-3	CCL5	0.588743
CA4	S100P	0.588743
SNAP23	TXNDC5	0.588555
NADK	SIGLEC7	0.58818
IL-18BP	TIMD4	0.58818
LCN2	SERPINB8	0.587992
PAI	TXNDC5	0.586867
FCRL1	LILRB1	0.585178
AXL	MEPE	0.584615
CHRDL2	NOTCH1	0.584615
CD1C	CR2	0.584428
BLM hydrolase	TNF-R1	-0.584053
PECAM-1	SELE	0.583865
CTSZ	PAG1	0.582927
MMP-2	PON3	0.583114
GP1BA	SNAP23	0.582927
ITGAM	TNF-R1	0.582927
DEFA1	TNFRSF10C	0.582927
SELP	USP8	0.582739
ACP6	DIABLO	0.581801
ACP6	ANXA4	0.580863
SEMA3F	TIE1	0.580863
CA13	MCFD2	0.580488
CLEC5A	TNF-R1	0.580488
ITGB2	S100P	0.579362
SELP	TXNDC5	0.578612
CASP-3	NID1	0.578049
IGFBP6	VASN	0.577298
LTBR	MEPE	0.577111
IL-18BP	IL2-RA	0.57636
JAM-A	NID1	0.57636
SEMA3F	TNC	0.57636
LILRA5	TNF-R1	0.57636
CD164	TNF-R2	0.576173
Notch 3	TIE1	0.575797
PAG1	QPCT	0.574859
CTSH	ITGAM	0.574484
LILRA5	PILRB	0.574672
CLEC5A	SERPINB8	0.574484
ANXA4	ITGB2	0.574109
ARG1	CRKL	0.573546
GAS6	Gal-4	0.573734
ITGAM	LILRA5	0.573546
DIABLO	USP8	0.573546
KLK6	NPTXR	0.573171
MCFD2	PPP1R2	0.573171
CA4	CLEC5A	0.572795
CD79B	F11	-0.57242
LTBR	NECTIN2	0.57242
APLP1	LRP11	0.572045
CD164	U-PAR	0.57167
RETN	uPA	0.571482
KLK6	SELP	-0.571295
LRP11	MEPE	0.571107
CANT1	PAG1	0.570544
CTSZ	DEFA1	0.569981
Gal-4	KYAT1	0.569794
CHRDL2	MMP-2	0.569418
QPCT	SERPINB8	0.569043
NADK	S100P	0.56848
CHI3L1	uPA	0.568293
NCAM1	NOTCH1	0.56773
ADGRG2	PON3	0.56773
IGLC2	NRP1	-0.567542
SELL	VCAM1	0.567355
CCL16	CDHR5	0.566979
LCN2	PILRB	0.566979
QPCT	U-PAR	0.567167
CTSH	DEFA1	0.566792
ACP6	PCSK9	0.565103
CD163	TIMD4	0.564916
PAG1	TNF-R2	0.564916
CANT1	TNFRSF10C	0.564728
CTSH	TNF-R2	0.564353
IL-1RT1	LRP11	0.563977
CCL14	CST3	0.56379
CD164	LCN2	0.562664
CLUL1	RNASE3	-0.562664
CDH5	LRP11	0.562477
RTN4R	SSC4D	0.562289
CDH5	PAM	0.562101
ADGRG2	ROR1	0.561726
CASP-3	USP8	0.560413
TIE1	TNC	0.560225
FCRL1	SERPINA7	0.560038
PRCP	SERPINB8	0.559662
NOTCH1	TIE1	0.559662
GP1BA	TNFRSF14	0.558537
CTSH	RETN	0.557974
CDHR5	NOMO1	0.557598
CHI3L1	PILRB	0.55591
CD93	CDH5	0.554972
CDH2	CNTN1	0.554972
ACP6	PAG1	0.555159
PILRB	S100P	0.554972
PILRB	QPCT	0.554597
ENG	SCGB3A2	0.553846
IL2-RA	TNF-R1	0.552908
GRAP2	TXNDC5	0.55272
FAM3C	IGFBP6	0.55197
GP6	JAM-A	0.55122
GRAP2	IL-18BP	-0.550281
CDH2	TIE1	0.549906
IGFBP-2	PSP-D	0.549531
DIABLO	FBP1	0.548968
KLK6	PAI	-0.548968
CLUL1	PON3	0.549156
APOM	TFPI	0.548593
DPP7	ENPP7	0.548405
GAS6	TIE1	0.548218
CD164	RETN	0.547842
CTSZ	ITGAM	0.547655
CCL18	RARRES2	0.547467
DIABLO	GP6	0.546904
NADK	PILRB	0.546904
PI3	RETN	0.546904
CDH5	NPTXR	0.546717
NCAM1	ROR1	0.546529
SELP	TYMP	0.546154
CA4	QPCT	0.545779
APOM	IL2-RA	-0.545591
TNF-R1	TNFRSF14	0.545403
EPHB4	PGLYRP1	-0.545028
IGFBP6	ROR1	0.545028
GP1BA	SDC4	0.545028
APLP1	REG4	0.544653
Notch 3	SCGB3A2	0.544653
SEMA3F	vWF	0.544465
KLK6	ROR1	0.544278
PAG1	TNF-R1	0.54409
IL2-RA	TNFRSF14	0.54409
NID1	TFF2	-0.543715
MCFD2	SNAP23	0.54334
ANGPTL3	OPG	0.542964
CTSZ	uPA	0.542964
ACP6	CANT1	0.542402
AHCY	FKBP4	0.542214
TNF-R1	uPA	0.541651
DPP4	NPTXR	0.541463
PAG1	SERPINB8	0.541463
CNTN1	IL-1RT1	0.541276
LRP11	PAM	0.541088
ANXA4	QPCT	0.541088
Ep-CAM	Gal-4	0.540901
APOM	IL-18BP	-0.540713
IL-1RT1	TIMP1	-0.540525
ICAM3	TNF-R2	0.54015
OSMR	vWF	0.54015
RETN	TNF-R1	0.5394
DAB2	TXNDC5	0.539212
GRAP2	TFPI	0.539024
LRP11	ROR1	0.538837
CASP-3	TFPI	0.538649
DAB2	DIABLO	0.538274
CHRDL2	IL7R	0.538086
Gal-4	PAM	0.537899
OSMR	SCGB3A2	0.537899
LCN2	QPCT	0.537523
CDH1	REG1A	0.537148
SDC4	SNAP23	0.536961
CD1C	VCAM1	0.536773
GP6	GRAP2	0.536023
NADK	TNF-R1	0.536023
DIABLO	NID1	0.535835
IL-1RT1	ROR1	0.535835
AHCY	ARG1	0.535647
CCL5	SDC4	0.535084
CLUL1	FABP4	-0.534709
CDH5	NOTCH1	0.534897
ITGAM	SERPINB8	0.534709
TIMP4	vWF	0.534709
CD164	CLEC5A	0.534522
CD1C	Notch 3	0.534522
APLP1	PAI	-0.534146
PGLYRP1	PILRB	0.534146
SNAP23	USP8	0.534146
ADGRG2	NCAM1	0.533396
CTSH	LILRA5	0.533208
CTSH	LILRB1	0.532833
KLK6	SNAP23	-0.532645
PGLYRP1	uPA	0.532083
ANG	F11	0.531707
Ep-CAM	NECTIN2	0.531707
CNTN1	NRP1	0.531332
CLSTN2	PON3	0.530769
Gal-4	PLTP	0.530582
ANXA4	CANT1	0.530206
GP6	TNFRSF14	0.529831
CTSD	ST6GAL1	0.529456
CLEC5A	ITGB2	0.529081
SNAP23	TYMP	0.528893
AHCY	CRKL	0.528705
ITGB2	MMP-9	0.528518
PCSK9	vWF	0.528518
IL-1RT1	Notch 3	0.52833
CA4	TNF-R2	0.52833
IL-1RT1	SCGB3A2	0.527392
APLP1	NPTXR	0.527017
ITGAM	TNF-R2	0.527017
GDF-15	SELL	-0.526642
PGLYRP1	TNFRSF10C	0.526266
ADGRE2	Notch 3	0.526079
NADK	PCSK9	0.526079
ACP6	SELP	0.525516
SDC4	TNFRSF14	0.525516
CTSZ	ITGB2	0.525328
CNTN1	COL1A1	0.525141
CLUL1	PAM	0.525141
GP6	MCFD2	0.524578
CHI3L1	NADK	0.52439
PLXNB2	SOST	0.52439
CD79B	TIE1	0.52439
CDH2	COL1A1	0.524203
TIMP1	TXNDC5	0.524203
Notch 3	PAM	0.524015
CANT1	SIGLEC7	0.524015
AXL	CD93	0.523827
Notch 3	VCAM1	0.523827
ANG	PPP1R2	0.523265
DEFA1	SERPINB8	0.523265
CTSZ	TNF-R2	0.523265
S100P	TNF-R2	0.523452
TIMP1	TYMP	0.522889
PILRB	SEMA3F	0.522702
TNF-R2	uPA	0.522702
Notch 3	RNASE3	-0.522514
PLXNB2	TIE1	0.522326
CHI3L1	F11	-0.522139
LRP11	NOMO1	0.522139
ANG	CCL16	0.521951
MEPE	PTPRS	0.521764
CD79B	CTSZ	0.521388
CHI3L1	DEFA1	0.521388
CD46	NECTIN2	0.521388
ANXA4	SIGLEC7	0.521576
FAM3C	PAM	0.521201
CLEC5A	QPCT	0.521013
CA4	SERPINB8	0.521013
GRAP2	MCFD2	0.520075
BAG6	FKBP4	0.5197
CDH5	EPHB4	0.519512
METRNL	Notch 3	0.519325
CD46	DIABLO	0.518762
CASP-3	IL-18BP	-0.518762
METRNL	OSMR	0.518762
CTSH	PI3	0.518762
DPP4	ROR1	0.518762
SAA4	TNC	0.518762
CA13	PPP1R2	0.518386
CA4	RETN	0.518199
IGFBP6	TGFBR3	0.518199
AP-N	COL18A1	0.517448
DIABLO	SDC4	0.517448
LILRA5	ST6GAL1	0.517448
PLTP	TFPI	0.517448
CLEC5A	DEFA1	0.517073
Notch 3	OSMR	0.517073
IL-1RT2	SUMF2	-0.517073
CDHR5	VASN	0.516323
ACP6	TNFRSF10C	0.516135
CES1	DIABLO	0.515947
CDH5	Notch 3	0.515385
CD46	FBP1	0.514822
DPP7	SOD1	-0.514822
GP1BA	MCFD2	0.514447
CLUL1	MMP-2	0.514447
DEFA1	PCSK9	0.514259
CD1C	PON3	0.514259
SERPINA7	SSC4D	0.514071
CLEC5A	CTSH	0.513321
CXCL16	LYVE1	0.513133
DAB2	PAI	0.512946
CANT1	SEMA3F	0.512946
ANXA11	MMP-9	0.512758
CSTB	MMP-3	0.512383
CANT1	ST6GAL1	0.512383
IGFBP6	KLK6	0.512195
CD46	GP6	0.512008
IL-1RT1	PSP-D	0.512008
TNF-R2	TNFRSF10C	0.51182
TIMP1	TNFRSF14	0.511632
GP6	PAI	0.511445
IL2-RA	LTBR	0.511257
ANXA11	uPA	0.510694
GP1BA	SELL	0.510507
ADGRE2	SOST	0.510507
CHRDL2	LRP11	0.510131
IL-18BP	MEPE	0.510131
SIGLEC7	ST6GAL1	0.510131
EPHB4	IL-18BP	0.509756
LILRB1	NOMO1	0.509944
CHRDL2	SCGB3A2	0.509756
FCRL1	TNF-R2	0.509756
CD164	PAG1	0.509568
SELP	TFPI	0.509568
Notch 3	TNC	0.509381
NID1	USP8	0.509381
OSMR	PAM	0.509193
COL1A1	TNXB	0.509193
CTSZ	S100P	0.509006
DIABLO	ST6GAL1	0.508818
ALCAM	SUMF2	-0.508818
CLUL1	CNTN1	0.508255
IL-1RT2	MET	0.508443
C1QTNF1	NID1	0.508255
CDH1	TGFBR3	0.508255
IL2-RA	NECTIN2	0.50788
ITGB2	QPCT	0.50788
ADGRE2	TNC	0.50788
CCL16	TNXB	-0.50788
CXCL16	EFEMP1	0.507692
CRKL	QDPR	0.507317
APLP1	TYMP	-0.506942
CTSH	GNLY	0.506754
CD164	ITGAM	0.506754
CHI3L1	ITGAM	0.506567
CTSZ	TNF-R1	0.506567
CHI3L1	RETN	0.506379
NID1	TFPI	0.506379
IL-18BP	TNF-R1	0.506191
CCL5	SNAP23	0.505816
NOTCH1	TNC	0.505066
GRAP2	PPP1R2	0.504878
CDH2	PLXNB2	0.50469
CTSH	U-PAR	0.50469
CD46	TLT-2	0.504315
CD164	CD1C	-0.50394
CDH5	IL-1RT1	0.50394
DIABLO	JAM-A	0.504128
ITGB2	PILRB	0.50394
AXL	ROR1	0.50394
MB	TLT-2	0.503752
ALCAM	EPHB4	0.503377
PCSK9	QPCT	0.503377
REG1A	TFF2	0.503565
PAM	TIE1	0.503377
NOMO1	vWF	0.503377
ROR1	VASN	0.503189
CTSH	uPA	0.503189
CLSTN2	Notch 3	0.502814
SDC4	TXNDC5	0.502439
ADGRE2	CTSD	0.502251
IGLC2	RTN4R	-0.502251
ICAM-2	SELE	0.502064
KLK10	PON3	0.501876
DEFA1	S100P	0.501876
ANG	ICAM-2	-0.501313
AXL	IL-18BP	0.501313
IL-18BP	LRP11	0.501313
LRP11	TYRO3	0.501501
CCDC80	LTBR	0.501126
CCL5	NID1	0.501126
LCN2	TNF-R1	0.500938
ICAM1	USP8	-0.50075
EGFR	ENPP7	0.500563
DPP4	NCAM1	0.500563
DIABLO	ITGB2	0.500188
GNLY	PI3	0.500375
PAM	REG4	0.500188
PILRB	SIGLEC7	0.500188
TNF-R2	TNFRSF14	0.5
PRCP	TNF-R1	0.499812
CRKL	OPG	0.499625
PAM	SCGB3A2	0.49925
C1QTNF1	vWF	0.49925
FCGR2A	SIGLEC7	0.499062
ANGPTL3	TR	0.499062
CDH5	LTBR	0.498874
ANXA4	LCN2	0.498687
METRNL	SAA4	0.498687
MMP-2	PSP-D	0.498499
CCDC80	PTPRS	0.498499
IL-1RT1	MMP-9	-0.498311
LRP11	NECTIN2	0.498311
AOC3	Notch 3	0.498311
DIABLO	NOMO1	0.498124
DDC	RETN	-0.498124
CRKL	PAM	0.497936
MET	PLXNB2	0.497936
ENG	IL-1RT2	0.497561
GP6	LDL receptor	0.497373
CA4	MMP-9	0.497373
CNTN1	EGFR	0.496998
C2	SAA4	0.496435
SNAP23	TNFRSF14	0.496435
ANXA11	IL-1RT1	-0.496248
CCL5	TFPI	0.496248
RETN	TNFRSF10C	0.495872
FCRL1	SELL	0.495497
PAG1	PCSK9	0.49531
PLXNB2	TNC	0.49531
SERPINB8	TNF-R2	0.49531
ACP6	ITGB2	0.494934
OSMR	SPARCL1	0.494934
C2	FETUB	0.494747
CA4	LILRA5	0.494747
CD46	MB	0.494747
SELP	TIMP1	0.494559
PECAM-1	USP8	0.494371
LILRB1	SEMA3F	0.493809
PPP1R2	SPARCL1	-0.493433
CLSTN2	METRNL	0.493058
CHI3L1	S100P	0.493058
CD79B	IL-18BP	0.492871
LILRA5	PAG1	0.492683
CD164	S100P	0.492683
GP6	ST6GAL1	0.492308
LTBR	TNF-R1	0.49212
ACP6	PGLYRP1	0.491932
CDH2	TNC	0.491745
CA4	PCSK9	0.49137
CHI3L1	CTSZ	0.491182
CHL1	DPP4	0.490994
ANGPTL7	GNLY	0.490994
MMP-2	NRP1	0.490432
MMP-2	RNASE3	-0.490432
DLK-1	TFPI	-0.490244
CA4	TNF-R1	0.490056
CCDC80	CDH5	0.489681
CTSH	LCN2	0.489306
AXL	LRP11	0.489306
CNTN1	NOTCH1	0.489681
F11	PRSS2	0.489306
LILRA5	SIGLEC7	0.489306
IL7R	SPARCL1	0.489681
ICAM-2	TCN2	-0.489306
EGFR	TIE1	0.489306
SUMF2	TIMP1	0.489493
MEPE	VASN	0.489118
ACP6	QPCT	0.488931
ROR1	SCGB3A2	0.488931
ANXA4	SERPINB6	0.488931
FAM3C	ROR1	0.488743
BLM hydrolase	TNFRSF14	-0.488743
FAM3C	MEPE	0.488555
GDF-15	VCAN	0.488555
CNTN1	IL7R	0.48818
AXL	NID1	-0.487992
DEFA1	RETN	0.487242
DPP4	TIE1	0.486867
AXL	TLT-2	0.486867
CANT1	QPCT	0.486679
CDH5	MMP-2	0.485929
Gal-3	MFAP5	0.485741
ANXA11	TNFRSF10C	0.485741
ITGB2	PGLYRP1	0.485553
FCRL1	LILRA5	0.485178
AXL	CD79B	0.484991
CLSTN2	CR2	0.484991
LTBR	ROR1	0.484991
APOM	CHIT1	-0.484615
ADGRG2	DPP4	0.484803
CD46	LTBR	0.484615
CDH2	SEMA3F	0.484615
PPP1R2	SNAP23	0.484615
CHRDL2	RARRES2	-0.484428
SEMA3F	TINAGL1	0.484428
CHIT1	TNF-R2	0.48424
ALCAM	CD93	0.484053
LILRB1	LILRB2	0.484053
ALCAM	MMP-9	-0.483865
MMP-2	NOTCH1	0.483865
CTSH	QPCT	0.483865
SDC4	USP8	0.483677
MMP-9	NADK	0.48349
CTSH	PAG1	0.48349
CCDC80	MEPE	0.483302
DDC	NQO2	0.483114
ALCAM	PAM	0.483114
CHI3L1	SERPINB8	0.483114
QPCT	TNF-R2	0.482739
ITGAM	SIGLEC7	0.482364
CTSD	ENPP7	0.481989
ITGB2	SIGLEC7	0.481989
MMP-2	SCGB3A2	0.481801
CD79B	SERPINB8	0.481614
CTSD	CTSH	0.481051
GNLY	LILRB1	0.480863
CLSTN2	OSMR	0.480488
ACP6	CA4	0.4803
CFHR5	PROC	0.4803
TINAGL1	UMOD	0.479925
IL2-RA	PRCP	0.479737
GP1BA	SELP	0.479737
F11	TNF-R2	-0.479737
CD79B	CHI3L1	0.479174
ANXA4	DIABLO	0.479362
ANGPTL1	ENPP7	0.479174
CD163	GLRX	0.47955
AXL	MB	0.479362
DIABLO	PCSK9	0.479174
PILRB	TNFRSF10C	0.479174
TNC	vWF	0.479174
AOC3	COL1A1	0.478987
IL-1RT1	MMP-2	0.478987
FAM3C	LTBR	0.478799
IL2-RA	TIMD4	0.478799
ALCAM	TIMP1	-0.478799
IL-18BP	IL-1RT1	0.478424
SIGLEC7	uPA	0.478236
AP-N	CD1C	0.477861
GP6	NECTIN2	0.477861
CTSD	PCSK9	0.477861
MBL2	TNC	0.477861
SOD1	VCAM1	0.478049
CANT1	uPA	0.478049
CDHR5	DPP4	0.477674
CTSD	LILRA5	0.477674
IGFBP-2	PCOLCE	0.477486
CHI3L1	ICAM3	0.477298
APLP1	MEPE	0.477298
DAB2	TIMP1	0.477298
CPB1	F11	0.476923
COL18A1	PRSS2	0.476923
CPA1	F11	0.476735
IGFBP-1	RARRES2	-0.476735
CD164	TNF-R1	0.476735
GP1BA	PAI	0.476548
TFPI	TIMD4	-0.47636
CD46	FAS	0.475985
CCL14	ST6GAL1	0.475985
ALDH1A1	CD46	0.47561
CTSH	CTSZ	0.47561
Notch 3	PSP-D	0.47561
IL-1RT1	SNAP23	-0.475797
MET	SUMF2	-0.47561
ANXA4	DEFA1	0.475422
CFHR5	COL1A1	-0.475235
DEFA1	TNF-R1	0.475235
AXL	TFF2	0.475047
GP1BA	ICAM-2	0.474672
IL2-RA	LYVE1	0.474672
MB	MMP-3	0.474859
NADK	NOMO1	0.474672
IL7R	Notch 3	0.474672
NADK	TNF-R2	0.474484
ANXA4	CA4	0.474109
GAS6	MMP-2	0.473734
NRP1	Notch 3	0.473734
FCRL1	PILRB	0.473734
ARG1	RTN4R	0.473734
EFEMP1	FETUB	0.473546
FCRL1	RTN4R	0.473546
LRP11	MMP-2	0.473171
ALCAM	REG1A	0.472983
CCL18	ICAM-2	-0.472795
DPP4	PAM	0.472795
FAS	JAM-A	0.472608
ANGPTL1	DPP4	0.47242
ALCAM	TIE1	0.472233
FCRL1	LDL receptor	0.472045
NOTCH1	Notch 3	0.471482
SAA4	UMOD	0.471482
DPP4	FAM3C	0.471295
ANXA4	PAG1	0.471295
CTSD	LDL receptor	0.471107
PAM	PON3	0.471107
S100P	SERPINB8	0.471107
EGFR	ENG	0.470919
NECTIN2	NOMO1	0.470919
ADGRG2	NPTXR	0.470732
RNASE3	SCGB3A2	-0.470544
SERPINB8	SIGLEC7	0.470544
CCL5	PAI	0.470169
CD79B	TNF-R1	0.470169
NADK	PGLYRP1	0.469981
CD46	EFEMP1	0.469606
KLK6	NCAM1	0.469606
CD93	DPP4	0.469418
CD46	NOMO1	0.469418
AHCY	GAS6	0.469231
CA13	GRAP2	0.469231
CNTN1	RNASE3	-0.469231
APOM	LYVE1	-0.469043
NADK	RETN	0.469043
SPARCL1	TYMP	-0.469043
GRAP2	SOD1	-0.46848
CD79B	MB	0.468293
MCFD2	SELP	0.468293
EPHB4	SCGB3A2	0.467917
GRAP2	TFF3	-0.467917
CNTN1	ENG	0.46773
NOTCH1	TIMP1	-0.46773
NRP1	ST6GAL1	0.467542
SAA4	TIMP4	0.466792
GP1BA	LDL receptor	0.466604
NCAM1	NPTXR	0.466604
DIABLO	PAI	0.466417
ALCAM	REG4	0.466417
CLSTN2	SCGB3A2	0.466417
COMP	NPTXR	0.466229
IL7R	PLTP	0.466229
MEPE	TYRO3	0.466229
CTSD	DIABLO	0.465854
ICAM1	JAM-A	-0.465854
CA3	LILRA5	-0.465854
LILRA5	MBL2	0.466041
Notch 3	PLTP	0.466041
CHIT1	PRCP	0.466041
F11	PROC	0.465854
APOM	CASP-3	0.465666
LRP11	TIE1	0.465666
CDHR5	LILRB1	0.465103
MPO	NADK	-0.465103
ICAM-2	RARRES2	-0.465103
LRP11	SPARCL1	0.465103
IL2-RA	TNF-R2	0.465103
TNF-R1	TNFRSF10C	0.465103
NCAM1	VASN	0.465291
ANXA11	CA4	0.464728
CD79B	CTSD	0.464728
CFHR5	F11	0.464728
CDH5	IL-18BP	0.464728
IL-18BP	ROR1	0.464728
CD79B	LCN2	0.46454
FAM3C	LRP11	0.46454
CANT1	SERPINB8	0.464353
CDH5	PPP1R2	-0.464165
NPDC1	SEMA3F	0.464165
IL-6RA	MMP-2	-0.46379
CLEC5A	CTSZ	0.463415
ACP6	SERPINB8	0.463415
GP1BA	TXNDC5	0.463415
DIABLO	PECAM-1	0.463227
LILRB1	PILRB	0.463039
CCL16	QDPR	-0.463039
CD79B	LILRB1	0.462852
MEPE	TNFRSF14	0.462852
LRIG1	UMOD	0.462852
CSTB	ENG	0.462664
BLM hydrolase	CLEC5A	-0.462477
CD164	F11	-0.462477
MCFD2	TIMP1	0.462477
CES1	NID1	0.462289
NQO2	SERPINA7	-0.462289
CNTN1	TIE1	0.462289
ACP6	DEFA1	0.462101
DEFA1	vWF	0.462101
GAS6	NECTIN2	0.461914
IL-18BP	TNF-R2	0.461914
COL1A1	MEPE	0.461726
ANXA4	LILRB1	0.461538
CNTN1	PAM	0.461538
F11	PI3	-0.461538
CCL18	CFHR5	0.461351
GDF-15	SERPINB8	0.461351
LCN2	SIGLEC7	0.461351
ARG1	FBP1	0.461163
FETUB	NOMO1	0.461163
KLK6	TXNDC5	-0.461163
LILRA5	LILRB2	0.460976
CTSZ	PGLYRP1	0.460788
C2	CCL18	0.460225
ALCAM	DPP4	0.45985
FCN2	PROC	0.45985
PTPRS	TIE1	0.45985
KLK6	TIMP1	-0.45985
ANGPTL1	VCAN	0.45985
CCL5	GP1BA	0.459662
CHRDL2	NCAM1	0.459662
NID1	TFF3	-0.459475
TIMD4	TSHB	0.459475
DPP7	TFPI	0.459287
KYAT1	UMOD	-0.459099
CANT1	LCN2	0.458912
LILRB1	NQO2	-0.458724
ENG	NOTCH1	0.458537
TXNDC5	TYMP	0.458349
CD1C	MMP-2	0.458161
DPP4	OPN	0.458161
NOMO1	VCAN	0.458161
IGFBP-1	IGFBP-7	-0.457974
ADGRG2	IL-1RT2	0.457974
CD46	IL2-RA	0.457786
PILRB	TNC	0.457786
COL18A1	TR-AP	0.457786
CD93	NOTCH1	0.457598
GP6	TFPI	0.457411
CDH1	Ep-CAM	0.457223
LTBR	TYRO3	0.457036
CD1C	CRKL	0.456848
CHI3L1	IGFBPL1	-0.456848
TFPI	USP8	0.456848
CHRDL2	CNTN1	0.45666
PAM	QPCT	0.45666
CHL1	UMOD	0.45666
CLSTN2	NRP1	0.456473
CDH2	Notch 3	0.456098
CDH1	PAM	0.45591
CASP-3	JAM-A	0.455722
FCRL1	TIE1	0.455722
ADGRG2	MMP-2	0.455535
SDC4	TIMP1	0.455347
CNTN1	TNXB	0.455347
CA1	CNDP1	0.455159
APLP1	FAM3C	0.455159
LILRB1	TIE1	0.455159
ADGRG2	CHRDL2	0.454972
NPTXR	OSMR	0.454972
PAG1	SIGLEC7	0.454972
S100P	TNF-R1	0.454972
CA13	FCGR2A	0.454784
ICAM1	MBL2	0.454597
LRIG1	NRP1	0.454597
ITGB2	RETN	0.454597
FCGR3B	NADK	0.454409
CDH5	SOST	0.454221
ICAM3	ST2	-0.454221
CHRDL2	MEPE	0.454034
CDH5	NECTIN2	0.453846
DAB2	NID1	0.453846
AZU1	NOMO1	-0.453846
LILRA5	LILRB1	0.453659
GDF-15	PRCP	0.453659
PCOLCE	SELE	-0.453659
SCGB3A2	TGFBR3	0.453659
SOD1	TNFSF13B	0.453283
ALDH1A1	FBP1	0.453096
FCGR3B	SERPINB8	0.453096
ADGRG2	COL1A1	0.452908
AHCY	FBP1	0.452908
EGFR	TR-AP	0.452908
ARG1	IGFBPL1	0.45272
ACP6	LCN2	0.45272
CANT1	LILRA5	0.452533
LILRA5	RETN	0.452533
BLM hydrolase	CASP-3	0.452345
ANXA11	ITGAM	0.452345
AXL	IGFBP6	0.45197
EPHB4	MMP-2	0.45197
ALCAM	NOTCH1	0.45197
CHIT1	SERPINB8	0.452158
PROC	TFPI	0.45197
CCL5	USP8	0.45197
CHRDL2	IL-1RT1	0.451782
LILRB1	MBL2	0.451782
CXCL16	GAS6	0.451595
CTSD	TNC	0.451595
LTBR	PAM	0.451407
LILRB1	PCOLCE	0.451407
ANXA11	CNDP1	-0.451032
COMT	MBL2	-0.451032
CHRDL2	REG4	0.451032
CD79B	GLRX	0.450657
NID1	PAI	0.450657
COL18A1	NPDC1	0.450281
CTSZ	TNFRSF10C	0.450281
JAM-A	TXNDC5	0.450281
CDHR5	FABP4	0.450094
FKBP4	MCFD2	0.450094
PAM	PLTP	0.450094
DPP4	VASN	0.450094
ANGPTL1	PAM	0.449906
COL1A1	SHPS-1	0.449906
CTSZ	MMP-9	0.449719
ANGPTL3	SIGLEC7	0.449719
C2	CXCL16	0.449343
NECTIN2	PAM	0.449156
AP-N	IL-1RT2	0.448968
ADGRG2	NOTCH1	0.448968
ALCAM	LRP11	0.44878
ANG	COL18A1	0.448593
GRN	MMP-3	-0.448593
GDF-15	QPCT	0.448593
RETN	SERPINB8	0.448405
MCFD2	TGFBI	-0.448405
FBP1	SDC4	0.448218
CD163	THOP1	0.448218
CCDC80	CD1C	0.44803
CLUL1	PECAM-1	0.447842
PPP1R2	VCAN	-0.447842
ADGRE2	NOTCH1	0.447655
ALCAM	PGLYRP1	-0.447655
CD79B	PILRB	0.447655
LILRB5	REG1A	0.447467
ADGRG2	CD1C	0.44728
MMP-2	TIE1	0.44728
SIGLEC7	TNF-R1	0.44728
APOM	EFEMP1	-0.446904
GP6	KLK6	-0.446904
LRP11	Notch 3	0.446904
DAB2	TNFRSF14	0.446904
CTSH	DDC	-0.446717
CNTN1	FAM3C	0.446717
MMP-9	QPCT	0.446529
CD93	TIMP1	-0.446341
ALDH1A1	CNTN1	-0.446154
LILRB2	vWF	0.446154
DLK-1	MCP-1	-0.445966
CD79B	PTPRS	0.445779
CA13	SUMF2	0.445779
IL-18BP	TFPI	-0.445591
CCL5	TXNDC5	0.445403
AP-N	VCAM1	0.445403
ICAM-2	ROR1	0.445216
SERPINA5	SHPS-1	-0.445216
CD1C	LRP11	0.445028
EFEMP1	IL-1RT2	-0.444465
IL-6RA	PPP1R2	0.444465
CD59	FAS	0.444278
OPN	SERPINA5	-0.444278
CD79B	MEPE	0.44409
SOST	TYRO3	0.44409
ITGB2	JAM-A	0.443902
GAL	TFF2	0.443902
CA4	CTSH	0.443715
ENPP7	FAM3C	0.443527
CTSD	FCGR2A	0.443527
FCRL1	IL-18BP	0.443527
CDHR5	LTBR	0.443527
SCGB3A2	SPARCL1	0.443527
CHI3L1	TNFRSF10C	0.443715
CTSD	IL-18BP	0.44334
IL-18BP	NECTIN2	0.44334
CTSH	FCRL1	0.442964
CLEC5A	PI3	0.442964
ANG	CD93	-0.442777
CTSZ	PRCP	0.442777
ANXA4	SERPINB8	0.442777
FETUB	SIGLEC7	0.442777
EGFR	TFPI	0.442589
CD93	RARRES2	-0.442402
TXNDC5	USP8	0.442402
NOMO1	SIGLEC7	0.442026
C1QTNF1	TFPI	0.441839
NRP1	TFPI	0.441839
LILRB1	QPCT	0.441651
QPCT	SEMA3F	0.441651
CA13	TYMP	0.441651
CD93	NID1	-0.441463
IL2-RA	NOMO1	0.441463
ADGRG2	SHPS-1	0.441463
CASP-3	GP6	0.441276
ANGPTL7	KLK10	0.441276
COMP	FKBP4	-0.440713
ADGRG2	ICAM-2	0.440713
FETUB	LILRB1	0.440713
ENO2	PILRB	0.440901
NPDC1	RNASE3	0.440713
SCGB3A2	TXNDC5	-0.440713
CLSTN2	KLK10	0.440525
CD46	FETUB	0.440338
IGFBP3	LILRB2	0.440338
CTSH	NADK	0.44015
GP6	PECAM-1	0.44015
SOST	VCAM1	0.44015
CTSD	GP6	0.439962
CA4	SEMA3F	0.439962
ALCAM	CDH1	0.439775
CRKL	LILRB1	0.439775
DDC	KYAT1	0.439587
NRP1	SERPINA7	0.439587
ADGRE2	VCAM1	0.439587
GRAP2	ICAM1	-0.4394
CLEC5A	MMP-9	0.4394
ANGPTL3	Notch 3	0.439212
FETUB	TIE1	0.439024
CHRDL2	MCFD2	-0.438837
COL1A1	NOTCH1	0.438837
OPN	ROR1	0.438837
CD163	NOMO1	0.438649
IGFBP-2	PLC	-0.438649
APLP1	CLSTN2	0.438462
CA3	ICAM1	-0.438462
APLP1	IGLC2	-0.438274
CR2	NPTXR	0.438274
APOM	TIMD4	-0.438274
QPCT	TNC	0.438086
NADK	USP8	0.438086
PAI	USP8	0.438086
SPARCL1	VCAN	0.438086
CA4	CDH2	0.437711
GP6	NID1	0.437711
GAL	PRSS2	0.437711
DIABLO	QPCT	0.437899
CTSD	SIGLEC7	0.437711
PRCP	TCN2	0.437711
CANT1	CDH2	0.437523
NOTCH1	PPP1R2	-0.437523
IGLC2	ROR1	-0.437523
CCDC80	DPP4	0.437336
CLUL1	ENG	0.437336
IL-6RA	KIT	-0.437148
AXL	REG1A	0.436961
PAM	TNC	0.436961
CDH5	LILRB1	0.436773
NOTCH1	NPTXR	0.436773
KLK10	TINAGL1	0.436773
IL-1RT1	MEPE	0.436398
IGLC2	SERPINA7	-0.43621
ALDH1A1	NECTIN2	0.435835
ALCAM	ROR1	0.435835
PLC	TGFBI	-0.435647
NADK	PRCP	0.43546
IL-18BP	TFF3	0.43546
ADGRG2	CLUL1	0.435272
GNLY	OPN	0.435272
LILRA5	TNFRSF14	0.435272
PPP1R2	TYMP	0.435272
FCRL1	TLT-2	0.435084
BAG6	CCL18	-0.434709
CHIT1	CLEC5A	0.434709
FETUB	GAS6	0.434709
CDHR5	LDL receptor	0.434709
FAM3C	LYVE1	0.434897
KYAT1	MEGF9	0.434709
ADGRG2	PAM	0.434709
IL-1RT1	TGFBR3	0.434709
CHRDL2	KLK6	0.434522
ANXA11	NADK	0.434522
CST3	ICAM1	0.434334
CRKL	SEMA3F	0.434334
COMT	SERPINA5	0.434334
BLM hydrolase	LYVE1	-0.434146
SHPS-1	TNXB	0.434146
MMP-2	ROR1	0.433959
LILRA5	SEMA3F	0.433771
FCRL1	TNF-R1	0.433771
TFPI	TNF-R2	-0.433771
CD163	IL2-RA	0.433396
MEPE	NECTIN2	0.433396
OSMR	SEMA3F	0.433583
CHL1	TFPI	0.433396
LTBR	TNF-R2	0.433396
CD79B	U-PAR	0.433396
CA13	DPP7	0.433208
ANXA11	IL7R	-0.433208
CDH1	Notch 3	0.433208
DAB2	PECAM-1	0.433208
CDH2	CHL1	0.433021
NPTXR	PON3	0.433021
Notch 3	vWF	0.433021
CD79B	CTSH	0.432833
CDH2	DPP4	0.432833
CD79B	ICAM3	0.432645
ANXA4	JAM-A	0.432645
APOM	TNF-R2	-0.432645
ANGPTL1	GRN	0.432458
IGFBP6	MEPE	0.432458
PON3	SERPINB6	0.432458
CNTN1	VCAM1	0.432458
CPA1	ENO2	-0.432083
IGLC2	KLK6	-0.432083
CTSD	LILRB1	0.432083
APEX1	NECTIN2	-0.432083
RARRES2	TNXB	-0.432083
CDH1	SSC4D	-0.431895
CD93	CDH1	0.431332
RTN4R	TNFRSF14	0.431332
CCL14	KLK10	-0.430957
ICAM1	LILRB1	0.431144
CHIT1	RETN	0.430957
PON3	SCGB3A2	0.430957
SELL	SOD1	0.430957
ITGB2	TNF-R1	0.430957
ACP6	uPA	0.431144
FABP4	PON3	-0.430769
DEFA1	PRCP	0.430769
ALDH1A1	EFEMP1	0.430582
APLP1	MMP-2	0.430582
SHPS-1	TNC	0.430582
CA13	TGFBI	-0.430394
CTSH	PRCP	0.430206
EPHB4	FAM3C	0.430019
GP1BA	TLT-2	0.430019
IL7R	VCAM1	0.430019
AXL	t-PA	-0.430019
ANGPTL3	IGFBP-2	0.429831
ANXA11	MMP-2	-0.429831
MCFD2	TYMP	0.429831
CASP-3	DAB2	0.429456
CCL16	FABP4	0.429456
GP6	NOMO1	0.429456
TNC	TNF-R1	0.429456
ICAM-2	VCAM1	0.429456
ANXA4	ITGAM	0.429268
FABP4	PLC	0.429268
LDL receptor	t-PA	0.429268
CDH2	CDHR5	0.429081
MPO	SOD1	0.429081
F11	TFPI	0.429081
CD1C	CLSTN2	0.428893
CHI3L1	CHIT1	0.428705
CCL5	MCFD2	0.428705
TLT-2	TNFRSF14	0.428705
CDH2	UMOD	0.428705
ACP6	GRAP2	0.428518
FAM3C	MB	0.428518
CD163	CD1C	0.42833
CST3	FABP4	0.42833
CD46	TNFRSF14	0.42833
AXL	EPHB4	0.428143
ADGRE2	FCGR3B	0.428143
FAS	GP6	0.428143
LDL receptor	NOMO1	0.428143
EPHB4	KIT	0.427955
ENG	MMP-2	0.427955
CDH2	SOST	0.427955
PILRB	TIE1	0.427955
COL1A1	PON3	0.427767
LILRA5	uPA	0.427767
KLK6	NPDC1	0.42758
OPG	RNASE3	-0.42758
APLP1	MCFD2	-0.427392
DLK-1	SERPINA7	0.427392
MB	TFF2	0.427392
ANG	TNXB	-0.427392
ROR1	SNAP23	-0.427205
CNTN1	SOST	0.427205
FAS	USP8	0.427205
CRKL	DIABLO	0.427017
DAB2	ITGB2	0.427017
FETUB	MBL2	0.427017
REG1A	SNAP23	-0.426829
FCRL1	SSC4D	0.426642
ADGRE2	TIE1	0.426266
CCL14	CD93	-0.425891
Ep-CAM	FKBP4	0.425891
AOC3	CHRDL2	0.425704
F11	RARRES2	0.425704
AHCY	CHL1	0.425516
APLP1	REG1A	0.425516
EGFR	PAM	0.425328
TR-AP	UMOD	0.425328
APOM	DLK-1	-0.425141
CDH2	RNASE3	-0.425141
PRCP	TNFRSF10C	0.425141
CA3	DDC	0.424765
CHIT1	IL7R	-0.424578
ACP6	ITGAM	0.424578
LRIG1	NQO2	-0.42439
GAS6	vWF	0.42439
ANG	FCN2	0.424203
CRKL	GLRX	0.424203
ICAM3	NCAM1	-0.424203
CA4	CTSZ	0.424015
CHL1	NCAM1	0.424015
PILRB	vWF	0.424015
CA1	LILRB5	-0.423827
CXCL16	THBS4	0.423827
MCFD2	NID1	0.42364
CHRDL2	ROR1	0.42364
CR2	SELL	0.42364
CHIT1	U-PAR	0.423452
NOMO1	t-PA	0.423452
CA3	FCRL1	-0.423077
ANGPTL3	IGFBP6	-0.423077
EFEMP1	IL2-RA	0.423077
CD59	TGFBI	0.423077
APOM	CD79B	-0.422889
CASP-3	IGFBP3	-0.422889
AOC3	MMP-2	0.422889
FKBP4	SELE	-0.422889
APOM	AXL	-0.422514
ADGRG2	CNTN1	0.422514
AHCY	COMP	-0.422702
ADGRE2	EGFR	0.422514
CST3	PLTP	-0.422514
ANXA11	ROR1	-0.422702
IGFBP-2	THBS4	-0.422514
CTSD	TNF-R1	0.422702
CANT1	UMOD	0.422514
ANG	CDH1	-0.422326
LYVE1	MB	0.422326
PI3	PILRB	0.422326
CDH5	EGFR	0.422139
ICAM3	LILRA5	0.422139
CASP-3	MCFD2	0.422139
DIABLO	NADK	0.422139
PILRB	SERPINB8	0.422139
Ep-CAM	MCP-1	0.421951
CCL18	LILRB2	0.421764
PPP1R2	TXNDC5	0.421764
CANT1	LRIG1	0.421576
ITGB2	vWF	0.421576
AXL	DPP4	0.421388
C1QTNF1	Gal-4	0.421388
CDH5	MEPE	0.421388
GAL	REG1A	0.421388
CCL24	SELE	-0.421388
CSTB	S100P	-0.421201
CDH1	Gal-4	0.421013
AXL	TGFBR3	0.421013
TFF3	TNF-R1	0.421013
GAS6	REG1A	0.420826
PRCP	uPA	0.420826
CHRDL2	FABP4	-0.420638
SELE	SOST	0.420638
SAA4	TR-AP	0.420638
DPP4	ENG	0.420263
CANT1	ITGAM	0.420263
CHL1	MMP-2	0.42045
EPHB4	MMP-9	-0.42045
CD93	PAI	-0.420263
JAM-A	PECAM-1	0.420263
OPN	PROC	-0.420263
C1QTNF1	TFF2	-0.420263
TFF3	TFPI	-0.42045
CD164	uPA	0.420263
LTBR	VCAN	0.420075
DPP7	GRAP2	0.419887
RNASE3	TIE1	-0.419887
CCL16	FETUB	0.4197
IGFBP-1	SCGB3A2	0.4197
CTSH	ITGB2	0.419512
Notch 3	PLXNB2	0.419512
IL-1RT2	ST2	0.419512
CA3	TNF-R1	-0.419512
ANXA4	vWF	0.419512
FCN2	TNXB	-0.419137
EPHB4	LYVE1	0.418949
AXL	FAM3C	0.418762
EGFR	NOTCH1	0.418762
GDF-15	OPG	0.418762
CA3	CCL16	-0.418574
CDH2	EGFR	0.418574
CD46	PECAM-1	0.418574
AHCY	ANG	-0.418386
CDH5	IGLC2	-0.418199
AXL	IL-1RT1	0.418199
ENG	NCAM1	0.418199
ANXA4	U-PAR	0.418199
CANT1	DIABLO	0.418011
ADGRG2	SCGB3A2	0.418011
CDHR5	SEMA3F	0.418011
FCN2	IGFBP3	0.417824
C1QTNF1	Notch 3	0.417824
ADGRG2	OPN	0.417824
PLTP	SCGB3A2	0.417824
CA13	SNAP23	0.417824
CDH2	OSMR	0.417636
CA4	vWF	0.417636
C1QTNF1	CNTN1	0.417448
CD93	NPTXR	0.417448
NPTXR	REG4	0.417448
NCAM1	SCGB3A2	0.417448
PCSK9	PILRB	0.417261
MMP-3	ST2	0.417261
CDH5	CHRDL2	0.417073
C1QTNF1	GRAP2	0.417073
AXL	LILRB1	0.417073
IL-6RA	MCP-1	-0.417073
CCL5	TYMP	0.417073
AXL	FCRL1	0.416886
ALCAM	LILRB5	0.416886
CHRDL2	LILRB5	0.416886
NOTCH1	TYMP	-0.416886
ANGPTL1	REG1A	0.416698
GP6	TYMP	0.416698
IL-1RT1	U-PAR	-0.416698
Gal-4	MMP-2	0.41651
LILRA5	NOMO1	0.41651
MCFD2	SDC4	0.41651
LDL receptor	SELP	0.416323
RTN4R	SERPINA7	0.416323
APLP1	SNAP23	-0.416323
SIGLEC7	TNF-R2	0.416323
ANXA11	ENG	-0.416135
CTSZ	QPCT	0.416135
CPB1	TCN2	0.415947
CD59	ICAM1	-0.415572
ALCAM	IL-18BP	0.415572
MB	PECAM-1	0.415572
EPHB4	PPP1R2	-0.415572
MCP-1	PTPRS	-0.415572
IGFBP6	TLT-2	0.415572
MMP-9	TNFRSF10C	0.415572
PON3	TYMP	-0.415572
CD1C	FCGR3B	0.415385
CCL16	IGFBPL1	-0.415385
CD79B	LTBR	0.415385
CHL1	PLTP	0.415385
CHL1	Notch 3	0.415197
ANGPTL3	PSP-D	0.415197
COL1A1	RARRES2	-0.415197
CASP-3	SNAP23	0.415197
AXL	CDH5	0.415009
BAG6	NQO2	0.415009
IL-1RT1	TIE1	0.415009
CHL1	TNC	0.415009
CLSTN2	CNTN1	0.414822
CA1	DPP7	-0.414822
CDH1	GAS6	0.414822
APLP1	GLRX	-0.414822
LRP11	PPP1R2	-0.414822
CRKL	METRNL	0.414447
CHI3L1	MMP-9	0.414447
CST3	NPDC1	0.414447
CASP-3	PAI	0.414447
DLK-1	ICAM1	0.414259
ANGPTL7	RARRES2	-0.414259
C1QTNF1	CES1	0.414071
EPHB4	IGFBP6	0.414071
MMP-2	PLXNB2	0.414071
LILRA5	t-PA	0.414071
EGFR	MMP-2	0.413884
CNTN1	OSMR	0.413884
CHI3L1	PGLYRP1	0.413884
CHI3L1	QPCT	0.413884
EGFR	RNASE3	-0.413884
ACP6	CASP-3	0.413696
Gal-4	IL7R	0.413696
CD164	PILRB	0.413696
CA1	REG4	-0.413696
FCN2	SEMA3F	0.413696
CD93	KLK6	0.413508
IL7R	PAM	0.413508
F11	TFF3	-0.413508
CHRDL2	IGFBP-1	0.413321
NOMO1	OPG	0.413321
NOMO1	QPCT	0.413321
NQO2	TNF-R1	-0.413321
DAB2	DEFA1	0.412946
CHRDL2	GAS6	0.412946
CA3	KYAT1	0.412946
CHRDL2	Notch 3	0.412946
CLEC5A	PGLYRP1	0.412946
GAS6	PTPRS	0.413133
OPG	SERPINB6	0.412946
CTSH	THBS4	0.413133
ALCAM	IGLC2	-0.412758
EGFR	SOST	0.412758
IL-1RT1	PAG1	-0.41257
JAM-A	SDC4	0.41257
THBS4	TNC	0.41257
SDC4	TYMP	0.41257
CDH5	LYVE1	0.412383
PGLYRP1	QPCT	0.412383
APLP1	IGFBP6	0.412195
CD164	IL7R	-0.412195
JAM-A	NECTIN2	0.412195
DIABLO	GRAP2	0.41182
FABP4	IGFBP-2	-0.41182
CD79B	PECAM-1	0.41182
FCGR3B	PILRB	0.41182
EGFR	PLXNB2	0.412008
ALCAM	SNAP23	-0.41182
GRN	TR-AP	0.41182
CTSD	LILRB2	0.411632
C1QTNF1	OSMR	0.411632
CSTB	ST2	0.411632
DEFA1	VCAN	0.411632
CA13	COMT	0.411445
AHCY	FAS	0.411445
CDH1	IL7R	0.411445
DIABLO	VCAN	0.411445
AOC3	CNTN1	0.411257
ACP6	MMP-9	0.411257
MEPE	OPN	0.411257
CDH2	PTPRS	0.411257
SERPINB8	TNF-R1	0.411257
APOM	F11	0.411069
ANGPTL3	PLTP	0.411069
EGFR	TR	0.411069
SCGB3A2	TIMP1	-0.410882
NPTXR	TYMP	-0.410882
MPO	vWF	-0.410882
F11	ICAM3	-0.410694
ICAM3	NPTXR	-0.410694
EGFR	NRP1	0.410694
NOTCH1	PAM	0.410694
ROR1	t-PA	-0.410694
ICAM-2	SELL	0.410507
MMP-2	SPARCL1	0.410507
FCRL1	TNFRSF14	0.410507
ALCAM	ENG	0.410319
EGFR	MET	0.410319
CCDC80	ROR1	0.410319
ENG	TIMP1	-0.410319
ACP6	ENPP7	0.409944
ANGPTL1	REG4	0.409944
CD79B	CDH5	0.409756
COL1A1	DPP4	0.409568
NCAM1	OPN	0.409381
LILRB1	PAM	0.409381
PLTP	RNASE3	-0.409381
LILRB2	SERPINA7	0.409381
NECTIN2	TIMD4	0.409568
FABP4	TNFSF13B	0.409381
EPHB4	TYMP	-0.409381
CTSH	F11	-0.409193
CDHR5	SERPINA7	0.409193
CES1	Gal-4	0.409006
APEX1	IGLC2	0.409006
CD79B	LILRA5	0.409006
MET	METRNL	0.409006
Notch 3	SOST	0.409006
GRAP2	PAI	0.408818
LILRA5	QPCT	0.408818
NPTXR	SEMA3F	0.408818
TGFBR3	VASN	0.408818
PILRB	PRCP	0.40863
NOTCH1	THBS4	0.40863
DPP4	NOTCH1	0.408443
ADGRG2	MEPE	0.408255
ANG	PTPRS	-0.408255
IL-1RT1	TYMP	-0.408255
MET	U-PAR	-0.408255
TFPI	TR	0.408068
F7	TYMP	0.408068
LILRA5	U-PAR	0.408068
CCDC80	CD46	0.40788
CD1C	IL7R	0.40788
ENG	MET	0.40788
CA4	CD164	0.407692
BLM hydrolase	CXCL16	-0.407692
CCL15	Ep-CAM	0.407692
CDH5	SEMA3F	0.407692
FCGR3B	SOST	0.407692
CD1C	LILRB1	0.407505
CST3	PLC	0.407505
DPP4	RTN4R	0.407505
TGFBI	TIMP1	-0.407505
CD164	LILRA5	0.407317
ROR1	TGFBR3	0.407317
ACP6	USP8	0.407317
ALCAM	AXL	0.407129
APLP1	CD93	0.407129
CCL18	F11	0.407129
CLSTN2	RNASE3	-0.407129
CDHR5	EGFR	0.406942
CHL1	PAM	0.406942
NCAM1	SPARCL1	0.406942
PCSK9	uPA	0.406942
CLUL1	SCGB3A2	0.406754
CANT1	TNF-R2	0.406754
PCSK9	PLXNB2	0.406567
ENG	ROR1	0.406567
CA4	FCGR3B	0.406379
CDH5	ICAM-2	0.406379
MB	TNF-R2	0.406379
CDH2	vWF	0.406379
CA13	CCL5	0.406191
CHL1	PCSK9	0.406191
EGFR	PCSK9	0.406191
AHCY	PTPRS	0.406191
MB	TFF3	0.406191
NOMO1	TNF-R1	0.406191
CHIT1	FKBP4	-0.406004
ANXA11	LRP11	-0.406004
NPTXR	PAM	0.406004
APLP1	NOTCH1	0.405816
NCAM1	NRP1	0.405441
CTSZ	RETN	0.405441
BAG6	TNXB	0.405441
DDC	FCRL1	-0.405253
FCN2	RARRES2	0.405253
COMP	THBS4	0.405253
CD164	CTSZ	0.405066
ALCAM	EGFR	0.405066
ENG	IGLC2	-0.405066
RARRES2	SAA4	0.405066
APOM	CD46	-0.404878
CLSTN2	DPP7	0.404878
SHPS-1	TGFBI	-0.404878
CCDC80	MMP-2	0.40469
IL-1RT1	PAI	-0.40469
LTBR	TIE1	0.40469
CD93	TYMP	-0.40469
CLUL1	DPP4	0.404503
CD1C	IL-1RT1	0.404503
CTSD	TIE1	0.404503
KLK6	LDL receptor	-0.404128
IGFBP-1	TFF3	0.404128
BLM hydrolase	CHI3L1	-0.40394
CCL18	FCN2	0.40394
CD163	LILRB1	0.40394
PRCP	U-PAR	0.40394
CD93	CHRDL2	0.403752
CD93	ROR1	0.403752
CDHR5	RTN4R	0.403565
CCDC80	PAM	0.403189
CST3	PON3	-0.403189
PCOLCE	SSC4D	-0.403189
RARRES2	ST6GAL1	0.403189
CD163	VCAM1	0.403189
CES1	CXCL16	0.402814
CST3	Gal-4	-0.402814
LILRB1	LTBR	0.402814
NOTCH1	SEMA3F	0.402814
CHL1	TIE1	0.402814
CD164	DDC	-0.402627
ENG	PECAM-1	0.402627
CTSD	TNF-R2	0.402627
IGFBP-1	ROR1	0.402439
MET	PPP1R2	-0.402251
CDHR5	CTSD	0.402064
IGLC2	IL-1RT1	-0.402064
CCL16	VCAM1	-0.402064
CCL15	NPDC1	-0.401876
NRP1	PSP-D	0.401876
CLSTN2	FCGR3B	0.401689
AZU1	PTPRS	0.401689
DAB2	TFPI	0.401689
IL7R	TNF-R2	-0.401689
LRP11	TYMP	-0.401689
FAM3C	MMP-3	0.401501
BAG6	NPTXR	-0.401501
CLSTN2	PAM	0.401501
IGFBP-1	PSP-D	0.401501
OSMR	ST2	0.401501
ADGRE2	CD1C	0.401313
PTPRS	SELL	0.401313
SHPS-1	TFF3	0.401313
PSP-D	VCAM1	0.401126
CRTAC1	Gal-4	0.400938
FCGR2A	ICAM1	0.400938
AXL	LTBR	0.400938
MB	SELE	0.400938
CNTN1	TNC	0.400938
CHRDL2	CLSTN2	0.40075
PILRB	THBS4	0.40075
C1QTNF1	CD59	0.399625
AXL	CDH1	0.400375
CD164	CTSH	0.400188
COMP	DPP4	0.399625
CDH5	FCRL1	0.399812
CR2	FCRL1	0.4
APOM	IGFBP6	-0.4
ACP6	JAM-A	0.4
FETUB	LDL receptor	0.400375
COL1A1	MMP-2	0.399625
IGFBP-1	MMP-3	0.399625
APEX1	MMP-9	0.4
ACP6	NID1	0.399625
AZU1	NPDC1	0.400375
IGFBP6	NPDC1	0.399812
IL-1RT1	PAM	0.4
CRTAC1	PCOLCE	0.399625
CANT1	PCSK9	0.400188
DPP7	PLTP	0.400563
FKBP4	PPP1R2	0.400375
GLRX	PTPRS	0.399812
FABP4	REG4	-0.400188
LILRB5	REG4	0.400188
NPTXR	ROR1	0.400375
CA13	SELP	0.399625
METRNL	SEMA3F	0.399625
ACP6	SOD1	-0.400375
CD1C	SOST	0.399625
ENG	SPARCL1	0.399812
SPARCL1	ST2	0.399625
PRTN3	TFF3	0.400375
ICAM1	TGFBI	-0.400563
OSMR	TIE1	0.400188
ADGRE2	TINAGL1	0.399812
PGLYRP1	TNF-R2	0.399625
QPCT	TR-AP	0.400563
APLP1	t-PA	-0.4
CRKL	GAS6	0.399437
PRCP	TNF-R2	0.399437
IL7R	QDPR	0.39925
CCDC80	THBS4	0.39925
CD163	OPG	0.399062
CANT1	SERPINB6	0.399062
SCGB3A2	SNAP23	-0.399062
GP1BA	TIMP1	0.399062
CHL1	SERPINB6	0.398874
FAM3C	ST2	0.398874
GDF-15	TNF-R1	0.398874
DPP4	LILRB5	0.398687
NRP1	OSMR	0.398687
MBL2	TNF-R1	0.398687
CANT1	U-PAR	0.398687
NOMO1	PAM	0.398499
METRNL	vWF	0.398499
ANG	GAS6	-0.398124
DDC	PI3	-0.398124
Gal-4	PLXNB2	0.398124
DDC	TNF-R1	-0.398124
Notch 3	TNXB	0.398124
ANGPTL1	EPHB4	0.397936
AXL	GAS6	0.397936
FCRL1	GLRX	0.397936
GNLY	LILRB2	0.397936
ICAM-2	PECAM-1	0.397936
CD79B	CHIT1	0.397749
BAG6	CLSTN2	-0.397749
ANXA11	ITGB2	0.397749
CD46	LDL receptor	0.397749
TIMP4	TR-AP	0.397373
PROC	SSC4D	0.397186
CD2AP	CXCL16	0.396998
CHI3L1	DDC	-0.396998
CR2	DPP4	0.396998
ALCAM	MMP-2	0.396998
ADGRE2	CDH2	0.396811
ANG	CST3	0.396811
CD163	DPP7	-0.396811
QPCT	S100P	0.396811
IL-18BP	TIE1	0.396811
THBS4	TIE1	0.396811
ROR1	TLT-2	0.396623
ITGAM	vWF	0.396623
CDH5	CLUL1	0.396435
MEP1B	ST2	-0.396435
CD1C	TNC	0.396435
CD79B	uPA	0.396435
CCL15	CD1C	-0.396248
CD46	CD79B	0.39606
CCL18	EPHB4	-0.39606
ALCAM	Notch 3	0.39606
FAM3C	OSMR	0.39606
FETUB	IL-18BP	0.395872
C2	LILRB2	0.395872
CRKL	NRP1	0.395872
REG4	ST2	0.395872
LTBR	VASN	0.395872
COMT	MEPE	-0.395685
IL7R	MMP-2	0.395685
NCAM1	PAM	0.395685
MPO	SERPINB8	-0.395685
CD46	SIGLEC7	0.395685
MBL2	TIE1	0.395685
APEX1	LYVE1	-0.395497
PLXNB2	VCAN	0.395497
Gal-3	IGFBP-2	0.394934
CDH1	IL-18BP	0.395122
ALCAM	IL-1RT2	0.395122
ANG	IL-6RA	0.394934
LCN2	LILRA5	0.394934
F7	MCP-1	-0.395122
FKBP4	MEP1B	-0.39531
CLSTN2	NOTCH1	0.39531
IL7R	NOTCH1	0.394934
CR2	NPDC1	0.394934
CD164	PON3	-0.395122
CHI3L1	PRCP	0.39531
CDH5	ROR1	0.394934
IGFBP-2	SSC4D	-0.39531
SERPINB6	THOP1	0.394934
F11	TR	0.395122
MET	TYRO3	0.394934
TLT-2	VASN	0.39531
TYRO3	VCAN	0.394934
ALCAM	CD164	-0.394747
Gal-4	SSC4D	-0.394747
CDHR5	ST6GAL1	0.394747
LILRA5	TIMD4	0.394747
APLP1	PAM	0.394559
COMP	RNASE3	-0.394559
Notch 3	TIMP1	-0.394559
IGFBP6	TIMP4	-0.394559
MEPE	TNF-R1	0.394559
CHL1	Gal-3	0.394371
ICAM1	IL-18BP	0.394371
CA4	TNC	0.394371
CHIT1	TNFRSF10C	0.394371
TFPI	TNFSF13B	-0.394371
PAM	vWF	0.394371
EPHB4	ICAM-2	0.394184
FAS	TFPI	0.394184
ANGPTL7	COMP	0.393996
EPHB4	IL2-RA	0.393996
C2	MBL2	0.393996
MEPE	SHPS-1	0.393996
BLM hydrolase	ST2	-0.393996
CCDC80	CLUL1	0.393621
IL-1RT1	IL7R	0.393621
CHI3L1	LILRA5	0.393621
ANGPTL1	MET	0.393809
ITGB2	NOMO1	0.393621
LRP11	REG4	0.393809
ENG	RNASE3	-0.393621
PCSK9	SELP	0.393621
CANT1	TLT-2	0.393809
PTPRS	TNXB	0.393621
CST3	IL-17RA	-0.393433
CR2	NOTCH1	0.393433
DPP4	RNASE3	-0.393433
AP-N	TNFSF13B	0.393433
DAB2	MCFD2	0.393246
CNTN1	TIMP1	-0.393246
KLK6	VASN	0.393246
CNDP1	PPP1R2	-0.393058
SIGLEC7	U-PAR	0.393058
C2	CA3	-0.392871
ADGRE2	CDH5	0.392871
CCDC80	EPHB4	0.392871
SELP	TFF2	-0.392871
IL7R	TIMP1	-0.392871
C1QTNF1	METRNL	0.392683
DAB2	QPCT	0.392683
AHCY	GLRX	0.392495
CHRDL2	NRP1	0.392495
PSP-D	SDC4	-0.392495
CDH2	TYRO3	0.392495
CD163	NECTIN2	0.392308
DPP7	THBS4	0.392308
BLM hydrolase	THOP1	0.392308
CST3	RNASE3	0.39212
IGFBP6	MB	0.391932
MCP-1	MET	0.391932
PCSK9	TNFRSF10C	0.391932
AOC3	TSHB	-0.391932
ALDH1A1	COL1A1	-0.391557
CD79B	DLK-1	0.391557
CXCL16	Gal-3	-0.391557
FAM3C	IL-1RT1	0.391557
IL-1RT1	ITGAM	-0.391557
ITGB2	LILRA5	0.391745
MEPE	NPDC1	0.391557
EPHB4	PAM	0.391745
CDHR5	QPCT	0.391745
IL-1RT1	S100P	-0.391557
CES1	SIGLEC7	0.391557
CNTN1	TFPI	0.391557
DEFA1	TNF-R2	0.391557
FCN2	LILRB2	0.39137
CTSO	TGFBR3	-0.39137
ADGRG2	APLP1	0.391182
LILRB2	SEMA3F	0.391182
CHRDL2	ENG	0.390994
PCSK9	PLTP	0.390994
CNTN1	SCGB3A2	0.390807
SOST	TIE1	0.390807
CDH5	TNC	0.390807
BAG6	GRN	-0.390619
TGFBI	TNFRSF14	-0.390619
AP-N	IGFBPL1	0.390432
FAM3C	NCAM1	0.390432
LDL receptor	SERPINA7	0.390432
CTSO	SOST	0.390432
COL1A1	TYRO3	0.390432
ACP6	DAB2	0.390244
GDF-15	GP1BA	-0.390244
OPG	PSP-D	0.390244
CASP-3	CLEC5A	-0.390056
KLK6	MCFD2	-0.390056
ARG1	PPP1R2	-0.390056
FABP4	SCGB3A2	-0.390056
CLSTN2	TFPI	0.390056
CA1	CA3	-0.389869
FCGR2A	IL-6RA	0.389869
GLRX	GP1BA	0.389681
APOM	Gal-3	0.389681
COL18A1	NRP1	0.389681
AP-N	TIMP4	0.389681
ENG	MPO	0.389493
FETUB	NECTIN2	0.389493
IGLC2	NOTCH1	-0.389493
ANXA11	CHI3L1	0.389306
CDH5	GAS6	0.389306
CD93	MMP-9	-0.389306
AZU1	C2	-0.389118
BAG6	IGLC2	0.389118
FBP1	KLK6	-0.389118
AXL	LILRB5	0.389118
CLUL1	NOTCH1	0.389118
EPHB4	Notch 3	0.388931
MMP-9	RETN	0.388931
CNTN1	TR	0.388931
CA4	DAB2	0.388743
APLP1	NCAM1	0.388743
SDC4	ST6GAL1	0.388743
IL-18BP	LILRB1	0.388555
CLUL1	TIE1	0.388555
CA4	UMOD	0.388555
CANT1	vWF	0.388555
IGLC2	MEPE	-0.388368
ENG	ICAM-2	0.38818
CDH1	PGLYRP1	-0.38818
CTSH	S100P	0.38818
MET	TNF-R2	-0.38818
CDH2	SAA4	0.387992
C1QTNF1	THBS4	0.387992
ANXA11	EPHB4	-0.387805
Gal-3	NQO2	0.387805
LILRB2	TXNDC5	0.387805
AXL	PTPRS	0.387617
EGFR	TIMP4	0.387617
EFEMP1	GAS6	0.38743
C1QTNF1	LILRB2	0.38743
EPHB4	MEPE	0.38743
DPP4	SEMA3F	0.38743
C2	IGFBP3	0.387242
CHRDL2	PSP-D	0.387242
SIGLEC7	TNFRSF10C	0.387242
CR2	KLK6	0.387054
ACP6	SIGLEC7	0.387054
CANT1	CD79B	0.386867
CNTN1	MFAP5	0.386867
NRP1	PAM	0.386867
IL-1RT2	PON3	0.386867
NRP1	TIE1	0.386867
t-PA	vWF	0.386867
DIABLO	LDL receptor	0.386679
DIABLO	SNAP23	0.386679
IGLC2	UMOD	-0.386679
IL-18BP	VCAM1	0.386679
DPP4	IGLC2	-0.386492
DPP4	Notch 3	0.386492
CD46	CDHR5	0.386116
ANGPTL7	COL1A1	0.386116
COL18A1	F11	0.386116
DLK-1	F11	-0.386304
CLEC5A	IGFBPL1	-0.386116
APOM	MEPE	-0.386304
CTSD	NOMO1	0.386304
CD93	Notch 3	0.386304
PCSK9	PGLYRP1	0.386304
OPG	TCN2	0.386116
ADGRE2	THBS4	0.386116
PCSK9	TIE1	0.386116
RTN4R	VASN	0.386116
ALCAM	PAG1	-0.385929
CDHR5	FCRL1	0.385741
ICAM1	IL-17RA	-0.385553
CRKL	TIMP4	0.385553
EPHB4	IGFBP-1	0.385366
BAG6	QPCT	-0.385366
Notch 3	THBS4	0.385366
AXL	TIE1	0.385366
ADGRG2	ANGPTL7	0.385178
BLM hydrolase	IL2-RA	-0.385178
NCAM1	RTN4R	0.385178
CHRDL2	SPARCL1	0.385178
ANXA11	CSTB	-0.384991
MCFD2	USP8	0.384991
ALDH1A1	Ep-CAM	0.384803
FCGR3B	MEP1B	0.384803
RARRES2	SCGB3A2	-0.384803
MFAP5	SOST	0.384803
ADGRE2	CTSH	0.384615
EPHB4	IL-6RA	-0.384615
ALCAM	PON3	0.384615
PECAM-1	SELP	0.384615
IL7R	U-PAR	-0.384615
PAG1	vWF	0.384615
CTSH	FAM3C	0.384428
CCL24	CST3	-0.38424
CD93	MMP-2	0.38424
ADGRG2	REG4	0.38424
LILRB5	ROR1	0.38424
PON3	ROR1	0.38424
NOMO1	TIE1	0.38424
TGFBR3	TLT-2	0.38424
CPB1	EFEMP1	-0.383865
PON3	RNASE3	-0.383865
CFHR5	TFPI	0.383865
CSTB	U-PAR	-0.383865
TNFRSF10C	USP8	0.383865
Gal-4	vWF	0.383865
AOC3	CDH5	0.383677
CSTB	GRN	-0.383677
ANXA4	PILRB	0.38349
ACP6	FCGR3B	0.383302
ANGPTL7	MMP-2	0.383302
ACP6	CD93	-0.383114
CD1C	CNTN1	0.383114
CLSTN2	GAS6	0.383114
CCL5	TIMP1	0.383114
BLM hydrolase	TNF-R2	-0.383114
TNFRSF10C	TNFRSF14	0.383114
GP6	vWF	0.383114
ADGRE2	CANT1	0.382927
LYVE1	USP8	0.382927
FKBP4	IGFBP-2	0.382739
CXCL16	IL2-RA	0.382739
CLUL1	MFAP5	0.382739
LILRB1	PSP-D	0.382739
IGLC2	REG4	-0.382739
PON3	SPARCL1	0.382739
KIT	USP8	0.382739
CD163	CRKL	0.382552
CES1	FCGR2A	0.382552
APLP1	IL-1RT1	0.382552
PCSK9	PRCP	0.382552
RTN4R	TSHB	0.382552
NID1	TXNDC5	0.382552
[truncated: 32,717 more rows]

## Sheet: fig 4C, fig S2, IgG+
Protein-1	Protein-2	Correlation
CPA1	CPB1	0.927691
LCN2	PAG1	0.91394
LCN2	U-PAR	0.896633
LCN2	PGLYRP1	0.881697
PGLYRP1	U-PAR	0.877904
PAG1	U-PAR	0.874585
CPA1	PRSS2	0.852063
PAG1	PGLYRP1	0.846847
S100P	U-PAR	0.838786
CPB1	PRSS2	0.83357
DAB2	GP6	0.820294
ITGAM	QPCT	0.794927
LCN2	S100P	0.784258
ITGB2	U-PAR	0.784258
DEFA1	ITGAM	0.779516
PGLYRP1	S100P	0.778568
CHI3L1	PAG1	0.773589
NADK	PAG1	0.771693
PAG1	S100P	0.769322
PGLYRP1	RETN	0.767662
U-PAR	uPA	0.755808
PGLYRP1	TNFRSF10C	0.751304
RETN	U-PAR	0.749644
LCN2	RETN	0.744903
ITGB2	uPA	0.74514
CNTN1	Notch 3	0.740872
CNTN1	MMP-2	0.731863
PRCP	QPCT	0.731152
CHI3L1	LCN2	0.729493
LCN2	NADK	0.72973
MMP-2	Notch 3	0.729018
CA13	PAI	0.726885
CA13	SDC4	0.727122
DAB2	SELP	0.725936
ANXA11	U-PAR	0.724277
COL1A1	MEPE	0.721669
NADK	PGLYRP1	0.722143
ANXA11	SERPINB8	0.722143
CHI3L1	DEFA1	0.718824
NADK	U-PAR	0.719061
S100P	TNFRSF10C	0.716453
ITGAM	PAG1	0.715505
CD164	S100P	0.715268
GRAP2	SELP	0.71266
DAB2	PAI	0.711
ITGB2	RETN	0.711238
ANXA11	PGLYRP1	0.709341
LCN2	SERPINB8	0.704836
CHI3L1	U-PAR	0.704125
PAG1	TNFRSF10C	0.703177
DAB2	GRAP2	0.701991
KLK6	NPTXR	0.700569
ITGAM	PGLYRP1	0.700569
BAG6	FKBP4	0.699621
CTSD	GP6	0.697013
ADGRE2	LILRB2	0.697487
GRAP2	PAI	0.699384
CD164	PGLYRP1	0.696776
MMP-2	PON3	0.697724
PAG1	RETN	0.698672
PAG1	TNF-R2	0.697013
SNAP23	TYMP	0.698909
TNFRSF10C	U-PAR	0.698435
CTSD	DAB2	0.692982
PGLYRP1	SERPINB8	0.69322
APLP1	KLK6	0.692034
ADGRG2	DPP4	0.690612
ITGB2	PGLYRP1	0.690849
CA4	NADK	0.689663
DEFA1	PAG1	0.687767
DEFA1	QPCT	0.688004
CLEC5A	U-PAR	0.68753
CD164	U-PAR	0.68587
DEFA1	NADK	0.683973
CLEC5A	LCN2	0.683262
CD164	PAG1	0.682788
ANXA11	CD164	0.677098
FAM3C	KLK6	0.675913
EGFR	MEGF9	0.678046
CDH5	METRNL	0.675913
PAG1	QPCT	0.676387
ANXA11	S100P	0.677572
GP6	SELP	0.676624
ANGPTL1	SOST	0.67615
ANG	TR-AP	0.676861
SERPINB8	U-PAR	0.678284
PAG1	SERPINB8	0.673068
FBP1	PCSK9	0.671882
MMP-9	PGLYRP1	0.672119
LCN2	TNFRSF10C	0.671408
CLEC5A	PAG1	0.670223
LRIG1	TINAGL1	0.669986
CA13	CCL5	0.667615
LCN2	uPA	0.664296
GP6	GRAP2	0.663585
ITGAM	NADK	0.663822
CHI3L1	uPA	0.662399
RETN	uPA	0.661451
ANXA11	LCN2	0.660266
NADK	SERPINB8	0.660266
CD164	ITGAM	0.659791
KLK6	NPDC1	0.659791
ITGAM	LCN2	0.658369
CD164	TNFRSF10C	0.657895
GP6	PAI	0.657183
PAG1	uPA	0.657183
ITGB2	LCN2	0.656472
ADGRG2	NRP1	0.656472
IGFBP-2	REG4	0.655524
CCL5	GP6	0.654576
LCN2	MMP-9	0.654576
ITGAM	RETN	0.653864
DEFA1	PGLYRP1	0.653627
EGFR	MET	0.65339
ANXA4	CANT1	0.652679
NID1	SELP	0.652916
ITGAM	U-PAR	0.652679
PAI	SDC4	0.652205
CTSD	TNFRSF14	0.652205
CA4	ITGAM	0.650782
FAM3C	LTBR	0.645567
CA4	PAG1	0.644381
ANXA11	RETN	0.644144
OSMR	SPARCL1	0.643433
CCL5	PAI	0.643196
COL1A1	MMP-2	0.642959
MMP-9	S100P	0.642722
CHI3L1	NADK	0.642248
RETN	TNFRSF10C	0.64201
LILRB1	LILRB2	0.641536
CHI3L1	QPCT	0.641299
MMP-9	PAG1	0.640825
DDC	KYAT1	0.640114
DEFA1	LCN2	0.639877
CDH1	Gal-4	0.63964
CA13	DAB2	0.637269
NADK	uPA	0.636795
APOM	COMT	0.636321
COMP	THBS4	0.634187
IL-18BP	JAM-A	-0.633001
CDH5	TIE1	0.632053
DAB2	GP1BA	0.631105
LCN2	TNF-R2	0.630868
PAI	SELP	0.630631
CCDC80	MMP-2	0.629682
ITGB2	NADK	0.629445
RETN	S100P	0.629208
PAI	SNAP23	0.627074
QPCT	uPA	0.626837
ANGPTL7	KLK10	0.6266
CLUL1	DPP4	0.625415
CHI3L1	ITGAM	0.625652
CLEC5A	ITGAM	0.625889
NPDC1	NPTXR	0.625652
ANXA11	PAG1	0.625178
LCN2	QPCT	0.625178
MET	PLTP	0.624704
DIABLO	GP6	0.623518
ANGPTL1	EGFR	0.623281
TNF-R1	TNF-R2	0.621385
TIMP1	TYMP	0.619962
ICAM-2	IL-1RT1	0.619251
NADK	S100P	0.619251
SIGLEC7	uPA	0.619488
ANXA4	NADK	0.617117
MET	UMOD	0.617117
CA13	GP6	0.616643
ENG	PLTP	0.616643
Gal-4	TNFRSF10C	-0.616169
CHL1	TR	0.615695
CTSZ	LILRA5	0.614983
CD164	MMP-9	0.614983
ANXA4	PAG1	0.61522
CTSZ	TNF-R2	0.614983
DAB2	PECAM-1	0.614272
FAM3C	IGFBP6	0.613324
SIGLEC7	U-PAR	0.613087
ANXA11	DEFA1	0.610242
CTSO	NOMO1	0.610479
APLP1	NPTXR	0.610242
GP1BA	TNFRSF14	0.610479
CLEC5A	S100P	0.609294
ITGB2	PAG1	0.606449
METRNL	SNAP23	-0.605974
CD59	USP8	0.605974
PGLYRP1	uPA	0.6055
CLEC5A	LILRA5	0.604789
CLUL1	Notch 3	0.604315
MCFD2	SUMF2	0.603841
CHI3L1	TNF-R2	0.603841
CD164	CHI3L1	0.602892
CD164	LCN2	0.602181
DEFA1	U-PAR	0.600759
CTSD	SDC4	0.59981
ANXA4	ST6GAL1	0.59981
CTSH	SUMF2	0.59981
CTSH	CTSZ	0.598151
ITGB2	SIGLEC7	0.59744
CCL5	DAB2	0.596728
IGFBP-2	t-PA	-0.59578
CD79B	FCRL1	0.595543
LILRA5	LILRB1	0.595306
DPP4	EGFR	0.593646
CASP-3	FKBP4	0.593883
KIT	Notch 3	0.593172
MCFD2	PPP1R2	0.593409
CDH1	PRSS2	0.593409
DEFA1	S100P	0.593172
ANXA11	SIGLEC7	0.593409
DPP4	TNF-R2	-0.592935
CCDC80	CNTN1	0.592224
CD164	DEFA1	0.591275
ADGRE2	LILRB1	0.591038
DEFA1	PLC	-0.590327
ENG	NOTCH1	0.589853
CA4	QPCT	0.589379
NADK	TNFRSF10C	0.588905
ANXA11	MMP-9	0.588193
QPCT	SIGLEC7	0.588193
SERPINB8	TNF-R2	0.588193
CLEC5A	CTSH	0.587245
ITGB2	S100P	0.587482
S100P	SERPINB8	0.587245
MMP-9	U-PAR	0.587482
ANXA11	ITGAM	0.586534
DPP4	Notch 3	0.585823
CLEC5A	TNF-R1	0.585586
NRP1	TNXB	0.585586
ENG	NRP1	0.585349
CA4	DEFA1	0.584874
CTSZ	TR-AP	0.584637
NRP1	PAM	0.5844
CTSH	PAG1	0.583926
MMP-2	ROR1	0.583452
CLEC5A	PGLYRP1	0.582741
NADK	SIGLEC7	0.582504
NADK	USP8	0.582504
NADK	QPCT	0.581555
CDH5	FAM3C	0.580844
ANXA11	TNFRSF10C	0.580844
ADGRG2	EGFR	0.580133
CD164	SERPINB8	0.580133
LDL receptor	t-PA	0.578947
DPP4	SOST	0.57871
ANGPTL1	APLP1	0.578473
IL-1RT1	NRP1	0.577051
NCAM1	PON3	0.576814
CTSD	DIABLO	0.575391
CHI3L1	CHIT1	0.57468
BAG6	CASP-3	0.574206
CA13	GRAP2	0.573732
EGFR	NRP1	0.573732
ITGAM	PRCP	0.573495
CD164	SIGLEC7	0.573495
ITGAM	SIGLEC7	0.573257
ENG	MET	0.57302
CLUL1	KIT	0.572783
CA4	PGLYRP1	0.572072
CDH1	SNAP23	-0.572072
ICAM3	ITGAM	0.571598
ITGAM	ITGB2	0.571598
DEFA1	RETN	0.571361
DAB2	NID1	0.570887
KIT	PON3	0.57065
QPCT	U-PAR	0.57065
KYAT1	LILRA5	-0.570413
ITGAM	S100P	0.570175
CTSZ	TLT-2	0.569938
Gal-4	PGLYRP1	-0.569701
CHIT1	LCN2	0.56899
ENG	UMOD	0.56899
MEGF9	PLXNB2	0.568753
CHI3L1	PGLYRP1	0.568279
ANXA11	CDH5	-0.567568
CCL5	GRAP2	0.567568
AHCY	THOP1	0.567568
AP-N	NRP1	0.566382
ADGRG2	PON3	0.566382
PROC	SEMA3F	0.566382
PCSK9	t-PA	0.566619
KLK6	LTBR	0.566145
CANT1	PAG1	0.565671
COMP	DPP4	0.565434
MEGF9	MET	0.56496
CA4	uPA	0.564723
ANGPTL1	NRP1	0.564248
SUMF2	TNF-R2	0.564248
ITGAM	uPA	0.564011
CRKL	THBS4	0.562826
COL1A1	OPN	0.562352
DPP7	PRCP	0.562115
KIT	MMP-2	0.561641
AOC3	VCAM1	0.560929
ANXA11	CHI3L1	0.560692
ANGPTL1	METRNL	0.560692
PRCP	ST6GAL1	0.559981
CST3	TNF-R1	0.559981
CCDC80	Notch 3	0.559507
CTSH	TNF-R2	0.55927
APEX1	NADK	0.558559
MCFD2	TXNDC5	0.558559
SOD1	TIMP1	-0.558321
CD164	NADK	0.557847
DAB2	SDC4	0.557373
JAM-A	SELP	0.557373
PECAM-1	TIE1	0.556662
NADK	RETN	0.556425
COL1A1	NCAM1	0.556188
DPP4	PAG1	-0.555477
PGLYRP1	QPCT	0.555239
CTSD	ST6GAL1	0.555239
FKBP4	PPP1R2	0.554765
CA4	U-PAR	0.554291
EPHB4	IL-1RT1	0.553106
MMP-2	NCAM1	0.552632
CHI3L1	S100P	0.552632
REG1A	TGFBR3	0.552632
ICAM-2	TIE1	0.552632
CCL5	GP1BA	0.552394
ICAM1	SERPINA7	0.552394
EGFR	PON3	0.552157
CHI3L1	PRCP	0.551446
CRTAC1	TNFRSF14	-0.551446
DEFA1	PRCP	0.550972
LDL receptor	PROC	0.550498
COL1A1	TNXB	0.550498
DDC	TYMP	-0.550261
BLM hydrolase	CASP-3	0.54955
PRTN3	TIMD4	-0.549312
SDC4	TNFRSF14	0.549312
ANXA4	DLK-1	-0.548601
CNTN1	DPP4	0.548601
LRIG1	QPCT	0.548601
MEGF9	UMOD	0.548601
CD59	FAS	0.54789
GP1BA	GP6	0.54789
LILRB2	QPCT	0.546942
TIE1	vWF	0.546942
CFHR5	MEPE	-0.546468
CANT1	TNFRSF14	0.546468
CTSZ	TNFRSF14	0.54623
AP-N	MEGF9	0.545993
ANXA11	NADK	0.545756
CTSH	PCSK9	0.545519
CCL5	TIMP1	0.545519
LDL receptor	PCSK9	0.544571
BAG6	FAM3C	-0.543623
MMP-9	TNFRSF10C	0.543623
CD46	GP6	0.543385
CLEC5A	TNF-R2	0.543148
METRNL	SPARCL1	0.542911
C2	IGFBP-2	-0.541726
CDH5	IL-1RT1	0.541726
CANT1	NADK	0.541726
SERPINB8	SHPS-1	0.541726
PPP1R2	SUMF2	0.541489
ITGAM	TNF-R2	0.541015
AXL	C2	-0.540541
MEGF9	PROC	0.540541
ST6GAL1	TNFRSF14	0.540541
ANXA11	ITGB2	0.540303
CTSO	EPHB4	0.540066
AP-N	PAM	0.539829
TIMP1	TNFRSF14	0.539829
ACP6	CANT1	0.539355
AP-N	SELP	0.539355
IGFBP-7	TNXB	0.539355
C1QTNF1	LILRB2	0.539118
IGFBP-7	SEMA3F	-0.539118
ACP6	CTSD	0.538644
ANG	CTSZ	0.538644
CLUL1	EGFR	0.538881
MEPE	OPN	0.538644
BAG6	CD2AP	0.538407
ITGB2	SERPINB8	0.537933
AP-N	CNTN1	0.537459
CTSO	TINAGL1	0.537459
ALDH1A1	CRKL	0.536747
CA4	CHI3L1	0.536036
CD2AP	GAL	-0.535799
CD79B	TIE1	0.535799
ANXA4	CHI3L1	0.535562
CD164	RETN	0.535088
DPP4	NRP1	0.534851
NADK	PRCP	0.534851
S100P	uPA	0.534614
CA4	LCN2	0.534376
BLM hydrolase	SELP	0.534376
CST3	IGFBP6	0.533665
OSMR	PAM	0.533428
GRAP2	NID1	0.533191
AP-N	S100P	-0.533191
LRIG1	PRCP	0.532954
CD164	TNF-R2	0.532954
ADGRE2	NOTCH1	0.53248
MET	TINAGL1	0.53248
AP-N	DPP4	0.532006
IL-1RT1	PAM	0.532006
RETN	SIGLEC7	0.532006
ADGRG2	ANGPTL1	0.531769
FCN2	SELL	-0.531769
CCL5	CTSD	0.531532
CTSD	GP1BA	0.530109
CLEC5A	ITGB2	0.529872
AOC3	NECTIN2	-0.529872
ENG	OSMR	0.530346
CA4	RETN	0.529872
FAM3C	ROR1	0.529872
AP-N	SOST	0.530109
CANT1	ST6GAL1	0.530583
DIABLO	TXNDC5	0.530109
CTSZ	LTBR	0.529635
AP-N	vWF	0.529635
CD164	ITGB2	0.529398
MEGF9	TGFBI	0.529398
CNTN1	ENG	0.528687
EPHB4	PECAM-1	0.528687
F11	TFPI	0.528687
GP6	SDC4	0.52845
DPP4	MMP-2	0.528212
PGLYRP1	SIGLEC7	0.528212
ANXA11	CHRDL2	-0.527738
CA3	Ep-CAM	0.527738
CHI3L1	SERPINB8	0.527975
S100P	SIGLEC7	0.527738
SELP	ST6GAL1	0.527975
PCSK9	RARRES2	0.527501
IL-1RT1	vWF	0.527501
AOC3	GAS6	0.527264
COL1A1	PON3	0.527027
MMP-9	SERPINB8	0.527027
CD2AP	TNF-R1	-0.52679
CA3	SERPINA5	0.526079
CHL1	COMP	0.525605
F7	MEGF9	0.525605
ITGAM	SERPINB8	0.525367
CCL15	Gal-4	0.52513
CNTN1	PON3	0.52513
AXL	CRKL	0.524893
ICAM3	QPCT	0.524419
Gal-4	MB	0.523945
DEFA1	SIGLEC7	0.523945
APLP1	BAG6	-0.523708
PAG1	PRCP	0.523708
CDH1	FAM3C	0.523471
ANXA11	AP-N	-0.523234
AHCY	CD59	0.522997
CST3	CXCL16	0.522997
CA4	S100P	0.522997
SUMF2	TSHB	0.523234
DDC	PGLYRP1	-0.52276
GP1BA	SNAP23	0.52276
GDF-15	LTBR	0.522285
CDH1	METRNL	0.522048
GRAP2	PPP1R2	0.521811
Gal-4	PRSS2	0.5211
CDH1	REG1A	0.520863
THOP1	TR	-0.520389
EPHB4	LTBR	0.519915
MMP-2	NRP1	0.519915
GP1BA	PAI	0.520152
ANGPTL1	TINAGL1	0.519915
DAB2	DIABLO	0.51944
SELL	VCAM1	0.51944
ITGB2	TNFRSF10C	0.519203
APOM	IGFBP6	-0.518966
CLEC5A	uPA	0.518966
GP1BA	METRNL	-0.518492
CLSTN2	NRP1	0.518492
NCAM1	ROR1	0.518492
NOMO1	TINAGL1	0.518492
ANXA11	ANXA4	0.518255
CLEC5A	QPCT	0.518255
CTSD	CTSZ	0.518018
Notch 3	PON3	0.518018
CHI3L1	ITGB2	0.517781
C2	MMP-3	-0.517544
KLK6	ROR1	0.517544
MMP-2	TNXB	0.517307
CA13	CTSD	0.516833
EGFR	SOST	0.516596
MMP-9	TNF-R1	0.516596
IGFBP-7	MCP-1	-0.516121
IL-17RA	NPTXR	0.516121
CDHR5	PCSK9	0.516121
F7	PLXNB2	0.516358
CCDC80	PSP-D	0.516121
CTSH	U-PAR	0.516358
CDH5	ICAM-2	0.515884
CD164	DPP4	-0.515647
NID1	PAI	0.51541
ADGRG2	AP-N	0.515173
CD1C	NRP1	0.515173
SERPINB8	SIGLEC7	0.515173
AP-N	EGFR	0.514936
NOTCH1	TINAGL1	0.514936
C2	DDC	-0.514699
CA1	EFEMP1	-0.514225
CNTN1	NCAM1	0.514225
IGFBP6	RTN4R	0.514225
CD163	CD164	-0.513514
CA3	ICAM-2	-0.513514
FKBP4	KYAT1	0.513276
CTSH	LCN2	0.513039
LCN2	PRCP	0.513751
CLEC5A	RETN	0.513039
CDH1	ROR1	0.513039
GRAP2	SDC4	0.513276
IL-18BP	SEMA3F	0.513039
GP1BA	TIMP1	0.513514
SNAP23	TIMP1	0.513039
ANGPTL1	CLUL1	0.512565
CHIT1	S100P	0.512565
EGFR	TGFBI	0.512802
DPP4	TNF-R1	-0.512565
PRCP	uPA	0.512565
CRTAC1	PAG1	-0.512328
CANT1	TXNDC5	0.512091
AXL	IGFBP-2	0.511617
CLSTN2	IL-1RT1	0.511854
CA4	PLC	-0.511617
IL-18BP	TXNDC5	0.511617
CHIT1	U-PAR	0.511854
TIMP4	uPA	0.511617
CFHR5	NOMO1	0.511143
IL7R	PON3	0.510669
BAG6	LTBR	-0.510431
EPHB4	LRP11	0.510194
CA1	vWF	0.510194
CA13	GP1BA	0.50972
CA3	Gal-4	0.50972
CHRDL2	SAA4	-0.50972
LYVE1	MB	0.509246
AXL	RARRES2	-0.509246
Notch 3	PSP-D	0.509009
TNFRSF10C	TNFSF13B	0.509009
ADGRE2	vWF	0.508535
CD1C	PON3	0.508298
ANGPTL7	PAM	0.508061
FAM3C	RTN4R	0.508061
Gal-4	RETN	-0.507587
QPCT	RETN	0.507587
LILRB2	PLXNB2	0.507349
CES1	FBP1	0.506401
BAG6	GAL	-0.506164
FABP4	IGFBP-1	-0.506875
LRIG1	LRP11	0.506638
DPP4	MCFD2	-0.506401
NCAM1	OPN	0.506164
IGFBPL1	PTPRS	0.506401
CDH2	SELE	0.506401
ANXA11	TNF-R2	0.506638
Gal-4	U-PAR	-0.506164
TNF-R2	U-PAR	0.506164
DDC	SNAP23	-0.505927
IGFBP6	LTBR	0.50569
SUMF2	TYMP	0.505453
GRAP2	MCFD2	0.505216
ITGAM	MMP-9	0.505216
AZU1	BLM hydrolase	0.504979
PRCP	USP8	0.504742
RETN	SERPINB8	0.50403
LILRA5	TNF-R2	0.50403
BLM hydrolase	CSTB	0.503793
ADGRE2	EPHB4	0.503793
FAM3C	NPDC1	0.503793
CCL5	SELP	0.503082
GP6	TNFRSF14	0.503082
CTSH	TNF-R1	0.502845
TFPI	VASN	-0.502845
MMP-9	TNF-R2	0.502608
CLUL1	CNTN1	0.502371
SOST	TNF-R1	-0.502134
CST3	TNF-R2	0.50166
AP-N	CHRDL2	0.501422
CSTB	TIMP1	-0.501422
CTSO	IGFBPL1	0.501185
CXCL16	NPDC1	0.501185
MCFD2	TYMP	0.501185
LRP11	NPDC1	0.500948
ANXA4	SERPINB8	0.500711
CDH1	RETN	-0.500474
KLK6	RTN4R	0.500474
FETUB	TFF3	0.500474
CHIT1	PAG1	0.500237
CD59	MCP-1	0.5
NCAM1	SCGB3A2	0.5
ITGAM	LILRB2	0.499526
DEFA1	MMP-9	0.499289
NPTXR	REG4	0.499289
CD163	THBS4	0.499526
BLM hydrolase	USP8	0.499289
ENG	vWF	0.499289
CA13	SELP	0.499052
CD164	Gal-4	-0.498815
CASP-3	ICAM-2	-0.498578
GP1BA	PROC	0.497866
LYVE1	NOTCH1	-0.497629
QPCT	TNF-R2	0.497629
DPP4	U-PAR	-0.497392
ENG	FCRL1	0.496918
FBP1	GDF-15	0.496918
CDHR5	COL18A1	0.496681
SSC4D	t-PA	0.496681
C2	TYMP	0.49597
FAM3C	NPTXR	0.495733
CHIT1	uPA	0.495733
CA4	TNFRSF10C	0.495495
DLK-1	TFF2	0.495258
CTSZ	GDF-15	0.495021
GP1BA	RTN4R	0.494073
CCL5	SUMF2	0.494073
DIABLO	SUMF2	0.494073
BAG6	KLK6	-0.493599
KIT	NCAM1	0.493125
CTSD	PAI	0.493125
GP1BA	PECAM-1	0.493125
SCGB3A2	SOD1	0.493125
PAM	SELP	0.492651
PROC	TGFBI	0.492651
SERPINB8	TNFRSF10C	0.492651
PILRB	SERPINA7	0.492413
FKBP4	THOP1	0.492413
ANXA11	FAM3C	-0.492176
CA4	SIGLEC7	0.492176
MMP-3	SAA4	-0.491939
DEFA1	SERPINB8	0.491939
SHPS-1	TNF-R1	0.491702
TNF-R2	TNFRSF14	0.491702
GAL	TFF2	0.491228
ANXA4	U-PAR	0.491228
ICAM3	LILRB2	0.490991
METRNL	TIE1	0.490991
NPTXR	PON3	0.490754
ANGPTL1	TCN2	0.490754
NRP1	PECAM-1	0.490517
OSMR	PLXNB2	0.490517
ACP6	FBP1	0.489806
CDHR5	FBP1	0.489331
ARG1	GRN	-0.489331
FABP4	IGFBP-2	-0.489331
BAG6	NPDC1	-0.489331
IGFBP-7	PILRB	-0.489331
CDHR5	SEMA3F	0.489569
NRP1	TCN2	0.489569
DPP4	TYMP	-0.489569
ADGRE2	CD79B	0.488857
CXCL16	LILRA5	0.488857
CES1	LTBR	0.488857
IGFBP-2	NRP1	0.489094
CTSD	SUMF2	0.488857
APLP1	TINAGL1	0.488857
CRTAC1	U-PAR	-0.488857
DPP4	PGLYRP1	-0.48862
CA3	CCL15	0.488146
AXL	DDC	0.488383
DPP4	S100P	-0.488383
CSTB	SERPINA5	0.488146
METRNL	SOST	0.488146
GRAP2	SUMF2	0.488146
ADGRE2	APEX1	0.487909
CCL5	SDC4	0.487672
TNF-R2	TXNDC5	0.487672
CD1C	KIT	0.486961
ICAM-2	vWF	0.486724
ENG	TCN2	0.486249
CD1C	TSHB	0.486249
CHRDL2	DLK-1	0.485538
FAM3C	REG4	0.485301
ICAM1	SEMA3F	0.485301
DAB2	JAM-A	0.484827
FAS	MCP-1	0.484827
COMP	MMP-2	0.485064
CTSZ	PCSK9	0.485064
LCN2	SIGLEC7	0.484827
C2	t-PA	0.484827
CNTN1	COMP	0.48459
ANGPTL1	DPP4	0.484353
DDC	Gal-4	0.484353
AP-N	U-PAR	-0.484353
GDF-15	LILRA5	0.484116
CHI3L1	SIGLEC7	0.484116
CTSD	GRAP2	0.483879
DIABLO	GRAP2	0.483879
NPDC1	TNFRSF14	0.483879
PGLYRP1	TNF-R2	0.483167
ANXA11	DLK-1	-0.482693
FBP1	RTN4R	0.482693
LCN2	SHPS-1	0.482693
LRP11	SHPS-1	0.482693
PON3	TNXB	0.482456
Gal-3	Gal-4	0.481982
FETUB	MEPE	-0.481982
CLSTN2	PAM	0.481982
LTBR	RTN4R	0.481745
AP-N	SERPINB8	-0.481745
CA13	SNAP23	0.481745
ANG	TFF2	0.482219
DAB2	TNFRSF14	0.481982
EPHB4	TNFRSF14	0.481982
IL2-RA	TR-AP	0.482219
MET	vWF	0.481745
PECAM-1	PLXNB2	0.481508
IL-1RT1	TNXB	0.481508
FAM3C	TSHB	0.481508
GP6	PECAM-1	0.481271
F7	PROC	0.481271
ANXA4	LCN2	0.481034
LRIG1	PAM	0.480797
COL1A1	ROR1	0.481034
AXL	SAA4	-0.480797
NOTCH1	SEMA3F	0.481034
CLUL1	TYMP	-0.480797
TIMP1	UMOD	-0.480797
CHL1	GAS6	0.48056
ADGRG2	REG4	0.48056
ADGRG2	TNXB	0.48056
CST3	TNFRSF14	0.480322
CRTAC1	DPP4	0.480085
CDH1	DDC	0.479848
APEX1	LCN2	0.479848
MMP-9	RETN	0.479611
CTSD	SELP	0.479611
IGFBP-1	t-PA	-0.479611
CST3	GP1BA	0.479374
CD163	IGLC2	0.479374
ICAM1	IL-18BP	0.479374
AXL	TYMP	-0.479374
CRTAC1	THBS4	0.479137
TNFRSF10C	uPA	0.479137
ACP6	DIABLO	0.4789
NPDC1	NT-proBNP	-0.4789
MFAP5	PLXNB2	0.4789
SEMA3F	TINAGL1	0.4789
DLK-1	IL-18BP	0.478663
ITGAM	LILRA5	0.478426
NCAM1	Notch 3	0.478426
ANXA11	TYMP	0.478426
DDC	PON3	0.478189
IL7R	SOD1	0.478189
COMT	TNF-R1	-0.477952
CD1C	OPG	0.477715
FCRL1	Notch 3	0.477477
CD46	ENPP7	-0.47724
CHI3L1	RETN	0.477003
AP-N	TNF-R1	-0.477003
ANGPTL3	NPDC1	-0.476766
AP-N	PON3	0.476766
ADGRE2	uPA	0.476766
PAM	SPARCL1	0.476529
CST3	FAM3C	0.476055
CASP-3	LTBR	-0.476055
GAS6	NCAM1	0.476055
PECAM-1	SELP	0.476055
GP6	TLT-2	0.476055
GLRX	TR-AP	-0.476055
DIABLO	USP8	0.476292
COL1A1	NRP1	0.475818
GDF-15	OPG	0.475818
LRIG1	ST6GAL1	0.475818
FAM3C	Gal-4	0.475581
CR2	OSMR	0.475581
AZU1	PRTN3	0.475581
QPCT	SERPINB8	0.475344
PAM	TSHB	0.475107
DEFA1	uPA	0.475107
DDC	ENPP7	0.47487
ADGRE2	QPCT	0.47487
CST3	TIMP1	0.47487
ENG	NCAM1	0.474633
GAL	TR-AP	0.474633
ALCAM	CCDC80	0.474395
ANXA11	CDH1	-0.474395
LRP11	LTBR	0.474395
TIMP1	TNF-R2	0.474395
CA13	MCFD2	0.474158
CCDC80	NT-proBNP	0.474158
ITGAM	PLXNB2	0.473921
F11	ROR1	-0.473921
CD163	LYVE1	0.473447
IGFBP-2	MMP-3	0.473447
LRP11	NECTIN2	0.473447
FKBP4	PLC	0.473684
ANG	REG1A	0.473684
ITGB2	REG1A	-0.473447
PCSK9	TYRO3	0.473447
MMP-9	SIGLEC7	0.47321
CDHR5	t-PA	0.47321
ANGPTL1	MET	0.472973
FABP4	t-PA	0.472973
DPP4	LCN2	-0.472736
NRP1	PON3	0.472736
CTSZ	PAG1	0.472499
ANGPTL7	NRP1	0.472262
CDH1	PGLYRP1	-0.472262
EGFR	TYMP	-0.472262
CFHR5	FCGR2A	-0.472025
CST3	MET	-0.472025
CD46	PAG1	0.471788
CFHR5	ICAM1	0.47155
CANT1	MPO	-0.47155
MMP-9	NADK	0.47155
CCL5	NID1	0.47155
AP-N	ENG	0.471313
SUMF2	TIMP1	0.471313
CTSZ	RTN4R	0.471076
CLEC5A	CRTAC1	-0.470839
Ep-CAM	LILRB2	-0.470839
GP6	NID1	0.470839
ANXA4	COL18A1	0.470365
ANXA4	DEFA1	0.470365
MEGF9	NOTCH1	0.470128
DLK-1	NT-proBNP	-0.470128
AZU1	NPDC1	-0.469891
EFEMP1	FCGR3B	-0.469654
THOP1	TIMP4	-0.469654
C2	CA13	0.46918
ADGRE2	CLEC5A	0.46918
Gal-4	REG4	0.46918
CTSO	SERPINA7	0.46918
ITGAM	TNFRSF10C	0.469417
SELP	USP8	0.46918
RARRES2	TFF3	0.468943
APLP1	EGFR	0.468706
ENG	METRNL	0.468706
DPP7	RARRES2	0.468706
APEX1	SERPINB8	0.468706
ANXA4	APEX1	0.468468
CDH1	DLK-1	0.468468
CNTN1	KIT	0.468468
IL-1RT1	MET	0.468468
FABP4	KLK10	-0.468231
PAI	SCGB3A2	-0.468231
PAI	TYMP	0.468231
AHCY	BLM hydrolase	0.467757
BLM hydrolase	CD2AP	0.467757
CLEC5A	ICAM3	0.467757
CD1C	IL7R	0.467994
EGFR	KIT	0.467994
DLK-1	KLK6	0.467994
CST3	UMOD	-0.467757
SERPINB8	uPA	0.467757
Gal-4	SNAP23	-0.46752
CD163	CRKL	0.467283
COMP	CRTAC1	0.467283
ENG	ICAM-2	0.467283
CD164	QPCT	0.467283
ANXA11	DPP4	-0.467046
CNTN1	NRP1	0.467046
PAG1	SHPS-1	0.467046
Ep-CAM	Gal-4	0.466572
FCRL1	NOTCH1	0.466572
DIABLO	PRCP	0.466572
CTSD	PROC	0.466572
NRP1	REG4	0.466809
EGFR	TNF-R1	-0.466572
PAG1	TNF-R1	0.466809
FCRL1	vWF	0.466572
LDL receptor	PLXNB2	0.466335
DAB2	SNAP23	0.466335
GAS6	TIMP1	-0.466335
CD46	TNFRSF14	0.466098
FAM3C	IL-1RT1	0.465861
METRNL	PAM	0.465624
CANT1	TNF-R2	0.465624
SEMA3F	TXNDC5	0.465624
RARRES2	TYMP	0.465624
CDH1	CDH5	0.465149
CLUL1	MCFD2	-0.465149
ACP6	OPG	0.465149
GP1BA	SDC4	0.465386
C1QTNF1	SELE	0.465149
ENG	SPARCL1	0.465149
BAG6	TIMP4	-0.465149
DEFA1	TNF-R2	0.465149
NADK	TNF-R2	0.465386
CD93	DEFA1	-0.464912
FABP4	NPDC1	0.464912
TFF3	TIMP4	-0.464912
ANGPTL7	Gal-4	0.464675
PROC	TNFRSF14	0.464675
ACP6	CES1	0.464438
CTSZ	FBP1	0.464438
Gal-4	IL-1RT1	0.464438
DPP4	THBS4	0.464201
F7	FABP4	0.463964
ITGB2	ROR1	-0.463964
ADGRG2	TFF2	0.463964
AZU1	CSTB	0.463727
DLK-1	SAA4	-0.463727
IL-6RA	USP8	0.463727
BLM hydrolase	JAM-A	0.46349
LILRA5	TNF-R1	0.46349
CRTAC1	S100P	-0.463253
IL-18BP	IL2-RA	0.463016
ICAM-2	QDPR	-0.463016
PAI	TIMP1	0.463016
IL-1RT1	TIE1	0.462779
MB	PLC	0.462541
KIT	RNASE3	0.462541
TNF-R2	TYMP	0.462541
EPHB4	NECTIN2	0.462304
DIABLO	NADK	0.462067
LTBR	NPTXR	0.462067
BLM hydrolase	FKBP4	0.46183
CXCL16	KLK6	0.46183
ACP6	PRCP	0.46183
CTSD	TLT-2	0.46183
APEX1	PAG1	0.461593
NRP1	SOST	0.461593
RARRES2	TIMP1	0.461356
CTSD	IL-17RA	0.461119
MCFD2	PAI	0.461119
NRP1	SELP	0.461119
CD2AP	GRAP2	0.460882
ENG	QPCT	0.460645
PAM	SOST	0.460645
ANXA4	CD164	0.460408
MB	TNFRSF10C	-0.460408
C1QTNF1	ENG	0.460171
C2	NQO2	-0.460171
SOD1	TGFBR3	0.460171
ANXA11	Notch 3	-0.459934
GP6	PAM	0.459697
NPTXR	PROC	0.459697
REG1A	ROR1	0.459697
MCFD2	TNF-R2	0.459697
CTSD	TR-AP	0.459934
NECTIN2	VCAM1	-0.459697
CD1C	ENG	0.459222
CA13	NID1	0.459222
CDH5	PECAM-1	0.459222
C1QTNF1	PLXNB2	0.459222
APLP1	PPP1R2	-0.459222
LILRB2	TCN2	0.459222
TYRO3	t-PA	0.459459
CCDC80	DAB2	0.458985
LILRB1	TYRO3	0.458985
IGFBP6	TNF-R1	0.458748
CST3	LILRA5	0.458511
PON3	REG4	0.458511
IL-18BP	SNAP23	-0.458511
CD79B	uPA	0.458511
CDH1	IL-1RT1	0.458274
BLM hydrolase	NID1	0.458274
FCN2	Notch 3	-0.458274
CDH1	U-PAR	-0.458274
CTSD	OPG	0.458037
MMP-9	QPCT	0.458037
CD79B	vWF	0.458037
CST3	CTSZ	0.457563
COL1A1	IL7R	0.457563
IL-1RT1	ROR1	0.457563
CTSZ	SUMF2	0.457563
CD46	CXCL16	0.457326
TLT-2	TR-AP	0.457326
BAG6	CTSZ	-0.457089
OPG	TR-AP	0.457089
PTPRS	VASN	0.457089
CA4	FKBP4	-0.456852
KYAT1	PGLYRP1	-0.456615
CHRDL2	SERPINB8	-0.456615
QPCT	TCN2	0.456615
NID1	TIMP1	0.456615
DEFA1	TNFRSF10C	0.456615
MEPE	TNXB	0.456852
PCSK9	TR-AP	0.456615
ANGPTL7	IL-1RT1	0.456377
IL7R	TIMP1	-0.45614
CST3	NPDC1	0.455903
METRNL	TIMP1	-0.455903
ANG	BAG6	-0.454955
ANGPTL3	CXCL16	-0.454955
CES1	PCSK9	0.454955
EGFR	PLTP	0.454955
CCDC80	NCAM1	0.454481
NPTXR	NRP1	0.454718
CCL24	OPN	-0.454481
ANXA4	PGLYRP1	0.454481
ENO2	SSC4D	0.454718
SERPINA7	TFF3	0.454718
CSTB	THBS4	0.454718
CDH2	TINAGL1	0.454481
ADGRE2	TNF-R2	0.454481
ACP6	TR-AP	0.454481
COMP	NECTIN2	-0.454007
PAM	PECAM-1	0.454007
ICAM3	PLC	-0.454007
PLXNB2	TIE1	0.454007
CLEC5A	LILRB1	0.45377
CLEC5A	TNFRSF10C	0.45377
CDH2	CTSO	0.453532
ADGRG2	SOST	0.453532
ANXA11	IL-1RT1	-0.453295
TIE1	TYRO3	0.453295
FABP4	PCSK9	0.453058
RARRES2	SCGB3A2	-0.453058
C1QTNF1	TIE1	0.453058
CD164	CLEC5A	0.452821
COL1A1	FETUB	-0.452821
PAG1	SIGLEC7	0.452821
DIABLO	TLT-2	0.452821
PECAM-1	vWF	0.452584
CHI3L1	CLEC5A	0.452347
CLEC5A	SERPINB8	0.452347
CST3	GDF-15	0.45211
CASP-3	NPDC1	-0.45211
PCOLCE	SEMA3F	-0.45211
NT-proBNP	PSP-D	0.451873
Notch 3	TYMP	-0.451873
ACP6	USP8	0.451636
RETN	TNFSF13B	0.451399
BLM hydrolase	CD59	0.450925
CANT1	COMP	-0.450925
METRNL	OSMR	0.45045
ICAM-2	PECAM-1	0.45045
EGFR	PROC	0.45045
CANT1	SEMA3F	0.45045
PCOLCE	TIMP1	0.45045
ANG	DIABLO	0.450213
ENG	IL7R	0.450213
REG1A	REG4	0.450213
CCL24	SAA4	-0.450213
AZU1	TFF2	-0.449976
CANT1	CD46	0.449265
APLP1	FKBP4	-0.449265
ENG	IL-1RT1	0.449739
DEFA1	LYVE1	-0.449502
FCGR3B	MEPE	0.449265
IL-1RT1	MMP-2	0.449739
CDH5	NRP1	0.449739
PAM	PLXNB2	0.449265
GRN	ST2	0.449265
EGFR	TFPI	0.449502
COMP	TNFRSF14	-0.449502
LTBR	TNFRSF14	0.449502
QPCT	TYRO3	0.449265
APEX1	uPA	0.449265
Gal-4	ITGB2	-0.449028
CLEC5A	MMP-9	0.449028
COMP	Notch 3	0.449028
ENG	PON3	0.449028
CD79B	CDH5	0.448554
APLP1	CLUL1	0.448554
CLEC5A	COMT	-0.448554
GP1BA	LILRB1	0.448554
METRNL	NRP1	0.448791
CES1	OPG	0.448554
PECAM-1	TYRO3	0.448554
IL7R	UMOD	0.448791
CD1C	COL1A1	0.448317
AOC3	F11	-0.448317
FBP1	PAG1	0.448317
PLXNB2	vWF	0.448317
CASP-3	GRAP2	0.44808
SHPS-1	SIGLEC7	0.44808
KLK6	SNAP23	-0.44808
CRKL	TNXB	0.44808
BAG6	BLM hydrolase	0.447843
LTBR	NPDC1	0.447843
CTSH	RETN	0.447843
ANGPTL1	ENG	0.447606
SELE	vWF	0.447606
IL-18BP	TIMD4	0.447368
CDHR5	TR-AP	0.447368
CANT1	LCN2	0.447131
IL-1RT1	PGLYRP1	-0.447131
ENG	SCGB3A2	0.447131
ANGPTL7	CLSTN2	0.446894
CCDC80	IL-1RT1	0.446894
JAM-A	PLTP	0.446894
KIT	SOD1	0.446894
EPHB4	TIE1	0.446894
MET	TNF-R1	-0.446657
REG1A	uPA	-0.446657
APEX1	LILRB2	0.44642
DPP4	NCAM1	0.44642
CDH5	NPDC1	0.44642
ANXA11	NPTXR	-0.44642
ICAM3	ITGB2	0.446183
KIT	MET	0.446183
LILRB2	NOTCH1	0.446183
QPCT	SHPS-1	0.446183
AP-N	CLEC5A	-0.445709
C2	RARRES2	0.445709
APEX1	U-PAR	0.445709
ALCAM	KIT	0.445235
CLEC5A	NADK	0.445235
ICAM3	RETN	0.445235
GAS6	THBS4	0.444998
ANG	CTSD	0.444761
C2	FABP4	0.444761
DEFA1	ICAM3	0.444761
LDL receptor	MEGF9	0.444761
APLP1	TYMP	-0.444761
IGFBP-1	MMP-2	-0.444523
CTSO	OSMR	0.444523
IGFBP-2	PCSK9	-0.444523
ANXA4	TNFRSF10C	0.444523
ANXA11	uPA	0.444523
CLEC5A	CTSZ	0.444286
DDC	IGFBP-2	0.444286
LILRA5	TIMP1	0.444286
LTBR	TLT-2	0.444286
SOD1	UMOD	0.444286
CTSD	PCSK9	0.444049
CD164	THBS4	-0.443812
CD1C	OPN	0.443575
CD59	QPCT	0.443338
ACP6	SUMF2	0.443338
AXL	TNXB	0.443338
Notch 3	TR	0.443338
ANXA4	USP8	0.443338
LILRA5	LILRB2	0.443101
ENO2	GP1BA	-0.442864
PRCP	SERPINB8	0.442864
MEGF9	RNASE3	0.442627
APEX1	USP8	0.442627
CDH5	DEFA1	-0.44239
JAM-A	NID1	0.44239
IL2-RA	PRTN3	-0.44239
LRIG1	LTBR	0.442153
AP-N	Notch 3	0.441916
ANGPTL7	TINAGL1	0.441916
TCN2	uPA	0.441916
CD163	FCGR2A	0.441679
NPTXR	ROR1	0.441679
PON3	ROR1	0.441679
LILRB2	SERPINA7	0.441679
COL18A1	ICAM1	0.441204
CD79B	IGFBPL1	0.441204
AP-N	LRP11	-0.441204
BAG6	LRP11	-0.441204
Gal-3	MPO	0.441204
BAG6	PROC	-0.441204
PRTN3	TNFRSF14	-0.441204
CD46	TYMP	0.441441
COMP	NCAM1	0.440967
ADGRE2	PTPRS	0.440967
Gal-4	ROR1	0.44073
APOM	TNF-R1	-0.44073
CDH5	vWF	0.44073
LYVE1	NADK	-0.440493
CLUL1	NCAM1	0.440493
ITGB2	PRCP	0.440493
NOTCH1	vWF	0.440493
CTSZ	LILRB1	0.440256
CNTN1	PTPRS	0.440256
IL7R	MET	0.440019
C2	CLSTN2	-0.439782
MCFD2	TIMP4	-0.439782
Notch 3	TYRO3	0.439782
F11	VASN	-0.439782
NECTIN2	NPDC1	0.439545
GRAP2	USP8	0.439545
MEPE	MMP-2	0.439308
ALCAM	EGFR	0.439071
CD1C	EGFR	0.439071
F7	LDL receptor	0.439071
ALCAM	THBS4	0.439071
PAG1	SUMF2	0.438834
MMP-3	TFF2	0.438834
ANG	TXNDC5	0.438834
CA1	PILRB	-0.438596
CD1C	SOST	0.438596
FBP1	LILRB5	0.438359
AP-N	MMP-2	0.438359
CFHR5	SELL	-0.438359
BLM hydrolase	THOP1	0.438359
TINAGL1	TYRO3	0.438122
NPDC1	PRTN3	-0.437885
Gal-4	TGFBR3	0.437885
CD46	CST3	0.437411
IGFBP-7	MMP-9	-0.437411
CD2AP	LILRA5	-0.437174
C2	SDC4	0.437174
AOC3	COMP	0.436937
FAM3C	IL2-RA	0.436937
ROR1	TGFBR3	0.436937
ANG	TLT-2	0.436937
C1QTNF1	CDH2	0.436226
DPP4	MMP-9	-0.436226
IGLC2	PLXNB2	-0.436226
NPDC1	TFF2	0.436226
CLUL1	PSP-D	0.435989
IL-18BP	TNF-R1	0.435989
AHCY	GLRX	0.435752
COMT	GRAP2	0.435752
CTSH	LILRA5	0.435752
MEPE	ROR1	0.435752
CD164	uPA	0.435752
CTSH	PRCP	0.435514
Gal-4	REG1A	0.435514
ADGRG2	TR-AP	0.435514
ICAM3	NOTCH1	0.435277
LILRB2	PTPRS	0.435277
CXCL16	TNFRSF14	0.435277
ALCAM	CD1C	0.43504
FBP1	RETN	0.43504
BLM hydrolase	TFF2	-0.43504
EPHB4	IGFBPL1	0.434803
NID1	NT-proBNP	0.434803
FKBP4	QDPR	0.434803
LRIG1	QDPR	-0.434803
COMP	SOST	0.434566
ANGPTL1	GAS6	0.434329
CD1C	Notch 3	0.434329
CRTAC1	FCGR2A	0.434092
IL-1RT2	KIT	0.434092
CLUL1	SOST	0.434092
FCGR3B	TGFBR3	-0.434092
ANXA4	CA4	0.433855
CLEC5A	DPP4	-0.433855
CXCL16	TIMD4	0.433855
LILRB2	PILRB	0.433618
CFHR5	SEMA3F	0.433618
BLM hydrolase	TNF-R1	-0.433618
CDH2	VCAM1	0.433618
C2	CANT1	0.433381
F11	FETUB	0.433381
DDC	IL-1RT2	0.433381
ADGRE2	ITGAM	0.433381
IGFBP-7	LCN2	-0.433381
IGFBP3	LDL receptor	0.432907
RTN4R	SERPINA5	0.43267
PTPRS	SPARCL1	0.43267
FBP1	ST6GAL1	0.43267
IGFBP6	SUMF2	0.43267
SHPS-1	TFPI	-0.43267
DIABLO	TR-AP	0.43267
OPG	vWF	0.43267
ANXA4	C2	0.432432
CDH1	ITGB2	-0.432432
ANXA4	RETN	0.432432
ACP6	ST6GAL1	0.432195
CPA1	DDC	0.431958
REG1A	SNAP23	-0.431958
FCRL1	TLT-2	0.431958
LILRB2	TNF-R2	0.431958
AZU1	TNFRSF14	-0.431958
FCN2	VCAM1	-0.431958
CA4	CD164	0.431721
CD59	MFAP5	0.431721
CTSZ	PRCP	0.431721
CTSH	PGLYRP1	0.431484
ICAM-2	SELE	0.431484
TNF-R1	TNFRSF14	0.431484
DPP4	TNXB	0.431484
ANGPTL1	PAM	0.431247
ADGRE2	CTSZ	0.430773
CTSZ	DIABLO	0.43101
APOM	EFEMP1	-0.43101
GP1BA	LILRA5	0.43101
CD1C	MMP-2	0.430773
CHI3L1	MMP-9	0.43101
CHRDL2	Notch 3	0.430773
APEX1	PGLYRP1	0.430773
CASP-3	PPP1R2	0.430773
CCL5	SNAP23	0.430773
TFF3	TNC	-0.430773
CLUL1	COL1A1	0.430536
IL-18BP	LTBR	0.430536
ADGRE2	PLXNB2	0.430536
Gal-4	S100P	-0.430536
APLP1	FAM3C	0.430299
CDH2	COL18A1	0.430062
ANGPTL3	NT-proBNP	0.430062
FAM3C	NECTIN2	0.429825
PLTP	PON3	0.429825
CCDC80	ROR1	0.429825
FCGR2A	TIE1	0.429825
PRCP	TR-AP	0.429825
CXCL16	GNLY	-0.429587
MMP-3	PCOLCE	0.429587
CD59	PLXNB2	0.429587
PECAM-1	PROC	0.429587
LILRB1	PTPRS	0.429587
ENO2	SERPINA7	-0.429587
CTSD	RARRES2	0.42935
APEX1	RETN	0.42935
IGFBP6	ROR1	0.429113
COL18A1	SERPINA7	0.429113
CDHR5	LDL receptor	0.428876
PECAM-1	TNFRSF14	0.428876
CD46	GP1BA	0.428639
CES1	TIE1	0.428639
AOC3	CNTN1	0.428402
ICAM3	LCN2	0.428402
CTSO	NOTCH1	0.428402
PAI	RARRES2	0.428402
ANGPTL7	DPP4	0.428165
BLM hydrolase	LILRA5	-0.428165
APOM	MEGF9	0.427928
MMP-2	PECAM-1	0.427928
CLUL1	PON3	0.427928
CHI3L1	TNFRSF10C	0.427928
SUMF2	TNFRSF14	0.427928
GP1BA	t-PA	0.427928
COMT	GAS6	0.427691
GAS6	OSMR	0.427691
ANXA4	PRCP	0.427691
CTSZ	FAM3C	0.427454
CA4	ITGB2	0.427454
COL1A1	Notch 3	0.427454
COL1A1	DPP4	0.427217
CTSD	F7	0.427217
ADGRE2	ICAM3	0.427217
Ep-CAM	VCAM1	-0.427217
CHL1	MMP-2	0.42698
IGFBP-7	PAG1	-0.42698
LDL receptor	SERPINA7	0.42698
CRKL	IGLC2	0.426743
ANXA11	QPCT	0.426743
CFHR5	SERPINA7	0.426743
DEFA1	ITGB2	0.426505
MFAP5	PTPRS	0.426505
MMP-2	PTPRS	0.426505
FBP1	LILRB1	0.426268
AP-N	THBS4	0.426268
ANG	GP6	0.426031
C1QTNF1	PECAM-1	0.426031
ENO2	TFF2	-0.426031
ENG	TINAGL1	0.426031
ADGRG2	U-PAR	-0.426031
GAS6	VASN	0.426031
ALCAM	CLEC5A	-0.425794
CCL5	TYMP	0.425794
CES1	LRIG1	0.425557
CDH5	NPTXR	0.425557
PROC	TR-AP	0.425557
ITGB2	QPCT	0.42532
METRNL	RETN	-0.42532
NQO2	SERPINA7	-0.42532
GAS6	TCN2	0.42532
F7	NT-proBNP	-0.425083
ITGB2	REG4	-0.425083
CRTAC1	CTSH	-0.424609
ICAM3	PGLYRP1	0.424609
DPP4	PON3	0.424609
GP1BA	TLT-2	0.424609
IL2-RA	SPARCL1	0.424372
AP-N	CDH2	0.424135
CNTN1	DAB2	0.424135
CD46	EFEMP1	0.424135
CD46	Gal-3	-0.424135
GAS6	PLXNB2	0.424135
PAM	RETN	-0.423898
CPA1	IL-1RT2	0.423661
IGFBP6	KLK6	0.423661
ICAM3	PAG1	0.423661
QDPR	TINAGL1	-0.423423
LILRB2	uPA	0.423423
ANXA11	Gal-4	-0.423186
DAB2	MMP-2	0.422949
CHL1	NECTIN2	-0.423186
LILRA5	PCSK9	0.422949
NPDC1	PROC	0.422949
ANXA11	REG4	-0.423186
PRCP	SELP	0.422949
AOC3	THBS4	0.422949
DPP4	TNFRSF10C	-0.422949
AP-N	TNXB	0.422949
RNASE3	UMOD	0.422949
ADGRE2	NADK	0.422712
CTSD	TXNDC5	0.422712
CD164	COMP	-0.422475
FAM3C	GDF-15	0.422475
ADGRG2	OPG	0.422475
CHI3L1	CTSH	0.422238
DAB2	TLT-2	0.422238
CTSH	GNLY	-0.422001
CTSZ	TNF-R1	0.422001
CLUL1	MBL2	-0.421764
CTSH	MMP-9	0.421764
AP-N	MET	0.421527
AP-N	PGLYRP1	-0.421527
PRSS2	REG1A	0.421527
ADGRE2	SEMA3F	0.421527
PPP1R2	TINAGL1	-0.421527
IL7R	TNF-R2	-0.421527
CCL15	IGLC2	-0.42129
FAM3C	PAM	0.42129
RTN4R	SUMF2	0.42129
LCN2	TNF-R1	0.42129
IL-17RA	TNFRSF14	0.42129
MFAP5	QPCT	0.421053
COMP	TNF-R2	-0.421053
ARG1	ENO2	0.420816
ANXA4	IL7R	-0.420816
SERPINB6	VASN	0.420816
AP-N	IL-1RT1	0.420578
FCRL1	IL2-RA	0.420578
ANGPTL1	LRIG1	0.420578
CSTB	TNFRSF14	-0.420578
DLK-1	GDF-15	0.420341
IGLC2	NCAM1	-0.420341
ADGRG2	OPN	0.420341
KIT	PSP-D	0.420341
MEPE	TLT-2	0.420341
CD1C	CLUL1	0.420104
ENO2	GAL	-0.420104
METRNL	NOTCH1	0.420104
APLP1	PAI	-0.420104
CTSD	PECAM-1	0.420104
PILRB	QPCT	0.420104
ANXA4	MPO	-0.419867
RARRES2	SERPINA7	0.419867
APLP1	SNAP23	-0.419867
CD59	TNC	0.419867
REG4	TGFBR3	0.41963
CD46	DAB2	0.419393
CRTAC1	FKBP4	0.419393
CD79B	ICAM-2	0.419393
CSTB	LDL receptor	0.419393
CHI3L1	REG4	-0.419393
IL-1RT1	LTBR	0.419156
IL-18BP	PILRB	0.419156
CTSH	QPCT	0.419156
NPDC1	SEMA3F	0.419156
PROC	t-PA	0.419156
C1QTNF1	NRP1	0.418919
CPB1	IL-1RT1	0.418682
LILRB5	VCAN	0.418682
C1QTNF1	GAS6	0.418445
DIABLO	PAG1	0.418445
ADGRE2	SIGLEC7	0.418445
PRCP	SUMF2	0.418445
PRCP	TNF-R2	0.418445
CHIT1	CSTB	-0.418208
CASP-3	DLK-1	-0.418208
EPHB4	LILRB2	0.418208
PRCP	U-PAR	0.418208
GAS6	NECTIN2	-0.417971
AZU1	SELE	-0.417971
CTSH	ITGB2	0.417734
AHCY	PPP1R2	0.417734
HDGF	PSP-D	-0.417734
ADGRE2	SELE	0.417734
PECAM-1	SELE	0.417734
ITGAM	PLC	-0.417496
MMP-2	THBS4	0.417496
CNTN1	TR	0.417496
ADGRG2	vWF	0.417496
ANGPTL1	CD1C	0.417259
AP-N	LCN2	-0.417022
IL7R	METRNL	0.417022
CTSZ	NECTIN2	0.417022
CD59	PLTP	0.417022
CR2	RARRES2	0.417022
FAM3C	REG1A	0.417022
CCL5	TNFRSF14	0.417022
CA3	ENG	-0.416785
GDF-15	KLK6	0.416785
CA1	MMP-9	-0.416785
BAG6	NPTXR	-0.416785
NOTCH1	QPCT	0.416785
GP6	IL-1RT1	0.416311
CCL15	PRSS2	0.416311
DPP4	SERPINB8	-0.416311
CDH1	CPA1	0.416074
CD46	LRP11	0.416074
MET	NRP1	0.416074
NID1	SOD1	-0.416074
CHIT1	TIMP1	0.416074
LILRB2	TNF-R1	0.416074
ANXA11	AXL	-0.4156
CCL16	CD93	-0.4156
CHI3L1	CRTAC1	-0.4156
AP-N	OSMR	0.4156
COL1A1	PECAM-1	0.4156
CA3	REG1A	0.4156
PAM	ROR1	0.4156
CTSH	uPA	0.415837
ALCAM	CST3	-0.415363
APLP1	LTBR	0.415363
MEPE	SELL	0.415363
CASP-3	TNF-R1	-0.415363
OPG	TNF-R1	-0.415363
FCRL1	TYRO3	0.415363
ADGRG2	MMP-2	0.415126
ANGPTL1	OSMR	0.415126
DDC	REG4	0.415126
SELP	TSHB	0.415126
ANGPTL1	C1QTNF1	0.414889
CDH5	CRKL	0.414889
CA4	LILRB2	0.414889
MMP-2	MPO	0.414889
IGFBP6	PCOLCE	0.414889
CD59	GAS6	0.414651
ANXA11	KLK6	-0.414651
FCRL1	MEGF9	0.41394
MMP-2	NQO2	0.41394
CPB1	NRP1	0.41394
LILRB1	PECAM-1	0.41394
CD79B	TINAGL1	0.41394
NCAM1	TYRO3	0.41394
ENO2	LILRA5	-0.413466
SDC4	SNAP23	0.413466
PROC	ST2	0.413466
ANXA11	APEX1	0.412992
CCL14	CD59	0.412992
COL1A1	ENO2	0.412992
ADGRE2	IL2-RA	0.413229
IGFBP6	LRP11	0.412992
CTSD	NID1	0.413229
LILRA5	PAG1	0.412992
AP-N	PLXNB2	0.413229
SELE	SEMA3F	0.412992
ADGRE2	TNF-R1	0.412992
SUMF2	TXNDC5	0.413229
FBP1	ITGB2	0.412755
NID1	ST6GAL1	0.412755
COL1A1	IGFBP-7	0.412518
IL7R	MMP-2	0.412518
DEFA1	PILRB	0.412518
EFEMP1	OPN	-0.412281
CCL5	TLT-2	0.412281
SELP	vWF	0.412281
ADGRG2	IL7R	0.412044
RTN4R	TFF3	0.412044
C1QTNF1	MFAP5	0.411807
IL2-RA	SHPS-1	0.411807
CLEC5A	CPA1	-0.411569
CHI3L1	LRIG1	0.411569
FAM3C	METRNL	0.411569
LTBR	PCSK9	0.411569
ENPP7	SNAP23	-0.411569
C1QTNF1	vWF	0.411569
C1QTNF1	METRNL	0.411332
MEPE	NCAM1	0.411332
ANGPTL7	PGLYRP1	-0.411332
PRCP	RETN	0.411332
CST3	RTN4R	0.411332
LILRA5	RETN	0.411095
NECTIN2	RTN4R	0.411095
ARG1	CRKL	0.410858
FAS	ICAM-2	-0.410858
CCDC80	PON3	0.410858
GDF-15	TIMD4	0.410621
AZU1	CASP-3	0.410384
CD164	CRTAC1	-0.410384
CANT1	DPP4	-0.410384
Ep-CAM	LILRB1	-0.410384
CTSD	PRCP	0.410384
PRSS2	REG4	0.410384
ST6GAL1	USP8	0.410384
ALDH1A1	CA1	0.410147
FBP1	LILRA5	0.410147
CD2AP	LRP11	-0.410147
CDHR5	CXCL16	0.40991
ANXA11	SNAP23	0.40991
ROR1	SPARCL1	0.40991
AXL	LILRA5	-0.409673
CANT1	NECTIN2	0.409436
ADGRE2	PRCP	0.409436
FBP1	RARRES2	0.409436
MBL2	TGFBR3	-0.409436
MEP1B	TNC	-0.409436
APOM	GDF-15	-0.409199
QPCT	S100P	0.409199
SOST	TINAGL1	0.409199
Gal-4	PAM	0.408962
MMP-9	PILRB	0.408962
CRTAC1	TNXB	0.408962
NOTCH1	TR	0.408962
PLTP	UMOD	0.408962
CDHR5	CR2	0.408725
CTSH	FBP1	0.408725
NCAM1	SOD1	0.408725
FCGR3B	SSC4D	0.408725
PON3	TNF-R1	-0.408725
APLP1	ICAM-2	0.408487
ENO2	KIT	0.408487
CXCL16	LTBR	0.408487
DIABLO	QPCT	0.408487
CLEC5A	COMP	-0.40825
CNTN1	GAS6	0.40825
AOC3	NCAM1	0.40825
ALCAM	LILRA5	-0.408013
IL-1RT2	SCGB3A2	0.408013
CANT1	U-PAR	0.408013
IL-1RT1	U-PAR	-0.408013
NPTXR	ST2	0.407776
PTPRS	TYRO3	0.407776
AP-N	CTSH	-0.407539
CCL16	PLXNB2	0.407539
PLXNB2	PTPRS	0.407539
COMP	SEMA3F	-0.407539
ANXA4	SUMF2	0.407539
CD79B	TIMP4	0.407539
CA13	TYMP	0.407539
CANT1	CHI3L1	0.407302
CLSTN2	KLK10	0.407302
CASP-3	MCFD2	0.407302
CDH5	DLK-1	0.407065
ACP6	DPP7	0.407065
NID1	SNAP23	0.407065
GLRX	SOD1	0.407065
CRKL	GLRX	0.406828
CXCL16	NPTXR	0.406828
PCSK9	TLT-2	0.406828
CST3	TYMP	0.406828
CCL15	CD93	-0.406591
EFEMP1	RNASE3	-0.406591
CDH2	SEMA3F	0.406354
CHIT1	TNF-R2	0.406117
AP-N	MMP-9	-0.40588
AP-N	PAG1	-0.40588
CDHR5	CNDP1	-0.405642
CSTB	FCN2	0.405642
DIABLO	PCSK9	0.405642
ENPP7	TYMP	-0.405642
FETUB	FKBP4	-0.405168
FBP1	IGFBP-2	-0.405168
GP6	NRP1	0.405168
IL-1RT1	OSMR	0.405405
NOTCH1	PCOLCE	-0.405168
CST3	PLTP	-0.405405
GAS6	PLTP	0.405405
EPHB4	PRTN3	-0.405168
COL1A1	SCGB3A2	0.405168
CA4	TCN2	0.405405
IL-1RT2	TNF-R1	-0.405405
FBP1	TNFSF13B	0.405405
LCN2	TNFSF13B	0.405168
AOC3	VASN	0.405168
CLSTN2	KIT	0.404931
PGLYRP1	PRCP	0.404931
CXCL16	TFF3	0.404931
NOTCH1	TYRO3	0.404931
ACP6	NADK	0.404694
CLSTN2	ICAM-2	0.404457
CCL14	NQO2	0.404457
CD2AP	SHPS-1	-0.404457
CA13	TNFRSF14	0.404457
AXL	ITGAM	-0.40422
APLP1	MCFD2	-0.40422
OSMR	PTPRS	0.40422
COMP	TXNDC5	-0.40422
AHCY	CCL14	0.403983
CD79B	IL2-RA	0.403983
APEX1	LILRB5	0.403983
CTSO	LTBR	0.403983
ICAM-2	NPDC1	0.403983
OPG	PON3	0.403983
CTSH	DPP4	-0.403746
MET	PON3	0.403746
LILRB2	TIE1	0.403746
EFEMP1	IGFBP3	-0.403509
DPP4	IL7R	0.403509
EGFR	NPTXR	0.403509
CDH5	RETN	-0.403509
F7	VCAN	-0.403509
C2	CTSZ	0.403272
COMP	PAG1	-0.403272
MFAP5	SOD1	0.403272
ALCAM	ST6GAL1	-0.403272
CA4	TGFBI	0.403272
LILRA5	RTN4R	0.403035
CA4	TINAGL1	0.403035
CTSZ	GP1BA	0.402798
AP-N	IL7R	0.402798
IL-1RT1	PECAM-1	0.402798
NOTCH1	PLXNB2	0.402798
PECAM-1	TSHB	0.402798
KYAT1	VCAM1	0.402798
AXL	CDHR5	-0.402323
DDC	EGFR	0.402323
DPP4	Gal-4	0.402323
ICAM-2	IL7R	0.402086
COL1A1	KIT	0.402323
Ep-CAM	MBL2	-0.402323
IL-18BP	NPDC1	0.402323
LTBR	PECAM-1	0.40256
OPG	PECAM-1	0.402323
CA4	PLXNB2	0.402086
ADGRE2	SHPS-1	0.40256
IL-18BP	ST2	0.402086
THBS4	TIMP1	-0.402086
RETN	TNF-R2	0.402086
THBS4	TNXB	0.402086
AP-N	TSHB	0.402086
CTSO	TYRO3	0.40256
OSMR	TYRO3	0.402086
TINAGL1	UMOD	0.402323
GRN	ICAM3	0.401849
SNAP23	U-PAR	0.401849
IL-6RA	LRP11	-0.401612
KIT	MEGF9	0.401612
FCRL1	PCSK9	0.401612
ENG	TNXB	0.401612
ADGRE2	t-PA	0.401612
DPP7	RTN4R	0.401375
OPG	TGFBI	0.401375
DIABLO	TNF-R2	0.401375
APLP1	CD79B	0.401138
CCL16	GRAP2	0.401138
CST3	LTBR	0.401138
RARRES2	RTN4R	0.401138
ICAM-2	KLK6	0.400901
Gal-4	SIGLEC7	-0.400901
BAG6	THOP1	0.400901
AP-N	TIMP1	-0.400901
TINAGL1	vWF	0.400901
ANG	ENO2	-0.400664
C2	ICAM1	0.400664
CD46	SNAP23	0.400664
CTSD	TIMP1	0.400664
ADGRG2	CLUL1	0.399953
CLSTN2	COL1A1	0.399953
CST3	FABP4	0.40019
AXL	FBP1	-0.400427
EFEMP1	HDGF	-0.399953
FKBP4	MCFD2	0.40019
KIT	MFAP5	0.40019
ADGRE2	NPDC1	0.40019
ICAM-2	NRP1	0.399953
ITGB2	PAM	-0.399953
Gal-4	PCOLCE	0.400427
IL-1RT1	PLXNB2	0.40019
ALDH1A1	RNASE3	0.399953
ANXA4	S100P	0.40019
CDH1	TGFBR3	0.399953
LTBR	TIMD4	0.40019
ADGRE2	TR-AP	0.399953
MEGF9	TYRO3	0.40019
REG1A	U-PAR	-0.40019
CCL5	UMOD	-0.399953
LILRA5	LTBR	0.399716
CLSTN2	MMP-2	0.399716
APEX1	SIGLEC7	0.399716
LCN2	TFPI	-0.399716
AP-N	TYMP	-0.399716
F7	t-PA	0.399716
CRTAC1	LCN2	-0.399478
PTPRS	QPCT	0.399478
CNTN1	vWF	0.399478
CD46	DIABLO	0.399241
ALCAM	DPP4	0.399241
Gal-4	MBL2	-0.399241
CDH5	PGLYRP1	-0.399241
GDF-15	RNASE3	-0.399241
CTSD	SOD1	-0.399241
AHCY	C2	-0.399004
ALDH1A1	CCL5	-0.399004
SEMA3F	ST2	0.399004
ST6GAL1	TIMP1	0.399004
AP-N	TNFRSF10C	-0.399004
AHCY	FAS	0.398767
CSTB	GRN	-0.398767
ACP6	IL-17RA	0.398767
Ep-CAM	MCFD2	-0.398767
ENG	MEGF9	0.398767
PLXNB2	SPARCL1	0.398767
Notch 3	TINAGL1	0.398767
CD46	IGFBP6	0.39853
CD59	ITGAM	0.39853
Ep-CAM	PCOLCE	0.39853
DIABLO	ST6GAL1	0.39853
CD93	TFF3	-0.39853
ANGPTL1	TFPI	0.39853
APLP1	FAS	-0.398293
GP1BA	IL7R	-0.398293
CTSD	LTBR	0.398293
ICAM1	NPDC1	0.398293
IL-17RA	OPG	0.398293
FKBP4	PGLYRP1	-0.398293
AHCY	AXL	0.398056
ADGRG2	IL-1RT1	0.398056
CASP-3	TFF2	-0.398056
CASP-3	CD79B	-0.397819
ALDH1A1	CPA1	-0.397819
CCDC80	KIT	0.397819
ROR1	TFPI	-0.397819
ANXA4	TNF-R2	0.397819
MET	PLXNB2	0.397582
EFEMP1	SSC4D	-0.397582
ALCAM	TNF-R2	-0.397582
GP1BA	TYMP	0.397582
NRP1	vWF	0.397582
IL-1RT1	KLK6	0.397345
CDH5	MBL2	0.397345
NPTXR	TCN2	0.397345
OPN	TLT-2	0.397345
CCL24	CHRDL2	0.397108
FAM3C	PECAM-1	0.397108
IL-1RT1	TINAGL1	0.397108
CD79B	CTSH	0.396633
FCRL1	MET	0.396633
CR2	OPG	0.396633
ENG	PLXNB2	0.396633
MEP1B	SPARCL1	-0.396633
DPP7	ST6GAL1	0.396633
CES1	SUMF2	0.396633
SERPINB8	TNC	0.396871
ICAM3	TNF-R2	0.396633
S100P	TNF-R2	0.396633
CD59	JAM-A	0.396396
IL-6RA	NADK	0.396396
PPP1R2	TFF2	-0.396396
CCDC80	TSHB	0.396396
ANXA4	TYMP	0.396396
EGFR	vWF	0.396396
IL2-RA	METRNL	0.396159
NRP1	OSMR	0.396159
COMT	SHPS-1	-0.396159
ADGRG2	ALCAM	0.395922
CST3	CTSH	0.395922
DLK-1	NPDC1	0.395922
ANG	AZU1	-0.395685
ANXA4	DIABLO	0.395448
ADGRG2	ENG	0.395448
GNLY	ICAM3	0.395448
ADGRE2	IL-18BP	0.395685
FETUB	OPN	-0.395448
KLK6	PON3	0.395448
APEX1	PRCP	0.395448
CD59	PRCP	0.395448
ANXA11	TNFSF13B	0.395685
ADGRE2	TYRO3	0.395685
AP-N	UMOD	0.395448
CD163	CRTAC1	0.395211
ICAM3	MEGF9	0.395211
CA4	NOTCH1	0.395211
CTSZ	TIMP1	0.395211
IGFBP6	IGFBPL1	0.394974
GP6	PON3	0.394974
CDH5	S100P	-0.394974
PRCP	SIGLEC7	0.394974
CHI3L1	FBP1	0.394737
CES1	REG1A	-0.394737
GAS6	RTN4R	-0.394737
GRAP2	ST6GAL1	0.394737
AP-N	CD164	-0.3945
APOM	LILRA5	-0.3945
MEGF9	PLTP	0.3945
CLEC5A	PRCP	0.3945
GRAP2	SNAP23	0.3945
CTSH	ITGAM	0.394263
FBP1	TNF-R2	0.394263
APOM	TR	-0.394263
AOC3	Ep-CAM	-0.394026
FCRL1	TNFRSF10C	0.394026
SHPS-1	uPA	0.394026
CANT1	CD164	0.393789
APLP1	NPDC1	0.393789
ALCAM	TIMP1	-0.393789
THOP1	TNXB	0.393789
CCL15	CCL18	0.393314
CDH2	CTSD	0.393314
AP-N	DDC	0.393551
CANT1	FBP1	0.393314
NCAM1	NRP1	0.393314
NRP1	PLXNB2	0.393551
PLC	SEMA3F	-0.393314
CDH1	SPARCL1	0.393314
ANXA11	ST2	-0.393314
EGFR	UMOD	0.393314
ENG	USP8	0.393314
CHL1	CNTN1	0.393077
CLEC5A	KYAT1	-0.393077
IL7R	SCGB3A2	0.393077
APLP1	TIMP4	0.393077
DEFA1	USP8	0.393077
CNTN1	VCAM1	0.393077
EGFR	IL-1RT2	0.39284
APLP1	LRIG1	0.39284
APOM	SAA4	0.39284
GRAP2	TSHB	0.39284
ANGPTL3	ENPP7	0.392603
CR2	PLC	-0.392603
CTSH	TYMP	0.392603
CDH5	CHRDL2	0.392366
LILRB1	LTBR	0.392366
MEGF9	MFAP5	0.392366
S100P	SHPS-1	0.392366
CCDC80	CFHR5	-0.392129
FAM3C	MMP-2	0.392129
ANGPTL1	NOTCH1	0.392129
SHPS-1	TNF-R2	0.392129
PTPRS	t-PA	0.392129
S100P	SELP	-0.391892
NECTIN2	TNFRSF14	0.391892
FAM3C	GLRX	-0.391655
EGFR	KLK6	0.391655
NOMO1	TIMD4	0.391655
METRNL	TYMP	-0.391655
CES1	CTSD	0.391418
ALDH1A1	GLRX	0.391418
KYAT1	PCSK9	-0.391418
IL-1RT2	PRTN3	0.391418
APOM	RNASE3	0.391418
CASP-3	SSC4D	0.391418
KLK10	THOP1	0.391418
AP-N	ENPP7	0.391181
LILRB2	SIGLEC7	0.391181
CD1C	TNXB	0.391181
C1QTNF1	CDH5	0.390944
C2	CNDP1	-0.390944
CA4	FCRL1	0.390944
CRTAC1	IL-17RA	-0.390944
FBP1	LCN2	0.390944
BLM hydrolase	PAM	0.390944
LDL receptor	RARRES2	0.390944
ANGPTL3	TNC	0.390944
AZU1	ST2	-0.390706
LTBR	TXNDC5	0.390706
CD59	CSTB	0.390469
DDC	LILRA5	-0.390469
IGFBP6	SPARCL1	0.390469
CLEC5A	PILRB	0.390232
IL-1RT1	SPARCL1	0.390232
CR2	TR-AP	0.390232
CSTB	U-PAR	-0.390232
CDH5	EPHB4	0.389995
CFHR5	LRIG1	0.389995
CR2	TXNDC5	0.389995
APOM	CASP-3	0.389758
CD59	FCN2	0.389758
CES1	LILRB1	0.389521
ANGPTL7	LRIG1	0.389521
FKBP4	MB	0.389521
CANT1	NPDC1	0.389521
PLXNB2	PROC	0.389521
CD46	SERPINB8	0.389521
CHL1	IL7R	0.389284
COL18A1	LDL receptor	0.389284
CD163	LILRB1	0.389284
CLUL1	MMP-2	0.389284
ADGRG2	NCAM1	0.389284
LRIG1	NRP1	0.389284
PTPRS	THBS4	0.389284
CA4	CTSO	0.389047
CHRDL2	IGFBPL1	0.389047
SEMA3F	SERPINA7	0.389047
CA4	SHPS-1	0.389047
DDC	U-PAR	-0.389047
C1QTNF1	TCN2	0.38881
IL7R	TIMP4	0.38881
PAG1	TNFRSF14	0.38881
ALCAM	UMOD	0.38881
CPB1	EGFR	0.388573
BAG6	FCRL1	-0.388573
CDHR5	ICAM1	0.388573
EPHB4	IL-18BP	0.388573
APEX1	ITGB2	0.388573
C2	KIT	-0.388573
NQO2	ROR1	0.388573
SDC4	TIMP1	0.388573
CANT1	IGFBP-7	-0.388336
C2	PAG1	0.388336
DEFA1	SAA4	0.388336
C1QTNF1	CA3	-0.388099
IL2-RA	JAM-A	-0.388099
CPB1	MET	0.388099
CNTN1	NOTCH1	0.388099
Notch 3	SELL	0.388099
CCL16	USP8	0.388099
FCRL1	uPA	0.388099
IL-18BP	KLK6	0.387862
IGFBP-7	NT-proBNP	0.387862
MCFD2	SDC4	0.387862
Gal-3	SELL	-0.387862
METRNL	TCN2	0.387862
AP-N	EFEMP1	-0.387624
LRIG1	RTN4R	0.387624
CDH5	SAA4	-0.387624
ALCAM	TNF-R1	-0.387624
CD79B	TYRO3	0.387624
CA1	Notch 3	0.387387
MCFD2	Notch 3	-0.387387
NOTCH1	REG1A	-0.387387
CANT1	SERPINB8	0.387387
COL18A1	ST6GAL1	0.387387
PPP1R2	THOP1	0.387387
CPB1	DDC	0.38715
LYVE1	THBS4	0.38715
IGFBPL1	IL2-RA	0.386913
CCDC80	PTPRS	0.386913
FCGR3B	TYRO3	0.386913
CDHR5	RETN	0.386676
IGFBP-2	SAA4	-0.386676
CRTAC1	TNF-R1	-0.386676
TR-AP	vWF	0.386676
ANG	FAM3C	0.386439
ANGPTL7	KIT	0.386439
CD164	NECTIN2	0.386439
CHIT1	RETN	0.386439
FAM3C	SAA4	-0.386439
CTSO	TIE1	0.386439
ENO2	UMOD	0.386439
COMT	CTSD	0.386202
CDH1	KLK6	0.386202
ENO2	KYAT1	0.386202
LRIG1	NOTCH1	0.386202
C2	PCSK9	0.386202
IL7R	SERPINB8	-0.386202
CCL15	TGFBR3	0.386202
ALDH1A1	CPB1	-0.385965
[truncated: 32,717 more rows]

[truncated: 7 more sheets: fig 5, fig S1, PCA, fig S1, UMAP, fig S1, outliers, fig S3, fig S4, fig S5]
